# Supplementary material for: Genome-wide expression profiles of Pyropia haitanensis in response to osmotic stress by using deep sequencing technology
Source: BMC Genomics. 2015 Nov 26;16:1012. doi: 10.1186/s12864-015-2226-5 (PMC4661969; doi:10.1186/s12864-015-2226-5)
Supplement: Additional file 5: Table S3. — (A) The comparison of expressed gene lists between MWL and CON. (B) Differentially expressed genes between MWL and CON. Readcount: transcript abundances for each gene. Pval: P value. Padj: adjusted P-value. Adjusted P-value of < 0.05 were used as the threshold to judge the significance of gene expression difference. (XLSX 2517 kb) [file 12864_2015_2226_MOESM5_ESM.xlsx]

## Sheet:  Table S3 A
Additional file 5: Table S3 A The comparison of expressed gene lists between MWL and CON
gene_id	MWL_readcount	CON_readcount	log2FoldChange	pval	padj	significant
comp10000_c0	1.38016	43.4707	-4.9771	8.5962e-06	0.00041853	TRUE
comp10000_c1	0.599468	18.2989	-4.9319	0.0033019	0.046922	TRUE
comp10001_c0	0.599468	14.8552	-4.6311	0.010299	0.1071	FALSE
comp10001_c1	0.599468	3.43647	-2.5192	0.50447	0.9516	FALSE
comp10003_c0	15.1818	0.383038	5.3087	0.26683	0.74944	FALSE
comp10004_c0	0	0.379415	#NAME?	1	1	FALSE
comp10004_c1	0	2.28011	#NAME?	0.50305	0.9516	FALSE
comp10005_c0	21.0162	6.84396	1.6186	0.23333	0.7068	FALSE
comp100065_c0	2.66972	4.19892	-0.65333	0.80225	1	FALSE
comp10006_c0	0	0	NA	NA	NA	NA
comp100074_c0	5.1582	4.19892	0.29685	0.92969	1	FALSE
comp10007_c0	4.64935	5.33717	-0.19905	0.95327	1	FALSE
comp100085_c0	3.3598	9.52523	-1.5034	0.30931	0.79919	FALSE
comp10008_c0	0	1.13825	#NAME?	0.81463	1	FALSE
comp100091_c0	2.66972	3.41474	-0.35509	0.94156	1	FALSE
comp10009_c0	0	0	NA	NA	NA	NA
comp10010_c0	3.26918	3.05343	0.098498	1	1	FALSE
comp100121_c0	0	0	NA	NA	NA	NA
comp100129_c0	16.5829	14.8588	0.15838	0.89175	1	FALSE
comp10012_c0	0	0	NA	NA	NA	NA
comp100138_c0	4.73996	8.00394	-0.75584	0.60505	1	FALSE
comp10014_c0	3.77804	2.29098	0.72167	0.78652	1	FALSE
comp100152_c0	0	10.6888	#NAME?	0.014536	0.1353	FALSE
comp100162_c0	2.5791	1.90432	0.43759	0.96383	1	FALSE
comp10016_c0	1.88902	1.91519	-0.019848	1	1	FALSE
comp10018_c0	0	0	NA	NA	NA	NA
comp100195_c0	3.86865	20.5898	-2.412	0.036323	0.24875	FALSE
comp10019_c0	1.97963	2.66315	-0.4279	0.96057	1	FALSE
comp10021_c0	0	0	NA	NA	NA	NA
comp100239_c0	11.4247	7.6354	0.58139	0.63413	1	FALSE
comp10023_c0	38.3937	104.08	-1.4388	0.016745	0.1487	FALSE
comp10024_c0	0.599468	3.80502	-2.6661	0.44621	0.91634	FALSE
comp10025_c0	0	1.89708	#NAME?	0.59313	0.99419	FALSE
comp10026_c0	0	0.379415	#NAME?	1	1	FALSE
comp10027_c0	0	0.766075	#NAME?	0.94165	1	FALSE
comp10027_c1	0	0	NA	NA	NA	NA
comp10028_c0	0	0	NA	NA	NA	NA
comp1002_c0	0	0	NA	NA	NA	NA
comp1002_c1	0	0	NA	NA	NA	NA
comp10030_c0	0	0.758831	#NAME?	0.94283	1	FALSE
comp10030_c1	0	0.379415	#NAME?	1	1	FALSE
comp10032_c0	0	1.52128	#NAME?	0.69619	1	FALSE
comp100332_c0	3.26918	1.14187	1.5175	0.63222	1	FALSE
comp10033_c0	0	0	NA	NA	NA	NA
comp10035_c0	12.0242	0.379415	4.986	0.0080057	0.090485	FALSE
comp10035_c1	39.3418	2.66677	3.8829	6.3016e-05	0.0021831	TRUE
comp10036_c0	0	1.14549	#NAME?	0.81327	1	FALSE
comp10037_c0	0	0.379415	#NAME?	1	1	FALSE
comp10039_c0	1.97963	4.19892	-1.0848	0.67533	1	FALSE
comp1003_c0	0	0	NA	NA	NA	NA
comp10041_c0	13.948	3.05343	2.1916	0.1195	0.50321	FALSE
comp10042_c0	0	0.762453	#NAME?	0.94224	1	FALSE
comp10044_c0	0	0.379415	#NAME?	1	1	FALSE
comp10046_c0	0	0	NA	NA	NA	NA
comp10047_c0	0	0	NA	NA	NA	NA
comp10047_c1	0	0.379415	#NAME?	1	1	FALSE
comp100485_c0	6.95661	6.096	0.19052	0.93528	1	FALSE
comp10049_c0	16.1647	1.14187	3.8234	0.0074366	0.085792	FALSE
comp1004_c0	0	0	NA	NA	NA	NA
comp10050_c0	0	0.758831	#NAME?	0.94283	1	FALSE
comp100516_c0	5.1582	16.7414	-1.6985	0.14566	0.55693	FALSE
comp100518_c0	5.84829	3.4256	0.77166	0.70368	1	FALSE
comp10051_c0	0	0	NA	NA	NA	NA
comp10052_c0	6.62898	8.77364	-0.40439	0.77864	1	FALSE
comp10052_c1	5.66706	6.096	-0.10526	1	1	FALSE
comp10055_c0	0	0	NA	NA	NA	NA
comp10057_c0	45.9917	1.9007	4.5968	0.005056	0.064789	FALSE
comp100583_c0	4.55873	2.2946	0.99039	0.67947	1	FALSE
comp10058_c0	6.95661	1.14549	2.6024	0.18039	0.61991	FALSE
comp100590_c0	13.258	6.48628	1.0314	0.41615	0.90193	FALSE
comp1005_c0	0	0	NA	NA	NA	NA
comp10060_c0	0	0	NA	NA	NA	NA
comp10060_c1	0	0.758831	#NAME?	0.94283	1	FALSE
comp100610_c0	10.6789	12.9545	-0.27869	0.78956	1	FALSE
comp100628_c0	4.28689	0.758831	2.4981	0.33123	0.82717	FALSE
comp100642_c0	15.2028	10.2659	0.56647	0.58982	0.99419	FALSE
comp10064_c0	0	0	NA	NA	NA	NA
comp10065_c0	4.46812	5.7347	-0.36005	0.90231	1	FALSE
comp10067_c0	0	0	NA	NA	NA	NA
comp10067_c1	0	0	NA	NA	NA	NA
comp10068_c0	1.19894	0.379415	1.6599	0.8577	1	FALSE
comp10071_c0	1.28955	1.14187	0.17547	1	1	FALSE
comp10071_c1	0	0.379415	#NAME?	1	1	FALSE
comp10072_c0	0.599468	0	Inf	0.93416	1	FALSE
comp10072_c1	0.599468	0.379415	0.65991	1	1	FALSE
comp10074_c0	0	0	NA	NA	NA	NA
comp10075_c0	0	0.383038	#NAME?	1	1	FALSE
comp10076_c0	5.1582	0.383038	3.7513	0.17134	0.60495	FALSE
comp10077_c0	0	3.41836	#NAME?	0.30622	0.79458	FALSE
comp100796_c0	5.75767	4.19168	0.45796	0.83074	1	FALSE
comp10079_c0	461.945	172.335	1.4225	0.11219	0.48742	FALSE
comp10080_c0	96.6954	234.518	-1.2782	0.016567	0.14763	FALSE
comp100822_c0	3.08796	2.28374	0.43526	0.90732	1	FALSE
comp10082_c0	3.17857	5.33355	-0.74672	0.74867	1	FALSE
comp10084_c0	0	0	NA	NA	NA	NA
comp10085_c0	0.690082	2.27649	-1.722	0.71907	1	FALSE
comp10087_c0	0	0.758831	#NAME?	0.94283	1	FALSE
comp1008_c0	0	0	NA	NA	NA	NA
comp100900_c0	4.37751	1.52853	1.518	0.51182	0.95324	FALSE
comp10090_c0	4.04988	7.6028	-0.90865	0.57107	0.98679	FALSE
comp10092_c0	6.62898	4.57109	0.53625	0.80602	1	FALSE
comp10093_c0	0.690082	0.379415	0.86299	1	1	FALSE
comp10094_c0	60.5044	5.34804	3.5	0.0060865	0.07424	FALSE
comp10097_c0	2.07025	3.04619	-0.5572	0.87642	1	FALSE
comp100981_c0	2.48849	9.13857	-1.8767	0.26739	0.74966	FALSE
comp10098_c0	0	0	NA	NA	NA	NA
comp10099_c0	11.7872	17.1642	-0.54219	0.58721	0.99419	FALSE
comp1009_c0	0	1.89708	#NAME?	0.59313	0.99419	FALSE
comp101004_c0	3.17857	1.13825	1.4816	0.6318	1	FALSE
comp10100_c0	0	1.51766	#NAME?	0.69684	1	FALSE
comp10103_c0	0.599468	0.379415	0.65991	1	1	FALSE
comp10104_c0	2.5791	1.9007	0.44034	0.96368	1	FALSE
comp10105_c0	0	1.51766	#NAME?	0.69684	1	FALSE
comp101060_c0	0.599468	5.33717	-3.1543	0.26743	0.74966	FALSE
comp10106_c0	47.4206	97.507	-1.04	0.077693	0.39709	FALSE
comp10109_c0	0	0.758831	#NAME?	0.94283	1	FALSE
comp10109_c1	0	0.758831	#NAME?	0.94283	1	FALSE
comp101103_c0	1.88902	1.51766	0.31579	1	1	FALSE
comp101122_c0	2.39787	2.67764	-0.15921	1	1	FALSE
comp10112_c0	0	0	NA	NA	NA	NA
comp10114_c0	0	0	NA	NA	NA	NA
comp101159_c0	3.77804	9.92638	-1.3936	0.36207	0.84908	FALSE
comp10116_c0	0	2.28374	#NAME?	0.50254	0.9516	FALSE
comp10116_c1	0	0	NA	NA	NA	NA
comp101174_c0	3.86865	3.81226	0.021183	1	1	FALSE
comp10118_c0	2209.94	16.7776	7.0413	1.8475e-27	3.9332e-24	TRUE
comp10121_c0	3.26918	1.90432	0.77965	0.82689	1	FALSE
comp10121_c1	1.28955	3.44009	-1.4156	0.66369	1	FALSE
comp101227_c0	4.37751	3.04981	0.52139	0.82735	1	FALSE
comp10122_c0	0	0	NA	NA	NA	NA
comp10123_c0	5.1582	5.32993	-0.047247	1	1	FALSE
comp10123_c1	2.76033	1.90794	0.53282	0.97137	1	FALSE
comp10126_c0	1.97963	8.77002	-2.1473	0.21227	0.67446	FALSE
comp101278_c0	5.24882	10.6526	-1.0211	0.44552	0.91607	FALSE
comp10127_c0	0	0	NA	NA	NA	NA
comp10130_c0	0.599468	1.90794	-1.6703	0.81714	1	FALSE
comp10132_c0	940.445	1852.03	-0.97769	0.043775	0.28296	FALSE
comp10134_c0	0	0	NA	NA	NA	NA
comp10135_c0	0	0.383038	#NAME?	1	1	FALSE
comp101362_c0	0	0.766075	#NAME?	0.94165	1	FALSE
comp101364_c0	0	0	NA	NA	NA	NA
comp10136_c0	12.9513	54.1559	-2.064	0.0090628	0.098565	FALSE
comp10137_c0	0	0	NA	NA	NA	NA
comp10137_c1	0	0	NA	NA	NA	NA
comp10138_c0	0	0	NA	NA	NA	NA
comp10138_c1	0	0	NA	NA	NA	NA
comp10139_c0	9.35448	3.04619	1.6187	0.26256	0.74625	FALSE
comp10140_c0	0	0	NA	NA	NA	NA
comp10141_c0	83.765	84.6504	-0.015169	0.96591	1	FALSE
comp10143_c0	0.599468	4.57109	-2.9308	0.34609	0.84059	FALSE
comp10144_c0	0	16.774	#NAME?	0.001401	0.024558	TRUE
comp10146_c0	5.1582	4.1953	0.29809	0.92958	1	FALSE
comp10147_c0	0.690082	1.13825	-0.72197	1	1	FALSE
comp10150_c0	0	0	NA	NA	NA	NA
comp101516_c0	1.88902	1.52491	0.30892	1	1	FALSE
comp101524_c0	3.68742	4.95775	-0.42707	0.9202	1	FALSE
comp10153_c0	0	0.758831	#NAME?	0.94283	1	FALSE
comp10154_c0	0	0	NA	NA	NA	NA
comp10156_c0	0	0	NA	NA	NA	NA
comp10157_c0	0	0	NA	NA	NA	NA
comp101608_c0	2.66972	1.90794	0.48467	0.96772	1	FALSE
comp10160_c0	2.48849	8.01481	-1.6874	0.34935	0.84368	FALSE
comp10161_c0	0.599468	3.41474	-2.51	0.59436	0.99531	FALSE
comp10162_c0	0	0.379415	#NAME?	1	1	FALSE
comp10163_c0	1732.89	1105.36	0.64867	0.19881	0.65208	FALSE
comp10164_c0	0	3.03894	#NAME?	0.36142	0.8481	FALSE
comp101661_c0	1.19894	2.28736	-0.93193	0.90242	1	FALSE
comp10166_c0	7.22845	6.10687	0.24325	0.94248	1	FALSE
comp10167_c0	0	0	NA	NA	NA	NA
comp101699_c0	5.33943	3.4256	0.64033	0.8019	1	FALSE
comp10169_c0	0	0	NA	NA	NA	NA
comp10169_c1	0	0	NA	NA	NA	NA
comp10171_c0	0	0.379415	#NAME?	1	1	FALSE
comp10172_c0	9.35448	2.28011	2.0366	0.17968	0.61949	FALSE
comp10173_c0	3.17857	1.52853	1.0562	0.73211	1	FALSE
comp10175_c0	102.146	83.4397	0.29183	0.63625	1	FALSE
comp10176_c0	1.28955	0.762453	0.75815	0.99469	1	FALSE
comp10177_c0	7.46546	11.8017	-0.66069	0.64149	1	FALSE
comp10178_c0	0	0	NA	NA	NA	NA
comp1017_c0	0	1.13825	#NAME?	0.81463	1	FALSE
comp101803_c0	0	0	NA	NA	NA	NA
comp10180_c0	14.1851	1.52128	3.221	0.02403	0.19019	FALSE
comp101815_c0	4.55873	9.53972	-1.0653	0.46425	0.93284	FALSE
comp10181_c0	0	0	NA	NA	NA	NA
comp10182_c0	0	0	NA	NA	NA	NA
comp101831_c0	1.88902	0.762453	1.3089	0.80627	1	FALSE
comp10183_c0	1.28955	8.00032	-2.6332	0.18022	0.61991	FALSE
comp10184_c0	72.9678	16.0332	2.1862	0.21252	0.67475	FALSE
comp10185_c0	0.599468	1.51766	-1.3401	0.91711	1	FALSE
comp101860_c0	11.0065	11.4477	-0.056698	1	1	FALSE
comp101900_c0	11.9336	37.0134	-1.633	0.05621	0.32781	FALSE
comp10191_c0	0	0	NA	NA	NA	NA
comp101934_c0	5.24882	1.91519	1.4545	0.50481	0.9516	FALSE
comp10193_c0	0	0	NA	NA	NA	NA
comp10194_c0	19.5803	12.5823	0.63801	0.48988	0.94751	FALSE
comp10195_c0	18.3256	109.786	-2.5828	9.3512e-05	0.0030374	TRUE
comp10198_c0	1.19894	0.379415	1.6599	0.8577	1	FALSE
comp102008_c0	31.5696	7.97497	1.985	0.16374	0.59159	FALSE
comp10200_c0	8.57379	2.2946	1.9017	0.31347	0.806	FALSE
comp10201_c0	0	0	NA	NA	NA	NA
comp10202_c0	330.146	269.03	0.29534	0.56685	0.98495	FALSE
comp102059_c0	3.17857	1.14187	1.477	0.63181	1	FALSE
comp10206_c0	14.0944	37.0351	-1.3938	0.089889	0.4319	FALSE
comp10207_c0	0	0	NA	NA	NA	NA
comp10207_c1	0	0	NA	NA	NA	NA
comp102088_c0	3.26918	1.90794	0.77691	0.82699	1	FALSE
comp102089_c0	12.296	0.762453	4.0114	0.016757	0.1487	FALSE
comp10209_c0	4.64935	4.95413	-0.091604	1	1	FALSE
comp1020_c0	0	0	NA	NA	NA	NA
comp10210_c0	0	0	NA	NA	NA	NA
comp10210_c1	0	0	NA	NA	NA	NA
comp10211_c0	3.86865	4.58921	-0.24641	0.97406	1	FALSE
comp10212_c0	1.28955	1.90432	-0.56241	0.98756	1	FALSE
comp102137_c0	8.518	1.13825	2.9037	0.11421	0.49195	FALSE
comp10213_c0	0	0	NA	NA	NA	NA
comp10214_c0	13.5508	3.81226	1.8297	0.22441	0.69408	FALSE
comp10217_c0	0	0.383038	#NAME?	1	1	FALSE
comp102188_c0	1.88902	4.57834	-1.2772	0.62177	1	FALSE
comp10218_c0	41.5933	96.4412	-1.2133	0.051835	0.31213	FALSE
comp10221_c0	0	0	NA	NA	NA	NA
comp102230_c0	3.17857	4.965	-0.64342	0.8049	1	FALSE
comp102232_c0	5.43005	1.52853	1.8288	0.47507	0.93834	FALSE
comp10226_c0	1.38016	2.66677	-0.95025	0.80613	1	FALSE
comp102279_c0	10.2258	3.43285	1.5747	0.26515	0.74787	FALSE
comp10227_c0	0	0	NA	NA	NA	NA
comp10229_c0	17.1266	9.55058	0.84258	0.4453	0.91602	FALSE
comp10230_c0	18.1792	36.9808	-1.0245	0.1653	0.59428	FALSE
comp10232_c0	36.0168	17.9267	1.0066	0.20086	0.6558	FALSE
comp10233_c0	28.2795	31.6436	-0.16216	0.85347	1	FALSE
comp102348_c0	6.95661	1.14549	2.6024	0.18039	0.61991	FALSE
comp10234_c0	0	0	NA	NA	NA	NA
comp10235_c0	3.26918	3.05343	0.098498	1	1	FALSE
comp10237_c0	0	29.6053	#NAME?	0.131	0.52608	FALSE
comp102382_c0	7.97432	4.18806	0.92908	0.51343	0.95434	FALSE
comp102391_c0	7.46546	1.91519	1.9627	0.24794	0.72708	FALSE
comp10239_c0	1.28955	5.34441	-2.0512	0.39164	0.88083	FALSE
comp10240_c0	0.599468	1.14911	-0.93876	1	1	FALSE
comp10243_c0	7.55608	3.0643	1.3021	0.41329	0.90016	FALSE
comp10244_c0	207.667	41.5012	2.323	0.0063503	0.076738	FALSE
comp10245_c0	7.8837	2.67764	1.5579	0.47787	0.94109	FALSE
comp102460_c0	0	0	NA	NA	NA	NA
comp10247_c0	51.9445	48.02	0.11333	0.90288	1	FALSE
comp10247_c1	6.62898	10.2877	-0.63406	0.623	1	FALSE
comp10250_c0	5.84829	7.25236	-0.31044	0.87928	1	FALSE
comp10251_c0	57.3816	6.88019	3.0601	0.075069	0.38895	FALSE
comp10253_c0	0	0.379415	#NAME?	1	1	FALSE
comp10254_c0	0	0	NA	NA	NA	NA
comp10255_c0	0	0	NA	NA	NA	NA
comp10255_c1	0	0	NA	NA	NA	NA
comp10256_c0	0	2.65953	#NAME?	0.42651	0.9032	FALSE
comp102577_c0	6.35714	0.383038	4.0528	0.098451	0.45341	FALSE
comp10257_c0	0	0	NA	NA	NA	NA
comp10257_c1	0	0	NA	NA	NA	NA
comp102602_c0	3.86865	7.62453	-0.97882	0.56312	0.98353	FALSE
comp10260_c0	432.752	789.064	-0.8666	0.17782	0.61677	FALSE
comp10261_c0	1.38016	9.53972	-2.7891	0.11224	0.4875	FALSE
comp10263_c0	0	0.758831	#NAME?	0.94283	1	FALSE
comp102642_c0	0	0	NA	NA	NA	NA
comp102644_c0	0	0	NA	NA	NA	NA
comp10265_c0	0	0.379415	#NAME?	1	1	FALSE
comp102660_c0	3.77804	8.78089	-1.2167	0.45424	0.92281	FALSE
comp10266_c0	334.21	316.657	0.077834	0.82923	1	FALSE
comp102676_c0	30.2034	6.09962	2.3079	0.015176	0.13965	FALSE
comp10267_c0	45.6293	316.842	-2.7957	0.0011997	0.021933	TRUE
comp10268_c0	127.233	58.0297	1.1326	0.048324	0.29813	FALSE
comp10269_c0	0	0	NA	NA	NA	NA
comp1026_c0	0	0	NA	NA	NA	NA
comp10270_c0	0	0.379415	#NAME?	1	1	FALSE
comp102717_c0	5.1582	11.4585	-1.1515	0.39068	0.88083	FALSE
comp10271_c0	8.24616	3.05706	1.4316	0.35637	0.84624	FALSE
comp10271_c1	9.95395	1.14187	3.1239	0.059639	0.33892	FALSE
comp10273_c0	6.86599	3.81951	0.84608	0.59715	0.99697	FALSE
comp10274_c0	75.01	17.5509	2.0955	0.002697	0.040307	TRUE
comp10275_c0	64.7075	41.1906	0.65162	0.67477	1	FALSE
comp102777_c0	29.3878	20.5935	0.51303	0.52463	0.95942	FALSE
comp10278_c0	257.053	97.9734	1.3916	0.011211	0.11385	FALSE
comp102796_c0	1.88902	9.14943	-2.276	0.19425	0.64325	FALSE
comp102799_c0	18.1095	5.33717	1.7626	0.0964	0.4482	FALSE
comp10279_c0	18.5626	25.5838	-0.46284	0.60778	1	FALSE
comp102803_c0	5.75767	1.91157	1.5907	0.42419	0.90273	FALSE
comp10283_c0	39.286	59.4894	-0.59862	0.36716	0.85618	FALSE
comp10284_c0	16.7642	41.8914	-1.3213	0.088609	0.42795	FALSE
comp10285_c0	2.07025	9.54696	-2.2052	0.17084	0.60491	FALSE
comp10288_c0	36.2538	88.1231	-1.2814	0.04654	0.29231	FALSE
comp10289_c0	46.5006	19.0939	1.2841	0.24579	0.72377	FALSE
comp1028_c0	0	0	NA	NA	NA	NA
comp10290_c0	0.690082	0	Inf	0.93424	1	FALSE
comp102911_c0	3.77804	2.29098	0.72167	0.78652	1	FALSE
comp10292_c0	2.66972	6.8657	-1.3627	0.44702	0.9168	FALSE
comp10293_c0	4.97698	1.91157	1.3805	0.5037	0.9516	FALSE
comp10295_c0	0	0	NA	NA	NA	NA
comp10296_c0	1134.84	1822.04	-0.68306	0.16313	0.59057	FALSE
comp10297_c0	37.4528	21.7136	0.78647	0.29031	0.78005	FALSE
comp10299_c0	5.39522	1.91157	1.4969	0.5852	0.99419	FALSE
comp10304_c0	0	0	NA	NA	NA	NA
comp10305_c0	0.599468	0.379415	0.65991	1	1	FALSE
comp10306_c0	9.86334	0	Inf	0.022851	0.18409	FALSE
comp10306_c1	3.68742	0	Inf	0.17203	0.60591	FALSE
comp1030_c0	0	0.383038	#NAME?	1	1	FALSE
comp1030_c1	0	0	NA	NA	NA	NA
comp10310_c0	1.28955	1.52128	-0.23842	1	1	FALSE
comp10311_c0	78.809	95.6715	-0.27973	0.64557	1	FALSE
comp10314_c0	134.643	216.215	-0.68333	0.21045	0.67147	FALSE
comp10315_c0	5.9389	1.52128	1.9649	0.35056	0.84463	FALSE
comp103162_c0	0	0	NA	NA	NA	NA
comp103163_c0	3.86865	0.762453	2.3431	0.41417	0.90055	FALSE
comp10316_c0	0	0	NA	NA	NA	NA
comp10317_c0	4.64935	5.35528	-0.20393	0.95266	1	FALSE
comp10318_c0	0.599468	3.81226	-2.6689	0.44564	0.91607	FALSE
comp10319_c0	0	1.51766	#NAME?	0.69684	1	FALSE
comp103208_c0	3.08796	9.14943	-1.567	0.34446	0.83908	FALSE
comp10320_c0	3.86865	3.81951	0.018444	1	1	FALSE
comp10321_c0	1.28955	1.14187	0.17547	1	1	FALSE
comp10321_c1	0	1.14911	#NAME?	0.81259	1	FALSE
comp10322_c0	0	0.758831	#NAME?	0.94283	1	FALSE
comp10323_c0	0	0	NA	NA	NA	NA
comp10324_c0	0.599468	4.58196	-2.9342	0.34539	0.83992	FALSE
comp10326_c0	25.8468	31.2823	-0.27536	0.77474	1	FALSE
comp10327_c0	0	0	NA	NA	NA	NA
comp10329_c0	17.9631	16.4018	0.13118	0.91747	1	FALSE
comp1032_c0	0	0	NA	NA	NA	NA
comp10331_c0	0	0	NA	NA	NA	NA
comp10332_c0	0	0	NA	NA	NA	NA
comp10333_c0	1.19894	0.758831	0.65991	0.98898	1	FALSE
comp10336_c0	0	0	NA	NA	NA	NA
comp103373_c0	9.20808	0.379415	4.6011	0.03083	0.22423	FALSE
comp10337_c0	0	0	NA	NA	NA	NA
comp103381_c0	3.68742	1.90432	0.95334	0.70092	1	FALSE
comp103398_c0	13.6762	9.53972	0.51965	0.67259	1	FALSE
comp103399_c0	10.17	13.3484	-0.39234	0.69111	1	FALSE
comp10339_c0	0	0.762453	#NAME?	0.94224	1	FALSE
comp103404_c0	1.19894	4.57834	-1.9331	0.4914	0.94918	FALSE
comp103405_c0	0	0	NA	NA	NA	NA
comp10340_c0	12.2054	30.1658	-1.3054	0.13601	0.5373	FALSE
comp103414_c0	7.55608	1.14549	2.7217	0.14497	0.55529	FALSE
comp103421_c0	0	0.383038	#NAME?	1	1	FALSE
comp10342_c0	1.88902	3.4256	-0.85872	0.8131	1	FALSE
comp103447_c0	0	0	NA	NA	NA	NA
comp10344_c0	2.5791	1.52491	0.75815	0.86979	1	FALSE
comp103456_c0	4.37751	6.48266	-0.56648	0.80044	1	FALSE
comp10345_c0	11.9336	3.44009	1.7945	0.16875	0.60175	FALSE
comp10345_c1	2.5791	0.379415	2.765	0.51445	0.95516	FALSE
comp10346_c0	0	0	NA	NA	NA	NA
comp103471_c0	0.599468	3.42923	-2.5161	0.50509	0.9516	FALSE
comp103474_c0	0.690082	0	Inf	0.93424	1	FALSE
comp103478_c0	12.1148	17.569	-0.53626	0.6201	1	FALSE
comp10347_c0	16.5829	4.96138	1.7409	0.12234	0.50833	FALSE
comp103499_c0	0.690082	4.18081	-2.5989	0.38729	0.87836	FALSE
comp103503_c0	9.35448	8.74466	0.097255	0.9532	1	FALSE
comp103517_c0	9.86334	4.58558	1.105	0.41792	0.90199	FALSE
comp10351_c0	66.0808	41.1435	0.68357	0.36251	0.84947	FALSE
comp103521_c0	4.55873	1.14549	1.9927	0.42214	0.90273	FALSE
comp103524_c0	22.3406	9.14943	1.2879	0.17499	0.6121	FALSE
comp10352_c0	0	0	NA	NA	NA	NA
comp10352_c1	0	0	NA	NA	NA	NA
comp10353_c0	0.690082	0.762453	-0.14388	1	1	FALSE
comp103541_c0	4.55873	1.14187	1.9972	0.42216	0.90273	FALSE
comp103551_c0	4.04988	8.75191	-1.1117	0.44613	0.91634	FALSE
comp103560_c0	8.00915	3.05706	1.3895	0.41535	0.90164	FALSE
comp103561_c0	4.37751	8.7664	-1.0019	0.53978	0.96809	FALSE
comp103567_c0	0	0	NA	NA	NA	NA
comp103569_c0	1.88902	3.44372	-0.86633	0.81204	1	FALSE
comp103571_c0	16.6735	25.9125	-0.63609	0.47206	0.93679	FALSE
comp103572_c0	2.66972	3.43285	-0.36272	0.93895	1	FALSE
comp103576_c0	3.86865	6.11773	-0.66117	0.74606	1	FALSE
comp103583_c0	6.26653	3.04619	1.0407	0.55097	0.97619	FALSE
comp10358_c0	0	0.758831	#NAME?	0.94283	1	FALSE
comp103593_c0	7.13784	1.90432	1.9062	0.29666	0.78801	FALSE
comp103594_c0	2.48849	5.33355	-1.0998	0.63758	1	FALSE
comp10359_c0	0	0	NA	NA	NA	NA
comp1035_c0	0	0.379415	#NAME?	1	1	FALSE
comp1035_c1	0.599468	1.13825	-0.92506	1	1	FALSE
comp103600_c0	0	0.379415	#NAME?	1	1	FALSE
comp103608_c0	3.77804	19.0649	-2.3352	0.051425	0.31039	FALSE
comp10360_c0	0	1.13825	#NAME?	0.81463	1	FALSE
comp10360_c1	0	0.379415	#NAME?	1	1	FALSE
comp103615_c0	7.91853	11.4223	-0.52855	0.66346	1	FALSE
comp10361_c0	0.599468	2.65591	-2.1474	0.66382	1	FALSE
comp103627_c0	0	0	NA	NA	NA	NA
comp103631_c0	7.64669	5.32993	0.52072	0.74853	1	FALSE
comp103640_c0	8.93624	6.47179	0.4655	0.75418	1	FALSE
comp103641_c0	3.95927	6.09238	-0.62177	0.74348	1	FALSE
comp10364_c0	3.86865	4.18806	-0.11445	1	1	FALSE
comp103652_c0	12.6585	16.3909	-0.37279	0.69034	1	FALSE
comp103658_c0	14.0038	37.7976	-1.4325	0.082313	0.4107	FALSE
comp103659_c0	6.86599	13.7604	-1.003	0.48792	0.94568	FALSE
comp103663_c0	11.9336	11.0574	0.11002	0.93265	1	FALSE
comp103664_c0	3.77804	6.8657	-0.86177	0.65308	1	FALSE
comp10366_c0	0	0	NA	NA	NA	NA
comp10366_c1	0	0	NA	NA	NA	NA
comp103676_c0	1.88902	5.33355	-1.4975	0.51726	0.95562	FALSE
comp10367_c0	0	0	NA	NA	NA	NA
comp103680_c0	4.97698	4.56747	0.12387	0.98555	1	FALSE
comp103681_c0	5.48583	9.15668	-0.73911	0.67182	1	FALSE
comp10368_c0	20.6328	10.6707	0.95128	0.32849	0.82427	FALSE
comp103694_c0	12.3518	3.0643	2.0111	0.21237	0.67446	FALSE
comp103699_c0	9.02686	6.49715	0.47442	0.75633	1	FALSE
comp10369_c0	17.51	8.40871	1.0582	0.28578	0.77597	FALSE
comp103703_c0	8.78984	4.58558	0.93873	0.6502	1	FALSE
comp103707_c0	2.5791	14.0927	-2.45	0.078258	0.39859	FALSE
comp10371_c0	0	0	NA	NA	NA	NA
comp103720_c0	7.13784	6.86208	0.056842	1	1	FALSE
comp103723_c0	6.35714	18.2989	-1.5253	0.17121	0.60495	FALSE
comp103727_c0	0	0	NA	NA	NA	NA
comp103729_c0	4.46812	2.2946	0.96142	0.67806	1	FALSE
comp10372_c0	0	0	NA	NA	NA	NA
comp10372_c1	0	0	NA	NA	NA	NA
comp10374_c0	47.6228	68.2305	-0.51876	0.41751	0.90199	FALSE
comp10375_c0	0	0	NA	NA	NA	NA
comp103765_c0	12.4773	5.32268	1.2291	0.34329	0.83884	FALSE
comp103775_c0	13.8226	7.61728	0.85968	0.43359	0.90835	FALSE
comp103779_c0	11.7872	25.8908	-1.1352	0.20139	0.6568	FALSE
comp103783_c0	0	8.01119	#NAME?	0.043234	0.28023	FALSE
comp103799_c0	3.86865	7.61728	-0.97745	0.56339	0.98353	FALSE
comp10379_c0	14.7845	1.14187	3.6946	0.011809	0.11788	FALSE
comp1037_c0	6.17591	1.14549	2.4307	0.22558	0.6951	FALSE
comp103801_c0	8.33677	4.56747	0.86809	0.56909	0.98614	FALSE
comp103805_c0	0	0	NA	NA	NA	NA
comp103810_c0	5.33943	8.74829	-0.71231	0.61377	1	FALSE
comp103811_c0	8.24616	9.13132	-0.1471	0.97694	1	FALSE
comp103815_c0	1.88902	6.49715	-1.7822	0.38802	0.879	FALSE
comp10381_c0	3.17857	2.28374	0.47698	0.91049	1	FALSE
comp103822_c0	39.7252	3.81226	3.3813	0.024125	0.19062	FALSE
comp10382_c0	10.7346	1.91157	2.4894	0.096136	0.44809	FALSE
comp103834_c0	2.5791	6.87294	-1.4141	0.4505	0.91987	FALSE
comp10383_c0	0	0	NA	NA	NA	NA
comp103852_c0	1.19894	5.72745	-2.2561	0.35573	0.84624	FALSE
comp10385_c0	0	0	NA	NA	NA	NA
comp10385_c1	0	0	NA	NA	NA	NA
comp103866_c0	0	1.13825	#NAME?	0.81463	1	FALSE
comp10386_c0	1.38016	1.52128	-0.14045	1	1	FALSE
comp103876_c0	6.17591	9.13132	-0.56417	0.75122	1	FALSE
comp10387_c0	0	0.383038	#NAME?	1	1	FALSE
comp103880_c0	7.04722	1.52491	2.2083	0.23747	0.7119	FALSE
comp10388_c0	0	0.379415	#NAME?	1	1	FALSE
comp103892_c0	7.55608	5.70934	0.40431	0.79997	1	FALSE
comp10389_c0	32.6918	11.444	1.5143	0.079825	0.40393	FALSE
comp103918_c0	2.5791	4.57834	-0.82796	0.7449	1	FALSE
comp103924_c0	5.52066	4.965	0.15305	1	1	FALSE
comp103926_c0	23.6302	4.94689	2.256	0.026793	0.20498	FALSE
comp103928_c0	4.28689	2.6704	0.68288	0.75161	1	FALSE
comp10392_c0	17.4542	16.3982	0.090043	0.96807	1	FALSE
comp103932_c0	16.3459	14.4794	0.17493	0.91746	1	FALSE
comp103937_c0	0	0	NA	NA	NA	NA
comp103938_c0	0	0	NA	NA	NA	NA
comp10393_c0	0	0	NA	NA	NA	NA
comp10394_c0	0	1.14549	#NAME?	0.81327	1	FALSE
comp103951_c0	0	1.13825	#NAME?	0.81463	1	FALSE
comp103952_c0	3.26918	1.90794	0.77691	0.82699	1	FALSE
comp10395_c0	196.604	61.0071	1.6882	0.508	0.95298	FALSE
comp103962_c0	0	1.9007	#NAME?	0.59254	0.99419	FALSE
comp10396_c0	3.77804	1.52128	1.3123	0.61342	1	FALSE
comp103972_c0	15.384	13.3375	0.20594	0.86636	1	FALSE
comp10397_c0	12.059	6.10325	0.98247	0.51182	0.95324	FALSE
comp103982_c0	11.1877	8.3906	0.41507	0.78681	1	FALSE
comp103986_c0	5.33943	3.80864	0.48741	0.86963	1	FALSE
comp103987_c0	1.19894	6.8657	-2.5177	0.25575	0.74134	FALSE
comp10399_c0	8.42739	10.6671	-0.34001	0.81011	1	FALSE
comp10399_c1	3.86865	4.965	-0.35996	0.91297	1	FALSE
comp104003_c0	4.97698	3.81226	0.38462	0.86007	1	FALSE
comp10400_c0	0	0	NA	NA	NA	NA
comp10401_c0	37.6688	31.5856	0.2541	0.76498	1	FALSE
comp104024_c0	50.5643	0	Inf	1.309e-09	1.7721e-07	TRUE
comp104028_c0	0	7.63902	#NAME?	0.050536	0.30693	FALSE
comp104034_c0	7.04722	8.7664	-0.31493	0.86543	1	FALSE
comp10403_c0	0	1.51766	#NAME?	0.69684	1	FALSE
comp10405_c0	2.76033	6.4899	-1.2334	0.48329	0.94365	FALSE
comp104060_c0	12.6237	19.802	-0.64952	0.53135	0.96189	FALSE
comp104062_c0	0	0.758831	#NAME?	0.94283	1	FALSE
comp10406_c0	12.7491	4.20255	1.6011	0.35992	0.84807	FALSE
comp104071_c0	4.55873	6.87294	-0.59229	0.74427	1	FALSE
comp10408_c0	4.46812	2.66315	0.74653	0.75539	1	FALSE
comp104095_c0	0	0	NA	NA	NA	NA
comp104104_c0	6.86599	2.66677	1.3644	0.41736	0.90199	FALSE
comp104106_c0	2.07025	4.95051	-1.2578	0.55785	0.98044	FALSE
comp104108_c0	5.06759	6.10687	-0.26913	0.94594	1	FALSE
comp10410_c0	0	0	NA	NA	NA	NA
comp10410_c1	0	0	NA	NA	NA	NA
comp10411_c0	0	0	NA	NA	NA	NA
comp104125_c0	2.99734	20.2141	-2.7536	0.027421	0.20776	FALSE
comp104140_c0	3.17857	2.66315	0.25524	0.99094	1	FALSE
comp10414_c0	18.8344	25.9415	-0.46189	0.58489	0.99419	FALSE
comp10416_c0	0	1.9007	#NAME?	0.59254	0.99419	FALSE
comp104175_c0	1.88902	2.66677	-0.49746	0.96504	1	FALSE
comp10417_c0	8.33677	9.52523	-0.19226	0.93211	1	FALSE
comp104186_c0	6.62898	3.81589	0.79677	0.68327	1	FALSE
comp104188_c0	4.46812	7.25598	-0.6995	0.70065	1	FALSE
comp10418_c0	13.4044	30.863	-1.2032	0.16449	0.59255	FALSE
comp104198_c0	0.599468	1.90432	-1.6675	0.8175	1	FALSE
comp10419_c0	148.459	75.8079	0.96964	0.39754	0.88404	FALSE
comp1041_c0	0	0	NA	NA	NA	NA
comp10420_c0	93.0708	111.04	-0.25468	0.71186	1	FALSE
comp104213_c0	3.08796	6.11049	-0.98464	0.64804	1	FALSE
comp10421_c0	103.889	82.4137	0.33409	0.59205	0.99419	FALSE
comp104223_c0	0	0	NA	NA	NA	NA
comp104226_c0	6.53837	4.96862	0.39609	0.86324	1	FALSE
comp10422_c0	6.44775	11.8235	-0.87478	0.49746	0.95092	FALSE
comp104231_c0	14.1851	22.5014	-0.66564	0.47297	0.93757	FALSE
comp104233_c0	5.24882	7.23425	-0.46285	0.78892	1	FALSE
comp104234_c0	5.1582	3.03894	0.7633	0.72799	1	FALSE
comp104253_c0	6.26653	3.81951	0.71428	0.6772	1	FALSE
comp10425_c0	1.28955	0.762453	0.75815	0.99469	1	FALSE
comp10426_c0	0	0.379415	#NAME?	1	1	FALSE
comp104276_c0	1.19894	0.379415	1.6599	0.8577	1	FALSE
comp10428_c0	5.1582	14.1181	-1.4526	0.24045	0.71605	FALSE
comp104294_c0	0.599468	4.96138	-3.049	0.30393	0.79406	FALSE
comp104298_c0	4.73996	7.62091	-0.68509	0.64714	1	FALSE
comp10429_c0	10.0446	6.47904	0.63256	0.61958	1	FALSE
comp10430_c0	2.66972	6.48266	-1.2799	0.48751	0.94563	FALSE
comp10431_c0	0	1.51766	#NAME?	0.69684	1	FALSE
comp10431_c1	0	0.379415	#NAME?	1	1	FALSE
comp104328_c0	6.35714	5.33717	0.2523	0.91529	1	FALSE
comp10432_c0	0	1.13825	#NAME?	0.81463	1	FALSE
comp104332_c0	0	0	NA	NA	NA	NA
comp104336_c0	0	3.03532	#NAME?	0.4706	0.93548	FALSE
comp104338_c0	18.2907	1.14549	3.9971	0.0031079	0.044707	TRUE
comp10433_c0	74.7243	51.0083	0.55085	0.3589	0.84794	FALSE
comp104348_c0	4.28689	11.0791	-1.3698	0.35585	0.84624	FALSE
comp104354_c0	3.77804	3.43647	0.13671	1	1	FALSE
comp104356_c0	3.26918	21.6883	-2.7299	0.027688	0.20917	FALSE
comp10435_c0	18.5277	12.9617	0.51543	0.58539	0.99419	FALSE
comp104363_c0	2.5791	3.43285	-0.41254	0.94306	1	FALSE
comp104366_c0	8.518	3.42923	1.3126	0.41023	0.89745	FALSE
comp10436_c0	6.44775	11.8126	-0.87346	0.49774	0.95101	FALSE
comp104375_c0	3.17857	2.66677	0.25328	0.99108	1	FALSE
comp10437_c0	1124.24	590.748	0.92833	0.13666	0.53897	FALSE
comp10438_c0	0	1.9007	#NAME?	0.59254	0.99419	FALSE
comp10438_c1	0.599468	3.79415	-2.662	0.56847	0.98564	FALSE
comp104394_c0	2.48849	4.20979	-0.75848	0.81067	1	FALSE
comp104398_c0	1.79841	8.02568	-2.1579	0.26495	0.74787	FALSE
comp10439_c0	1.88902	0.379415	2.3158	0.66889	1	FALSE
comp1043_c0	0	1.14187	#NAME?	0.81395	1	FALSE
comp104403_c0	15.2934	6.10687	1.3244	0.23757	0.71199	FALSE
comp10440_c0	3.86865	6.85483	-0.82529	0.64996	1	FALSE
comp104415_c0	3.68742	3.81951	-0.050774	1	1	FALSE
comp104417_c0	0	0	NA	NA	NA	NA
comp10441_c0	1.88902	5.31906	-1.4935	0.51803	0.95562	FALSE
comp10442_c0	345.816	412.151	-0.25317	0.60205	0.99932	FALSE
comp104431_c0	16.7642	5.70572	1.5549	0.16479	0.59334	FALSE
comp10443_c0	3.26918	3.82313	-0.22582	0.99199	1	FALSE
comp104442_c0	6.44775	6.11411	0.076654	1	1	FALSE
comp104443_c0	0	1.13825	#NAME?	0.81463	1	FALSE
comp10444_c0	9.38931	29.7284	-1.6628	0.058275	0.33507	FALSE
comp104454_c0	49.1842	5.73107	3.1013	0.00024202	0.0065072	TRUE
comp104455_c0	2.5791	3.4256	-0.40949	0.94339	1	FALSE
comp10445_c0	0	2.6704	#NAME?	0.4252	0.90273	FALSE
comp104466_c0	15.2934	11.0356	0.47074	0.6601	1	FALSE
comp104468_c0	0	0.758831	#NAME?	0.94283	1	FALSE
comp104469_c0	17.0918	10.6599	0.68112	0.49373	0.95092	FALSE
comp104478_c0	6.02951	1.90432	1.6628	0.42436	0.90273	FALSE
comp104480_c0	43.3359	0.762453	5.8288	3.9137e-07	3.0552e-05	TRUE
comp104486_c0	18.2001	11.0646	0.71799	0.44712	0.91683	FALSE
comp104497_c0	0	0	NA	NA	NA	NA
comp104499_c0	0	8.77364	#NAME?	0.031559	0.22748	FALSE
comp10449_c0	5.06759	8.77364	-0.79188	0.62174	1	FALSE
comp10449_c1	0.690082	3.80864	-2.4644	0.43889	0.91148	FALSE
comp10450_c0	9.38931	0.766075	3.6155	0.12242	0.50833	FALSE
comp104512_c0	0	4.58196	#NAME?	0.18521	0.6287	FALSE
comp10451_c0	360.091	338.894	0.087529	0.88479	1	FALSE
comp104522_c0	5.33943	9.52885	-0.83562	0.53924	0.96809	FALSE
comp104523_c0	0	0	NA	NA	NA	NA
comp104528_c0	0	0	NA	NA	NA	NA
comp10452_c0	16.3111	3.81589	2.0958	0.070356	0.37404	FALSE
comp104552_c0	3.77804	6.11049	-0.69365	0.74996	1	FALSE
comp104561_c0	21.2323	7.21976	1.5562	0.12234	0.50833	FALSE
comp10456_c0	1408.68	918.637	0.61677	0.21366	0.67688	FALSE
comp104588_c0	0	0	NA	NA	NA	NA
comp10458_c0	4.55873	3.04619	0.58163	0.83199	1	FALSE
comp104592_c0	3.77804	3.43285	0.13823	1	1	FALSE
comp1045_c0	0	0.379415	#NAME?	1	1	FALSE
comp104601_c0	1.79841	6.09962	-1.762	0.43232	0.90761	FALSE
comp10460_c0	4.88636	7.62453	-0.64189	0.75461	1	FALSE
comp10460_c1	4.28689	20.1959	-2.2361	0.056829	0.32992	FALSE
comp104615_c0	3.17857	1.14187	1.477	0.63181	1	FALSE
comp104626_c0	1.28955	0.758831	0.76502	0.99447	1	FALSE
comp10463_c0	16.0741	4.19168	1.9391	0.099516	0.45585	FALSE
comp104649_c0	0	0	NA	NA	NA	NA
comp10464_c0	10.9507	9.8974	0.1459	1	1	FALSE
comp10464_c1	8.518	6.84034	0.31645	0.88144	1	FALSE
comp10465_c0	2.66972	1.14187	1.2253	0.76799	1	FALSE
comp104667_c0	14.0944	8.37974	0.75015	0.50771	0.95266	FALSE
comp104688_c0	9.02686	15.2454	-0.75608	0.49877	0.9516	FALSE
comp10468_c0	7.91853	3.04981	1.3765	0.41491	0.90135	FALSE
comp104690_c0	0.690082	3.81589	-2.4672	0.43834	0.91148	FALSE
comp104697_c0	4.55873	1.91157	1.2539	0.59772	0.99702	FALSE
comp1046_c0	0	0	NA	NA	NA	NA
comp104703_c0	9.62632	3.04619	1.66	0.26273	0.74625	FALSE
comp10470_c0	1.88902	5.70572	-1.5948	0.47129	0.9359	FALSE
comp104715_c0	15.147	5.33717	1.5049	0.21012	0.67096	FALSE
comp104726_c0	3.86865	4.19168	-0.1157	1	1	FALSE
comp104733_c0	19.7615	11.0284	0.84147	0.3821	0.87344	FALSE
comp104735_c0	5.06759	4.58558	0.14419	0.98902	1	FALSE
comp104737_c0	9.62632	0.758831	3.6651	0.04601	0.29083	FALSE
comp10473_c0	8.93624	27.8567	-1.6403	0.080434	0.40579	FALSE
comp10474_c0	0.599468	0	Inf	0.93416	1	FALSE
comp10474_c1	0	2.27649	#NAME?	0.52971	0.96106	FALSE
comp104756_c0	3.26918	2.67764	0.28797	0.99511	1	FALSE
comp10475_c0	0	0	NA	NA	NA	NA
comp10475_c1	0	0	NA	NA	NA	NA
comp104762_c0	2.07025	5.33717	-1.3663	0.50761	0.95264	FALSE
comp10476_c0	0	0	NA	NA	NA	NA
comp104771_c0	2.48849	16.3982	-2.7202	0.044412	0.28542	FALSE
comp104774_c0	1.28955	8.7664	-2.7651	0.1435	0.55245	FALSE
comp104778_c0	4.37751	0	Inf	0.12044	0.50477	FALSE
comp10477_c0	5.24882	2.66677	0.9769	0.65739	1	FALSE
comp104787_c0	3.95927	3.81589	0.053215	1	1	FALSE
comp10479_c0	12.8607	27.4157	-1.092	0.25318	0.73655	FALSE
comp104800_c0	4.64935	14.8733	-1.6776	0.1639	0.59163	FALSE
comp104805_c0	1.79841	9.51798	-2.4039	0.17802	0.61693	FALSE
comp104811_c0	9.98878	5.72745	0.80242	0.59582	0.99637	FALSE
comp104819_c0	6.95661	17.5364	-1.3339	0.23512	0.70871	FALSE
comp10481_c0	98.3964	6.10325	4.011	0.020422	0.17044	FALSE
comp10482_c0	790.446	204.439	1.951	0.00012617	0.0038525	TRUE
comp104837_c0	10.17	4.20617	1.2737	0.56773	0.98537	FALSE
comp104843_c0	2.5791	8.75553	-1.7633	0.2899	0.77993	FALSE
comp10484_c0	9.38931	1.14549	3.0351	0.15768	0.58203	FALSE
comp10486_c0	0	0.379415	#NAME?	1	1	FALSE
comp10487_c0	1.19894	0.762453	0.65304	0.9892	1	FALSE
comp10488_c0	0	0	NA	NA	NA	NA
comp10489_c0	0	3.79415	#NAME?	0.4288	0.90463	FALSE
comp10491_c0	5.84829	9.55058	-0.70757	0.62195	1	FALSE
comp10492_c0	0	0	NA	NA	NA	NA
comp104931_c0	0.690082	5.71659	-3.0503	0.23085	0.70384	FALSE
comp104944_c0	13.948	1.14911	3.6015	0.038313	0.2579	FALSE
comp10494_c0	0.690082	9.53609	-3.7886	0.062027	0.34562	FALSE
comp104951_c0	6.35714	3.44009	0.88593	0.616	1	FALSE
comp104959_c0	0	0	NA	NA	NA	NA
comp10495_c0	1.79841	2.67402	-0.57229	0.96941	1	FALSE
comp10496_c0	7.7373	6.50439	0.25042	0.90824	1	FALSE
comp104971_c0	2.39787	6.85483	-1.5154	0.45902	0.92772	FALSE
comp10497_c0	9.4451	16.7848	-0.82952	0.4614	0.93036	FALSE
comp10497_c1	13.495	13.3266	0.018111	1	1	FALSE
comp10498_c0	0	0	NA	NA	NA	NA
comp10500_c0	2.07025	3.81226	-0.88085	0.73393	1	FALSE
comp105015_c0	13.4044	1.53215	3.1291	0.029909	0.21957	FALSE
comp10501_c0	7.55608	6.86932	0.13747	0.95327	1	FALSE
comp105029_c0	0.599468	1.13825	-0.92506	1	1	FALSE
comp10502_c0	4.37751	10.2804	-1.2317	0.4089	0.89681	FALSE
comp10502_c1	9.11747	8.39785	0.11861	0.99194	1	FALSE
comp105031_c0	9.95395	22.8555	-1.1992	0.23478	0.70845	FALSE
comp10503_c0	19.7057	9.52523	1.0488	0.31142	0.8025	FALSE
comp105047_c0	8.15555	6.85845	0.2499	0.87376	1	FALSE
comp10504_c0	0	3.81589	#NAME?	0.25814	0.74236	FALSE
comp105050_c0	9.77272	2.28736	2.0951	0.2942	0.78633	FALSE
comp105053_c0	4.46812	1.53215	1.5441	0.51197	0.95324	FALSE
comp10505_c0	0	2.28011	#NAME?	0.50305	0.9516	FALSE
comp105067_c0	70.4374	3.42923	4.3604	1.7892e-07	1.5044e-05	TRUE
comp10506_c0	9.4451	5.7347	0.71985	0.5888	0.99419	FALSE
comp105075_c0	0	0.383038	#NAME?	1	1	FALSE
comp105079_c0	3.17857	4.57472	-0.5253	0.86542	1	FALSE
comp105087_c0	1.19894	0	Inf	0.6819	1	FALSE
comp105090_c0	0	1.13825	#NAME?	0.81463	1	FALSE
comp10509_c0	440.943	614.869	-0.47969	0.34196	0.83741	FALSE
comp10511_c0	177.609	282.457	-0.66932	0.25749	0.74236	FALSE
comp105122_c0	0.690082	4.18806	-2.6014	0.38679	0.87782	FALSE
comp105126_c0	2.66972	2.65591	0.0074813	1	1	FALSE
comp105137_c0	17.0012	9.15668	0.89274	0.37257	0.86193	FALSE
comp105145_c0	21.6157	4.57834	2.2392	0.13429	0.53357	FALSE
comp105146_c0	3.77804	5.72021	-0.59843	0.80298	1	FALSE
comp10514_c0	1.88902	0.758831	1.3158	0.80621	1	FALSE
comp10515_c0	10.5534	6.87656	0.61795	0.60299	1	FALSE
comp10516_c0	1.88902	3.06068	-0.69621	0.88558	1	FALSE
comp10516_c1	3.77804	1.14549	1.7217	0.51836	0.95562	FALSE
comp10518_c0	10.5882	7.62453	0.47374	0.76461	1	FALSE
comp10519_c0	3.08796	1.14911	1.4261	0.63143	1	FALSE
comp1051_c0	0	0	NA	NA	NA	NA
comp105200_c0	3.77804	2.28736	0.72395	0.78643	1	FALSE
comp105202_c0	5.57644	5.34079	0.062292	1	1	FALSE
comp10520_c0	0	0	NA	NA	NA	NA
comp10520_c1	0	0	NA	NA	NA	NA
comp10521_c0	11.606	29.7139	-1.3563	0.1231	0.50982	FALSE
comp105225_c0	19.6709	6.11411	1.6858	0.10212	0.46311	FALSE
comp10522_c0	247.238	879.305	-1.8305	0.00036593	0.0088712	TRUE
comp10523_c0	40.9728	180.228	-2.1371	0.00022312	0.0061257	TRUE
comp105241_c0	4.37751	2.66677	0.71501	0.75352	1	FALSE
comp105260_c0	6.62898	4.94327	0.42332	0.8648	1	FALSE
comp105262_c0	0.599468	2.67764	-2.1592	0.64422	1	FALSE
comp105263_c0	0	0	NA	NA	NA	NA
comp105281_c0	6.26653	12.1956	-0.96063	0.47348	0.93757	FALSE
comp105286_c0	0.599468	2.28736	-1.9319	0.727	1	FALSE
comp10528_c0	0	9.92638	#NAME?	0.019753	0.16641	FALSE
comp1052_c0	1.38016	4.94327	-1.8406	0.43219	0.90742	FALSE
comp105309_c0	4.88636	7.23425	-0.56608	0.80122	1	FALSE
comp10530_c0	10.9717	12.5823	-0.19761	0.97198	1	FALSE
comp105316_c0	13.2231	0.379415	5.1231	0.0046723	0.061334	FALSE
comp105318_c0	0	0	NA	NA	NA	NA
comp105319_c0	9.08264	21.8042	-1.2634	0.55842	0.98078	FALSE
comp10531_c0	2.48849	3.4256	-0.46109	0.94757	1	FALSE
comp10531_c1	3.95927	5.31906	-0.42594	0.85213	1	FALSE
comp105328_c0	15.9835	8.75915	0.86772	0.41578	0.90174	FALSE
comp10532_c0	135.187	229.484	-0.76344	0.15564	0.57913	FALSE
comp105336_c0	0.599468	0	Inf	0.93416	1	FALSE
comp10533_c0	0.690082	2.6704	-1.9522	0.63621	1	FALSE
comp10535_c0	0.690082	4.55661	-2.7231	0.41778	0.90199	FALSE
comp10536_c0	5.06759	7.24149	-0.51499	0.79476	1	FALSE
comp105371_c0	1.88902	6.46817	-1.7757	0.38932	0.88066	FALSE
comp10537_c0	185.66	241.641	-0.3802	0.65488	1	FALSE
comp10538_c0	18.8344	4.95051	1.9277	0.081481	0.40861	FALSE
comp105403_c0	5.24882	11.8271	-1.172	0.36307	0.84993	FALSE
comp10540_c0	10.3164	5.34804	0.94786	0.48569	0.94557	FALSE
comp105415_c0	5.84829	10.6743	-0.86806	0.51856	0.95562	FALSE
comp10541_c0	3.77804	2.66315	0.5045	0.86571	1	FALSE
comp105428_c0	3.26918	0.383038	3.0934	0.39196	0.88083	FALSE
comp10543_c0	4.55873	12.5678	-1.463	0.26055	0.74514	FALSE
comp10544_c0	0.690082	4.97224	-2.8491	0.30202	0.79284	FALSE
comp10545_c0	10.2258	7.63177	0.42212	0.75835	1	FALSE
comp10546_c0	9.62632	2.29098	2.071	0.179	0.61839	FALSE
comp10547_c0	2.66972	13.323	-2.3192	0.093707	0.44173	FALSE
comp105489_c0	0	0	NA	NA	NA	NA
comp10549_c0	14.6939	9.92275	0.56641	0.60421	1	FALSE
comp1054_c0	0	0	NA	NA	NA	NA
comp105507_c0	3.08796	12.9689	-2.0703	0.14721	0.56086	FALSE
comp10550_c0	1.28955	2.27649	-0.81994	0.89698	1	FALSE
comp105519_c0	3.17857	3.4256	-0.10798	1	1	FALSE
comp10551_c0	0	0	NA	NA	NA	NA
comp105525_c0	5.1582	4.57472	0.17319	0.99154	1	FALSE
comp10552_c0	352.103	279.047	0.33549	0.51794	0.95562	FALSE
comp10553_c0	3.17857	59.1499	-4.2179	5.4902e-06	0.00029089	TRUE
comp105549_c0	0.599468	4.55298	-2.9251	0.52721	0.96106	FALSE
comp10554_c0	21.8318	20.1959	0.11236	0.92494	1	FALSE
comp10555_c0	2.5791	12.1992	-2.2419	0.12571	0.51484	FALSE
comp105573_c0	13.6414	8.75191	0.64032	0.53887	0.96809	FALSE
comp10558_c0	150.083	194.469	-0.37378	0.50857	0.95324	FALSE
comp105594_c0	12.4773	5.72383	1.1242	0.38202	0.87339	FALSE
comp105601_c0	0.690082	9.14219	-3.7277	0.070931	0.37612	FALSE
comp105610_c0	3.68742	33.1685	-3.1691	0.0023191	0.036184	TRUE
comp105624_c0	0	0	NA	NA	NA	NA
comp10562_c0	1.38016	0	Inf	0.66724	1	FALSE
comp105648_c0	3.17857	2.66315	0.25524	0.99094	1	FALSE
comp10564_c0	0	4.1953	#NAME?	0.21883	0.68614	FALSE
comp105652_c0	3.3598	6.85121	-1.028	0.54583	0.97183	FALSE
comp105658_c0	0	0	NA	NA	NA	NA
comp10565_c0	261.054	170.551	0.61414	0.4089	0.89681	FALSE
comp10566_c0	12.296	6.4899	0.92192	0.45988	0.92868	FALSE
comp105673_c0	15.9486	1.90432	3.0661	0.1407	0.54762	FALSE
comp10567_c0	0	3.4256	#NAME?	0.30558	0.79457	FALSE
comp10567_c1	1.97963	6.09238	-1.6218	0.424	0.90273	FALSE
comp105698_c0	0	2.29098	#NAME?	0.50152	0.9516	FALSE
comp10569_c0	2.07025	2.66315	-0.36333	0.95601	1	FALSE
comp10570_c0	10.407	2.68126	1.9566	0.18593	0.62887	FALSE
comp10571_c0	3.08796	19.4407	-2.6544	0.032495	0.23067	FALSE
comp10571_c1	1.97963	10.2841	-2.3771	0.14145	0.54894	FALSE
comp105737_c0	3.26918	4.97224	-0.60497	0.80062	1	FALSE
comp105739_c0	0	3.81226	#NAME?	0.25841	0.74236	FALSE
comp10573_c0	4.37751	4.19168	0.062581	1	1	FALSE
comp105743_c0	10.0446	6.48628	0.63095	0.61968	1	FALSE
comp10574_c0	1.97963	9.91551	-2.3245	0.15644	0.58077	FALSE
comp105750_c0	2.48849	10.649	-2.0974	0.18549	0.62884	FALSE
comp10575_c0	7.37485	2.66677	1.4675	0.35684	0.84624	FALSE
comp105760_c0	1.38016	0.379415	1.863	0.8604	1	FALSE
comp105769_c0	56.1966	0	Inf	2.135e-10	3.597e-08	TRUE
comp10576_c0	4.37751	6.10325	-0.47947	0.85198	1	FALSE
comp10577_c0	11.7872	15.6502	-0.40896	0.69503	1	FALSE
comp105797_c0	0.690082	0	Inf	0.93424	1	FALSE
comp10579_c0	12.2054	27.4411	-1.1688	0.19165	0.63897	FALSE
comp10580_c0	17.3288	20.1959	-0.22089	0.89401	1	FALSE
comp10581_c0	0.599468	1.91519	-1.6757	0.81642	1	FALSE
comp10581_c1	9.20808	31.2968	-1.765	0.046418	0.2922	FALSE
comp105828_c0	7.64669	11.0574	-0.5321	0.70512	1	FALSE
comp10582_c0	12.1148	10.6888	0.18067	0.89849	1	FALSE
comp105835_c0	13.3137	0.383038	5.1193	0.0046202	0.060855	FALSE
comp105839_c0	2.99734	0	Inf	0.35435	0.84624	FALSE
comp10583_c0	0	0	NA	NA	NA	NA
comp10584_c0	8.518	10.6562	-0.32311	0.80811	1	FALSE
comp105853_c0	6.95661	9.91551	-0.5113	0.74463	1	FALSE
comp105861_c0	27.8264	10.2841	1.436	0.099747	0.45643	FALSE
comp10586_c0	448.046	191.394	1.2271	0.016457	0.14705	FALSE
comp10588_c0	1672.46	1678.02	-0.0047865	0.97547	1	FALSE
comp105890_c0	0.690082	0	Inf	0.93424	1	FALSE
comp10589_c0	277.923	149.809	0.89156	0.097004	0.44923	FALSE
comp10590_c0	0	0	NA	NA	NA	NA
comp105911_c0	0	0	NA	NA	NA	NA
comp105923_c0	0	0	NA	NA	NA	NA
comp10592_c0	0	1.89708	#NAME?	0.59313	0.99419	FALSE
comp105939_c0	1.38016	3.43285	-1.3146	0.65782	1	FALSE
comp10593_c0	3.26918	5.33355	-0.70616	0.74467	1	FALSE
comp105946_c0	0	0	NA	NA	NA	NA
comp10594_c0	5.66706	3.82675	0.56648	0.76577	1	FALSE
comp10597_c0	170.876	43.8247	1.9631	0.00076139	0.015371	TRUE
comp10598_c0	4.46812	3.81589	0.22765	0.96865	1	FALSE
comp10599_c0	6.77538	0.758831	3.1585	0.12788	0.51911	FALSE
comp10600_c0	147.936	422	-1.5123	0.080915	0.40683	FALSE
comp10601_c0	0	0	NA	NA	NA	NA
comp106021_c0	1.97963	1.9007	0.058703	1	1	FALSE
comp10602_c0	1136.42	1225.33	-0.10867	0.77043	1	FALSE
comp10603_c0	3.26918	9.51074	-1.5406	0.31238	0.80391	FALSE
comp106040_c0	7.7373	0	Inf	0.021549	0.17755	FALSE
comp10606_c0	4.97698	4.57109	0.12273	0.98567	1	FALSE
comp10607_c0	1.38016	3.03894	-1.1387	0.72951	1	FALSE
comp10607_c1	0	4.55661	#NAME?	0.28843	0.77874	FALSE
comp10608_c0	13.7668	5.71659	1.268	0.30276	0.79399	FALSE
comp106090_c0	5.06759	1.9007	1.4148	0.50403	0.9516	FALSE
comp106099_c0	5.75767	0.383038	3.9099	0.12992	0.5235	FALSE
comp1060_c0	1.19894	0	Inf	0.6819	1	FALSE
comp106102_c0	0.690082	4.17719	-2.5977	0.42925	0.90472	FALSE
comp10610_c0	1.28955	2.67402	-1.0521	0.81199	1	FALSE
comp106117_c0	9.59149	1.53215	2.6462	0.4273	0.9039	FALSE
comp10611_c0	0	0.379415	#NAME?	1	1	FALSE
comp10611_c1	0.599468	0	Inf	0.93416	1	FALSE
comp10612_c0	1.97963	2.6704	-0.43182	0.9602	1	FALSE
comp10613_c0	14.4569	14.0963	0.03644	1	1	FALSE
comp10614_c0	0	0	NA	NA	NA	NA
comp106156_c0	2.66972	4.18806	-0.6496	0.80278	1	FALSE
comp106166_c0	11.9684	4.96862	1.2683	0.35626	0.84624	FALSE
comp10616_c0	1.88902	6.88381	-1.8656	0.37581	0.86569	FALSE
comp10616_c1	0.599468	1.90794	-1.6703	0.81714	1	FALSE
comp10617_c0	40.0109	9.92638	2.0111	0.016502	0.14722	FALSE
comp106182_c0	2.48849	2.66315	-0.097865	1	1	FALSE
comp10618_c0	7.82792	4.56023	0.77952	0.64158	1	FALSE
comp10620_c0	354.278	224.953	0.65526	0.21395	0.67728	FALSE
comp10621_c0	27.0248	25.5367	0.081709	0.99248	1	FALSE
comp10622_c0	0	0.379415	#NAME?	1	1	FALSE
comp10623_c0	3.17857	13.659	-2.1034	0.51567	0.95562	FALSE
comp10628_c0	2.66972	3.81951	-0.5167	0.86826	1	FALSE
comp10629_c0	26.2441	21.3813	0.29564	0.77207	1	FALSE
comp106305_c0	0	0	NA	NA	NA	NA
comp10630_c0	0	0	NA	NA	NA	NA
comp10630_c1	0	0	NA	NA	NA	NA
comp106311_c0	11.3341	1.9007	2.5761	0.079295	0.40221	FALSE
comp10631_c0	12.6237	25.1863	-0.99651	0.28939	0.77926	FALSE
comp106326_c0	0.690082	4.965	-2.847	0.29853	0.78969	FALSE
comp10632_c0	7.8837	0	Inf	0.13247	0.52944	FALSE
comp106337_c0	0	0	NA	NA	NA	NA
comp10634_c0	5.9389	28.2252	-2.2487	0.020988	0.17405	FALSE
comp106355_c0	5.43005	2.28374	1.2496	0.60093	0.99853	FALSE
comp10635_c0	23.665	9.53972	1.3107	0.17733	0.61606	FALSE
comp10636_c0	0.690082	6.10325	-3.1447	0.20242	0.65798	FALSE
comp106378_c0	0.690082	8.77002	-3.6677	0.080753	0.40661	FALSE
comp10639_c0	3.95927	6.09238	-0.62177	0.74348	1	FALSE
comp106401_c0	7.55608	3.42198	1.1428	0.46948	0.93548	FALSE
comp10640_c0	17.036	31.9687	-0.90807	0.25421	0.73863	FALSE
comp106411_c0	0.599468	3.43285	-2.5177	0.50478	0.9516	FALSE
comp10641_c0	0	0	NA	NA	NA	NA
comp10641_c1	0	0	NA	NA	NA	NA
comp10642_c0	14.7845	16.0405	-0.11763	0.94484	1	FALSE
comp106433_c0	19.1062	4.19892	2.186	0.05506	0.32398	FALSE
comp106447_c0	6.62898	7.98946	-0.26931	0.8674	1	FALSE
comp10644_c0	6.44775	6.09238	0.081791	1	1	FALSE
comp10645_c0	6.35714	9.14581	-0.52473	0.74536	1	FALSE
comp10646_c0	0	0.383038	#NAME?	1	1	FALSE
comp10647_c0	70.3258	167.215	-1.2496	0.026516	0.20347	FALSE
comp106480_c0	9.95395	11.8235	-0.24831	0.91092	1	FALSE
comp10648_c0	401.106	228.718	0.81042	0.099405	0.45585	FALSE
comp10649_c0	3.68742	3.44009	0.10017	1	1	FALSE
comp10650_c0	0	1.13825	#NAME?	0.81463	1	FALSE
comp10651_c0	40.1783	11.4187	1.815	0.021585	0.17775	FALSE
comp10653_c0	289.542	338.601	-0.22581	0.7533	1	FALSE
comp10654_c0	0	0	NA	NA	NA	NA
comp106563_c0	5.48583	10.3022	-0.90917	0.56189	0.98353	FALSE
comp10656_c0	1.88902	5.72383	-1.5993	0.47037	0.93548	FALSE
comp10657_c0	183.353	397.51	-1.1164	0.030645	0.22329	FALSE
comp10658_c0	0	0	NA	NA	NA	NA
comp10658_c1	0	0	NA	NA	NA	NA
comp106595_c0	0	1.13825	#NAME?	0.81463	1	FALSE
comp10662_c0	14.2199	18.6529	-0.39149	0.70527	1	FALSE
comp106644_c0	0.599468	0	Inf	0.93416	1	FALSE
comp10664_c0	0	1.9007	#NAME?	0.59254	0.99419	FALSE
comp10664_c1	0	0.758831	#NAME?	0.94283	1	FALSE
comp10665_c0	0	1.14187	#NAME?	0.81395	1	FALSE
comp10667_c0	0	0.379415	#NAME?	1	1	FALSE
comp10668_c0	287.807	189.485	0.60302	0.25316	0.73655	FALSE
comp106694_c0	0	0	NA	NA	NA	NA
comp10670_c0	0	0.379415	#NAME?	1	1	FALSE
comp106714_c0	9.77272	4.18444	1.2237	0.46846	0.93536	FALSE
comp10672_c0	6.53837	1.14911	2.5084	0.22247	0.69119	FALSE
comp10673_c0	1903.13	1673.02	0.18592	0.68704	1	FALSE
comp10674_c0	11.8778	9.14581	0.37708	0.80845	1	FALSE
comp10675_c0	20.0333	9.91189	1.0152	0.30701	0.79557	FALSE
comp106763_c0	5.84829	8.37974	-0.51889	0.74288	1	FALSE
comp10676_c0	19.6151	20.9439	-0.094566	0.91774	1	FALSE
comp10677_c0	0.599468	1.13825	-0.92506	1	1	FALSE
comp10678_c0	7.37485	9.16755	-0.31392	0.90768	1	FALSE
comp10679_c0	13.0767	9.51436	0.45882	0.72798	1	FALSE
comp1067_c0	0	0	NA	NA	NA	NA
comp10680_c0	2.48849	7.22338	-1.5374	0.41781	0.90199	FALSE
comp10681_c0	234.845	182.58	0.36318	0.49614	0.95092	FALSE
comp10683_c0	12.1148	13.323	-0.13715	0.95027	1	FALSE
comp106841_c0	5.24882	14.8552	-1.5009	0.20739	0.66561	FALSE
comp10684_c0	0.690082	3.42923	-2.313	0.49743	0.95092	FALSE
comp10685_c0	1.88902	1.52491	0.30892	1	1	FALSE
comp10686_c0	1.97963	7.25598	-1.8739	0.31596	0.80852	FALSE
comp10687_c0	32.3503	9.53609	1.7623	0.10116	0.46011	FALSE
comp106887_c0	5.43005	11.0755	-1.0283	0.41074	0.89787	FALSE
comp10689_c0	6.86599	6.09238	0.17246	0.93284	1	FALSE
comp10690_c0	6.62898	3.04619	1.1218	0.55469	0.97788	FALSE
comp10691_c0	0	0	NA	NA	NA	NA
comp106931_c0	1.88902	1.91519	-0.019848	1	1	FALSE
comp10694_c0	13.732	8.77364	0.64629	0.54016	0.96819	FALSE
comp106950_c0	0.599468	1.9007	-1.6648	0.81786	1	FALSE
comp10696_c0	18.3813	15.6249	0.2344	0.80769	1	FALSE
comp10697_c0	0	0.379415	#NAME?	1	1	FALSE
comp10697_c1	0	0	NA	NA	NA	NA
comp106986_c0	2.5791	3.81589	-0.56515	0.87276	1	FALSE
comp106994_c0	5.9389	3.42198	0.79536	0.70523	1	FALSE
comp10699_c0	4.83058	12.9762	-1.4256	0.23589	0.70998	FALSE
comp10700_c0	12.2054	0.762453	4.0007	0.016891	0.14949	FALSE
comp10701_c0	3.3598	1.90794	0.81636	0.82937	1	FALSE
comp107021_c0	3.77804	2.28736	0.72395	0.78643	1	FALSE
comp10702_c0	9.62632	5.33355	0.85189	0.54284	0.97011	FALSE
comp10703_c0	0	0	NA	NA	NA	NA
comp10704_c0	16.0741	2.29098	2.8107	0.028437	0.21281	FALSE
comp107050_c0	0.690082	0.383038	0.84928	1	1	FALSE
comp107061_c0	0	0	NA	NA	NA	NA
comp107071_c0	1.28955	1.14187	0.17547	1	1	FALSE
comp10708_c0	0	0.379415	#NAME?	1	1	FALSE
comp10709_c0	0.599468	3.41836	-2.5115	0.50603	0.95209	FALSE
comp107104_c0	3.17857	4.18806	-0.3979	0.92916	1	FALSE
comp10710_c0	10.7346	7.97859	0.42807	0.73537	1	FALSE
comp10711_c0	1.28955	4.18081	-1.6969	0.54087	0.96833	FALSE
comp10712_c0	3.95927	10.649	-1.4274	0.30658	0.7951	FALSE
comp10713_c0	0	0	NA	NA	NA	NA
comp10714_c0	4.46812	12.1848	-1.4473	0.28272	0.77179	FALSE
comp107150_c0	11.3341	8.39785	0.43258	0.71656	1	FALSE
comp10715_c0	3.68742	3.04619	0.27561	0.93787	1	FALSE
comp107175_c0	6.26653	0.383038	4.0321	0.099437	0.45585	FALSE
comp107181_c0	1.38016	8.75915	-2.666	0.14154	0.54917	FALSE
comp10718_c0	46.5702	35.4341	0.39427	0.56521	0.98445	FALSE
comp10719_c0	15.5652	14.4612	0.10613	0.96729	1	FALSE
comp107200_c0	0	0	NA	NA	NA	NA
comp10720_c0	0.599468	3.41836	-2.5115	0.50603	0.95209	FALSE
comp107214_c0	5.43005	6.86208	-0.33768	0.83112	1	FALSE
comp107218_c0	5.43005	8.77002	-0.69162	0.61021	1	FALSE
comp107222_c0	4.55873	5.72745	-0.32926	0.89939	1	FALSE
comp10722_c0	5.33943	0	Inf	0.080576	0.40599	FALSE
comp107230_c0	7.7373	6.11411	0.33969	0.85677	1	FALSE
comp10723_c0	0	0	NA	NA	NA	NA
comp10723_c1	0	0	NA	NA	NA	NA
comp107243_c0	2.07025	3.80864	-0.87947	0.73414	1	FALSE
comp10725_c0	3.17857	1.52491	1.0597	0.73204	1	FALSE
comp107270_c0	3.77804	6.47179	-0.77653	0.70083	1	FALSE
comp10727_c0	1015.64	590	0.7836	0.1177	0.49876	FALSE
comp10729_c0	1.38016	2.67764	-0.95612	0.80537	1	FALSE
comp10730_c0	0.599468	20.9475	-5.127	0.0014028	0.024571	TRUE
comp107313_c0	0	1.14187	#NAME?	0.81395	1	FALSE
comp10731_c0	15.1122	3.04619	2.3106	0.061186	0.34371	FALSE
comp10732_c0	0	4.56385	#NAME?	0.18618	0.62944	FALSE
comp10732_c1	0	1.52128	#NAME?	0.69619	1	FALSE
comp10733_c0	0	0	NA	NA	NA	NA
comp10734_c0	4.46812	7.24874	-0.69806	0.70092	1	FALSE
comp10735_c0	11.5153	19.036	-0.72517	0.47662	0.93979	FALSE
comp10737_c0	5.66706	9.92275	-0.80814	0.59123	0.99419	FALSE
comp107383_c0	0	0	NA	NA	NA	NA
comp107389_c0	5.06759	20.9729	-2.0492	0.06463	0.35522	FALSE
comp10738_c0	193.342	748.075	-1.952	0.00014362	0.0042466	TRUE
comp10739_c0	1.28955	3.03894	-1.2367	0.736	1	FALSE
comp1073_c0	0	0	NA	NA	NA	NA
comp107403_c0	0	4.17719	#NAME?	0.29272	0.78319	FALSE
comp10742_c0	0	0	NA	NA	NA	NA
comp107437_c0	9.62632	7.9967	0.26758	0.87167	1	FALSE
comp10743_c0	7.04722	9.53972	-0.43689	0.7815	1	FALSE
comp10744_c0	3.3598	13.3447	-1.9898	0.13096	0.52607	FALSE
comp10745_c0	5.06759	5.33355	-0.073796	1	1	FALSE
comp10746_c0	20.4516	7.24874	1.4964	0.13677	0.53897	FALSE
comp10748_c0	23.5744	37.7794	-0.68038	0.3539	0.84624	FALSE
comp10750_c0	1.38016	0.762453	0.85612	0.99994	1	FALSE
comp10751_c0	15.5652	7.61728	1.031	0.35884	0.84791	FALSE
comp10752_c0	3.26918	2.6704	0.29188	0.99483	1	FALSE
comp10753_c0	8.42739	3.44372	1.2911	0.40983	0.89745	FALSE
comp10754_c0	4.55873	2.66315	0.7755	0.75732	1	FALSE
comp10756_c0	7.37485	13.3556	-0.85676	0.5209	0.95741	FALSE
comp107571_c0	6.26653	8.78451	-0.4873	0.789	1	FALSE
comp10757_c0	3.45041	9.13495	-1.4046	0.33366	0.8295	FALSE
comp107582_c0	6.95661	15.6212	-1.1671	0.31916	0.81191	FALSE
comp10758_c0	0	0.383038	#NAME?	1	1	FALSE
comp10758_c1	0	0.383038	#NAME?	1	1	FALSE
comp10759_c0	7.04722	12.2101	-0.79295	0.53575	0.96538	FALSE
comp10761_c0	0	4.55298	#NAME?	0.39701	0.88394	FALSE
comp10762_c0	0	3.44009	#NAME?	0.30431	0.79406	FALSE
comp10762_c1	0	1.52128	#NAME?	0.69619	1	FALSE
comp107639_c0	9.53571	0	Inf	0.0082768	0.092699	FALSE
comp10763_c0	2.66972	5.72383	-1.1003	0.57785	0.99097	FALSE
comp107643_c0	10.3164	7.9967	0.36746	0.8042	1	FALSE
comp10764_c0	38.2335	61.4155	-0.68377	0.31454	0.80656	FALSE
comp10765_c0	3.86865	4.95413	-0.3568	0.91338	1	FALSE
comp107679_c0	17.4542	7.25236	1.2671	0.238	0.71216	FALSE
comp10767_c0	7.97432	1.52853	2.3832	0.22435	0.69408	FALSE
comp10769_c0	0	0	NA	NA	NA	NA
comp10770_c0	0	6.09238	#NAME?	0.096659	0.44859	FALSE
comp10771_c0	35.6892	33.9273	0.073038	0.96224	1	FALSE
comp10772_c0	1258.42	613.289	1.037	0.037231	0.25273	FALSE
comp10773_c0	17.9631	15.6285	0.20086	0.85752	1	FALSE
comp10774_c0	6.17591	3.04619	1.0196	0.55002	0.97548	FALSE
comp107751_c0	2.48849	3.42923	-0.46261	0.9474	1	FALSE
comp107758_c0	0.599468	1.14187	-0.92964	1	1	FALSE
comp10775_c0	2.99734	8.40509	-1.4876	0.40805	0.89602	FALSE
comp10776_c0	12.6585	17.1099	-0.43473	0.71622	1	FALSE
comp107789_c0	0	0	NA	NA	NA	NA
comp10778_c0	102.878	124.656	-0.27701	0.66735	1	FALSE
comp10779_c0	5.43005	5.7347	-0.078753	0.99049	1	FALSE
comp1077_c0	0.690082	0.379415	0.86299	1	1	FALSE
comp10780_c0	0	6.8331	#NAME?	0.26306	0.74625	FALSE
comp10780_c1	0	1.13825	#NAME?	0.81463	1	FALSE
comp107816_c0	1.88902	4.58196	-1.2783	0.62156	1	FALSE
comp10784_c0	5.43005	5.33355	0.025869	1	1	FALSE
comp10786_c0	41.5026	38.1045	0.12324	0.86604	1	FALSE
comp107873_c0	1.28955	2.28374	-0.82453	0.89649	1	FALSE
comp10787_c0	22.7379	8.74829	1.378	0.3688	0.85761	FALSE
comp10788_c0	0	0	NA	NA	NA	NA
comp107891_c0	3.77804	6.46817	-0.77572	0.70098	1	FALSE
comp10789_c0	0	0.758831	#NAME?	0.94283	1	FALSE
comp10789_c1	0	5.31544	#NAME?	0.27965	0.76687	FALSE
comp107904_c0	2.5791	6.47904	-1.3289	0.49163	0.94918	FALSE
comp10790_c0	0	1.13825	#NAME?	0.81463	1	FALSE
comp107911_c0	0	0	NA	NA	NA	NA
comp10792_c0	0.599468	0	Inf	0.93416	1	FALSE
comp107932_c0	14.6381	10.2804	0.50983	0.69868	1	FALSE
comp10793_c0	0	0	NA	NA	NA	NA
comp10794_c0	2.66972	2.6704	-0.00036768	1	1	FALSE
comp10795_c0	2.76033	1.52853	0.8527	0.87551	1	FALSE
comp10795_c1	16.4365	8.04379	1.031	0.45716	0.92578	FALSE
comp107964_c0	1.79841	2.29098	-0.34925	1	1	FALSE
comp10796_c0	0	0	NA	NA	NA	NA
comp107985_c0	12.3867	2.66677	2.2156	0.11147	0.48548	FALSE
comp10798_c0	0.690082	0	Inf	0.93424	1	FALSE
comp10799_c0	8.00915	9.14943	-0.19203	0.89153	1	FALSE
comp108009_c0	8.42739	0	Inf	0.015377	0.14083	FALSE
comp10800_c0	3.77804	13.7314	-1.8618	0.16424	0.5921	FALSE
comp10801_c0	0	0.379415	#NAME?	1	1	FALSE
comp108021_c0	0	0	NA	NA	NA	NA
comp10804_c0	6.53837	5.70572	0.19652	0.97495	1	FALSE
comp10805_c0	0	0	NA	NA	NA	NA
comp10805_c1	0	0	NA	NA	NA	NA
comp10806_c0	31.1304	11.444	1.4437	0.09541	0.44625	FALSE
comp108082_c0	2.66972	1.52853	0.80454	0.87274	1	FALSE
comp10808_c0	4.46812	9.91913	-1.1505	0.43546	0.91072	FALSE
comp10809_c0	0	0	NA	NA	NA	NA
comp10810_c0	4.04988	9.52523	-1.2339	0.38305	0.87452	FALSE
comp10811_c0	1.28955	1.91157	-0.56789	0.98713	1	FALSE
comp10812_c0	10.644	14.0999	-0.40564	0.76822	1	FALSE
comp10813_c0	3.95927	9.53609	-1.2682	0.38546	0.87701	FALSE
comp10814_c0	2.07025	17.1534	-3.0506	0.02136	0.17638	FALSE
comp10815_c0	354.104	179.719	0.97843	0.058624	0.33633	FALSE
comp10818_c0	1.19894	3.04981	-1.347	0.74184	1	FALSE
comp10819_c0	20.3958	8.00757	1.3488	0.19373	0.64224	FALSE
comp10820_c0	0	0.383038	#NAME?	1	1	FALSE
comp10820_c1	0	0.379415	#NAME?	1	1	FALSE
comp10821_c0	0	0.758831	#NAME?	0.94283	1	FALSE
comp10823_c0	6.44775	11.4477	-0.82818	0.52759	0.96106	FALSE
comp108245_c0	25.4634	24.3949	0.061847	0.99712	1	FALSE
comp10824_c0	3.95927	9.14581	-1.2079	0.41617	0.90193	FALSE
comp10825_c0	0	1.89708	#NAME?	0.59313	0.99419	FALSE
comp10826_c0	0	2.65953	#NAME?	0.42651	0.9032	FALSE
comp108273_c0	2.66972	5.33717	-0.99939	0.62854	1	FALSE
comp10828_c0	3.26918	13.3411	-2.0289	0.13234	0.52942	FALSE
comp10829_c0	9.35448	12.9581	-0.47012	0.74122	1	FALSE
comp10830_c0	4.88636	8.40147	-0.78188	0.66765	1	FALSE
comp10831_c0	7.55608	14.4975	-0.94009	0.43836	0.91148	FALSE
comp10833_c0	7.46546	6.87294	0.1193	0.95108	1	FALSE
comp10837_c0	2.39787	3.4256	-0.5146	0.95182	1	FALSE
comp10838_c0	0	0	NA	NA	NA	NA
comp10839_c0	1.79841	3.05343	-0.76371	0.89112	1	FALSE
comp1083_c0	2.5791	2.29098	0.1709	1	1	FALSE
comp10841_c0	6.21074	1.14549	2.4388	0.51637	0.95562	FALSE
comp108424_c0	0	0	NA	NA	NA	NA
comp10843_c0	6.17591	14.0891	-1.1899	0.3514	0.84463	FALSE
comp10844_c0	1.38016	8.37974	-2.6021	0.15859	0.58279	FALSE
comp10844_c1	11.7872	26.3173	-1.1588	0.19126	0.63841	FALSE
comp10845_c0	2.48849	7.63177	-1.6167	0.38173	0.87305	FALSE
comp10846_c0	0.599468	2.27649	-1.9251	0.7281	1	FALSE
comp10846_c1	0	2.28374	#NAME?	0.50254	0.9516	FALSE
comp10847_c0	3.95927	2.66677	0.57014	0.87116	1	FALSE
comp10847_c1	11.5153	6.47904	0.82971	0.50865	0.95324	FALSE
comp10848_c0	249.057	127.304	0.9682	0.079957	0.4044	FALSE
comp108492_c0	8.75501	1.52128	2.5248	0.1304	0.52473	FALSE
comp10849_c0	37.3412	97.2327	-1.3807	0.024396	0.19207	FALSE
comp108503_c0	0	0	NA	NA	NA	NA
comp10850_c0	0	0	NA	NA	NA	NA
comp10851_c0	8.33677	2.6704	1.6424	0.30477	0.7942	FALSE
comp108521_c0	0	0.383038	#NAME?	1	1	FALSE
comp10852_c0	1.28955	4.96138	-1.9439	0.43638	0.91106	FALSE
comp10853_c0	0	2.6704	#NAME?	0.4252	0.90273	FALSE
comp10857_c0	5.75767	8.00394	-0.47523	0.78931	1	FALSE
comp10858_c0	0	0.379415	#NAME?	1	1	FALSE
comp10860_c0	1.88902	0.379415	2.3158	0.66889	1	FALSE
comp10861_c0	2.5791	4.19892	-0.70315	0.8067	1	FALSE
comp108649_c0	1.38016	0.762453	0.85612	0.99994	1	FALSE
comp10864_c0	0	0	NA	NA	NA	NA
comp10865_c0	0	0	NA	NA	NA	NA
comp10867_c0	218.764	121.638	0.84678	0.12395	0.5113	FALSE
comp10868_c0	0	2.2946	#NAME?	0.50102	0.9516	FALSE
comp10869_c0	0	0	NA	NA	NA	NA
comp10870_c0	98.3055	19.802	2.3116	0.24074	0.7166	FALSE
comp108711_c0	0.599468	0.379415	0.65991	1	1	FALSE
comp10871_c0	4.46812	2.67402	0.74066	0.75563	1	FALSE
comp10872_c0	5.66706	5.72745	-0.015294	1	1	FALSE
comp10873_c0	6.44775	52.5911	-3.028	0.00037055	0.0089462	TRUE
comp10874_c0	443.39	354.812	0.32152	0.48466	0.94514	FALSE
comp10875_c0	102.732	15.6538	2.7143	4.1477e-05	0.0015369	TRUE
comp10876_c0	4.04988	2.29823	0.81736	0.79305	1	FALSE
comp10877_c0	98.5008	91.4255	0.10754	0.82065	1	FALSE
comp10878_c0	66.5059	9.14581	2.8623	0.15411	0.5756	FALSE
comp10878_c1	15.3282	3.05343	2.3277	0.14079	0.54764	FALSE
comp10879_c0	18.2907	12.2065	0.58346	0.53593	0.96554	FALSE
comp1087_c0	0	0	NA	NA	NA	NA
comp10880_c0	0	0	NA	NA	NA	NA
comp108823_c0	1.28955	1.14187	0.17547	1	1	FALSE
comp10882_c0	5.57644	2.66315	1.0662	0.56432	0.98378	FALSE
comp10883_c0	30.768	9.14943	1.7497	0.046572	0.29231	FALSE
comp108844_c0	7.64669	5.34441	0.5168	0.74881	1	FALSE
comp10884_c0	2969.79	1566.98	0.92237	0.056225	0.32781	FALSE
comp10885_c0	4.64935	8.76277	-0.91436	0.53084	0.96169	FALSE
comp10886_c0	0	0.379415	#NAME?	1	1	FALSE
comp10887_c0	2.07025	1.14549	0.85384	0.92943	1	FALSE
comp10888_c0	14.9658	37.3566	-1.3197	0.098371	0.45323	FALSE
comp108890_c0	4.79575	3.42198	0.48692	0.82828	1	FALSE
comp108906_c0	5.1582	2.67402	0.94786	0.65616	1	FALSE
comp10890_c0	17.5797	25.9198	-0.56014	0.50278	0.9516	FALSE
comp10891_c0	0.690082	0.383038	0.84928	1	1	FALSE
comp10891_c1	2.76033	0	Inf	0.41022	0.89745	FALSE
comp108939_c0	6.35714	0.762453	3.0597	0.15987	0.58422	FALSE
comp10893_c0	0	0	NA	NA	NA	NA
comp10894_c0	5.1582	4.56747	0.17547	0.99131	1	FALSE
comp10896_c0	14.6939	2.6704	2.4601	0.055712	0.32618	FALSE
comp10898_c0	0	4.9324	#NAME?	0.38369	0.87493	FALSE
comp108992_c0	0	6.09238	#NAME?	0.096659	0.44859	FALSE
comp10899_c0	0	0	NA	NA	NA	NA
comp10900_c0	8.93624	14.1108	-0.65906	0.58103	0.99317	FALSE
comp10901_c0	2.5791	6.85121	-1.4095	0.45141	0.92087	FALSE
comp10902_c0	10.4976	10.6888	-0.02604	1	1	FALSE
comp109036_c0	2.66972	1.13825	1.2299	0.76793	1	FALSE
comp109039_c0	5.75767	3.80502	0.59758	0.76726	1	FALSE
comp10903_c0	0	0	NA	NA	NA	NA
comp10904_c0	5.9389	10.6671	-0.8449	0.51623	0.95562	FALSE
comp10905_c0	586.418	1000.56	-0.7708	0.126	0.51555	FALSE
comp109064_c0	10.3164	9.52523	0.11512	0.9753	1	FALSE
comp109067_c0	1.97963	3.04981	-0.62349	0.88116	1	FALSE
comp10906_c0	18.7438	11.0574	0.7614	0.45177	0.92117	FALSE
comp10907_c0	0	0	NA	NA	NA	NA
comp10908_c0	10.1352	1.52853	2.7292	0.085919	0.42007	FALSE
comp10909_c0	1317.86	758.499	0.79698	0.11044	0.48286	FALSE
comp109109_c0	1.38016	10.2985	-2.8995	0.089242	0.42977	FALSE
comp10910_c0	7.22845	11.809	-0.70812	0.56232	0.98353	FALSE
comp10911_c0	13.0419	12.1992	0.096363	0.92046	1	FALSE
comp109128_c0	14.7845	0	Inf	0.00068358	0.01424	TRUE
comp109147_c0	2.76033	3.81951	-0.46855	0.86401	1	FALSE
comp109163_c0	5.24882	1.90432	1.4627	0.50477	0.9516	FALSE
comp10916_c0	4.97698	8.75191	-0.81433	0.62544	1	FALSE
comp10918_c0	115.586	133.82	-0.21133	0.68399	1	FALSE
comp10920_c0	2.99734	14.4902	-2.2733	0.10479	0.46981	FALSE
comp10921_c0	14.2757	8.37611	0.76921	0.50955	0.95324	FALSE
comp10922_c0	9.80755	0.758831	3.692	0.045332	0.28825	FALSE
comp109233_c0	13.1116	14.1072	-0.10559	0.9149	1	FALSE
comp109237_c0	14.8751	4.57472	1.7011	0.15689	0.58172	FALSE
comp10923_c0	5.1582	4.58196	0.1709	0.99176	1	FALSE
comp10924_c0	0	0	NA	NA	NA	NA
comp10925_c0	3.26918	1.90794	0.77691	0.82699	1	FALSE
comp10926_c0	5.75767	7.25236	-0.33296	0.88208	1	FALSE
comp10927_c0	18.2907	11.0646	0.72516	0.44791	0.91704	FALSE
comp10929_c0	0.690082	17.1642	-4.6365	0.0047047	0.061656	FALSE
comp10930_c0	4.28689	4.19168	0.032404	1	1	FALSE
comp10931_c0	0	2.28011	#NAME?	0.50305	0.9516	FALSE
comp10932_c0	0	0	NA	NA	NA	NA
comp109331_c0	5.06759	11.0574	-1.1256	0.42095	0.90273	FALSE
comp10933_c0	7.55608	9.91551	-0.39205	0.82089	1	FALSE
comp10934_c0	8.84563	48.8513	-2.4654	0.0030892	0.044548	TRUE
comp10935_c0	0	0	NA	NA	NA	NA
comp10936_c0	67.907	91.0316	-0.42281	0.43692	0.91108	FALSE
comp109375_c0	0.690082	6.47179	-3.2293	0.17806	0.61693	FALSE
comp10939_c0	0	0.758831	#NAME?	0.94283	1	FALSE
comp10940_c0	0	0	NA	NA	NA	NA
comp10940_c1	0	0	NA	NA	NA	NA
comp109427_c0	3.3598	2.28736	0.55469	0.91677	1	FALSE
comp10942_c0	0	0.766075	#NAME?	0.94165	1	FALSE
comp10945_c0	0	3.04981	#NAME?	0.36029	0.84807	FALSE
comp10946_c0	0	0	NA	NA	NA	NA
comp109473_c0	4.28689	1.14187	1.9085	0.42399	0.90273	FALSE
comp10947_c0	1.19894	2.6704	-1.1553	0.81878	1	FALSE
comp109486_c0	11.2435	0.762453	3.8823	0.022306	0.18113	FALSE
comp10950_c0	2.99734	12.2065	-2.0259	0.17683	0.61497	FALSE
comp109510_c0	2.48849	3.05343	-0.29516	1	1	FALSE
comp109547_c0	5.75767	9.53609	-0.72791	0.62513	1	FALSE
comp109552_c0	28.2795	9.12408	1.632	0.070604	0.37519	FALSE
comp10955_c0	11.0971	6.84759	0.69652	0.60998	1	FALSE
comp109569_c0	0	0	NA	NA	NA	NA
comp10956_c0	762.09	571.659	0.41481	0.36414	0.85157	FALSE
comp10957_c0	1.28955	3.05706	-1.2453	0.73469	1	FALSE
comp10958_c0	0	0	NA	NA	NA	NA
comp1095_c0	0	0	NA	NA	NA	NA
comp10960_c0	3.68742	4.56747	-0.30878	0.98151	1	FALSE
comp10962_c0	0	0	NA	NA	NA	NA
comp10963_c0	4.46812	27.336	-2.6131	0.34989	0.84444	FALSE
comp10965_c0	6.53837	7.24874	-0.1488	0.96419	1	FALSE
comp109692_c0	0.690082	21.3451	-4.951	0.0012162	0.022095	TRUE
comp10971_c0	0	0.762453	#NAME?	0.94224	1	FALSE
comp109733_c0	2.99734	6.09238	-1.0233	0.65286	1	FALSE
comp109752_c0	4.46812	3.81226	0.22902	0.96853	1	FALSE
comp10975_c0	0	3.43285	#NAME?	0.30494	0.79425	FALSE
comp10976_c0	0	0	NA	NA	NA	NA
comp10977_c0	8.57379	5.34441	0.6819	0.61847	1	FALSE
comp10978_c0	0.599468	3.43285	-2.5177	0.50478	0.9516	FALSE
comp109802_c0	1.19894	3.42198	-1.5131	0.67155	1	FALSE
comp10981_c0	17.1476	9.55058	0.84434	0.54519	0.97155	FALSE
comp10982_c0	11.4247	11.444	-0.0024361	1	1	FALSE
comp10984_c0	2.39787	0.383038	2.6462	0.52396	0.95899	FALSE
comp109852_c0	0	0	NA	NA	NA	NA
comp109854_c0	6.86599	5.72021	0.2634	0.88024	1	FALSE
comp10985_c0	148.612	387.142	-1.3813	0.0091777	0.099322	FALSE
comp10989_c0	0.599468	8.72655	-3.8637	0.40555	0.8923	FALSE
comp109900_c0	0	9.1603	#NAME?	0.026956	0.20542	FALSE
comp109906_c0	8.19037	8.00394	0.033218	1	1	FALSE
comp10990_c0	6800.96	309.585	4.4573	2.7991e-16	1.1918e-13	TRUE
comp10991_c0	7.64669	2.29098	1.7389	0.3018	0.79284	FALSE
comp109923_c0	0.690082	0.762453	-0.14388	1	1	FALSE
comp10993_c0	1.19894	4.96862	-2.0511	0.44129	0.91295	FALSE
comp109946_c0	1.28955	5.33717	-2.0492	0.39203	0.88083	FALSE
comp109948_c0	10.0446	0.383038	4.7128	0.018528	0.15935	FALSE
comp10994_c0	11.4596	1.90794	2.5865	0.24817	0.72723	FALSE
comp10995_c0	0.599468	2.28736	-1.9319	0.727	1	FALSE
comp10997_c0	1.97963	14.4721	-2.87	0.045149	0.2877	FALSE
comp10998_c0	0	1.14549	#NAME?	0.81327	1	FALSE
comp10998_c1	0.690082	1.14187	-0.72656	1	1	FALSE
comp10999_c0	0	0	NA	NA	NA	NA
comp1099_c0	1.38016	1.14911	0.26432	1	1	FALSE
comp110005_c0	2.66972	1.90432	0.48741	0.96757	1	FALSE
comp11001_c0	0.690082	0	Inf	0.93424	1	FALSE
comp11001_c1	0.599468	0	Inf	0.93416	1	FALSE
comp11002_c0	0	0	NA	NA	NA	NA
comp11003_c0	24.1738	11.7945	1.0353	0.27221	0.75656	FALSE
comp11004_c0	0	0	NA	NA	NA	NA
comp11005_c0	1.19894	0	Inf	0.6819	1	FALSE
comp11005_c1	0	0	NA	NA	NA	NA
comp11006_c0	7.04722	11.809	-0.74476	0.567	0.98495	FALSE
comp110070_c0	1.79841	4.965	-1.4651	0.572	0.98679	FALSE
comp11009_c0	0.690082	3.79415	-2.4589	0.5578	0.98042	FALSE
comp11009_c1	4.14049	19.7368	-2.253	0.43211	0.90742	FALSE
comp11011_c0	6.62898	7.61728	-0.20049	0.91375	1	FALSE
comp11012_c0	10.2258	10.6635	-0.060465	1	1	FALSE
comp11012_c1	1.88902	2.28374	-0.27376	1	1	FALSE
comp11013_c0	51.0174	76.9715	-0.59334	0.32001	0.81257	FALSE
comp11014_c0	10.0446	9.52885	0.076041	0.96947	1	FALSE
comp11015_c0	27.7916	9.52523	1.5448	0.22845	0.7004	FALSE
comp11016_c0	1.88902	6.47542	-1.7773	0.389	0.88029	FALSE
comp11018_c0	0.599468	4.57834	-2.9331	0.34562	0.84008	FALSE
comp11019_c0	14.2757	59.5257	-2.06	0.0055434	0.069423	FALSE
comp11022_c0	0	0	NA	NA	NA	NA
comp11022_c1	0	0	NA	NA	NA	NA
comp11024_c0	6.86599	13.3339	-0.95755	0.45646	0.92496	FALSE
comp110254_c0	1.38016	1.90432	-0.46444	0.98229	1	FALSE
comp11025_c0	3.77804	3.43647	0.13671	1	1	FALSE
comp11026_c0	29.2066	20.1959	0.53223	0.50192	0.9516	FALSE
comp11027_c0	11.7524	11.8162	-0.0078172	1	1	FALSE
comp11030_c0	0	0	NA	NA	NA	NA
comp11030_c1	0	0	NA	NA	NA	NA
comp110310_c0	1.97963	2.6704	-0.43182	0.9602	1	FALSE
comp11031_c0	3.86865	4.18806	-0.11445	1	1	FALSE
comp11032_c0	0	0.379415	#NAME?	1	1	FALSE
comp11032_c1	2.39787	5.71296	-1.2525	0.59141	0.99419	FALSE
comp11033_c0	17.747	0	Inf	0.032364	0.23029	FALSE
comp11035_c0	3.26918	1.90794	0.77691	0.82699	1	FALSE
comp11036_c0	27.0457	16.7414	0.69198	0.39172	0.88083	FALSE
comp11037_c0	172.019	109.468	0.65206	0.23873	0.71302	FALSE
comp11038_c0	0	0	NA	NA	NA	NA
comp11039_c0	8.33677	0	Inf	0.015617	0.14242	FALSE
comp11040_c0	908.882	659.389	0.46296	0.63429	1	FALSE
comp11041_c0	11.5502	10.2732	0.16903	0.9997	1	FALSE
comp11042_c0	0.690082	13.3411	-4.273	0.016853	0.14927	FALSE
comp11043_c0	8.518	12.1811	-0.51606	0.6659	1	FALSE
comp11044_c0	19.7057	6.09238	1.6935	0.11609	0.49514	FALSE
comp11045_c0	0	0	NA	NA	NA	NA
comp11046_c0	1.19894	6.47904	-2.434	0.28601	0.77597	FALSE
comp11047_c0	12.4424	3.81226	1.7065	0.17291	0.608	FALSE
comp110492_c0	7.31906	14.8769	-1.0233	0.35198	0.84512	FALSE
comp11049_c0	14.6033	1.9007	2.9417	0.029547	0.21787	FALSE
comp11050_c0	7.55608	8.01119	-0.084379	1	1	FALSE
comp110514_c0	4.97698	7.24874	-0.54246	0.7976	1	FALSE
comp11052_c0	2.99734	3.04981	-0.025036	1	1	FALSE
comp11053_c0	1.88902	4.57834	-1.2772	0.62177	1	FALSE
comp110550_c0	3.17857	4.58196	-0.52759	0.86511	1	FALSE
comp110555_c0	19.0714	9.53972	0.99939	0.30804	0.7969	FALSE
comp110559_c0	21.5599	4.95775	2.1206	0.040805	0.26949	FALSE
comp110565_c0	0	0	NA	NA	NA	NA
comp11056_c0	1.28955	0.762453	0.75815	0.99469	1	FALSE
comp11056_c1	6.7196	3.04981	1.1397	0.55563	0.97848	FALSE
comp110571_c0	2.5791	4.58921	-0.83138	0.74435	1	FALSE
comp11057_c0	0	0	NA	NA	NA	NA
comp110581_c0	0	0	NA	NA	NA	NA
comp110582_c0	0	0	NA	NA	NA	NA
comp110587_c0	1.28955	7.23787	-2.4887	0.22581	0.69544	FALSE
comp110589_c0	2.76033	6.48266	-1.2317	0.4836	0.9441	FALSE
comp11058_c0	0	1.89708	#NAME?	0.59313	0.99419	FALSE
comp11058_c1	0	0.758831	#NAME?	0.94283	1	FALSE
comp110593_c0	2.76033	3.43647	-0.31609	0.93476	1	FALSE
comp110596_c0	2.5791	1.52853	0.75473	0.8699	1	FALSE
comp110601_c0	19.6151	14.1181	0.47442	0.65223	1	FALSE
comp110604_c0	5.24882	9.14581	-0.80112	0.57813	0.99108	FALSE
comp11060_c0	20.5422	22.8808	-0.15555	0.88628	1	FALSE
comp110613_c0	0	0.379415	#NAME?	1	1	FALSE
comp11061_c0	4.46812	6.85845	-0.61822	0.74809	1	FALSE
comp110627_c0	14.2757	5.71296	1.3212	0.26841	0.75062	FALSE
comp11062_c0	8.60862	38.8815	-2.1752	0.010713	0.10999	FALSE
comp110638_c0	5.57644	10.6888	-0.93869	0.5259	0.96068	FALSE
comp11063_c0	8.00915	11.0465	-0.46387	0.69598	1	FALSE
comp110640_c0	4.04988	20.9765	-2.3728	0.032673	0.23166	FALSE
comp110641_c0	0	3.04257	#NAME?	0.36104	0.84807	FALSE
comp110647_c0	2.39787	1.90794	0.32974	0.95627	1	FALSE
comp11064_c0	0.690082	1.52853	-1.1473	0.90801	1	FALSE
comp110650_c0	6.35714	3.44009	0.88593	0.616	1	FALSE
comp110653_c0	9.98878	17.1642	-0.78103	0.42903	0.90463	FALSE
comp110663_c0	0	0	NA	NA	NA	NA
comp11066_c0	0	0	NA	NA	NA	NA
comp11066_c1	0	0.762453	#NAME?	0.94224	1	FALSE
comp110670_c0	3.95927	14.1181	-1.8342	0.1486	0.56372	FALSE
comp110677_c0	3.3598	9.15306	-1.4459	0.33586	0.83219	FALSE
comp110686_c0	0	0.758831	#NAME?	0.94283	1	FALSE
comp11068_c0	7.91853	5.34441	0.5672	0.75401	1	FALSE
comp110697_c0	2.66972	6.85483	-1.3604	0.44747	0.91704	FALSE
comp11069_c0	7.31906	2.66677	1.4566	0.41908	0.90239	FALSE
comp110705_c0	0	0.758831	#NAME?	0.94283	1	FALSE
comp110715_c0	7.64669	4.96138	0.6241	0.69437	1	FALSE
comp11071_c0	4.37751	6.87656	-0.65158	0.75075	1	FALSE
comp110721_c0	2.5791	6.86932	-1.4133	0.45065	0.91996	FALSE
comp110725_c0	3.95927	9.15306	-1.209	0.41594	0.90174	FALSE
comp11072_c0	77.868	102.682	-0.39908	0.57411	0.98825	FALSE
comp11073_c0	7.64669	4.19892	0.86482	0.58325	0.99419	FALSE
comp11074_c0	0	0	NA	NA	NA	NA
comp110756_c0	2.39787	12.1992	-2.347	0.12861	0.52037	FALSE
comp11075_c0	0	0	NA	NA	NA	NA
comp110763_c0	7.91853	5.71659	0.47008	0.80771	1	FALSE
comp110769_c0	5.9389	11.4259	-0.94404	0.45553	0.92404	FALSE
comp11076_c0	23.2119	1.52491	3.9281	0.0012584	0.02253	TRUE
comp110772_c0	7.13784	14.8624	-1.0581	0.35589	0.84624	FALSE
comp110776_c0	7.7373	8.38698	-0.11632	0.98626	1	FALSE
comp110778_c0	2.48849	6.11773	-1.2977	0.53866	0.96808	FALSE
comp11077_c0	1.79841	6.10687	-1.7637	0.43196	0.90742	FALSE
comp110782_c0	2.39787	6.84759	-1.5138	0.45934	0.92822	FALSE
comp110789_c0	1.28955	2.29098	-0.8291	0.896	1	FALSE
comp110790_c0	1.88902	5.3589	-1.5043	0.58516	0.99419	FALSE
comp110793_c0	40.0667	13.3339	1.5873	0.047107	0.29346	FALSE
comp110798_c0	0	0.762453	#NAME?	0.94224	1	FALSE
comp11079_c0	5.43005	9.51798	-0.80969	0.53682	0.9664	FALSE
comp11079_c1	3.95927	4.19168	-0.082295	1	1	FALSE
comp11080_c0	2.5791	0	Inf	0.33587	0.83219	FALSE
comp110820_c0	3.26918	4.18806	-0.35735	0.92541	1	FALSE
comp110826_c0	2.07025	2.28736	-0.14388	1	1	FALSE
comp110829_c0	1.88902	5.70934	-1.5957	0.4711	0.93583	FALSE
comp11082_c0	35.2361	19.0541	0.88696	0.25596	0.74161	FALSE
comp110835_c0	0.599468	3.41474	-2.51	0.59436	0.99531	FALSE
comp11083_c0	0.690082	17.157	-4.6359	0.0047117	0.061679	FALSE
comp110848_c0	5.1582	4.94327	0.061404	1	1	FALSE
comp11084_c0	7.22845	3.43285	1.0743	0.54133	0.96864	FALSE
comp110855_c0	0	0	NA	NA	NA	NA
comp11085_c0	1.88902	21.6448	-3.5183	0.25206	0.73487	FALSE
comp110860_c0	0.599468	5.34441	-3.1563	0.26705	0.74944	FALSE
comp110866_c0	4.46812	3.4256	0.38331	0.90055	1	FALSE
comp11086_c0	3222.14	522.67	2.624	0.0012572	0.022528	TRUE
comp110874_c0	0	0	NA	NA	NA	NA
comp110878_c0	7.22845	5.72021	0.33762	0.88901	1	FALSE
comp110882_c0	5.24882	4.95051	0.084415	1	1	FALSE
comp110883_c0	4.79575	8.00032	-0.7383	0.71368	1	FALSE
comp110886_c0	3.86865	13.3592	-1.7879	0.17638	0.61415	FALSE
comp110893_c0	0	0	NA	NA	NA	NA
comp11089_c0	16.1299	5.71296	1.4974	0.18969	0.63617	FALSE
comp110900_c0	3.86865	0.766075	2.3363	0.41412	0.90055	FALSE
comp110903_c0	0	0	NA	NA	NA	NA
comp110905_c0	0	0	NA	NA	NA	NA
comp110908_c0	4.46812	2.29098	0.9637	0.678	1	FALSE
comp110909_c0	10.5882	7.98221	0.4076	0.80898	1	FALSE
comp11090_c0	0.599468	9.13495	-3.9296	0.072405	0.38055	FALSE
comp110912_c0	7.04722	1.52491	2.2083	0.23747	0.7119	FALSE
comp110918_c0	0.599468	1.90432	-1.6675	0.8175	1	FALSE
comp11091_c0	78.3559	20.9693	1.9018	0.0043402	0.058182	FALSE
comp110921_c0	2.5791	2.28736	0.17319	1	1	FALSE
comp110926_c0	2.5791	4.19168	-0.70066	0.80706	1	FALSE
comp110930_c0	0	1.13825	#NAME?	0.81463	1	FALSE
comp110938_c0	0	0	NA	NA	NA	NA
comp11093_c0	9.38931	14.1181	-0.58845	0.57079	0.98679	FALSE
comp110945_c0	8.84563	18.2952	-1.0484	0.33178	0.82775	FALSE
comp11095_c0	53.492	33.5552	0.67279	0.29773	0.78839	FALSE
comp110967_c0	2.66972	23.2856	-3.1247	0.0076245	0.087357	FALSE
comp11096_c0	18.925	22.1329	-0.2259	0.79889	1	FALSE
comp110970_c0	10.7346	4.95413	1.1156	0.38864	0.87996	FALSE
comp110974_c0	0.599468	1.14911	-0.93876	1	1	FALSE
comp110979_c0	9.80755	5.34441	0.87586	0.54504	0.97141	FALSE
comp11097_c0	0	0	NA	NA	NA	NA
comp110981_c0	3.95927	6.86932	-0.79493	0.64588	1	FALSE
comp110987_c0	4.37751	5.33717	-0.28597	0.96251	1	FALSE
comp11098_c0	320.791	160.491	0.99914	0.24545	0.72342	FALSE
comp110990_c0	4.28689	4.58558	-0.097173	1	1	FALSE
comp11099_c0	35.7101	17.5111	1.0281	0.173	0.60805	FALSE
comp111005_c0	1.38016	3.43285	-1.3146	0.65782	1	FALSE
comp111006_c0	4.55873	3.43285	0.40923	0.90347	1	FALSE
comp111011_c0	0	0	NA	NA	NA	NA
comp11101_c0	33.8002	3.05343	3.4685	0.00052811	0.011807	TRUE
comp11102_c0	0	0	NA	NA	NA	NA
comp11102_c1	0	0	NA	NA	NA	NA
comp111037_c0	20.2704	4.95413	2.0327	0.053886	0.31989	FALSE
comp11103_c0	10.644	8.00032	0.41191	0.73419	1	FALSE
comp111044_c0	8.88046	1.13825	2.9638	0.36286	0.84969	FALSE
comp11104_c0	2.66972	3.81226	-0.51396	0.8686	1	FALSE
comp11105_c0	0	0	NA	NA	NA	NA
comp111064_c0	5.48583	6.10325	-0.15387	1	1	FALSE
comp111065_c0	1.28955	2.6704	-1.0502	0.81224	1	FALSE
comp11106_c0	6.44775	2.67402	1.2698	0.48773	0.94563	FALSE
comp111071_c0	7.31906	2.29098	1.6757	0.35739	0.84624	FALSE
comp111075_c0	15.8022	0.766075	4.3665	0.0039116	0.053415	FALSE
comp111086_c0	0	2.67764	#NAME?	0.42433	0.90273	FALSE
comp11108_c0	401.113	344.354	0.22012	0.65035	1	FALSE
comp111093_c0	0	2.27649	#NAME?	0.52971	0.96106	FALSE
comp111098_c0	5.1582	6.09238	-0.24014	0.94349	1	FALSE
comp11109_c0	18.2907	2.67764	2.7721	0.019317	0.16401	FALSE
comp111104_c0	1.79841	0.762453	1.238	0.80463	1	FALSE
comp11110_c0	0.690082	0	Inf	0.93424	1	FALSE
comp11110_c1	0.599468	0	Inf	0.93416	1	FALSE
comp11111_c0	1.97963	2.66315	-0.4279	0.96057	1	FALSE
comp11111_c1	0	3.79778	#NAME?	0.29672	0.78801	FALSE
comp111130_c0	13.5856	4.94689	1.4575	0.23658	0.71073	FALSE
comp111131_c0	1.28955	0.383038	1.7513	0.85914	1	FALSE
comp111138_c0	50.3483	2.28374	4.4625	2.1476e-06	0.00013132	TRUE
comp11114_c0	4.55873	8.38698	-0.87952	0.57135	0.98679	FALSE
comp11115_c0	5.84829	16.4163	-1.489	0.19336	0.64175	FALSE
comp111166_c0	9.02686	7.9967	0.17482	0.94464	1	FALSE
comp111170_c0	1.28955	0	Inf	0.67433	1	FALSE
comp111177_c0	3.77804	2.29098	0.72167	0.78652	1	FALSE
comp11117_c0	0	0	NA	NA	NA	NA
comp111183_c0	10.5882	5.7347	0.88467	0.53463	0.96455	FALSE
comp111197_c0	11.6966	6.86208	0.76937	0.5529	0.97679	FALSE
comp11119_c0	164.854	668.737	-2.0203	0.000126	0.0038522	TRUE
comp111202_c0	2.5791	4.19168	-0.70066	0.80706	1	FALSE
comp111209_c0	21.0859	2.28736	3.2045	0.0081558	0.091827	FALSE
comp111212_c0	10.9159	15.2635	-0.48366	0.6713	1	FALSE
comp11121_c0	17.6355	17.1606	0.039378	1	1	FALSE
comp111224_c0	0	0	NA	NA	NA	NA
comp111226_c0	1.38016	3.81951	-1.4685	0.59271	0.99419	FALSE
comp111232_c0	13.3695	12.9219	0.049136	0.9522	1	FALSE
comp111237_c0	2.07025	6.1286	-1.5658	0.62188	1	FALSE
comp11124_c0	11.2435	9.53609	0.23762	0.83784	1	FALSE
comp11125_c0	3.3598	9.90102	-1.5592	0.28461	0.77413	FALSE
comp111261_c0	7.22845	1.14549	2.6577	0.17831	0.61704	FALSE
comp11126_c0	5.9389	5.31906	0.15902	1	1	FALSE
comp11127_c0	6.86599	11.0646	-0.68841	0.6372	1	FALSE
comp11127_c1	1.28955	2.66315	-1.0463	0.81276	1	FALSE
comp111305_c0	4.97698	6.84759	-0.46033	0.84665	1	FALSE
comp11130_c0	13.7668	19.4262	-0.49681	0.59319	0.99419	FALSE
comp111310_c0	6.02951	9.90827	-0.71659	0.58094	0.99317	FALSE
comp111313_c0	8.75501	1.91157	2.1954	0.17088	0.60492	FALSE
comp111315_c0	0.599468	4.20979	-2.812	0.44056	0.91209	FALSE
comp111323_c0	2.48849	3.43285	-0.46414	0.94723	1	FALSE
comp11134_c0	855.146	1541.81	-0.85038	0.071761	0.37916	FALSE
comp111350_c0	41.3214	31.1591	0.40723	0.66137	1	FALSE
comp111353_c0	0	0	NA	NA	NA	NA
comp111359_c0	0	0.762453	#NAME?	0.94224	1	FALSE
comp11135_c0	145.908	179.827	-0.30155	0.61604	1	FALSE
comp111360_c0	0	0.766075	#NAME?	0.94165	1	FALSE
comp111377_c0	0	0	NA	NA	NA	NA
comp111379_c0	9.02686	10.2913	-0.18913	0.92087	1	FALSE
comp111381_c0	0	0	NA	NA	NA	NA
comp111387_c0	4.28689	1.53215	1.4844	0.51168	0.95324	FALSE
comp11138_c0	7.82792	4.57109	0.77609	0.64175	1	FALSE
comp11139_c0	13.0767	2.28011	2.5198	0.07186	0.37929	FALSE
comp111400_c0	9.20808	2.6704	1.7858	0.25907	0.74247	FALSE
comp11140_c0	1.38016	2.66677	-0.95025	0.80613	1	FALSE
comp111417_c0	25.3728	15.2635	0.73319	0.41817	0.90199	FALSE
comp11141_c0	44.7022	53.733	-0.26546	0.77418	1	FALSE
comp111422_c0	11.5153	10.2841	0.16315	0.92228	1	FALSE
comp11142_c0	0	0	NA	NA	NA	NA
comp111430_c0	8.09976	4.19168	0.95035	0.61536	1	FALSE
comp11143_c0	7.13784	3.43285	1.0561	0.54042	0.96819	FALSE
comp11144_c0	49.951	100.752	-1.0122	0.12257	0.50833	FALSE
comp111450_c0	8.00915	14.8733	-0.893	0.40531	0.8921	FALSE
comp111452_c0	4.46812	7.98946	-0.83843	0.61499	1	FALSE
comp11146_c0	15.2028	7.22338	1.0736	0.32524	0.82034	FALSE
comp111487_c0	0.690082	0	Inf	0.93424	1	FALSE
comp11148_c0	1.38016	6.10687	-2.1456	0.31057	0.80142	FALSE
comp11149_c0	18.8344	54.0762	-1.5216	0.035829	0.24679	FALSE
comp11149_c1	11.3689	31.64	-1.4767	0.078461	0.39937	FALSE
comp111509_c0	0.599468	5.34804	-3.1573	0.26686	0.74944	FALSE
comp11150_c0	1.28955	26.6895	-4.3713	0.00071655	0.014694	TRUE
comp111526_c0	0	0	NA	NA	NA	NA
comp111528_c0	9.71694	4.96862	0.96766	0.49583	0.95092	FALSE
comp11152_c0	0.690082	2.27649	-1.722	0.71907	1	FALSE
comp11153_c0	0	1.52853	#NAME?	0.69489	1	FALSE
comp11154_c0	7.22845	5.33355	0.43859	0.83405	1	FALSE
comp111553_c0	4.28689	6.49353	-0.59907	0.80339	1	FALSE
comp11155_c0	4.19628	9.14581	-1.124	0.51008	0.95324	FALSE
comp111562_c0	0	3.03532	#NAME?	0.4706	0.93548	FALSE
comp111563_c0	2.07025	4.96862	-1.263	0.55689	0.9797	FALSE
comp111565_c0	1.97963	4.19892	-1.0848	0.67533	1	FALSE
comp11156_c0	11.606	6.096	0.92893	0.46766	0.9347	FALSE
comp111573_c0	2.99734	4.18806	-0.4826	0.93683	1	FALSE
comp111580_c0	1.28955	1.52853	-0.24527	1	1	FALSE
comp11158_c0	250.298	390.239	-0.64071	0.20211	0.65765	FALSE
comp111613_c0	7.82792	5.34804	0.54962	0.75236	1	FALSE
comp11161_c0	0	2.29098	#NAME?	0.50152	0.9516	FALSE
comp111624_c0	0	0	NA	NA	NA	NA
comp111625_c0	0	1.9007	#NAME?	0.59254	0.99419	FALSE
comp11162_c0	10.2258	6.48266	0.65755	0.62221	1	FALSE
comp111637_c0	4.64935	3.82313	0.28227	0.97478	1	FALSE
comp11163_c0	2.5791	17.5799	-2.769	0.099341	0.45585	FALSE
comp111642_c0	0	1.53215	#NAME?	0.69425	1	FALSE
comp111643_c0	148.814	8.02568	4.2127	0.027349	0.20741	FALSE
comp111647_c0	6.02951	6.86208	-0.1866	0.92354	1	FALSE
comp11164_c0	972.022	509.229	0.93267	0.059595	0.33884	FALSE
comp111650_c0	2.66972	9.15668	-1.7781	0.26156	0.74625	FALSE
comp11165_c0	26.7181	14.0855	0.92361	0.27868	0.76565	FALSE
comp111665_c0	5.75767	12.1848	-1.0815	0.40555	0.8923	FALSE
comp111669_c0	25.8816	4.96138	2.3831	0.017519	0.15337	FALSE
comp111682_c0	1.19894	7.61366	-2.6668	0.2049	0.66131	FALSE
comp11168_c0	7.13784	4.96138	0.52475	0.77614	1	FALSE
comp11168_c1	27.9519	7.23425	1.95	0.038495	0.25883	FALSE
comp111690_c0	5.66706	11.4368	-1.013	0.46247	0.93095	FALSE
comp111692_c0	0	0	NA	NA	NA	NA
comp111693_c0	4.46812	5.71296	-0.35457	0.90308	1	FALSE
comp11169_c0	1.28955	16.3149	-3.6612	0.36748	0.8562	FALSE
comp11170_c0	2.48849	1.52853	0.70313	0.86699	1	FALSE
comp111712_c0	1.19894	18.7036	-3.9635	0.0073514	0.085271	FALSE
comp11171_c0	16.9106	7.26322	1.2192	0.23611	0.71029	FALSE
comp111721_c0	7.91853	16.3909	-1.0496	0.32414	0.81896	FALSE
comp111729_c0	5.57644	1.91157	1.5446	0.42406	0.90273	FALSE
comp11172_c0	6.26653	9.52523	-0.60409	0.70822	1	FALSE
comp11174_c0	17.6006	6.096	1.5297	0.14716	0.56086	FALSE
comp111758_c0	5.75767	4.95051	0.21791	0.95129	1	FALSE
comp111761_c0	3.77804	4.57472	-0.27605	0.97789	1	FALSE
comp111763_c0	5.1582	9.53609	-0.88653	0.54457	0.97102	FALSE
comp111764_c0	0	0.762453	#NAME?	0.94224	1	FALSE
comp11176_c0	6.44775	7.62091	-0.24117	0.91881	1	FALSE
comp111771_c0	0	0	NA	NA	NA	NA
comp111772_c0	0	0.762453	#NAME?	0.94224	1	FALSE
comp111779_c0	0	0	NA	NA	NA	NA
comp11177_c0	0	1.52128	#NAME?	0.69619	1	FALSE
comp111782_c0	2.66972	2.6704	-0.00036768	1	1	FALSE
comp111784_c0	17.8167	3.81226	2.2245	0.059929	0.33966	FALSE
comp111788_c0	8.00915	8.00032	0.0015906	1	1	FALSE
comp11178_c0	0	0	NA	NA	NA	NA
comp111792_c0	6.62898	4.95413	0.42015	0.86506	1	FALSE
comp111794_c0	5.84829	3.05706	0.93587	0.63644	1	FALSE
comp11179_c0	5.84829	11.0393	-0.91656	0.48774	0.94563	FALSE
comp111809_c0	1.97963	5.70572	-1.5272	0.46674	0.9347	FALSE
comp11180_c0	8.57379	12.192	-0.50793	0.74682	1	FALSE
comp11181_c0	2.5791	14.8588	-2.5264	0.064579	0.3551	FALSE
comp11182_c0	288.755	136.515	1.0808	0.039859	0.26526	FALSE
comp111839_c0	3.95927	14.0746	-1.8298	0.14925	0.56506	FALSE
comp11183_c0	11.3341	22.4471	-0.98586	0.3205	0.81319	FALSE
comp11184_c0	0	0	NA	NA	NA	NA
comp11185_c0	43.5032	3.05343	3.8326	0.011466	0.1155	FALSE
comp111870_c0	7.04722	8.75191	-0.31254	0.86584	1	FALSE
comp11188_c0	6.53837	1.52491	2.1002	0.2886	0.77902	FALSE
comp111895_c0	11.606	2.28374	2.3454	0.10422	0.46854	FALSE
comp11189_c0	8.518	9.89015	-0.21548	0.88687	1	FALSE
comp111904_c0	1.28955	3.80864	-1.5624	0.59965	0.99795	FALSE
comp11190_c0	0	0	NA	NA	NA	NA
comp11190_c1	0	0	NA	NA	NA	NA
comp111916_c0	33.2217	2.29098	3.8581	0.0005832	0.012681	TRUE
comp111929_c0	5.24882	6.47179	-0.30217	0.88793	1	FALSE
comp11192_c0	83.786	250.315	-1.579	0.0041235	0.055812	FALSE
comp11193_c0	30.5868	2.29098	3.7389	0.00040051	0.009503	TRUE
comp111957_c0	19.162	6.10325	1.6506	0.11561	0.49416	FALSE
comp11195_c0	96.4583	158.883	-0.71998	0.17438	0.61083	FALSE
comp111960_c0	4.55873	4.95775	-0.12105	1	1	FALSE
comp11196_c0	33.8559	45.7689	-0.43496	0.55368	0.97701	FALSE
comp111981_c0	1.28955	1.91157	-0.56789	0.98713	1	FALSE
comp111987_c0	0.690082	4.19892	-2.6052	0.38603	0.87735	FALSE
comp111989_c0	3.68742	0	Inf	0.17203	0.60591	FALSE
comp11198_c0	47.1907	0	Inf	0.00032772	0.0082458	TRUE
comp112001_c0	7.82792	9.90827	-0.34	0.81386	1	FALSE
comp11200_c0	0	1.89708	#NAME?	0.59313	0.99419	FALSE
comp112016_c0	3.26918	5.33717	-0.70714	0.74451	1	FALSE
comp11201_c0	30.0779	12.5787	1.2577	0.13787	0.54128	FALSE
comp112022_c0	0.690082	0	Inf	0.93424	1	FALSE
comp11202_c0	6.62898	12.5859	-0.92495	0.4369	0.91108	FALSE
comp11203_c0	21.3787	8.01119	1.4161	0.13928	0.54472	FALSE
comp112046_c0	0	0	NA	NA	NA	NA
comp112048_c0	9.71694	7.9967	0.2811	0.87355	1	FALSE
comp11205_c0	65.9902	4.1953	3.9754	0.0055304	0.069371	FALSE
comp112067_c0	3.26918	2.28374	0.51753	0.9136	1	FALSE
comp11206_c0	4.04988	8.00394	-0.98283	0.51718	0.95562	FALSE
comp11208_c0	23.1213	0.762453	4.9224	0.00027711	0.0072964	TRUE
comp112098_c0	10.8253	2.66677	2.0212	0.15743	0.58203	FALSE
comp112104_c0	1.79841	10.6707	-2.5689	0.13087	0.52599	FALSE
comp11210_c0	195.44	28.601	2.7726	0.007053	0.083065	FALSE
comp112110_c0	3.68742	4.19892	-0.18741	1	1	FALSE
comp112118_c0	4.46812	6.49353	-0.53933	0.79672	1	FALSE
comp112119_c0	2.99734	19.4552	-2.6984	0.032809	0.2322	FALSE
comp11211_c0	10.407	27.4447	-1.399	0.12134	0.50699	FALSE
comp112139_c0	1.38016	8.76277	-2.6665	0.14146	0.54894	FALSE
comp112140_c0	0	1.90794	#NAME?	0.59138	0.99419	FALSE
comp112141_c0	7.04722	13.3447	-0.92114	0.45194	0.92122	FALSE
comp112143_c0	11.7872	3.43285	1.7797	0.19652	0.64757	FALSE
comp11214_c0	9.98878	4.1953	1.2515	0.40178	0.8885	FALSE
comp11215_c0	295.802	203.076	0.54261	0.29207	0.78255	FALSE
comp112162_c0	17.3636	2.29823	2.9175	0.019516	0.16536	FALSE
comp11216_c0	0	0	NA	NA	NA	NA
comp11217_c0	236.406	349.356	-0.56343	0.26901	0.75116	FALSE
comp112185_c0	4.97698	8.37249	-0.75039	0.66556	1	FALSE
comp11218_c0	0	0.379415	#NAME?	1	1	FALSE
comp112207_c0	6.26653	1.90432	1.7184	0.35568	0.84624	FALSE
comp11220_c0	4.88636	3.4256	0.5124	0.79123	1	FALSE
comp11221_c0	3.86865	9.1603	-1.2436	0.4186	0.90206	FALSE
comp11222_c0	6.35714	15.2599	-1.2633	0.28731	0.77762	FALSE
comp11223_c0	12.4773	12.575	-0.011261	1	1	FALSE
comp112241_c0	9.20808	1.52491	2.5942	0.1283	0.51986	FALSE
comp112246_c0	0	9.52885	#NAME?	0.023157	0.18576	FALSE
comp11224_c0	0	2.66315	#NAME?	0.42607	0.90301	FALSE
comp112253_c0	0	6.46093	#NAME?	0.11725	0.49759	FALSE
comp112258_c0	6.86599	3.80864	0.85019	0.597	0.99694	FALSE
comp11225_c0	1.28955	7.23425	-2.488	0.22594	0.6955	FALSE
comp112260_c0	18.5626	30.8775	-0.73416	0.37865	0.86894	FALSE
comp112263_c0	3.3598	1.52491	1.1397	0.73509	1	FALSE
comp112264_c0	4.64935	1.52853	1.6049	0.51222	0.95324	FALSE
comp11226_c0	28.7884	42.672	-0.5678	0.44459	0.91602	FALSE
comp112276_c0	32.4548	18.6855	0.79651	0.41223	0.8997	FALSE
comp11227_c0	13.6204	9.14581	0.57459	0.79631	1	FALSE
comp112282_c0	9.11747	1.14187	2.9972	0.091366	0.43587	FALSE
comp11228_c0	37.2854	5.32993	2.8064	0.07783	0.39736	FALSE
comp11229_c0	0	0	NA	NA	NA	NA
comp11230_c0	2.07025	1.13825	0.86299	0.92915	1	FALSE
comp112316_c0	0	0	NA	NA	NA	NA
comp11231_c0	0	0	NA	NA	NA	NA
comp11232_c0	0.599468	1.89708	-1.662	0.81823	1	FALSE
comp11233_c0	9.2987	7.24874	0.3593	0.858	1	FALSE
comp11234_c0	0.690082	4.1953	-2.6039	0.38628	0.87735	FALSE
comp11236_c0	9.95395	2.6704	1.8982	0.18657	0.63033	FALSE
comp112379_c0	8.42739	9.13495	-0.11631	0.97243	1	FALSE
comp11237_c0	3.68742	3.05343	0.27218	0.93813	1	FALSE
comp11238_c0	3.3598	9.53972	-1.5056	0.3089	0.79849	FALSE
comp112390_c0	0.599468	12.9472	-4.4328	0.019603	0.16582	FALSE
comp11239_c0	1.97963	8.41234	-2.0873	0.2906	0.78036	FALSE
comp11241_c0	1.88902	9.53609	-2.3358	0.17537	0.61257	FALSE
comp11242_c0	0	0.383038	#NAME?	1	1	FALSE
comp112433_c0	1.79841	2.29098	-0.34925	1	1	FALSE
comp11243_c0	9.66115	0.762453	3.6635	0.38419	0.87583	FALSE
comp11244_c0	14.2408	16.7703	-0.23588	0.89548	1	FALSE
comp11245_c0	2.07025	3.80502	-0.8781	0.73434	1	FALSE
comp112461_c0	4.55873	5.72383	-0.32835	0.89951	1	FALSE
comp11246_c0	6.17591	33.8911	-2.4562	0.01048	0.10839	FALSE
comp112479_c0	1.28955	2.29098	-0.8291	0.896	1	FALSE
comp11247_c0	5.75767	12.5678	-1.1262	0.38026	0.87111	FALSE
comp112480_c0	5.9389	4.57834	0.37537	0.89703	1	FALSE
comp112481_c0	0.690082	1.52491	-1.1439	0.90833	1	FALSE
comp11248_c0	2.07025	4.965	-1.262	0.55708	0.97996	FALSE
comp112495_c0	0.690082	4.1953	-2.6039	0.38628	0.87735	FALSE
comp11249_c0	29.7503	38.531	-0.37312	0.61272	1	FALSE
comp1124_c0	0	0	NA	NA	NA	NA
comp11250_c0	0	0.379415	#NAME?	1	1	FALSE
comp11251_c0	2.5791	6.47904	-1.3289	0.49163	0.94918	FALSE
comp11252_c0	5.06759	9.14943	-0.85238	0.58377	0.99419	FALSE
comp11252_c1	4.46812	10.6671	-1.2554	0.3781	0.86837	FALSE
comp112559_c0	27.8055	12.5497	1.1477	0.32196	0.8155	FALSE
comp112561_c0	0	1.13825	#NAME?	0.81463	1	FALSE
comp112562_c0	0	1.14187	#NAME?	0.81395	1	FALSE
comp11257_c0	317.996	312.93	0.02317	0.97821	1	FALSE
comp112585_c0	5.57644	14.0891	-1.3372	0.29641	0.78801	FALSE
comp112588_c0	10.407	30.8558	-1.568	0.074382	0.38658	FALSE
comp112603_c0	0	1.51766	#NAME?	0.69684	1	FALSE
comp11261_c0	1.28955	19.0649	-3.886	0.0064831	0.07794	FALSE
comp11262_c0	0	2.67402	#NAME?	0.42476	0.90273	FALSE
comp112631_c0	0	4.19892	#NAME?	0.2186	0.6858	FALSE
comp112640_c0	1.88902	2.2946	-0.28061	1	1	FALSE
comp112643_c0	4.73996	23.6578	-2.3194	0.026332	0.20259	FALSE
comp11264_c0	12.8955	14.4721	-0.16641	0.90584	1	FALSE
comp11266_c0	0	0	NA	NA	NA	NA
comp11266_c1	0	0	NA	NA	NA	NA
comp11267_c0	1.28955	4.20255	-1.7044	0.53944	0.96809	FALSE
comp11268_c0	279.038	417.662	-0.58187	0.25791	0.74236	FALSE
comp112699_c0	1.38016	0.762453	0.85612	0.99994	1	FALSE
comp11269_c0	13.495	12.1956	0.14606	0.92871	1	FALSE
comp112709_c0	6.17591	6.4899	-0.071545	1	1	FALSE
comp11270_c0	3.59681	3.42198	0.071886	1	1	FALSE
comp11270_c1	389.215	4251.71	-3.4494	0.014898	0.13777	FALSE
comp112710_c0	0	0	NA	NA	NA	NA
comp112725_c0	23.1213	18.3025	0.33718	0.71398	1	FALSE
comp112726_c0	3.77804	6.47179	-0.77653	0.70083	1	FALSE
comp11272_c0	17.8725	12.192	0.55181	0.57858	0.99124	FALSE
comp112738_c0	1.19894	1.14911	0.061236	1	1	FALSE
comp11273_c0	130.14	62.532	1.0574	0.062426	0.34715	FALSE
comp11274_c0	1.88902	8.01843	-2.0857	0.26213	0.74625	FALSE
comp11275_c0	0	0	NA	NA	NA	NA
comp11275_c1	0	0	NA	NA	NA	NA
comp11276_c0	1.19894	0.383038	1.6462	0.85775	1	FALSE
comp11277_c0	507.156	639.372	-0.33423	0.4901	0.94771	FALSE
comp112786_c0	12.8049	8.38698	0.61047	0.60648	1	FALSE
comp112788_c0	2.48849	5.34079	-1.1018	0.63722	1	FALSE
comp11278_c0	6.86599	12.5859	-0.87427	0.51105	0.95324	FALSE
comp11279_c0	2.5791	3.43285	-0.41254	0.94306	1	FALSE
comp11281_c0	13.5856	15.2563	-0.16733	0.89723	1	FALSE
comp11283_c0	7.40968	15.2491	-1.0412	0.32995	0.82584	FALSE
comp11284_c0	4.97698	5.72021	-0.2008	1	1	FALSE
comp112885_c0	1.79841	2.28374	-0.34468	1	1	FALSE
comp112887_c0	3.17857	4.56747	-0.52302	0.86573	1	FALSE
comp112893_c0	7.22845	1.52128	2.2484	0.2365	0.71066	FALSE
comp11289_c0	8.15555	13.3484	-0.71081	0.58041	0.99303	FALSE
comp112909_c0	26.8645	6.49715	2.0478	0.04772	0.29581	FALSE
comp11290_c0	19.7615	11.8126	0.74237	0.43608	0.91106	FALSE
comp11291_c0	58.6154	30.5452	0.94033	0.27466	0.76039	FALSE
comp11292_c0	360.022	225.177	0.67702	0.19071	0.63763	FALSE
comp112948_c0	1.28955	1.52128	-0.23842	1	1	FALSE
comp112949_c0	13.4044	0	Inf	0.0012657	0.022628	TRUE
comp112951_c0	20.4516	16.0079	0.35343	0.70849	1	FALSE
comp112961_c0	4.55873	8.38698	-0.87952	0.57135	0.98679	FALSE
comp11296_c0	1.97963	7.24511	-1.8718	0.31638	0.80886	FALSE
comp11296_c1	0	1.52491	#NAME?	0.69554	1	FALSE
comp112971_c0	4.14049	7.63177	-0.88222	0.5529	0.97679	FALSE
comp112974_c0	0	0	NA	NA	NA	NA
comp11297_c0	1.28955	1.89708	-0.55691	0.98799	1	FALSE
comp11298_c0	14.0038	11.0646	0.33987	0.76283	1	FALSE
comp11299_c0	0.599468	3.03532	-2.3401	0.62542	1	FALSE
comp113017_c0	0	0.379415	#NAME?	1	1	FALSE
comp11301_c0	0	11.444	#NAME?	0.010751	0.11029	FALSE
comp11301_c1	0	1.91157	#NAME?	0.5908	0.99419	FALSE
comp11302_c0	15.7465	3.81951	2.0436	0.095039	0.44514	FALSE
comp11303_c0	1.28955	4.95413	-1.9418	0.4368	0.91106	FALSE
comp113042_c0	6.7196	14.1144	-1.0707	0.33943	0.83652	FALSE
comp11304_c0	34.2184	50.3146	-0.55621	0.41846	0.90199	FALSE
comp113062_c0	20.7792	2.66677	2.962	0.0094791	0.10169	FALSE
comp11306_c0	22.5776	0.758831	4.895	0.00029074	0.0075822	TRUE
comp11306_c1	3.95927	0.379415	3.3834	0.29693	0.78801	FALSE
comp113070_c0	3.77804	4.57109	-0.2749	0.97802	1	FALSE
comp11307_c0	3.08796	4.18444	-0.43838	0.93312	1	FALSE
comp113085_c0	0	0	NA	NA	NA	NA
comp11308_c0	29.8061	62.9005	-1.0775	0.11946	0.50319	FALSE
comp11309_c0	0	3.79778	#NAME?	0.29672	0.78801	FALSE
comp113102_c0	0	2.29098	#NAME?	0.50152	0.9516	FALSE
comp11310_c0	6.68477	12.5859	-0.91286	0.51563	0.95562	FALSE
comp11311_c0	0	1.13825	#NAME?	0.81463	1	FALSE
comp113125_c0	22.2152	0	Inf	0.0067571	0.080449	FALSE
comp11313_c0	0	1.52128	#NAME?	0.69619	1	FALSE
comp113142_c0	8.84563	8.3906	0.07619	0.9854	1	FALSE
comp11314_c0	13.5856	7.23787	0.90844	0.44429	0.91602	FALSE
comp11315_c0	15.147	10.2949	0.5571	0.64566	1	FALSE
comp11315_c1	3.86865	1.52491	1.3431	0.61413	1	FALSE
comp113166_c0	2.66972	4.57834	-0.77814	0.74041	1	FALSE
comp11316_c0	1.28955	4.19892	-1.7032	0.53968	0.96809	FALSE
comp113177_c0	5.06759	4.19168	0.27377	0.92681	1	FALSE
comp11317_c0	5.1582	9.16755	-0.82967	0.5803	0.993	FALSE
comp11317_c1	3.95927	3.04257	0.37994	0.94706	1	FALSE
comp113182_c0	1.19894	3.05343	-1.3487	0.74158	1	FALSE
comp11318_c0	27.5894	29.378	-0.09062	0.93677	1	FALSE
comp113191_c0	2.07025	1.52491	0.44108	1	1	FALSE
comp113199_c0	6.26653	8.36887	-0.41737	0.83322	1	FALSE
comp113209_c0	3.86865	1.52491	1.3431	0.61413	1	FALSE
comp11320_c0	2.48849	6.10687	-1.2952	0.53917	0.96809	FALSE
comp113215_c0	6.44775	11.8271	-0.87522	0.49736	0.95092	FALSE
comp113229_c0	26.5369	20.579	0.36683	0.64391	1	FALSE
comp11322_c0	6.35714	1.52491	2.0597	0.28954	0.7794	FALSE
comp113233_c0	2.48849	1.52853	0.70313	0.86699	1	FALSE
comp11323_c0	25.4634	22.5123	0.17771	0.87998	1	FALSE
comp11324_c0	0	0	NA	NA	NA	NA
comp11324_c1	0	0	NA	NA	NA	NA
comp113256_c0	2.76033	6.47542	-1.2301	0.48391	0.94441	FALSE
comp11325_c0	0	0	NA	NA	NA	NA
comp11326_c0	21.0859	2.67402	2.9792	0.011979	0.11894	FALSE
comp113272_c0	2.5791	1.90432	0.43759	0.96383	1	FALSE
comp11327_c0	0	0	NA	NA	NA	NA
comp113284_c0	0.690082	0	Inf	0.93424	1	FALSE
comp113289_c0	9.86334	1.14187	3.1107	0.10251	0.46396	FALSE
comp11328_c0	0	0	NA	NA	NA	NA
comp11328_c1	0	0	NA	NA	NA	NA
comp113309_c0	20.5422	1.52128	3.7552	0.00291	0.042665	TRUE
comp11330_c0	0	1.89708	#NAME?	0.59313	0.99419	FALSE
comp11331_c0	0.690082	0	Inf	0.93424	1	FALSE
comp11331_c1	0	1.14549	#NAME?	0.81327	1	FALSE
comp11332_c0	2.48849	7.24511	-1.5417	0.41692	0.90199	FALSE
comp113347_c0	5.43005	6.10325	-0.16861	0.93457	1	FALSE
comp113353_c0	0.690082	1.14911	-0.73568	1	1	FALSE
comp11335_c0	0	0.762453	#NAME?	0.94224	1	FALSE
comp11335_c1	0.690082	0.379415	0.86299	1	1	FALSE
comp11336_c0	6.44775	1.90794	1.7568	0.35542	0.84624	FALSE
comp113370_c0	3.3598	2.28736	0.55469	0.91677	1	FALSE
comp11339_c0	3.26918	22.4398	-2.7791	0.067735	0.36576	FALSE
comp113417_c0	3.17857	8.3906	-1.4004	0.40215	0.88924	FALSE
comp11341_c0	397.426	647.727	-0.7047	0.16332	0.59115	FALSE
comp113420_c0	3.95927	0.762453	2.3765	0.41289	0.90016	FALSE
comp113428_c0	1.19894	0.766075	0.6462	0.98943	1	FALSE
comp11342_c0	3.26918	1.14549	1.513	0.63223	1	FALSE
comp11343_c0	62.3306	9.13495	2.7705	0.045401	0.28861	FALSE
comp11347_c0	6.35714	3.04981	1.0597	0.55196	0.97673	FALSE
comp113480_c0	3.68742	6.48628	-0.81478	0.70389	1	FALSE
comp11348_c0	4.97698	14.8696	-1.579	0.21171	0.67384	FALSE
comp11349_c0	4.55873	2.6704	0.77158	0.75748	1	FALSE
comp113514_c0	0	0	NA	NA	NA	NA
comp11353_c0	7.82792	4.19168	0.9011	0.58547	0.99419	FALSE
comp11354_c0	4.37751	28.1673	-2.6858	0.010559	0.10889	FALSE
comp11354_c1	6.95661	13.3375	-0.93903	0.45423	0.92281	FALSE
comp113551_c0	2.07025	4.95413	-1.2588	0.55766	0.98025	FALSE
comp11355_c0	7758.57	103.539	6.2275	9.6926e-07	6.7356e-05	TRUE
comp11356_c0	0	4.55661	#NAME?	0.28843	0.77874	FALSE
comp113570_c0	0	0.758831	#NAME?	0.94283	1	FALSE
comp11357_c0	5.84829	4.965	0.23622	0.95429	1	FALSE
comp11358_c0	26.7529	28.5503	-0.09381	0.90156	1	FALSE
comp11359_c0	3.3598	1.90794	0.81636	0.82937	1	FALSE
comp113606_c0	1.28955	4.1953	-1.7019	0.53991	0.96809	FALSE
comp11360_c0	1.88902	6.11049	-1.6937	0.42743	0.90407	FALSE
comp11361_c0	2.48849	3.81589	-0.61675	0.87716	1	FALSE
comp11362_c0	0	0.383038	#NAME?	1	1	FALSE
comp11363_c0	0	4.1953	#NAME?	0.21883	0.68614	FALSE
comp113646_c0	17.0012	5.34079	1.6705	0.12525	0.5145	FALSE
comp11364_c0	2.66972	4.57472	-0.777	0.74058	1	FALSE
comp113672_c0	0	0	NA	NA	NA	NA
comp113677_c0	16.9106	1.91519	3.1424	0.013485	0.12843	FALSE
comp11367_c0	2.5791	7.61728	-1.5624	0.37883	0.86927	FALSE
comp11368_c0	3.26918	5.72745	-0.80896	0.69059	1	FALSE
comp113698_c0	1.19894	5.72021	-2.2543	0.3561	0.84624	FALSE
comp11369_c0	0	0.379415	#NAME?	1	1	FALSE
comp113714_c0	6.02951	0	Inf	0.057785	0.33305	FALSE
comp11371_c0	120.228	28.2216	2.0909	0.052146	0.31313	FALSE
comp11372_c0	16.7293	18.2699	-0.12709	0.98252	1	FALSE
comp113755_c0	0	0	NA	NA	NA	NA
comp113757_c0	15.9835	8.00032	0.99845	0.3533	0.84624	FALSE
comp113758_c0	4.55873	9.51074	-1.0609	0.46515	0.93385	FALSE
comp11376_c0	38.0661	32.4097	0.23208	0.87766	1	FALSE
comp11377_c0	0	0	NA	NA	NA	NA
comp11378_c0	1.97963	0.762453	1.3765	0.80785	1	FALSE
comp11380_c0	14.6033	49.9678	-1.7747	0.022131	0.18048	FALSE
comp113817_c0	7.04722	0.762453	3.2083	0.12462	0.51282	FALSE
comp11381_c0	0	0	NA	NA	NA	NA
comp113823_c0	0	0.758831	#NAME?	0.94283	1	FALSE
comp113825_c0	8.84563	4.95051	0.83739	0.5539	0.97701	FALSE
comp11382_c0	24.3202	28.9587	-0.25184	0.77774	1	FALSE
comp11383_c0	12.4773	24.0046	-0.94401	0.28987	0.77993	FALSE
comp11384_c0	7.55608	7.24874	0.059908	1	1	FALSE
comp11384_c1	2.5791	3.81226	-0.56378	0.87293	1	FALSE
comp11385_c0	1.28955	0	Inf	0.67433	1	FALSE
comp113864_c0	5.75767	11.4295	-0.98921	0.46023	0.92916	FALSE
comp113865_c0	15.7116	0	Inf	0.0003994	0.0094865	TRUE
comp11386_c0	3.86865	9.91551	-1.3579	0.35972	0.84807	FALSE
comp11389_c0	4.97698	19.0541	-1.9368	0.094852	0.44489	FALSE
comp11390_c0	45.5525	3.05706	3.8973	2.5859e-05	0.0010317	TRUE
comp11391_c0	0	0	NA	NA	NA	NA
comp11392_c0	0	0	NA	NA	NA	NA
comp11393_c0	12.7143	18.7	-0.55659	0.59798	0.99723	FALSE
comp113944_c0	7.22845	31.2461	-2.1119	0.022079	0.18041	FALSE
comp11394_c0	3.08796	4.94327	-0.67881	0.80989	1	FALSE
comp113964_c0	1.28955	4.95775	-1.9428	0.43659	0.91106	FALSE
comp11396_c0	7.46546	6.10325	0.29066	0.85036	1	FALSE
comp11399_c0	1.97963	8.78089	-2.1491	0.21197	0.67419	FALSE
comp11399_c1	1.19894	2.28374	-0.92964	0.90267	1	FALSE
comp114003_c0	1.19894	3.04619	-1.3452	0.74211	1	FALSE
comp11400_c0	11720.2	905.444	3.6942	0.0054796	0.068918	FALSE
comp114017_c0	4.37751	7.23787	-0.72546	0.70462	1	FALSE
comp11401_c0	15.5652	40.0161	-1.3623	0.083138	0.41268	FALSE
comp11402_c0	24.8291	7.24874	1.7762	0.061295	0.34392	FALSE
comp11402_c1	22.8843	9.91189	1.2071	0.21399	0.67732	FALSE
comp114035_c0	2.48849	4.56747	-0.87613	0.75001	1	FALSE
comp11403_c0	19.399	15.643	0.31047	0.7166	1	FALSE
comp11405_c0	18.3256	4.1953	2.127	0.063941	0.35308	FALSE
comp11406_c0	2.39787	1.52853	0.64961	0.86401	1	FALSE
comp114075_c0	0	0	NA	NA	NA	NA
comp11407_c0	10.2258	12.5968	-0.30084	0.83328	1	FALSE
comp11408_c0	44.8276	36.6158	0.29192	0.65111	1	FALSE
comp11410_c0	1.38016	0	Inf	0.66724	1	FALSE
comp114116_c0	10.5882	4.18081	1.3406	0.35185	0.84498	FALSE
comp11411_c0	89.8503	200.467	-1.1578	0.034079	0.23902	FALSE
comp114138_c0	4.55873	1.52491	1.5799	0.51209	0.95324	FALSE
comp114167_c0	4.37751	1.52491	1.5214	0.51182	0.95324	FALSE
comp11416_c0	1.28955	0.383038	1.7513	0.85914	1	FALSE
comp114176_c0	3.08796	1.14549	1.4307	0.63141	1	FALSE
comp114179_c0	1.38016	0.383038	1.8493	0.86045	1	FALSE
comp11418_c0	5.48583	4.18444	0.39068	0.82384	1	FALSE
comp11419_c0	0	0	NA	NA	NA	NA
comp11420_c0	7.91853	7.9967	-0.014172	1	1	FALSE
comp114218_c0	0	0	NA	NA	NA	NA
comp11421_c0	5.1582	11.0646	-1.101	0.41829	0.90199	FALSE
comp11422_c0	17.9073	3.05343	2.552	0.068532	0.36768	FALSE
comp11423_c0	8.518	7.62453	0.15987	0.97766	1	FALSE
comp11424_c0	6.53837	29.0022	-2.1492	0.024857	0.19418	FALSE
comp114253_c0	0	0	NA	NA	NA	NA
comp114255_c0	2.07025	0.762453	1.4411	0.80937	1	FALSE
comp11425_c0	0.690082	5.71296	-3.0494	0.23102	0.70384	FALSE
comp11425_c1	0.690082	3.04619	-2.1422	0.56333	0.98353	FALSE
comp11426_c0	14.0038	8.77002	0.67517	0.54321	0.97032	FALSE
comp114271_c0	5.57644	6.86932	-0.30082	0.93703	1	FALSE
comp114274_c0	26.5927	3.04981	3.1242	0.057294	0.33142	FALSE
comp11427_c0	2.48849	4.57472	-0.87841	0.74964	1	FALSE
comp114285_c0	3.59681	1.91157	0.91196	0.7295	1	FALSE
comp11429_c0	1.28955	7.62091	-2.5631	0.20173	0.65696	FALSE
comp11430_c0	0	0	NA	NA	NA	NA
comp114314_c0	8.00915	6.10687	0.39122	0.86263	1	FALSE
comp11431_c0	0	0.758831	#NAME?	0.94283	1	FALSE
comp11433_c0	3.26918	0.758831	2.1071	0.52023	0.95686	FALSE
comp114347_c0	0.599468	5.7021	-3.2497	0.23568	0.70961	FALSE
comp11434_c0	6.53837	12.9726	-0.98846	0.41303	0.90016	FALSE
comp11436_c0	0	11.0574	#NAME?	0.012527	0.12239	FALSE
comp114377_c0	0	6.8657	#NAME?	0.069779	0.37235	FALSE
comp11437_c0	2.66972	6.10325	-1.1929	0.53101	0.96185	FALSE
comp11438_c0	1.19894	0.766075	0.6462	0.98943	1	FALSE
comp11439_c0	38.6865	2.29098	4.0778	4.7688e-05	0.0017182	TRUE
comp1143_c0	2.76033	1.91157	0.53009	0.97151	1	FALSE
comp11440_c0	31.3326	6.87294	2.1887	0.015706	0.14284	FALSE
comp114418_c0	2.39787	6.10687	-1.3487	0.54343	0.97046	FALSE
comp11442_c0	3.59681	12.2029	-1.7624	0.23056	0.7038	FALSE
comp11442_c1	0.599468	1.52491	-1.347	0.91644	1	FALSE
comp11443_c0	795.597	229.209	1.7954	0.00047882	0.010876	TRUE
comp114440_c0	0	5.72021	#NAME?	0.11343	0.48992	FALSE
comp114441_c0	1.19894	2.2946	-0.93649	0.90192	1	FALSE
comp114451_c0	3.77804	15.2853	-2.0164	0.16625	0.59687	FALSE
comp114454_c0	9.11747	37.6635	-2.0465	0.0745	0.38711	FALSE
comp11445_c0	31.1304	25.544	0.28534	0.7458	1	FALSE
comp11446_c0	0	0	NA	NA	NA	NA
comp114471_c0	3.86865	9.51798	-1.2988	0.38878	0.88013	FALSE
comp11447_c0	2193.93	908.122	1.2726	0.0099678	0.1052	FALSE
comp114497_c0	3.68742	1.9007	0.95608	0.70086	1	FALSE
comp11449_c0	12.6237	16.774	-0.41009	0.73007	1	FALSE
comp11451_c0	2.48849	1.52491	0.70655	0.86687	1	FALSE
comp114522_c0	15.2376	3.44009	2.1471	0.10468	0.46957	FALSE
comp11453_c0	0	1.13825	#NAME?	0.81463	1	FALSE
comp114547_c0	13.5856	5.34441	1.346	0.2687	0.75081	FALSE
comp11454_c0	5.75767	6.48628	-0.17191	0.9827	1	FALSE
comp11455_c0	37.4876	3.42923	3.4505	0.0003162	0.0080578	TRUE
comp11456_c0	0	0	NA	NA	NA	NA
comp11458_c0	12.5679	11.4404	0.1356	0.98234	1	FALSE
comp11458_c1	1.28955	2.29098	-0.8291	0.896	1	FALSE
comp11459_c0	9.71694	11.061	-0.18691	0.91038	1	FALSE
comp114628_c0	2.99734	3.43647	-0.19724	1	1	FALSE
comp11463_c0	14.0038	6.48266	1.1112	0.33201	0.82806	FALSE
comp11464_c0	10.4976	6.09962	0.78327	0.57975	0.99225	FALSE
comp11465_c0	0	1.89708	#NAME?	0.59313	0.99419	FALSE
comp11465_c1	0	0.758831	#NAME?	0.94283	1	FALSE
comp114661_c0	0.599468	0	Inf	0.93416	1	FALSE
comp114667_c0	3.26918	3.82313	-0.22582	0.99199	1	FALSE
comp11466_c0	0	0	NA	NA	NA	NA
comp11468_c0	14.2757	19.7368	-0.46733	0.80478	1	FALSE
comp11469_c0	3.95927	18.6529	-2.2361	0.055008	0.32384	FALSE
comp114717_c0	0	4.17357	#NAME?	0.41192	0.89922	FALSE
comp11471_c0	0	1.89708	#NAME?	0.59313	0.99419	FALSE
comp11472_c0	60.4138	225.061	-1.8974	0.0010336	0.019743	TRUE
comp11473_c0	11.8778	10.6707	0.15461	0.96846	1	FALSE
comp11474_c0	15.7465	8.00757	0.97559	0.39244	0.88083	FALSE
comp11476_c0	0	0	NA	NA	NA	NA
comp11476_c1	0	0	NA	NA	NA	NA
comp11477_c0	618.985	794.144	-0.3595	0.48794	0.94568	FALSE
comp114780_c0	0	0	NA	NA	NA	NA
comp11478_c0	4.55873	9.53972	-1.0653	0.46425	0.93284	FALSE
comp11479_c0	17.3078	12.2065	0.50378	0.67668	1	FALSE
comp114802_c0	34.9991	3.81226	3.1986	0.00088408	0.017369	TRUE
comp11480_c0	49.8742	27.0761	0.88127	0.21953	0.68713	FALSE
comp11481_c0	33.0404	8.01843	2.0428	0.057614	0.33233	FALSE
comp11481_c1	20.5422	4.58196	2.1646	0.043998	0.28362	FALSE
comp114836_c0	1.19894	0.762453	0.65304	0.9892	1	FALSE
comp11483_c0	0	1.14911	#NAME?	0.81259	1	FALSE
comp11483_c1	4.55873	4.94327	-0.11683	1	1	FALSE
comp114867_c0	1.97963	0.379415	2.3834	0.66716	1	FALSE
comp114877_c0	1.79841	3.41836	-0.92659	0.81888	1	FALSE
comp11488_c0	59.2845	27.835	1.0908	0.10498	0.46981	FALSE
comp11491_c0	800.296	594.597	0.42862	0.36055	0.84807	FALSE
comp11494_c0	181.102	969.401	-2.4203	3.1061e-06	0.0001814	TRUE
comp11495_c0	3.26918	8.40509	-1.3623	0.3985	0.88524	FALSE
comp114960_c0	1.88902	2.28736	-0.27605	1	1	FALSE
comp11496_c0	2.48849	6.46817	-1.3781	0.49615	0.95092	FALSE
comp114976_c0	10.9159	2.27649	2.2615	0.12511	0.5142	FALSE
comp11497_c0	1.19894	6.45006	-2.4276	0.54331	0.97032	FALSE
comp11499_c0	9.4451	12.9581	-0.45621	0.7391	1	FALSE
comp115004_c0	7.82792	2.29098	1.7727	0.30165	0.79284	FALSE
comp11500_c0	5.9389	9.53247	-0.68265	0.61978	1	FALSE
comp11501_c0	0	0.379415	#NAME?	1	1	FALSE
comp11501_c1	0	0.758831	#NAME?	0.94283	1	FALSE
comp115029_c0	25.3728	5.73832	2.1446	0.030881	0.22439	FALSE
comp11503_c0	11.0065	4.58196	1.2643	0.34825	0.84293	FALSE
comp115045_c0	2.76033	16.8174	-2.607	0.13451	0.5341	FALSE
comp11504_c0	0	1.52853	#NAME?	0.69489	1	FALSE
comp11506_c0	5.75767	12.9653	-1.1711	0.35604	0.84624	FALSE
comp11507_c0	14.9309	6.85483	1.1231	0.29365	0.78515	FALSE
comp115095_c0	1.28955	22.1292	-4.101	0.0026428	0.039751	TRUE
comp11509_c0	0	0	NA	NA	NA	NA
comp11510_c0	70.5419	97.2109	-0.46264	0.40979	0.89745	FALSE
comp11511_c0	2.5791	8.36887	-1.6982	0.3174	0.80981	FALSE
comp115129_c0	6.35714	4.19168	0.60085	0.74005	1	FALSE
comp11512_c0	1.88902	0.383038	2.3021	0.66882	1	FALSE
comp11515_c0	5.06759	8.7664	-0.79068	0.62198	1	FALSE
comp11516_c0	3.95927	1.90794	1.0532	0.70547	1	FALSE
comp11517_c0	1.28955	2.66315	-1.0463	0.81276	1	FALSE
comp115204_c0	6.35714	13.706	-1.1084	0.36978	0.85854	FALSE
comp11520_c0	1.97963	0.383038	2.3697	0.6671	1	FALSE
comp11521_c0	1.19894	7.2596	-2.5981	0.22826	0.70025	FALSE
comp11521_c1	0.599468	4.1953	-2.807	0.39268	0.88083	FALSE
comp11522_c0	0	0	NA	NA	NA	NA
comp11523_c0	0	0	NA	NA	NA	NA
comp11525_c0	0.690082	1.51766	-1.137	0.90896	1	FALSE
comp11525_c1	1.28955	8.02205	-2.6371	0.1796	0.61949	FALSE
comp115262_c0	1.19894	0.379415	1.6599	0.8577	1	FALSE
comp11526_c0	8.42739	5.72383	0.5581	0.72865	1	FALSE
comp115274_c0	0	1.14911	#NAME?	0.81259	1	FALSE
comp115284_c0	2.48849	2.2946	0.11702	1	1	FALSE
comp11528_c0	22.9749	3.44372	2.738	0.012814	0.12436	FALSE
comp11529_c0	3.17857	5.72383	-0.8486	0.69471	1	FALSE
comp115310_c0	10.644	9.52885	0.15967	0.9021	1	FALSE
comp11532_c0	26.9342	6.49353	2.0524	0.034833	0.24285	FALSE
comp11533_c0	12.7143	4.19892	1.5984	0.20314	0.65851	FALSE
comp11535_c0	17.9073	10.3094	0.79659	0.48276	0.94333	FALSE
comp11536_c0	697.675	526.861	0.40513	0.38526	0.87669	FALSE
comp115370_c0	1.19894	4.58196	-1.9342	0.49117	0.94891	FALSE
comp11537_c0	1.28955	13.7133	-3.4106	0.032191	0.2297	FALSE
comp11538_c0	2.66972	0.762453	1.808	0.65036	1	FALSE
comp11539_c0	2.99734	12.1413	-2.0182	0.5636	0.98353	FALSE
comp11541_c0	5.75767	0.383038	3.9099	0.12992	0.5235	FALSE
comp11542_c0	3.68742	3.81226	-0.048035	1	1	FALSE
comp11543_c0	4.46812	5.71296	-0.35457	0.90308	1	FALSE
comp11547_c0	4.64935	4.56385	0.026777	1	1	FALSE
comp11548_c0	0.599468	1.51766	-1.3401	0.91711	1	FALSE
comp11548_c1	0	1.51766	#NAME?	0.69684	1	FALSE
comp11549_c0	0	0	NA	NA	NA	NA
comp11550_c0	1.97963	4.57834	-1.2096	0.61662	1	FALSE
comp11551_c0	61.1735	3.04981	4.3261	6.8407e-07	4.9293e-05	TRUE
comp11552_c0	1.88902	2.27649	-0.26917	1	1	FALSE
comp11552_c1	0.599468	3.03894	-2.3418	0.57225	0.98679	FALSE
comp11553_c0	0	0.758831	#NAME?	0.94283	1	FALSE
comp115542_c0	8.33677	3.04981	1.4508	0.35661	0.84624	FALSE
comp11554_c0	0.690082	3.44734	-2.3206	0.58305	0.99419	FALSE
comp11556_c0	0	8.35438	#NAME?	0.19158	0.63887	FALSE
comp11556_c1	0.599468	2.28011	-1.9274	0.72773	1	FALSE
[truncated: 26,538 more rows]

## Sheet:  Table S3 B
Additional file 5: Table S3 B Differentially expressed genes between MWL and CON
gene_id	MWL_readcount	CON_readcount	log2FoldChange	pval	padj	Gene Length	NR GI	NR ID	NR Score	NR Evalue	NR Description	NT GI	NT ID	NT Score	NT Evalue	NT Description	KO ID	KO Name	KO Description	Http Link	Swissprot ID	Swissprot Score	Swissprot Evalue	Swissprot Description	PFAM ID	PFAM description	Gene Ontology Biological Pathway	BP Description	Gene Ontology Molecular Function	MF Description	Gene Ontology Cellular Component	CC Description	KOG ID	KOG Description
comp7178_c0	6613.23	12.5642	9.0399	2.52e-40	5.91e-36	632	729842	Q03943.1	428	3.43e-48	RecName: Full=Membrane-associated 30 kDa protein, chloroplastic; Short=M30; Flags: Precursor	--	--	--	--	--	K03969	pspA	phage shock protein A	http://www.genome.jp/dbget-bin/www_bget?ko:K03969	P54617	138	4.5e-09	Phage shock protein A homolog OS=Bacillus subtilis (strain 168) GN=ydjF PE=1 SV=3	PF02996//PF08702//PF01025//PF05478//PF06009//PF10186//PF02321	Prefoldin subunit//Fibrinogen alpha/beta chain family//GrpE//Prominin//Laminin Domain II//UV radiation resistance protein and autophagy-related subunit 14//Outer membrane efflux protein	GO:0030168//GO:0006457//GO:0006810//GO:0007165//GO:0010508//GO:0051258//GO:0007155	platelet activation//protein folding//transport//signal transduction//positive regulation of autophagy//protein polymerization//cell adhesion	GO:0030674//GO:0005102//GO:0051087//GO:0042803//GO:0051082//GO:0000774//GO:0005215	protein binding, bridging//receptor binding//chaperone binding//protein homodimerization activity//unfolded protein binding//adenyl-nucleotide exchange factor activity//transporter activity	GO:0016020//GO:0005577//GO:0044434//GO:0009526//GO:0016272//GO:0016021//GO:0005604//GO:0009579	membrane//fibrinogen complex//chloroplast part//plastid envelope//prefoldin complex//integral to membrane//basement membrane//thylakoid	KOG1985	Vesicle coat complex COPII, subunit SEC24/subunit SFB2
comp17956_c1	3634.46	6.47542	9.1326	6.13e-39	7.18e-35	2519	156363289	XP_001625978.1	473	1.32e-49	predicted protein [Nematostella vectensis]	--	--	--	--	--	--	--	--	--	--	--	--	--	--	--	--	--	--	--	--	--	--	--
comp7178_c1	3235.14	7.98946	8.6615	1e-36	7.82e-33	371	--	--	--	--	--	--	--	--	--	--	--	--	--	--	--	--	--	--	--	--	--	--	--	--	--	--	KOG1187	Serine/threonine protein kinase
comp7441_c0	14255.9	49.1873	8.1791	7.75e-35	4.54e-31	2141	356505459	XP_003521508.1	1180	3.69e-150	PREDICTED: D-lactate dehydrogenase [cytochrome], mitochondrial-like [Glycine max]	--	--	--	--	--	K00102	E1.1.2.4, dld	D-lactate dehydrogenase (cytochrome)	http://www.genome.jp/dbget-bin/www_bget?ko:K00102	Q7XI14	396	1.75e-39	Probable D-2-hydroxyglutarate dehydrogenase, mitochondrial OS=Oryza sativa subsp. japonica GN=D2HGDH PE=3 SV=1	PF08926//PF01565//PF00557//PF02913	Domain of unknown function (DUF1908)//FAD binding domain//Metallopeptidase family M24//FAD linked oxidases, C-terminal domain	GO:0016310//GO:0051596//GO:0055114//GO:0006090//GO:0009069//GO:0006468//GO:0006040//GO:0046487//GO:0009987	phosphorylation//methylglyoxal catabolic process//oxidation-reduction process//pyruvate metabolic process//serine family amino acid metabolic process//protein phosphorylation//amino sugar metabolic process//glyoxylate metabolic process//cellular process	GO:0008762//GO:0000287//GO:0005524//GO:0050660//GO:0008891//GO:0016491//GO:0042802//GO:0003824//GO:0004674//GO:0004458//GO:0019154	UDP-N-acetylmuramate dehydrogenase activity//magnesium ion binding//ATP binding//flavin adenine dinucleotide binding//glycolate oxidase activity//oxidoreductase activity//identical protein binding//catalytic activity//protein serine/threonine kinase activity//D-lactate dehydrogenase (cytochrome) activity//glycolate dehydrogenase activity	GO:0005739//GO:0009339	mitochondrion//glycolate oxidase complex	KOG1231	Proteins containing the FAD binding domain
comp19586_c0	5672.04	36.739	7.2704	2.53e-31	1.19e-27	2343	397584410	EJK52971.1	2432	0	hypothetical protein THAOC_27681 [Thalassiosira oceanica]	169155030	AM849034.1	177	1.76e-85	Clavibacter michiganensis subsp. sepedonicus complete genome	K02355	fusA, GFM, EFG	elongation factor G	http://www.genome.jp/dbget-bin/www_bget?ko:K02355	B4R8L3	2335	0	Elongation factor G OS=Phenylobacterium zucineum (strain HLK1) GN=fusA PE=3 SV=1	PF01926//PF04548//PF03764//PF00009//PF03144//PF00212//PF00679//PF08477	GTPase of unknown function//AIG1 family//Elongation factor G, domain IV//Elongation factor Tu GTP binding domain//Elongation factor Tu domain 2//Atrial natriuretic peptide//Elongation factor G C-terminus//Miro-like protein	GO:0006448//GO:0006414//GO:0009658//GO:0007264//GO:0007165//GO:0006184//GO:0009845	regulation of translational elongation//translational elongation//chloroplast organization//small GTPase mediated signal transduction//signal transduction//GTP catabolic process//seed germination	GO:0005524//GO:0003746//GO:0005179//GO:0003924//GO:0005525	ATP binding//translation elongation factor activity//hormone activity//GTPase activity//GTP binding	GO:0005840//GO:0048046//GO:0005576//GO:0009941//GO:0005739//GO:0005622//GO:0009570	ribosome//apoplast//extracellular region//chloroplast envelope//mitochondrion//intracellular//chloroplast stroma	KOG0465	Mitochondrial elongation factor
comp18059_c0	11725.8	83.2595	7.1379	4.77e-31	1.86e-27	1144	--	--	--	--	--	--	--	--	--	--	--	--	--	--	--	--	--	--	PF03503	Chlamydia cysteine-rich outer membrane protein 3	--	--	GO:0005201	extracellular matrix structural constituent	GO:0005578	proteinaceous extracellular matrix	--	--
comp18222_c0	1763.76	10.2913	7.4211	7.78e-30	2.6e-26	1851	351722100	NP_001237488.1	407	1.72e-40	digalactosyldiacylglycerol synthase 2, chloroplastic [Glycine max]	302834334	XM_002948684.1	45	3.31e-12	Volvox carteri f. nagariensis hypothetical protein, mRNA	K09480	E2.4.1.241	digalactosyldiacylglycerol synthase	http://www.genome.jp/dbget-bin/www_bget?ko:K09480	Q9S7D1	418	7.15e-42	Digalactosyldiacylglycerol synthase 1, chloroplastic OS=Arabidopsis thaliana GN=DGD1 PE=1 SV=1	PF00534	Glycosyl transferases group 1	GO:0009058	biosynthetic process	--	--	GO:0043231//GO:0044444	intracellular membrane-bounded organelle//cytoplasmic part	KOG2510	SWI-SNF chromatin-remodeling complex protein
comp12213_c0	19680.4	191.342	6.6845	9.87e-29	2.89e-25	1586	297825111	XP_002880438.1	439	4.48e-45	AAT/ATAAT/MEE17 [Arabidopsis lyrata subsp. lyrata]	--	--	--	--	--	--	--	--	--	Q9SIE1	444	6.98e-47	Bifunctional aspartate aminotransferase and glutamate/aspartate-prephenate aminotransferase OS=Arabidopsis thaliana GN=PAT PE=1 SV=2	PF00155//PF01212//PF05937//PF00266//PF01053	Aminotransferase class I and II//Beta-eliminating lyase//EB-1 Binding Domain//Aminotransferase class-V//Cys/Met metabolism PLP-dependent enzyme	GO:0008152//GO:0006520//GO:0009058//GO:0016055//GO:0009095	metabolic process//cellular amino acid metabolic process//biosynthetic process//Wnt receptor signaling pathway//aromatic amino acid family biosynthetic process, prephenate pathway	GO:0005488//GO:0016829//GO:0008483//GO:0016740//GO:0030170//GO:0008013	binding//lyase activity//transaminase activity//transferase activity//pyridoxal phosphate binding//beta-catenin binding	GO:0016342//GO:0009536	catenin complex//plastid	KOG0257	Kynurenine aminotransferase, glutamine transaminase K
comp15419_c0	6005.95	55.7931	6.7502	1.19e-28	3.1e-25	2253	11559824	AAG38104.1	754	2.84e-88	delta6-fatty acid desaturase [Umbelopsis isabellina]	--	--	--	--	--	--	--	--	--	Q9JJE7	375	3.77e-37	Fatty acid desaturase 3 OS=Mus musculus GN=Fads3 PE=2 SV=2	PF00173//PF00487	Cytochrome b5-like Heme/Steroid binding domain//Fatty acid desaturase	GO:0006629	lipid metabolic process	GO:0020037	heme binding	--	--	KOG4232	Delta 6-fatty acid desaturase/delta-8 sphingolipid desaturase
comp10118_c0	2209.94	16.7776	7.0413	1.85e-27	3.93e-24	2026	1345975	P48626.1	610	4.51e-69	RecName: Full=Omega-3 fatty acid desaturase, endoplasmic reticulum	--	--	--	--	--	K10257	FAD8, desB	omega-3 fatty acid desaturase (delta-15 desaturase)	http://www.genome.jp/dbget-bin/www_bget?ko:K10257	P48621	566	4.2e-63	Omega-3 fatty acid desaturase, chloroplastic OS=Glycine max GN=FAD7 PE=2 SV=1	PF00487//PF01966//PF11960	Fatty acid desaturase//HD domain//Domain of unknown function (DUF3474)	GO:0055114//GO:0006629	oxidation-reduction process//lipid metabolic process	GO:0016717//GO:0046872//GO:0008081//GO:0016491	oxidoreductase activity, acting on paired donors, with oxidation of a pair of donors resulting in the reduction of molecular oxygen to two molecules of water//metal ion binding//phosphoric diester hydrolase activity//oxidoreductase activity	GO:0043231//GO:0016020//GO:0044444	intracellular membrane-bounded organelle//membrane//cytoplasmic part	KOG1187	Serine/threonine protein kinase
comp22315_c0	919.945	5.34079	7.4284	1.74e-27	3.93e-24	506	--	--	--	--	--	--	--	--	--	--	--	--	--	--	--	--	--	--	--	--	--	--	--	--	--	--	--	--
comp15630_c0	2124.55	22.5413	6.5584	2.14e-26	4.17e-23	1260	255543323	XP_002512724.1	437	2.13e-46	conserved hypothetical protein [Ricinus communis]	--	--	--	--	--	--	--	--	--	--	--	--	--	PF00634	BRCA2 repeat	GO:0006302	double-strand break repair	GO:0005515	protein binding	--	--	KOG3544	Collagens (type IV and type XIII), and related proteins
comp7192_c0	13.4601	1378.42	-6.6782	1.14e-24	2.06e-21	550	--	--	--	--	--	--	--	--	--	--	--	--	--	--	--	--	--	--	PF00037	4Fe-4S binding domain	GO:0006118	electron transport	GO:0009055//GO:0051536	electron carrier activity//iron-sulfur cluster binding	--	--	KOG4161	Methyl-CpG binding transcription regulators
comp12465_c0	5.57644	827.164	-7.2127	1.68e-24	2.82e-21	1299	224133510	XP_002321587.1	233	1.4e-19	predicted protein [Populus trichocarpa]	--	--	--	--	--	--	--	--	--	--	--	--	--	--	--	--	--	--	--	--	--	KOG1187	Serine/threonine protein kinase
comp19075_c0	18653.2	319.71	5.8665	4.91e-24	7.67e-21	2492	353235093	CCA67111.1	132	6.02e-06	hypothetical protein PIIN_00945 [Piriformospora indica DSM 11827]	--	--	--	--	--	--	--	--	--	--	--	--	--	PF03390//PF03153//PF12106//PF02724	2-hydroxycarboxylate transporter family//Transcription factor IIA, alpha/beta subunit//Colicin C terminal ribonuclease domain//CDC45-like protein	GO:0015711//GO:0006270//GO:0051252//GO:0006367	organic anion transport//DNA replication initiation//regulation of RNA metabolic process//transcription initiation from RNA polymerase II promoter	GO:0008514//GO:0004540	organic anion transmembrane transporter activity//ribonuclease activity	GO:0005672//GO:0016021	transcription factor TFIIA complex//integral to membrane	KOG4462	WASP-interacting protein VRP1/WIP, contains WH2 domain
comp23250_c0	1035.28	2.29098	8.8198	6.19e-24	9.06e-21	321	--	--	--	--	--	--	--	--	--	--	--	--	--	--	--	--	--	--	--	--	--	--	--	--	--	--	KOG1995	Conserved Zn-finger protein
comp18097_c0	78525.5	780.601	6.6524	4.07e-23	5.6e-20	3584	388511487	AFK43805.1	1024	4.12e-125	unknown [Medicago truncatula]	168274236	AB127048.1	900	0	Porphyra yezoensis mRNA for fructose-bisphosphate aldolase, complete cds	K01623	ALDO	fructose-bisphosphate aldolase, class I	http://www.genome.jp/dbget-bin/www_bget?ko:K01623	Q40677	983	6.6e-120	Fructose-bisphosphate aldolase, chloroplastic OS=Oryza sativa subsp. japonica GN=Os11g0171300 PE=1 SV=2	PF04625//PF01032//PF00274	DEC-1 protein, N-terminal region//FecCD transport family//Fructose-bisphosphate aldolase class-I	GO:0006810//GO:0007304//GO:0006000//GO:0006094//GO:0006096//GO:0006020//GO:0015976//GO:0006098//GO:0006013	transport//chorion-containing eggshell formation//fructose metabolic process//gluconeogenesis//glycolysis//inositol metabolic process//carbon utilization//pentose-phosphate shunt//mannose metabolic process	GO:0004332//GO:0005213//GO:0005215	fructose-bisphosphate aldolase activity//structural constituent of chorion//transporter activity	GO:0016020//GO:0042600//GO:0005576	membrane//chorion//extracellular region	KOG1557	Fructose-biphosphate aldolase
comp21750_c0	1446.3	24.8648	5.8621	2.44e-22	3.17e-19	1024	224014692	XP_002297008.1	274	1.77e-26	predicted protein [Thalassiosira pseudonana CCMP1335]	--	--	--	--	--	--	--	--	--	--	--	--	--	--	--	--	--	--	--	--	--	KOG4462	WASP-interacting protein VRP1/WIP, contains WH2 domain
comp15165_c0	91558.1	280.431	8.3509	7.42e-22	9.15e-19	1903	20455487	P19866.2	1207	9.9e-158	RecName: Full=Glyceraldehyde-3-phosphate dehydrogenase A, chloroplastic; AltName: Full=NADP-dependent glyceraldehydephosphate dehydrogenase subunit A; Flags: Precursor	56311475	CR555306.1	51	1.57e-15	Azoarcus aromaticum EbN1 complete genome	K05298	GAPA	glyceraldehyde-3-phosphate dehydrogenase (NADP+) (phosphorylating)	http://www.genome.jp/dbget-bin/www_bget?ko:K05298	P58554	1109	4.07e-145	Glyceraldehyde-3-phosphate dehydrogenase 2 OS=Nostoc sp. (strain PCC 7120 / UTEX 2576) GN=gap2 PE=1 SV=1	PF01408//PF02800//PF02863//PF00044	Oxidoreductase family, NAD-binding Rossmann fold//Glyceraldehyde 3-phosphate dehydrogenase, C-terminal domain//Arginine repressor, C-terminal domain//Glyceraldehyde 3-phosphate dehydrogenase, NAD binding domain	GO:0006006//GO:0006096//GO:0055114//GO:0015976//GO:0019253//GO:0051259	glucose metabolic process//glycolysis//oxidation-reduction process//carbon utilization//reductive pentose-phosphate cycle//protein oligomerization	GO:0016620//GO:0034618//GO:0051287//GO:0050661//GO:0047100//GO:0016491	oxidoreductase activity, acting on the aldehyde or oxo group of donors, NAD or NADP as acceptor//arginine binding//NAD binding//NADP binding//glyceraldehyde-3-phosphate dehydrogenase (NADP+) (phosphorylating) activity//oxidoreductase activity	GO:0009507	chloroplast	KOG0657	Glyceraldehyde 3-phosphate dehydrogenase
comp18747_c4	628.973	8.75915	6.1661	1.93e-21	2.26e-18	1129	--	--	--	--	--	--	--	--	--	--	--	--	--	--	--	--	--	--	PF09282	Mago binding	--	--	GO:0005515	protein binding	--	--	KOG2352	Predicted spermine/spermidine synthase
comp19180_c0	8446.18	20.9801	8.6531	4.65e-21	5.19e-18	599	118489355	ABK96482.1	130	1.29e-06	unknown [Populus trichocarpa x Populus deltoides]	168274236	AB127048.1	293	1.41e-150	Porphyra yezoensis mRNA for fructose-bisphosphate aldolase, complete cds	--	--	--	--	Q01516	115	7.74e-06	Fructose-bisphosphate aldolase 1, chloroplastic (Fragment) OS=Pisum sativum PE=1 SV=1	PF00274	Fructose-bisphosphate aldolase class-I	GO:0006013//GO:0006098//GO:0015976//GO:0006000//GO:0006094//GO:0006096//GO:0006020	mannose metabolic process//pentose-phosphate shunt//carbon utilization//fructose metabolic process//gluconeogenesis//glycolysis//inositol metabolic process	GO:0004332	fructose-bisphosphate aldolase activity	--	--	--	--
comp7195_c0	4965.54	119.846	5.3727	7.24e-21	7.71e-18	931	326432442	EGD78012.1	155	8.17e-10	hypothetical protein PTSG_09650 [Salpingoeca sp. ATCC 50818]	--	--	--	--	--	--	--	--	--	--	--	--	--	--	--	--	--	--	--	--	--	--	--
comp6836_c0	315.117	2.28011	7.1106	1.2e-20	1.22e-17	264	--	--	--	--	--	--	--	--	--	--	--	--	--	--	--	--	--	--	PF05433	Glycine zipper 2TM domain	--	--	--	--	GO:0019867	outer membrane	--	--
comp17523_c1	809.26	14.8986	5.7634	1.31e-20	1.28e-17	1692	224007357	XP_002292638.1	210	3.85e-15	predicted protein [Thalassiosira pseudonana CCMP1335]	--	--	--	--	--	K00464	diox1	all-trans-8'-apo-beta-carotenal 15,15'-oxygenase	http://www.genome.jp/dbget-bin/www_bget?ko:K00464	Q9YGX2	136	3.09e-07	Retinoid isomerohydrolase OS=Gallus gallus GN=RPE65 PE=1 SV=1	--	--	--	--	--	--	--	--	KOG0307	Vesicle coat complex COPII, subunit SEC31
comp19728_c0	1661.43	39.2319	5.4043	2.55e-20	2.39e-17	859	11994202	BAB01305.1	210	3.58e-17	unnamed protein product [Arabidopsis thaliana]	--	--	--	--	--	--	--	--	--	--	--	--	--	--	--	--	--	--	--	GO:0009507	chloroplast	KOG1922	Rho GTPase effector BNI1 and related formins
comp21374_c0	1724.37	42.8386	5.331	4.89e-20	4.4e-17	1211	358249342	NP_001240037.1	243	7.39e-21	uncharacterized protein LOC100810571 [Glycine max]	--	--	--	--	--	--	--	--	--	Q55403	226	2.44e-20	Thylakoid membrane protein slr0575 OS=Synechocystis sp. (strain PCC 6803 / Kazusa) GN=slr0575 PE=4 SV=1	PF01040	UbiA prenyltransferase family	--	--	GO:0004659	prenyltransferase activity	GO:0016021	integral to membrane	KOG1187	Serine/threonine protein kinase
comp6925_c0	862.55	0.762453	10.144	6.79e-20	5.89e-17	444	--	--	--	--	--	--	--	--	--	--	--	--	--	--	--	--	--	--	--	--	--	--	--	--	--	--	--	--
comp18936_c0	84319.1	490.687	7.4249	1.11e-19	9.3e-17	2453	384250701	EIE24180.1	939	3.68e-115	alanine-glyoxylate transaminase [Coccomyxa subellipsoidea C-169]	--	--	--	--	--	K00830	AGXT	alanine-glyoxylate transaminase / serine-glyoxylate transaminase / serine-pyruvate transaminase	http://www.genome.jp/dbget-bin/www_bget?ko:K00830	Q58369	553	2.23e-61	Uncharacterized aminotransferase MJ0959 OS=Methanocaldococcus jannaschii (strain ATCC 43067 / DSM 2661 / JAL-1 / JCM 10045 / NBRC 100440) GN=MJ0959 PE=3 SV=1	PF01053//PF00266	Cys/Met metabolism PLP-dependent enzyme//Aminotransferase class-V	GO:0008152//GO:0006520	metabolic process//cellular amino acid metabolic process	GO:0008483//GO:0030170	transaminase activity//pyridoxal phosphate binding	--	--	KOG3227	Calcium-responsive transcription coactivator
comp18813_c2	12067.1	359.001	5.0709	1.53e-19	1.23e-16	2566	330798717	XP_003287397.1	1056	3.74e-133	UDP-glucose 4-epimerase [Dictyostelium purpureum]	309250456	CP002220.1	46	1.28e-12	Bifidobacterium bifidum S17, complete genome	K01784	galE, GALE	UDP-glucose 4-epimerase	http://www.genome.jp/dbget-bin/www_bget?ko:K01784	P18645	1010	1.71e-127	UDP-glucose 4-epimerase OS=Rattus norvegicus GN=Gale PE=2 SV=1	PF01370//PF00111//PF04321//PF00106//PF01073//PF01113//PF03721//PF05456//PF02719//PF04258	NAD dependent epimerase/dehydratase family//2Fe-2S iron-sulfur cluster binding domain//RmlD substrate binding domain//short chain dehydrogenase//3-beta hydroxysteroid dehydrogenase/isomerase family//Dihydrodipicolinate reductase, N-terminus//UDP-glucose/GDP-mannose dehydrogenase family, NAD binding domain//Eukaryotic translation initiation factor 4E binding protein (EIF4EBP)//Polysaccharide biosy…	GO:0006118//GO:0009117//GO:0045226//GO:0045947//GO:0009058//GO:0019872//GO:0008207//GO:0044237//GO:0030639//GO:0008209//GO:0008152//GO:0009085//GO:0009089//GO:0008210//GO:0055114//GO:0006694//GO:0019388//GO:0009225//GO:0006012	electron transport//nucleotide metabolic process//extracellular polysaccharide biosynthetic process//negative regulation of translational initiation//biosynthetic process//streptomycin biosynthetic process//C21-steroid hormone metabolic process//cellular metabolic process//polyketide biosynthetic process//androgen metabolic process//metabolic process//lysine biosynthetic process//lysine biosynthe…	GO:0008831//GO:0009055//GO:0016616//GO:0003824//GO:0008190//GO:0003854//GO:0008839//GO:0003978//GO:0016491//GO:0051287//GO:0042803//GO:0051536//GO:0004190//GO:0050662	dTDP-4-dehydrorhamnose reductase activity//electron carrier activity//oxidoreductase activity, acting on the CH-OH group of donors, NAD or NADP as acceptor//catalytic activity//eukaryotic initiation factor 4E binding//3-beta-hydroxy-delta5-steroid dehydrogenase activity//dihydrodipicolinate reductase activity//UDP-glucose 4-epimerase activity//oxidoreductase activity//NAD binding//protein homodim…	GO:0016021	integral to membrane	KOG1371	UDP-glucose 4-epimerase/UDP-sulfoquinovose synthase
comp24831_c0	398.395	5.7021	6.1266	1.72e-19	1.34e-16	703	--	--	--	--	--	--	--	--	--	--	--	--	--	--	--	--	--	--	--	--	--	--	--	--	--	--	KOG3671	Actin regulatory protein (Wiskott-Aldrich syndrome protein)
comp19229_c0	3900.46	114.097	5.0953	2.08e-19	1.58e-16	1257	301110068	XP_002904114.1	165	2.64e-11	conserved hypothetical protein [Phytophthora infestans T30-4]	--	--	--	--	--	--	--	--	--	--	--	--	--	PF01213//PF10099	Adenylate cyclase associated (CAP) N terminal//Anti-sigma-K factor rskA	GO:0007010	cytoskeleton organization	GO:0003779	actin binding	GO:0016021//GO:0005886	integral to membrane//plasma membrane	--	--
comp7253_c0	41405.8	173.377	7.8998	2.16e-19	1.58e-16	2592	115450991	NP_001049096.1	826	3.72e-100	Os03g0169100 [Oryza sativa Japonica Group]	240863652	CP001644.1	38	3.62e-08	Ralstonia pickettii 12D chromosome 1, complete sequence	K01783	rpe, RPE	ribulose-phosphate 3-epimerase	http://www.genome.jp/dbget-bin/www_bget?ko:K01783	P0AG08	549	1.08e-62	Ribulose-phosphate 3-epimerase OS=Escherichia coli O6:H1 (strain CFT073 / ATCC 700928 / UPEC) GN=rpe PE=3 SV=1	PF00977//PF00834//PF01180//PF01884//PF01437//PF00179	Histidine biosynthesis protein//Ribulose-phosphate 3 epimerase family//Dihydroorotate dehydrogenase//PcrB family//Plexin repeat//Ubiquitin-conjugating enzyme	GO:0042742//GO:0055114//GO:0000105//GO:0005975//GO:0006206//GO:0009409//GO:0009624//GO:0006222//GO:0006098//GO:0015976//GO:0019253//GO:0009793	defense response to bacterium//oxidation-reduction process//histidine biosynthetic process//carbohydrate metabolic process//pyrimidine nucleobase metabolic process//response to cold//response to nematode//UMP biosynthetic process//pentose-phosphate shunt//carbon utilization//reductive pentose-phosphate cycle//embryo development ending in seed dormancy	GO:0016857//GO:0016881//GO:0004152//GO:0016765//GO:0046872//GO:0004750	racemase and epimerase activity, acting on carbohydrates and derivatives//acid-amino acid ligase activity//dihydroorotate dehydrogenase activity//transferase activity, transferring alkyl or aryl (other than methyl) groups//metal ion binding//ribulose-phosphate 3-epimerase activity	GO:0016020//GO:0009535//GO:0048046//GO:0009941//GO:0010319//GO:0009570	membrane//chloroplast thylakoid membrane//apoplast//chloroplast envelope//stromule//chloroplast stroma	KOG3111	D-ribulose-5-phosphate 3-epimerase
comp18034_c0	1255.42	33.5407	5.2261	5.92e-19	4.2e-16	1695	255554176	XP_002518128.1	1189	1.78e-150	Protein ABC1, mitochondrial precursor, putative [Ricinus communis]	--	--	--	--	--	K08869	ADCK, ABC1	aarF domain-containing kinase	http://www.genome.jp/dbget-bin/www_bget?ko:K08869	Q9K0N0	496	1.3e-53	Probable ubiquinone biosynthesis protein UbiB OS=Neisseria meningitidis serogroup B (strain MC58) GN=ubiB PE=3 SV=1	PF01163//PF06176//PF07714//PF00069	RIO1 family//Lipopolysaccharide core biosynthesis protein (WaaY)//Protein tyrosine kinase//Protein kinase domain	GO:0009244//GO:0006468	lipopolysaccharide core region biosynthetic process//protein phosphorylation	GO:0005524//GO:0004672//GO:0003824	ATP binding//protein kinase activity//catalytic activity	--	--	KOG1235	Predicted unusual protein kinase
comp11960_c0	17202.3	129.567	7.0528	6.93e-19	4.77e-16	1544	302783104	XP_002973325.1	859	3.23e-108	hypothetical protein SELMODRAFT_99338 [Selaginella moellendorffii]	32394481	AY123067.1	105	1.22e-45	Griffithsia japonica sedoheptulose-1,7-bisphosphatase mRNA, partial cds	K01100	E3.1.3.37	sedoheptulose-bisphosphatase	http://www.genome.jp/dbget-bin/www_bget?ko:K01100	B5EFV5	407	2.98e-43	Fructose-1,6-bisphosphatase class 1 OS=Geobacter bemidjiensis (strain Bem / ATCC BAA-1014 / DSM 16622) GN=fbp PE=3 SV=1	PF00316	Fructose-1-6-bisphosphatase	GO:0006000//GO:0006094//GO:0006096//GO:0015976//GO:0006098//GO:0006013//GO:0005975	fructose metabolic process//gluconeogenesis//glycolysis//carbon utilization//pentose-phosphate shunt//mannose metabolic process//carbohydrate metabolic process	GO:0042578//GO:0050278//GO:0042132	phosphoric ester hydrolase activity//sedoheptulose-bisphosphatase activity//fructose 1,6-bisphosphate 1-phosphatase activity	GO:0009507	chloroplast	KOG1458	Fructose-1,6-bisphosphatase
comp8078_c0	244.262	0.766075	8.3167	7.26e-19	4.86e-16	786	299117236	CBN75198.1	279	4.82e-26	nitrite transporter NAR1 [Ectocarpus siliculosus]	95101722	CT573326.1	33	6.42e-06	Pseudomonas entomophila str. L48 chromosome,complete sequence	K06212	focA	formate transporter	http://www.genome.jp/dbget-bin/www_bget?ko:K06212	P77733	129	2.7e-07	Probable formate transporter 2 OS=Escherichia coli (strain K12) GN=focB PE=3 SV=1	PF01226	Formate/nitrite transporter	GO:0006810	transport	GO:0005215	transporter activity	GO:0016020	membrane	KOG3671	Actin regulatory protein (Wiskott-Aldrich syndrome protein)
comp15242_c1	18163.6	23.5998	9.5881	9.55e-19	6.21e-16	1289	--	--	--	--	--	--	--	--	--	--	--	--	--	--	--	--	--	--	PF01213	Adenylate cyclase associated (CAP) N terminal	GO:0007010	cytoskeleton organization	GO:0003779	actin binding	--	--	--	--
comp18941_c0	37340.3	358.964	6.7007	7.59e-18	4.8e-15	3731	323449746	EGB05632.1	2005	0	hypothetical protein AURANDRAFT_296, partial [Aureococcus anophagefferens]	114339016	CP000449.1	34	8.76e-06	Maricaulis maris MCS10, complete genome	K03235	EF3, TEF3	elongation factor 3	http://www.genome.jp/dbget-bin/www_bget?ko:K03235	Q8SRV5	136	8.54e-07	Probable ATP-binding cassette sub-family F member 3 homolog OS=Encephalitozoon cuniculi (strain GB-M1) GN=ECU05_1190 PE=3 SV=1	PF06414//PF00004//PF01637//PF03193//PF10662//PF00910//PF08477//PF00005	Zeta toxin//ATPase family associated with various cellular activities (AAA)//Archaeal ATPase//Protein of unknown function, DUF258//Ethanolamine utilisation - propanediol utilisation//RNA helicase//Miro-like protein//ABC transporter	GO:0007264//GO:0006576	small GTPase mediated signal transduction//cellular biogenic amine metabolic process	GO:0097159//GO:1901363//GO:0003723//GO:0005524//GO:0003724//GO:0016301//GO:0003924//GO:0005525//GO:0016887	organic cyclic compound binding//heterocyclic compound binding//RNA binding//ATP binding//RNA helicase activity//kinase activity//GTPase activity//GTP binding//ATPase activity	GO:0005622	intracellular	KOG0062	ATPase component of ABC transporters with duplicated ATPase domains/Translation elongation factor EF-3b
comp18747_c0	560.92	14.0818	5.3159	8.82e-18	5.43e-15	992	--	--	--	--	--	--	--	--	--	--	--	--	--	--	--	--	--	--	PF00424	REV protein (anti-repression trans-activator protein)	GO:0006355	regulation of transcription, DNA-dependent	GO:0003700	sequence-specific DNA binding transcription factor activity	GO:0042025//GO:0005667	host cell nucleus//transcription factor complex	KOG3544	Collagens (type IV and type XIII), and related proteins
comp18914_c0	72259.4	517.865	7.1245	9.99e-18	5.85e-15	1032	--	--	--	--	--	--	--	--	--	--	--	--	--	--	--	--	--	--	--	--	--	--	--	--	--	--	--	--
comp8201_c0	172.549	0.762453	7.8221	9.77e-18	5.85e-15	420	--	--	--	--	--	--	--	--	--	--	--	--	--	--	--	--	--	--	PF03276//PF09606	Spumavirus gag protein//ARC105 or Med15 subunit of Mediator complex non-fungal	GO:0006357	regulation of transcription from RNA polymerase II promoter	GO:0001104	RNA polymerase II transcription cofactor activity	GO:0016592//GO:0019028	mediator complex//viral capsid	KOG1830	Wiskott Aldrich syndrome proteins
comp19186_c0	3856.23	140.816	4.7753	1.28e-17	7.34e-15	992	--	--	--	--	--	--	--	--	--	--	--	--	--	--	--	--	--	--	--	--	--	--	--	--	--	--	KOG2146	Splicing coactivator SRm160/300, subunit SRm160 (contains PWI domain)
comp17124_c2	388.141	7.98221	5.6036	1.58e-17	8.81e-15	881	219112557	XP_002178030.1	155	4.25e-09	predicted protein [Phaeodactylum tricornutum CCAP 1055/1]	--	--	--	--	--	--	--	--	--	--	--	--	--	--	--	--	--	--	--	--	--	--	--
comp18894_c0	18323	467.265	5.2933	1.65e-17	9.01e-15	2124	281212316	EFA86476.1	136	4.38e-06	putative glycoside hydrolase [Polysphondylium pallidum PN500]	--	--	--	--	--	--	--	--	--	P78789	139	8.53e-08	Uncharacterized protein C1919.03c OS=Schizosaccharomyces pombe (strain 972 / ATCC 24843) GN=SPCC1919.03c PE=1 SV=2	--	--	--	--	--	--	--	--	KOG1616	Protein involved in Snf1 protein kinase complex assembly
comp19569_c0	15027.6	597.077	4.6536	2.01e-17	1.07e-14	1883	168034813	XP_001769906.1	146	2.44e-07	predicted protein [Physcomitrella patens subsp. patens]	--	--	--	--	--	--	--	--	--	--	--	--	--	PF02272//PF01842//PF01632	DHHA1 domain//ACT domain//Ribosomal protein L35	GO:0042254//GO:0008152//GO:0006412	ribosome biogenesis//metabolic process//translation	GO:0016597//GO:0003735//GO:0003676	amino acid binding//structural constituent of ribosome//nucleic acid binding	GO:0005840//GO:0005622	ribosome//intracellular	KOG3070	Predicted RNA-binding protein containing PIN domain and invovled in translation or RNA processing
comp16421_c0	131.541	3565.73	-4.7606	2.35e-17	1.22e-14	921	--	--	--	--	--	--	--	--	--	--	--	--	--	--	--	--	--	--	--	--	--	--	--	--	--	--	KOG3599	Ca2+-modulated nonselective cation channel polycystin
comp7161_c0	8623.11	243.116	5.1485	4.17e-17	2.12e-14	1945	--	--	--	--	--	--	--	--	--	--	--	--	--	--	--	--	--	--	PF00016	Ribulose bisphosphate carboxylase large chain, catalytic domain	GO:0015977//GO:0046487	carbon fixation//glyoxylate metabolic process	GO:0000287//GO:0016984	magnesium ion binding//ribulose-bisphosphate carboxylase activity	GO:0009573//GO:0009536	chloroplast ribulose bisphosphate carboxylase complex//plastid	KOG3671	Actin regulatory protein (Wiskott-Aldrich syndrome protein)
comp46622_c0	232.015	3.04981	6.2494	4.92e-17	2.45e-14	635	428186683	EKX55533.1	132	7.63e-07	hypothetical protein GUITHDRAFT_149817, partial [Guillardia theta CCMP2712]	--	--	--	--	--	--	--	--	--	--	--	--	--	--	--	--	--	--	--	--	--	KOG4462	WASP-interacting protein VRP1/WIP, contains WH2 domain
comp20702_c0	4081.31	5.3263	9.5817	5.59e-17	2.73e-14	994	--	--	--	--	--	--	--	--	--	--	--	--	--	--	--	--	--	--	PF02163	Peptidase family M50	GO:0006508	proteolysis	GO:0004222	metalloendopeptidase activity	--	--	KOG3592	Microtubule-associated proteins
comp18903_c0	20130.4	872.581	4.5279	9.32e-17	4.45e-14	2379	320163650	EFW40549.1	1465	0	eukaryotic translation initiation factor 4A isoform 1B [Capsaspora owczarzaki ATCC 30864]	195434728	XM_002065319.1	100	1.14e-42	Drosophila willistoni GK14711 (Dwil\GK14711), mRNA	K03257	EIF4A	translation initiation factor 4A	http://www.genome.jp/dbget-bin/www_bget?ko:K03257	Q8JFP1	1452	0	Eukaryotic initiation factor 4A-II OS=Gallus gallus GN=EIF4A2 PE=2 SV=1	PF02891//PF00270//PF01381//PF00271//PF00579//PF07652//PF00628//PF04851	MIZ/SP-RING zinc finger//DEAD/DEAH box helicase//Helix-turn-helix//Helicase conserved C-terminal domain//tRNA synthetases class I (W and Y)//Flavivirus DEAD domain//PHD-finger//Type III restriction enzyme, res subunit	GO:0019079//GO:0006413//GO:0006446//GO:0006418	viral genome replication//translational initiation//regulation of translational initiation//tRNA aminoacylation for protein translation	GO:0003677//GO:0005524//GO:0004386//GO:0008026//GO:0003743//GO:0016787//GO:0005515//GO:0000166//GO:0043565//GO:0008270//GO:0003676//GO:0004812	DNA binding//ATP binding//helicase activity//ATP-dependent helicase activity//translation initiation factor activity//hydrolase activity//protein binding//nucleotide binding//sequence-specific DNA binding//zinc ion binding//nucleic acid binding//aminoacyl-tRNA ligase activity	GO:0005840//GO:0005737	ribosome//cytoplasm	KOG0327	Translation initiation factor 4F, helicase subunit (eIF-4A) and related helicases
comp7002_c0	150.738	0.762453	7.6272	1.4e-16	6.55e-14	674	--	--	--	--	--	--	--	--	--	--	--	--	--	--	--	--	--	--	--	--	--	--	--	--	--	--	--	--
comp13216_c0	922.294	33.5081	4.7826	1.65e-16	7.57e-14	1029	--	--	--	--	--	--	--	--	--	--	--	--	--	--	--	--	--	--	PF02545//PF05400	Maf-like protein//Flagellar protein FliT	--	--	--	--	GO:0005737//GO:0019861	cytoplasm//flagellum	KOG3660	Sodium-neurotransmitter symporter
comp16351_c0	524.708	15.6575	5.0666	1.68e-16	7.57e-14	1581	118362416	XP_001014435.1	174	6.64e-11	hypothetical protein TTHERM_00522570 [Tetrahymena thermophila]	--	--	--	--	--	--	--	--	--	--	--	--	--	--	--	--	--	--	--	--	--	KOG3599	Ca2+-modulated nonselective cation channel polycystin
comp18668_c1	158.308	3524.8	-4.4767	1.91e-16	8.46e-14	974	--	--	--	--	--	--	--	--	--	--	--	--	--	--	--	--	--	--	--	--	--	--	--	--	--	--	KOG3544	Collagens (type IV and type XIII), and related proteins
comp11943_c0	41.2866	1487.01	-5.1706	2.25e-16	9.78e-14	910	--	--	--	--	--	--	--	--	--	--	--	--	--	--	--	--	--	--	--	--	--	--	--	--	--	--	KOG4462	WASP-interacting protein VRP1/WIP, contains WH2 domain
comp10990_c0	6800.96	309.585	4.4573	2.8e-16	1.19e-13	1594	--	--	--	--	--	--	--	--	--	--	--	--	--	--	--	--	--	--	PF07741	Brf1-like TBP-binding domain	GO:0045893	positive regulation of transcription, DNA-dependent	GO:0008270	zinc ion binding	GO:0005634	nucleus	KOG1598	Transcription initiation factor TFIIIB, Brf1 subunit
comp7181_c0	44.1933	1126.7	-4.6721	9.99e-16	4.18e-13	263	--	--	--	--	--	--	--	--	--	--	--	--	--	--	--	--	--	--	--	--	--	--	--	--	--	--	--	--
comp12872_c0	890.244	22.4616	5.3087	1.26e-15	5.17e-13	548	--	--	--	--	--	--	--	--	--	--	--	--	--	--	--	--	--	--	--	--	--	--	--	--	--	--	--	--
comp12831_c0	4709.69	16.8066	8.1305	1.56e-15	6.28e-13	1789	15234259	NP_192074.1	241	1.04e-19	Polyketide cyclase / dehydrase and lipid transport protein [Arabidopsis thaliana]	--	--	--	--	--	--	--	--	--	--	--	--	--	--	--	--	--	--	--	GO:0043231	intracellular membrane-bounded organelle	KOG0498	K+-channel ERG and related proteins, contain PAS/PAC sensor domain
comp21489_c0	683.114	2.28736	8.2223	3.2e-15	1.27e-12	373	159491628	XP_001703763.1	123	1.78e-06	predicted protein [Chlamydomonas reinhardtii]	--	--	--	--	--	--	--	--	--	--	--	--	--	--	--	--	--	--	--	--	--	--	--
comp15093_c1	4402.45	71.0204	5.9539	3.27e-15	1.28e-12	1205	585118	Q07204.1	662	2.95e-79	RecName: Full=Fructose-1,6-bisphosphatase, chloroplastic; Short=FBPase; AltName: Full=D-fructose-1,6-bisphosphate 1-phosphohydrolase; Flags: Precursor	3041774	AB007193.1	37	5.96e-08	Oryza sativa mRNA for fructose-1,6-bisphosphatase (cytosolic isoform), complete cds	K03841	FBP, fbp	fructose-1,6-bisphosphatase I	http://www.genome.jp/dbget-bin/www_bget?ko:K03841	P46267	563	1.46e-66	Fructose-1,6-bisphosphatase, cytosolic OS=Brassica napus PE=2 SV=1	PF00459//PF00316	Inositol monophosphatase family//Fructose-1-6-bisphosphatase	GO:0006000//GO:0006094//GO:0006096//GO:0046854//GO:0015976//GO:0006098//GO:0006013//GO:0005975	fructose metabolic process//gluconeogenesis//glycolysis//phosphatidylinositol phosphorylation//carbon utilization//pentose-phosphate shunt//mannose metabolic process//carbohydrate metabolic process	GO:0042578//GO:0042132	phosphoric ester hydrolase activity//fructose 1,6-bisphosphate 1-phosphatase activity	GO:0009507	chloroplast	KOG1458	Fructose-1,6-bisphosphatase
comp24614_c0	321.907	9.51074	5.0809	3.99e-15	1.53e-12	334	--	--	--	--	--	--	--	--	--	--	--	--	--	--	--	--	--	--	PF02770	Acyl-CoA dehydrogenase, middle domain	GO:0006118//GO:0055114	electron transport//oxidation-reduction process	GO:0003995	acyl-CoA dehydrogenase activity	--	--	--	--
comp8341_c0	101.024	2033.83	-4.3314	6.5e-15	2.45e-12	1188	--	--	--	--	--	--	--	--	--	--	--	--	--	--	--	--	--	--	PF00751	DM DNA binding domain	GO:0007548//GO:0006355	sex differentiation//regulation of transcription, DNA-dependent	GO:0043565	sequence-specific DNA binding	GO:0005634	nucleus	KOG2510	SWI-SNF chromatin-remodeling complex protein
comp15850_c0	485.959	19.0722	4.6713	8.37e-15	3.11e-12	972	224087786	XP_002308231.1	561	2.44e-66	predicted protein [Populus trichocarpa]	--	--	--	--	--	K01778	dapF	diaminopimelate epimerase	http://www.genome.jp/dbget-bin/www_bget?ko:K01778	B8HU20	542	3.33e-65	Diaminopimelate epimerase OS=Cyanothece sp. (strain PCC 7425 / ATCC 29141) GN=dapF PE=1 SV=1	PF01678//PF05544	Diaminopimelate epimerase//Proline racemase	GO:0006525//GO:0008652//GO:0009089//GO:0006560	arginine metabolic process//cellular amino acid biosynthetic process//lysine biosynthetic process via diaminopimelate//proline metabolic process	GO:0008837//GO:0018112	diaminopimelate epimerase activity//proline racemase activity	--	--	KOG0115	RNA-binding protein p54nrb (RRM superfamily)
comp17822_c0	98.0616	0	Inf	1.14e-14	4.18e-12	1431	428184640	EKX53495.1	550	4.6e-61	hypothetical protein GUITHDRAFT_101193 [Guillardia theta CCMP2712]	--	--	--	--	--	K16150	K16150	glycogen(starch) synthase	http://www.genome.jp/dbget-bin/www_bget?ko:K16150	A8LZG1	217	2.29e-17	D-inositol 3-phosphate glycosyltransferase OS=Salinispora arenicola (strain CNS-205) GN=mshA PE=3 SV=1	PF00534//PF06003	Glycosyl transferases group 1//Survival motor neuron protein (SMN)	GO:0006397//GO:0009058	mRNA processing//biosynthetic process	GO:0003723//GO:0016740	RNA binding//transferase activity	GO:0005634//GO:0005737	nucleus//cytoplasm	KOG1111	N-acetylglucosaminyltransferase complex, subunit PIG-A/SPT14, required for phosphatidylinositol biosynthesis/Sulfolipid synthase
comp18747_c5	3086.64	170.038	4.1821	1.32e-14	4.75e-12	3400	--	--	--	--	--	--	--	--	--	--	--	--	--	--	--	--	--	--	--	--	--	--	--	--	--	--	KOG2510	SWI-SNF chromatin-remodeling complex protein
comp16401_c0	35904.5	2078.87	4.1103	1.38e-14	4.91e-12	3722	297834832	XP_002885298.1	2203	0	ATPREP1 [Arabidopsis lyrata subsp. lyrata]	159463457	XM_001689907.1	102	1.38e-43	Chlamydomonas reinhardtii presequence protease (CHLREDRAFT_12379) mRNA, complete cds	K06972	K06972	--	http://www.genome.jp/dbget-bin/www_bget?ko:K06972	Q9V9E3	951	7.15e-108	Presequence protease, mitochondrial OS=Drosophila melanogaster GN=CG3107 PE=2 SV=2	PF00675//PF07415//PF02200//PF05193//PF08367	Insulinase (Peptidase family M16)//Gammaherpesvirus latent membrane protein (LMP2) protein//STE like transcription factor//Peptidase M16 inactive domain//Peptidase M16C associated	GO:0006355//GO:0006508//GO:0019042	regulation of transcription, DNA-dependent//proteolysis//viral latency	GO:0004222//GO:0003824//GO:0008237//GO:0008270//GO:0003700	metalloendopeptidase activity//catalytic activity//metallopeptidase activity//zinc ion binding//sequence-specific DNA binding transcription factor activity	GO:0005634//GO:0005667//GO:0005739//GO:0033644	nucleus//transcription factor complex//mitochondrion//host cell membrane	KOG2019	Metalloendoprotease HMP1 (insulinase superfamily)
comp18668_c0	47.7273	968.822	-4.3433	1.51e-14	5.29e-12	792	--	--	--	--	--	--	--	--	--	--	--	--	--	--	--	--	--	--	--	--	--	--	--	--	--	--	--	--
comp16506_c1	32.9637	728.062	-4.4651	1.82e-14	6.26e-12	843	--	--	--	--	--	--	--	--	--	--	--	--	--	--	--	--	--	--	--	--	--	--	--	--	--	--	--	--
comp18634_c0	14947.2	874.792	4.0948	2.15e-14	7.3e-12	1042	118345416	XP_976540.1	139	1.12e-06	Neurohypophysial hormone, N-terminal Domain containing protein [Tetrahymena thermophila]	--	--	--	--	--	--	--	--	--	--	--	--	--	--	--	--	--	--	--	--	--	KOG4701	Chitinase
comp16650_c0	2805.6	160.369	4.1288	2.42e-14	7.99e-12	4308	146324661	XP_747093.2	966	7.48e-111	alpha-galactosidase C [Aspergillus fumigatus Af293]	--	--	--	--	--	--	--	--	--	P27756	866	1.35e-98	Alpha-galactosidase OS=Streptococcus mutans serotype c (strain ATCC 700610 / UA159) GN=aga PE=3 SV=3	PF00832//PF02065//PF02321	Ribosomal L39 protein//Melibiase//Outer membrane efflux protein	GO:0006810//GO:0042254//GO:0006412//GO:0005975	transport//ribosome biogenesis//translation//carbohydrate metabolic process	GO:0016798//GO:0004553//GO:0003735//GO:0005215	hydrolase activity, acting on glycosyl bonds//hydrolase activity, hydrolyzing O-glycosyl compounds//structural constituent of ribosome//transporter activity	GO:0005840//GO:0005622	ribosome//intracellular	KOG2510	SWI-SNF chromatin-remodeling complex protein
comp17879_c2	17971.7	1063.1	4.0794	2.42e-14	7.99e-12	2190	--	--	--	--	--	--	--	--	--	--	--	--	--	--	--	--	--	--	--	--	--	--	--	--	--	--	KOG4462	WASP-interacting protein VRP1/WIP, contains WH2 domain
comp15161_c0	3301.06	189.692	4.1212	2.94e-14	9.57e-12	1667	--	--	--	--	--	--	--	--	--	--	--	--	--	--	--	--	--	--	PF00226	DnaJ domain	--	--	GO:0031072	heat shock protein binding	--	--	KOG3544	Collagens (type IV and type XIII), and related proteins
comp51374_c0	119.308	0	Inf	3.48e-14	1.12e-11	752	295661063	XP_002791087.1	143	7.43e-08	conserved hypothetical protein [Paracoccidioides sp. &apos;lutzii&apos; Pb01]	--	--	--	--	--	--	--	--	--	Q5ZJT1	124	1.16e-06	UPF0361 protein C3orf37 homolog OS=Gallus gallus GN=RCJMB04_15p13 PE=2 SV=1	--	--	--	--	--	--	--	--	--	--
comp18501_c2	27365.6	389.469	6.1347	4.09e-14	1.29e-11	1170	410913913	XP_003970433.1	676	1.28e-82	PREDICTED: glyoxylate reductase/hydroxypyruvate reductase-like [Takifugu rubripes]	--	--	--	--	--	K00049	GRHPR	glyoxylate/hydroxypyruvate reductase	http://www.genome.jp/dbget-bin/www_bget?ko:K00049	B7NEK6	498	2.41e-57	Glyoxylate/hydroxypyruvate reductase B OS=Escherichia coli O17:K52:H18 (strain UMN026 / ExPEC) GN=ghrB PE=3 SV=1	PF03807//PF02826//PF00389//PF07991//PF03446	NADP oxidoreductase coenzyme F420-dependent//D-isomer specific 2-hydroxyacid dehydrogenase, NAD binding domain//D-isomer specific 2-hydroxyacid dehydrogenase, catalytic domain//Acetohydroxy acid isomeroreductase, catalytic domain//NAD binding domain of 6-phosphogluconate dehydrogenase	GO:0008652//GO:0055114//GO:0009098//GO:0009099//GO:0015940//GO:0008152//GO:0019521//GO:0009097//GO:0006098	cellular amino acid biosynthetic process//oxidation-reduction process//leucine biosynthetic process//valine biosynthetic process//pantothenate biosynthetic process//metabolic process//D-gluconate metabolic process//isoleucine biosynthetic process//pentose-phosphate shunt	GO:0048037//GO:0016491//GO:0016616//GO:0004616//GO:0004455//GO:0051287//GO:0005488	cofactor binding//oxidoreductase activity//oxidoreductase activity, acting on the CH-OH group of donors, NAD or NADP as acceptor//phosphogluconate dehydrogenase (decarboxylating) activity//ketol-acid reductoisomerase activity//NAD binding//binding	--	--	KOG0069	Glyoxylate/hydroxypyruvate reductase (D-isomer-specific 2-hydroxy acid dehydrogenase superfamily)
comp15972_c0	505.1	23.2385	4.442	6.44e-14	1.96e-11	781	196006666	XP_002113199.1	173	5.48e-13	zinc finger protein [Trichoplax adhaerens]	--	--	--	--	--	K09201	YY	transcription factor YY	http://www.genome.jp/dbget-bin/www_bget?ko:K09201	Q642B9	160	3.62e-11	Zinc finger protein 18 OS=Rattus norvegicus GN=Znf18 PE=2 SV=1	PF08273//PF00096	Zinc-binding domain of primase-helicase//Zinc finger, C2H2 type	GO:0006269//GO:0034644//GO:0000122//GO:0010225//GO:0006351//GO:0000724	DNA replication, synthesis of RNA primer//cellular response to UV//negative regulation of transcription from RNA polymerase II promoter//response to UV-C//transcription, DNA-dependent//double-strand break repair via homologous recombination	GO:0003723//GO:0003714//GO:0003896//GO:0004386//GO:0005515//GO:0008270//GO:0003700//GO:0044212//GO:0003713//GO:0000400	RNA binding//transcription corepressor activity//DNA primase activity//helicase activity//protein binding//zinc ion binding//sequence-specific DNA binding transcription factor activity//transcription regulatory region DNA binding//transcription coactivator activity//four-way junction DNA binding	GO:0031011//GO:0005730//GO:0005667//GO:0005886//GO:0005622//GO:0005657	Ino80 complex//nucleolus//transcription factor complex//plasma membrane//intracellular//replication fork	KOG1721	FOG: Zn-finger
comp17614_c0	988.417	53.4804	4.208	6.41e-14	1.96e-11	867	297592137	ADI46921.1	409	2.43e-44	SPS1m [Volvox carteri f. nagariensis]	--	--	--	--	--	K00797	E2.5.1.16, SRM, speE	spermidine synthase	http://www.genome.jp/dbget-bin/www_bget?ko:K00797	A3MU81	393	1.39e-43	Probable spermidine synthase OS=Pyrobaculum calidifontis (strain JCM 11548 / VA1) GN=speE PE=3 SV=1	PF01564//PF05175	Spermine/spermidine synthase//Methyltransferase small domain	--	--	GO:0008168//GO:0003824	methyltransferase activity//catalytic activity	--	--	KOG1562	Spermidine synthase
comp7383_c0	42686.1	2720.94	3.9716	6.44e-14	1.96e-11	2260	223993855	XP_002286611.1	695	6.02e-80	oxidoreductase [Thalassiosira pseudonana CCMP1335]	--	--	--	--	--	K00010	iolG	myo-inositol 2-dehydrogenase	http://www.genome.jp/dbget-bin/www_bget?ko:K00010	Q65D06	284	6.62e-26	Inositol 2-dehydrogenase/D-chiro-inositol 3-dehydrogenase OS=Bacillus licheniformis (strain DSM 13 / ATCC 14580) GN=iolG PE=3 SV=1	PF00424//PF03807//PF01118//PF03446//PF01440//PF01408//PF02894//PF02826//PF03435//PF11883//PF03447//PF00044//PF07991	REV protein (anti-repression trans-activator protein)//NADP oxidoreductase coenzyme F420-dependent//Semialdehyde dehydrogenase, NAD binding domain//NAD binding domain of 6-phosphogluconate dehydrogenase//Geminivirus AL2 protein//Oxidoreductase family, NAD-binding Rossmann fold//Oxidoreductase family, C-terminal alpha/beta domain//D-isomer specific 2-hydroxyacid dehydrogenase, NAD binding domain//…	GO:0016310//GO:0008652//GO:0006355//GO:0055114//GO:0009098//GO:0009099//GO:0015940//GO:0008152//GO:0019521//GO:0006520//GO:0009069//GO:0009097//GO:0006098	phosphorylation//cellular amino acid biosynthetic process//regulation of transcription, DNA-dependent//oxidation-reduction process//leucine biosynthetic process//valine biosynthetic process//pantothenate biosynthetic process//metabolic process//D-gluconate metabolic process//cellular amino acid metabolic process//serine family amino acid metabolic process//isoleucine biosynthetic process//pentose…	GO:0048037//GO:0003700//GO:0016491//GO:0016620//GO:0016616//GO:0004616//GO:0051287//GO:0004455//GO:0050661//GO:0004674//GO:0005198	cofactor binding//sequence-specific DNA binding transcription factor activity//oxidoreductase activity//oxidoreductase activity, acting on the aldehyde or oxo group of donors, NAD or NADP as acceptor//oxidoreductase activity, acting on the CH-OH group of donors, NAD or NADP as acceptor//phosphogluconate dehydrogenase (decarboxylating) activity//NAD binding//ketol-acid reductoisomerase activity//N…	GO:0042025//GO:0019028//GO:0005737//GO:0005667	host cell nucleus//viral capsid//cytoplasm//transcription factor complex	KOG2741	Dimeric dihydrodiol dehydrogenase
comp19239_c0	4634.35	287.092	4.0128	7.23e-14	2.17e-11	3116	149239845	XP_001525798.1	1736	0	ATP-binding cassette sub-family F member 2 [Lodderomyces elongisporus NRRL YB-4239]	120604516	CP000539.1	45	5.6e-12	Acidovorax sp. JS42, complete genome	K06185	ABCF2	ATP-binding cassette, subfamily F, member 2	http://www.genome.jp/dbget-bin/www_bget?ko:K06185	Q8H0V6	1042	1.75e-125	ABC transporter F family member 3 OS=Arabidopsis thaliana GN=ABCF3 PE=2 SV=1	PF06414//PF01637//PF10662//PF00735//PF00448//PF00910//PF00006//PF07728//PF00485//PF03266//PF01443//PF00437//PF00004//PF03193//PF01580//PF00931//PF08477//PF00005	Zeta toxin//Archaeal ATPase//Ethanolamine utilisation - propanediol utilisation//Septin//SRP54-type protein, GTPase domain//RNA helicase//ATP synthase alpha/beta family, nucleotide-binding domain//AAA domain (dynein-related subfamily)//Phosphoribulokinase / Uridine kinase family//NTPase//Viral (Superfamily 1) RNA helicase//Type II/IV secretion system protein//ATPase family associated with various…	GO:0007059//GO:0035690//GO:0007264//GO:0006576//GO:0006810//GO:0008152//GO:0006614//GO:0051301//GO:0007049	chromosome segregation//cellular response to drug//small GTPase mediated signal transduction//cellular biogenic amine metabolic process//transport//metabolic process//SRP-dependent cotranslational protein targeting to membrane//cell division//cell cycle	GO:0003723//GO:0003677//GO:0005524//GO:0004386//GO:0019204//GO:0000166//GO:0017111//GO:0016887//GO:0016301//GO:0003724//GO:0003924//GO:0043531//GO:0016740//GO:0005525	RNA binding//DNA binding//ATP binding//helicase activity//nucleotide phosphatase activity//nucleotide binding//nucleoside-triphosphatase activity//ATPase activity//kinase activity//RNA helicase activity//GTPase activity//ADP binding//transferase activity//GTP binding	GO:0016021//GO:0005622	integral to membrane//intracellular	KOG0927	Predicted transporter (ABC superfamily)
comp19572_c0	6647.21	11.4585	9.1802	7.69e-14	2.28e-11	1538	397640511	EJK74161.1	1101	2.09e-143	hypothetical protein THAOC_04179 [Thalassiosira oceanica]	--	--	--	--	--	K06413	spoVK	stage V sporulation protein K	http://www.genome.jp/dbget-bin/www_bget?ko:K06413	O22034	876	1.81e-112	Protein cfxQ homolog OS=Cyanidium caldarium GN=cfxQ PE=3 SV=1	PF05064//PF00910//PF00004//PF01078//PF01736//PF01583//PF07728//PF00485//PF06309//PF03266	Nsp1-like C-terminal region//RNA helicase//ATPase family associated with various cellular activities (AAA)//Magnesium chelatase, subunit ChlI//Polyomavirus agnoprotein//Adenylylsulphate kinase//AAA domain (dynein-related subfamily)//Phosphoribulokinase / Uridine kinase family//Torsin//NTPase	GO:0000103//GO:0051085//GO:0015994//GO:0006144//GO:0015995//GO:0008152//GO:0015979	sulfate assimilation//chaperone mediated protein folding requiring cofactor//chlorophyll metabolic process//purine nucleobase metabolic process//chlorophyll biosynthetic process//metabolic process//photosynthesis	GO:0003723//GO:0003677//GO:0005524//GO:0019204//GO:0016851//GO:0017111//GO:0016887//GO:0016301//GO:0003724//GO:0004020//GO:0017056//GO:0016740	RNA binding//DNA binding//ATP binding//nucleotide phosphatase activity//magnesium chelatase activity//nucleoside-triphosphatase activity//ATPase activity//kinase activity//RNA helicase activity//adenylylsulfate kinase activity//structural constituent of nuclear pore//transferase activity	GO:0010007//GO:0005643//GO:0009507//GO:0033009	magnesium chelatase complex//nuclear pore//chloroplast//nucleomorph	KOG3544	Collagens (type IV and type XIII), and related proteins
comp8013_c0	10679	679.186	3.9748	8.86e-14	2.59e-11	2017	194476678	YP_002048857.1	139	3.11e-06	anchor polypeptide LCM [Paulinella chromatophora]	--	--	--	--	--	K02286	cpcC	phycocyanin-associated rod linker protein	http://www.genome.jp/dbget-bin/www_bget?ko:K02286	P73203	234	6.97e-20	Phycobilisome 32.1 kDa linker polypeptide, phycocyanin-associated, rod 1 OS=Synechocystis sp. (strain PCC 6803 / Kazusa) GN=cpcC1 PE=1 SV=3	PF08092//PF00427	Magi peptide toxin family//Phycobilisome Linker polypeptide	GO:0006810//GO:0044237//GO:0015979	transport//cellular metabolic process//photosynthesis	GO:0019871	sodium channel inhibitor activity	GO:0030089//GO:0005576//GO:0009536//GO:0042651	phycobilisome//extracellular region//plastid//thylakoid membrane	KOG2510	SWI-SNF chromatin-remodeling complex protein
comp12176_c0	109.939	0.758831	7.1787	1.02e-13	2.94e-11	398	--	--	--	--	--	--	--	--	--	--	--	--	--	--	--	--	--	--	--	--	--	--	--	--	--	--	KOG4462	WASP-interacting protein VRP1/WIP, contains WH2 domain
comp38742_c0	2.48849	177.363	-6.1553	1.03e-13	2.94e-11	1402	115443376	XP_001218495.1	1199	4.01e-151	DNA replication licensing factor mcm4 [Aspergillus terreus NIH2624]	--	--	--	--	--	K02212	MCM4, CDC54	minichromosome maintenance protein 4 (cell division control protein 54)	http://www.genome.jp/dbget-bin/www_bget?ko:K02212	O75001	694	7.82e-81	DNA replication licensing factor mcm7 OS=Schizosaccharomyces pombe (strain 972 / ATCC 24843) GN=mcm7 PE=1 SV=1	PF00158//PF07726//PF00004//PF01078//PF00493//PF07728	Sigma-54 interaction domain//ATPase family associated with various cellular activities (AAA)//ATPase family associated with various cellular activities (AAA)//Magnesium chelatase, subunit ChlI//MCM2/3/5 family//AAA domain (dynein-related subfamily)	GO:0006260//GO:0006355//GO:0015994//GO:0015995//GO:0006261//GO:0015979	DNA replication//regulation of transcription, DNA-dependent//chlorophyll metabolic process//chlorophyll biosynthetic process//DNA-dependent DNA replication//photosynthesis	GO:0003677//GO:0005524//GO:0016851//GO:0017111//GO:0016887//GO:0008134	DNA binding//ATP binding//magnesium chelatase activity//nucleoside-triphosphatase activity//ATPase activity//transcription factor binding	GO:0010007//GO:0031981//GO:0005667//GO:0043234	magnesium chelatase complex//nuclear lumen//transcription factor complex//protein complex	KOG0478	DNA replication licensing factor, MCM4 component
comp12139_c0	88746	2185.95	5.3434	1.59e-13	4.49e-11	1494	388522539	AFK49331.1	302	1.28e-28	unknown [Lotus japonicus]	--	--	--	--	--	K01674	cah	carbonic anhydrase	http://www.genome.jp/dbget-bin/www_bget?ko:K01674	P00916	251	1.15e-22	Carbonic anhydrase 1 OS=Macaca mulatta GN=CA1 PE=1 SV=2	--	--	GO:0042221//GO:0006970//GO:0050801//GO:0030001//GO:0051707	response to chemical stimulus//response to osmotic stress//ion homeostasis//metal ion transport//response to other organism	GO:0005488//GO:0016820	binding//hydrolase activity, acting on acid anhydrides, catalyzing transmembrane movement of substances	GO:0005783//GO:0044425//GO:0005774//GO:0000325//GO:0009507	endoplasmic reticulum//membrane part//vacuolar membrane//plant-type vacuole//chloroplast	KOG0382	Carbonic anhydrase
comp31821_c0	131.339	1.90794	6.1051	1.63e-13	4.53e-11	567	412990866	CCO18238.1	173	7.62e-13	predicted protein [Bathycoccus prasinos]	--	--	--	--	--	--	--	--	--	--	--	--	--	--	--	--	--	--	--	--	--	--	--
comp12672_c0	630.57	33.6385	4.2285	1.98e-13	5.46e-11	912	23365	CAA31792.1	345	7.42e-35	unnamed protein product [Homo sapiens]	--	--	--	--	--	K11165	DHRS7	dehydrogenase/reductase SDR family member 7	http://www.genome.jp/dbget-bin/www_bget?ko:K11165	P39640	184	9.84e-15	Bacilysin biosynthesis oxidoreductase BacC OS=Bacillus subtilis (strain 168) GN=bacC PE=3 SV=2	PF01370//PF00106	NAD dependent epimerase/dehydratase family//short chain dehydrogenase	GO:0008202//GO:0008152//GO:0044237	steroid metabolic process//metabolic process//cellular metabolic process	GO:0003824//GO:0016491//GO:0050662	catalytic activity//oxidoreductase activity//coenzyme binding	--	--	KOG1205	Predicted dehydrogenase
comp9558_c0	429.47	6584.33	-3.9384	2.51e-13	6.83e-11	2600	219128827	XP_002184605.1	221	1.79e-16	predicted protein [Phaeodactylum tricornutum CCAP 1055/1]	--	--	--	--	--	--	--	--	--	--	--	--	--	PF00892	EamA-like transporter family	--	--	--	--	GO:0016020	membrane	KOG3544	Collagens (type IV and type XIII), and related proteins
comp18608_c0	19426.9	516.691	5.2326	3.98e-13	1.06e-10	2465	328854603	EGG03734.1	1407	0	hypothetical protein MELLADRAFT_44407 [Melampsora larici-populina 98AG31]	56341539	CR680214.2	73	1.2e-27	Tetraodon nigroviridis full-length cDNA	K00963	UGP2, galU, galF	UTP--glucose-1-phosphate uridylyltransferase	http://www.genome.jp/dbget-bin/www_bget?ko:K00963	Q43772	1250	9.14e-162	UTP--glucose-1-phosphate uridylyltransferase OS=Hordeum vulgare PE=2 SV=1	PF01704	UTP--glucose-1-phosphate uridylyltransferase	GO:0008152//GO:0005982//GO:0005985//GO:0044710//GO:0009117//GO:0006012//GO:0009250	metabolic process//starch metabolic process//sucrose metabolic process//single-organism metabolic process//nucleotide metabolic process//galactose metabolic process//glucan biosynthetic process	GO:0016779//GO:0003983	nucleotidyltransferase activity//UTP:glucose-1-phosphate uridylyltransferase activity	--	--	KOG2638	UDP-glucose pyrophosphorylase
comp20313_c1	80.7538	0	Inf	3.98e-13	1.06e-10	681	--	--	--	--	--	--	--	--	--	--	--	--	--	--	--	--	--	--	PF06553	BNIP3	GO:0043065	positive regulation of apoptotic process	--	--	GO:0005740//GO:0016021	mitochondrial envelope//integral to membrane	KOG3671	Actin regulatory protein (Wiskott-Aldrich syndrome protein)
comp16799_c1	1011.36	14266.2	-3.8182	4.25e-13	1.12e-10	1987	15485720	CAC67501.1	1110	1.57e-141	selenium binding protein [Medicago sativa]	--	--	--	--	--	--	--	--	--	Q6PHD9	1071	2.67e-137	Selenium-binding protein 1 OS=Danio rerio GN=selenbp1 PE=2 SV=1	PF04961//PF02993//PF06003//PF05694	Formiminotransferase-cyclodeaminase//Minor capsid protein VI//Survival motor neuron protein (SMN)//56kDa selenium binding protein (SBP56)	GO:0006397//GO:0042221//GO:0009987//GO:0044237	mRNA processing//response to chemical stimulus//cellular process//cellular metabolic process	GO:0003723//GO:0003824//GO:0008430	RNA binding//catalytic activity//selenium binding	GO:0005634//GO:0019028//GO:0005737	nucleus//viral capsid//cytoplasm	KOG0918	Selenium-binding protein
comp17812_c1	61008	147.19	8.6952	4.67e-13	1.21e-10	2778	2501356	Q43848.1	1872	0	RecName: Full=Transketolase, chloroplastic; Short=TK; Flags: Precursor	116206715	XM_001229166.1	35	1.81e-06	Chaetomium globosum CBS 148.51 hypothetical protein (CHGG_02651) partial mRNA	K00615	E2.2.1.1, tktA, tktB	transketolase	http://www.genome.jp/dbget-bin/www_bget?ko:K00615	P34736	1495	0	Transketolase OS=Scheffersomyces stipitis (strain ATCC 58785 / CBS 6054 / NBRC 10063 / NRRL Y-11545) GN=TKT PE=3 SV=2	PF02780	Transketolase, C-terminal domain	GO:0006833//GO:0006096//GO:0016049//GO:0030243//GO:0006972//GO:0009651//GO:0009832//GO:0008152//GO:0006094//GO:0006816//GO:0007030//GO:0009750//GO:0019288//GO:0010075//GO:0009266//GO:0006098//GO:0015976//GO:0046686//GO:0032880//GO:0019344//GO:0042744	water transport//glycolysis//cell growth//cellulose metabolic process//hyperosmotic response//response to salt stress//plant-type cell wall biogenesis//metabolic process//gluconeogenesis//calcium ion transport//Golgi organization//response to fructose stimulus//isopentenyl diphosphate biosynthetic process, mevalonate-independent pathway//regulation of meristem growth//response to temperature stim…	GO:0003824//GO:0004802	catalytic activity//transketolase activity	GO:0009535//GO:0005829//GO:0009941//GO:0009570	chloroplast thylakoid membrane//cytosol//chloroplast envelope//chloroplast stroma	KOG0523	Transketolase
comp24500_c0	3064.41	1.52491	10.973	4.76e-13	1.23e-10	1152	224081268	XP_002306360.1	377	9.02e-39	predicted protein [Populus trichocarpa]	--	--	--	--	--	K15111	SLC25A26	solute carrier family 25 (mitochondrial S-adenosylmethionine transporter), member 26	http://www.genome.jp/dbget-bin/www_bget?ko:K15111	P38921	235	5.92e-21	Putative mitochondrial carrier protein PET8 OS=Saccharomyces cerevisiae (strain ATCC 204508 / S288c) GN=PET8 PE=1 SV=1	PF04604	Type-A lantibiotic	GO:0019748	secondary metabolic process	--	--	GO:0016020//GO:0005576	membrane//extracellular region	KOG0768	Mitochondrial carrier protein PET8
comp16133_c0	851.787	51.9229	4.0361	5.02e-13	1.28e-10	1658	298704888	CBJ28405.1	134	3.16e-06	conserved unknown protein [Ectocarpus siliculosus]	--	--	--	--	--	--	--	--	--	--	--	--	--	--	--	--	--	--	--	--	--	KOG3671	Actin regulatory protein (Wiskott-Aldrich syndrome protein)
comp21809_c0	1196.24	12.2137	6.6139	5.55e-13	1.4e-10	1221	226493392	NP_001143623.1	154	6.95e-09	hypothetical protein [Zea mays]	--	--	--	--	--	--	--	--	--	--	--	--	--	--	--	--	--	--	--	--	--	KOG3544	Collagens (type IV and type XIII), and related proteins
comp5910_c0	183.374	5.34079	5.1016	5.84e-13	1.46e-10	656	118162023	ABK64186.1	136	9.83e-08	CBS domain-containing protein [Solenostemon scutellarioides]	--	--	--	--	--	--	--	--	--	Q9LEV3	129	6.87e-08	CBS domain-containing protein CBSX3, mitochondrial OS=Arabidopsis thaliana GN=CBSX3 PE=1 SV=1	PF00571	CBS domain	--	--	GO:0005515	protein binding	--	--	--	--
comp82767_c0	78.7184	0	Inf	6.97e-13	1.72e-10	483	--	--	--	--	--	--	--	--	--	--	--	--	--	--	--	--	--	--	PF00260	Protamine P1	GO:0007283	spermatogenesis	GO:0003677	DNA binding	GO:0005634//GO:0000786	nucleus//nucleosome	--	--
comp17061_c0	1150.38	27.9038	5.3655	9.03e-13	2.2e-10	2769	384252122	EIE25599.1	147	4.32e-07	MFS general substrate transporter [Coccomyxa subellipsoidea C-169]	--	--	--	--	--	K08171	SLC37A4	MFS transporter, OPA family, solute carrier family 37 (glycerol-6-phosphate transporter), member 4	http://www.genome.jp/dbget-bin/www_bget?ko:K08171	Q0K843	141	1.21e-07	Probable sulfoacetate transporter SauU OS=Cupriavidus necator (strain ATCC 17699 / H16 / DSM 428 / Stanier 337) GN=sauU PE=2 SV=1	PF07690//PF01306	Major Facilitator Superfamily//LacY proton/sugar symporter	GO:0006810//GO:0055085	transport//transmembrane transport	--	--	GO:0016020//GO:0016021	membrane//integral to membrane	KOG2533	Permease of the major facilitator superfamily
comp7532_c0	6231.23	445.279	3.8067	9.39e-13	2.27e-10	3622	357489065	XP_003614820.1	2199	0	Nitrate reductase [Medicago truncatula]	--	--	--	--	--	--	--	--	--	P27969	2149	0	Nitrate reductase [NADH] (Fragment) OS=Hordeum vulgare PE=2 SV=1	PF00174//PF08030//PF00175//PF00173//PF03404	Oxidoreductase molybdopterin binding domain//Ferric reductase NAD binding domain//Oxidoreductase NAD-binding domain//Cytochrome b5-like Heme/Steroid binding domain//Mo-co oxidoreductase dimerisation domain	GO:0006118//GO:0055114	electron transport//oxidation-reduction process	GO:0009055//GO:1901363//GO:0097159//GO:0020037//GO:0046872//GO:0030151//GO:0016491	electron carrier activity//heterocyclic compound binding//organic cyclic compound binding//heme binding//metal ion binding//molybdenum ion binding//oxidoreductase activity	--	--	KOG0535	Sulfite oxidase, molybdopterin-binding component
comp12594_c0	325.978	15.5923	4.3859	1.04e-12	2.48e-10	539	--	--	--	--	--	--	--	--	--	--	--	--	--	--	--	--	--	--	--	--	--	--	--	--	--	--	--	--
comp7094_c0	397.37	20.6297	4.2677	1.11e-12	2.62e-10	479	--	--	--	--	--	--	--	--	--	--	--	--	--	--	--	--	--	--	--	--	--	--	--	--	--	--	KOG0391	SNF2 family DNA-dependent ATPase
comp7811_c1	13238.3	967.987	3.7736	1.16e-12	2.71e-10	4039	168008346	XP_001756868.1	172	4.89e-10	predicted protein [Physcomitrella patens subsp. patens]	--	--	--	--	--	--	--	--	--	Q4JSW2	162	5.19e-10	D-inositol 3-phosphate glycosyltransferase OS=Corynebacterium jeikeium (strain K411) GN=mshA PE=3 SV=1	PF04111//PF00534//PF00006//PF04977	Autophagy protein Apg6//Glycosyl transferases group 1//ATP synthase alpha/beta family, nucleotide-binding domain//Septum formation initiator	GO:0009058//GO:0006914//GO:0007049	biosynthetic process//autophagy//cell cycle	GO:0005524	ATP binding	--	--	KOG3544	Collagens (type IV and type XIII), and related proteins
comp18470_c2	1018.66	68.7801	3.8885	1.68e-12	3.89e-10	1909	296085041	CBI28456.3	1110	6.18e-140	unnamed protein product [Vitis vinifera]	--	--	--	--	--	K08869	ADCK, ABC1	aarF domain-containing kinase	http://www.genome.jp/dbget-bin/www_bget?ko:K08869	A4STK9	445	4.01e-46	Probable ubiquinone biosynthesis protein UbiB OS=Aeromonas salmonicida (strain A449) GN=ubiB PE=3 SV=1	PF03484	tRNA synthetase B5 domain	GO:0006432	phenylalanyl-tRNA aminoacylation	GO:0000287//GO:0003723//GO:0005524	magnesium ion binding//RNA binding//ATP binding	--	--	KOG1235	Predicted unusual protein kinase
comp21618_c0	673.996	6.11411	6.7845	2.72e-12	6.24e-10	1179	326787214	AEA07666.1	343	8.08e-34	delta6 fatty acid elongase [Conidiobolus obscurus]	--	--	--	--	--	K10205	ELOVL2	elongation of very long chain fatty acids protein 2	http://www.genome.jp/dbget-bin/www_bget?ko:K10205	Q5RFL5	281	7.29e-27	Elongation of very long chain fatty acids protein 5 OS=Pongo abelii GN=ELOVL5 PE=2 SV=1	PF01151	GNS1/SUR4 family	--	--	--	--	GO:0016021	integral to membrane	KOG3071	Fatty acyl-CoA elongase/Polyunsaturated fatty acid specific elongation enzyme
comp8624_c0	2391.57	182.769	3.7099	5.03e-12	1.14e-09	672	--	--	--	--	--	--	--	--	--	--	--	--	--	--	--	--	--	--	--	--	--	--	--	--	--	--	--	--
comp7198_c0	3076.62	245.068	3.6501	5.57e-12	1.25e-09	353	--	--	--	--	--	--	--	--	--	--	--	--	--	--	--	--	--	--	PF03060	Nitronate monooxygenase	GO:0006807//GO:0055114	nitrogen compound metabolic process//oxidation-reduction process	GO:0018580	nitronate monooxygenase activity	--	--	--	--
comp7340_c0	76431.5	6378.15	3.583	5.73e-12	1.28e-09	2982	327164417	BAK08728.1	781	1.22e-87	heat shock protein 90 [Chara braunii]	25986838	AY122633.1	381	0	Bodo cf. uncinatus strain ATCC 30904 heat shock protein 90 (HSP-90) gene, partial cds	K04079	htpG, HSP90A	molecular chaperone HtpG	http://www.genome.jp/dbget-bin/www_bget?ko:K04079	Q0J4P2	795	8.94e-91	Heat shock protein 81-1 OS=Oryza sativa subsp. japonica GN=HSP81-1 PE=2 SV=2	PF00183//PF00320//PF00918//PF02518//PF00201	Hsp90 protein//GATA zinc finger//Gastrin/cholecystokinin family//Histidine kinase-, DNA gyrase B-, and HSP90-like ATPase//UDP-glucoronosyl and UDP-glucosyl transferase	GO:0006457//GO:0007165//GO:0008152//GO:0006355//GO:0006950	protein folding//signal transduction//metabolic process//regulation of transcription, DNA-dependent//response to stress	GO:0005524//GO:0016758//GO:0005179//GO:0051082//GO:0043565//GO:0008270//GO:0003700	ATP binding//transferase activity, transferring hexosyl groups//hormone activity//unfolded protein binding//sequence-specific DNA binding//zinc ion binding//sequence-specific DNA binding transcription factor activity	GO:0005667//GO:0033009//GO:0005576	transcription factor complex//nucleomorph//extracellular region	KOG0019	Molecular chaperone (HSP90 family)
comp17143_c0	19671.5	1623.19	3.5992	6.59e-12	1.46e-09	4140	403355152	EJY77145.1	2073	0	putative 1,4-alpha-glucan branching enzyme from glycoside hydrolase family GH13 [Oxytricha trifallax]	168022655	XM_001763803.1	45	7.46e-12	Physcomitrella patens subsp. patens predicted protein (PHYPADRAFT_183250) mRNA, complete cds	K00700	glgB	1,4-alpha-glucan branching enzyme	http://www.genome.jp/dbget-bin/www_bget?ko:K00700	Q6T308	1941	0	1,4-alpha-glucan-branching enzyme OS=Felis catus GN=GBE1 PE=2 SV=1	PF00128//PF02922//PF02806//PF07657	Alpha amylase, catalytic domain//Carbohydrate-binding module 48 (Isoamylase N-terminal domain)//Alpha amylase, C-terminal all-beta domain//N terminus of Notch ligand	GO:0005982//GO:0005985//GO:0005978//GO:0007275//GO:0005975//GO:0007219	starch metabolic process//sucrose metabolic process//glycogen biosynthetic process//multicellular organismal development//carbohydrate metabolic process//Notch signaling pathway	GO:0003844//GO:0003824//GO:0043169//GO:0004553	1,4-alpha-glucan branching enzyme activity//catalytic activity//cation binding//hydrolase activity, hydrolyzing O-glycosyl compounds	GO:0016021//GO:0009536	integral to membrane//plastid	KOG0471	Alpha-amylase
comp19697_c0	126.251	1632.71	-3.6929	8.39e-12	1.84e-09	1007	--	--	--	--	--	--	--	--	--	--	--	--	--	--	--	--	--	--	--	--	--	--	--	--	--	--	KOG4475	FOG: Immunoglobin and related proteins
comp7223_c0	196.883	2446.85	-3.6355	8.54e-12	1.85e-09	1392	--	--	--	--	--	--	--	--	--	--	--	--	--	--	--	--	--	--	--	--	--	--	--	--	--	--	--	--
comp6000_c0	2.5791	136.555	-5.7265	1.08e-11	2.32e-09	1577	--	--	--	--	--	--	--	--	--	--	--	--	--	--	--	--	--	--	--	--	--	--	--	--	--	--	KOG3671	Actin regulatory protein (Wiskott-Aldrich syndrome protein)
comp33953_c0	66.75	0	Inf	1.17e-11	2.49e-09	217	--	--	--	--	--	--	--	--	--	--	--	--	--	--	--	--	--	--	--	--	--	--	--	--	--	--	--	--
comp18920_c0	18446.5	1401.79	3.718	1.21e-11	2.56e-09	1312	365984247	XP_003668956.1	442	1.47e-49	hypothetical protein NDAI_0C00520 [Naumovozyma dairenensis CBS 421]	299753931	XM_001833586.2	36	2.34e-07	Coprinopsis cinerea okayama7#130 KQ# nucleoside diphosphate kinase, mRNA	K00940	E2.7.4.6, ndk	nucleoside-diphosphate kinase	http://www.genome.jp/dbget-bin/www_bget?ko:K00940	Q3AGP0	443	6.52e-51	Nucleoside diphosphate kinase OS=Synechococcus sp. (strain CC9605) GN=ndk PE=3 SV=1	PF11095//PF00334	Gem-associated protein 7 (Gemin7)//Nucleoside diphosphate kinase	GO:0006228//GO:0006165//GO:0006241//GO:0006144//GO:0006206//GO:0006183	UTP biosynthetic process//nucleoside diphosphate phosphorylation//CTP biosynthetic process//purine nucleobase metabolic process//pyrimidine nucleobase metabolic process//GTP biosynthetic process	GO:0005524//GO:0004550	ATP binding//nucleoside diphosphate kinase activity	GO:0032797	SMN complex	KOG0888	Nucleoside diphosphate kinase
comp19523_c0	1785.22	147.06	3.6016	1.36e-11	2.84e-09	1078	--	--	--	--	--	--	--	--	--	--	--	--	--	--	--	--	--	--	PF06809//PF07462//PF06236//PF05955//PF10099	Neural proliferation differentiation control-1 protein (NPDC1)//Merozoite surface protein 1 (MSP1) C-terminus//Tyrosinase co-factor MelC1//Equine herpesvirus glycoprotein gp2//Anti-sigma-K factor rskA	GO:0042438//GO:0009405//GO:0016032	melanin biosynthetic process//pathogenesis//viral reproduction	GO:0005507	copper ion binding	GO:0016020//GO:0016021//GO:0005886	membrane//integral to membrane//plasma membrane	KOG4462	WASP-interacting protein VRP1/WIP, contains WH2 domain
comp49286_c0	66.0947	0	Inf	1.57e-11	3.25e-09	413	--	--	--	--	--	--	--	--	--	--	--	--	--	--	--	--	--	--	--	--	--	--	--	--	--	--	KOG3671	Actin regulatory protein (Wiskott-Aldrich syndrome protein)
comp8430_c0	20693.1	63.2908	8.3529	1.6e-11	3.29e-09	1537	356559665	XP_003548119.1	991	8.01e-128	PREDICTED: fructose-1,6-bisphosphatase, cytosolic-like [Glycine max]	71015919	XM_753757.1	43	3.54e-11	Ustilago maydis 521 hypothetical protein (UM02703.1) partial mRNA	K03841	FBP, fbp	fructose-1,6-bisphosphatase I	http://www.genome.jp/dbget-bin/www_bget?ko:K03841	Q8RW99	964	6.06e-125	Fructose-1,6-bisphosphatase, cytosolic OS=Pisum sativum PE=2 SV=1	PF00316	Fructose-1-6-bisphosphatase	GO:0006000//GO:0006094//GO:0006096//GO:0015976//GO:0006098//GO:0006013//GO:0005975	fructose metabolic process//gluconeogenesis//glycolysis//carbon utilization//pentose-phosphate shunt//mannose metabolic process//carbohydrate metabolic process	GO:0042578//GO:0042132	phosphoric ester hydrolase activity//fructose 1,6-bisphosphate 1-phosphatase activity	--	--	KOG1458	Fructose-1,6-bisphosphatase
comp15504_c0	5883.05	33.8984	7.4392	1.69e-11	3.44e-09	2183	325191855	CCA26327.1	988	2.84e-117	delta 5 fatty acid desaturase putative [Albugo laibachii Nc14]	170181204	EU341597.1	961	0	Porphyra yezoensis putative delta-5 fatty acid desaturase mRNA, partial cds	--	--	--	--	P49100	170	2.35e-12	Cytochrome b5 OS=Oryza sativa subsp. japonica GN=Os05g0108800 PE=2 SV=2	PF00173//PF00487	Cytochrome b5-like Heme/Steroid binding domain//Fatty acid desaturase	GO:0006633//GO:0055114//GO:0006629	fatty acid biosynthetic process//oxidation-reduction process//lipid metabolic process	GO:0020037//GO:0005506//GO:0016717	heme binding//iron ion binding//oxidoreductase activity, acting on paired donors, with oxidation of a pair of donors resulting in the reduction of molecular oxygen to two molecules of water	--	--	KOG4232	Delta 6-fatty acid desaturase/delta-8 sphingolipid desaturase
comp12742_c0	309.004	18.2989	4.0778	2.36e-11	4.77e-09	669	--	--	--	--	--	--	--	--	--	--	--	--	--	--	--	--	--	--	PF01821	Anaphylotoxin-like domain	--	--	--	--	GO:0005576	extracellular region	KOG1596	Fibrillarin and related nucleolar RNA-binding proteins
comp13208_c0	569.968	35.915	3.9882	2.41e-11	4.82e-09	1133	168033192	XP_001769100.1	172	7.58e-11	predicted protein [Physcomitrella patens subsp. patens]	--	--	--	--	--	--	--	--	--	Q9Z2R9	124	4.7e-06	Eukaryotic translation initiation factor 2-alpha kinase 1 OS=Mus musculus GN=Eif2ak1 PE=1 SV=2	PF06293//PF00069	Lipopolysaccharide kinase (Kdo/WaaP) family//Protein kinase domain	GO:0009103//GO:0006468	lipopolysaccharide biosynthetic process//protein phosphorylation	GO:0005524//GO:0004672//GO:0016773	ATP binding//protein kinase activity//phosphotransferase activity, alcohol group as acceptor	GO:0016020	membrane	KOG1924	RhoA GTPase effector DIA/Diaphanous
comp27954_c0	213.947	10.6743	4.325	2.5e-11	4.97e-09	336	--	--	--	--	--	90818941	AP006715.1	207	4.87e-103	Porphyra yezoensis chloroplast DNA, complete genome	--	--	--	--	--	--	--	--	--	--	--	--	--	--	--	--	--	--
comp19092_c0	67648.5	54.9654	10.265	3.04e-11	5.99e-09	1942	51241761	BAD36768.1	1339	3.06e-176	phosphoglycerate kinase, chloroplast precursor [Cyanidioschyzon merolae]	309250456	CP002220.1	39	7.51e-09	Bifidobacterium bifidum S17, complete genome	K00927	PGK, pgk	phosphoglycerate kinase	http://www.genome.jp/dbget-bin/www_bget?ko:K00927	Q0I6M5	1281	7.09e-170	Phosphoglycerate kinase OS=Synechococcus sp. (strain CC9311) GN=pgk PE=3 SV=1	PF00162	Phosphoglycerate kinase	GO:0016310//GO:0006096//GO:0006094//GO:0009409//GO:0046686//GO:0015976//GO:0019253	phosphorylation//glycolysis//gluconeogenesis//response to cold//response to cadmium ion//carbon utilization//reductive pentose-phosphate cycle	GO:0005524//GO:0004618	ATP binding//phosphoglycerate kinase activity	GO:0048046//GO:0005739//GO:0009941//GO:0005886//GO:0005634//GO:0009579//GO:0005618//GO:0010319//GO:0009570	apoplast//mitochondrion//chloroplast envelope//plasma membrane//nucleus//thylakoid//cell wall//stromule//chloroplast stroma	KOG1367	3-phosphoglycerate kinase
comp16970_c0	552.681	9.51074	5.8607	3.12e-11	6.09e-09	482	--	--	--	--	--	--	--	--	--	--	--	--	--	--	--	--	--	--	--	--	--	--	--	--	--	--	--	--
comp18511_c3	54.9418	714.083	-3.7001	3.93e-11	7.61e-09	667	384253170	EIE26645.1	568	1.49e-67	cell division cycle 20 [Coccomyxa subellipsoidea C-169]	--	--	--	--	--	K03363	CDC20	cell division cycle 20, cofactor of APC complex	http://www.genome.jp/dbget-bin/www_bget?ko:K03363	O94423	370	5.26e-40	Meiotic fizzy-related protein 1 OS=Schizosaccharomyces pombe (strain 972 / ATCC 24843) GN=mfr1 PE=1 SV=1	PF00930//PF00400	Dipeptidyl peptidase IV (DPP IV) N-terminal region//WD domain, G-beta repeat	GO:0006508	proteolysis	GO:0005515	protein binding	GO:0016020	membrane	KOG0305	Anaphase promoting complex, Cdc20, Cdh1, and Ama1 subunits
comp7389_c0	25.1915	390.666	-3.9549	4.16e-11	7.99e-09	1031	15231261	NP_187958.1	843	1.15e-104	Lysyl-tRNA synthetase, class II [Arabidopsis thaliana]	30407127	AL646052.1	67	1.07e-24	Ralstonia solanacearum GMI1000 chromosome complete sequence	K04567	KARS, lysS	lysyl-tRNA synthetase, class II	http://www.genome.jp/dbget-bin/www_bget?ko:K04567	Q7U9X5	915	9.19e-118	Lysine--tRNA ligase OS=Synechococcus sp. (strain WH8102) GN=lysS PE=3 SV=1	PF01336//PF00152//PF01409	OB-fold nucleic acid binding domain//tRNA synthetases class II (D, K and N)//tRNA synthetases class II core domain (F)	GO:0009658//GO:0010228//GO:0048481//GO:0043039//GO:0010027//GO:0006364//GO:0016226//GO:0006418//GO:0009793	chloroplast organization//vegetative to reproductive phase transition of meristem//ovule development//tRNA aminoacylation//thylakoid membrane organization//rRNA processing//iron-sulfur cluster assembly//tRNA aminoacylation for protein translation//embryo development ending in seed dormancy	GO:0005524//GO:0000166//GO:0000049//GO:0003676//GO:0004812	ATP binding//nucleotide binding//tRNA binding//nucleic acid binding//aminoacyl-tRNA ligase activity	GO:0005737//GO:0005739//GO:0009507	cytoplasm//mitochondrion//chloroplast	KOG1885	Lysyl-tRNA synthetase (class II)
comp22173_c0	468.818	14.1543	5.0497	4.22e-11	8.03e-09	543	357463123	XP_003601843.1	142	8.57e-09	hypothetical protein MTR_3g086040 [Medicago truncatula]	--	--	--	--	--	--	--	--	--	--	--	--	--	PF01414	Delta serrate ligand	GO:0007154	cell communication	--	--	GO:0016020	membrane	--	--
comp8404_c0	8358.59	776.556	3.4281	4.77e-11	9.01e-09	1683	384248532	EIE22016.1	603	8.54e-70	Tpt phosphate/phosphoenolpyruvate translocator [Coccomyxa subellipsoidea C-169]	--	--	--	--	--	K15283	SLC35E1	solute carrier family 35, member E1	http://www.genome.jp/dbget-bin/www_bget?ko:K15283	Q5VQL3	558	1.31e-63	Phosphoenolpyruvate/phosphate translocator 3, chloroplastic OS=Oryza sativa subsp. japonica GN=PPT3 PE=2 SV=1	PF00892//PF08449	EamA-like transporter family//UAA transporter family	GO:0055085	transmembrane transport	--	--	GO:0016020	membrane	KOG1441	Glucose-6-phosphate/phosphate and phosphoenolpyruvate/phosphate antiporter
comp16260_c0	2354.43	19.0106	6.9524	5.24e-11	9.82e-09	793	164598928	ABY61747.1	524	4.58e-60	NADP-thioredoxin reductase C precursor [Hordeum vulgare]	159463153	XM_001689755.1	73	3.76e-28	Chlamydomonas reinhardtii NADPH-dependent thioredoxin reductase (NTRC1) mRNA, complete cds	K00384	E1.8.1.9, trxB	thioredoxin reductase (NADPH)	http://www.genome.jp/dbget-bin/www_bget?ko:K00384	P43496	181	3.5e-14	Thioredoxin reductase OS=Penicillium chrysogenum GN=TRR1 PE=1 SV=3	PF01537//PF07992//PF00462//PF00085	Herpesvirus glycoprotein D/GG/GX domain//Pyridine nucleotide-disulphide oxidoreductase//Glutaredoxin//Thioredoxin	GO:0006118//GO:0055114//GO:0045454//GO:0042744//GO:0006206	electron transport//oxidation-reduction process//cell redox homeostasis//hydrogen peroxide catabolic process//pyrimidine nucleobase metabolic process	GO:0015035//GO:0009055//GO:0042802//GO:0004791//GO:0016671//GO:0016491	protein disulfide oxidoreductase activity//electron carrier activity//identical protein binding//thioredoxin-disulfide reductase activity//oxidoreductase activity, acting on a sulfur group of donors, disulfide as acceptor//oxidoreductase activity	GO:0016021//GO:0009507	integral to membrane//chloroplast	KOG0907	Thioredoxin
comp99957_c0	60.8111	0	Inf	5.36e-11	9.96e-09	519	--	--	--	--	--	--	--	--	--	--	--	--	--	--	--	--	--	--	PF02514	CobN/Magnesium Chelatase	GO:0009058	biosynthetic process	--	--	--	--	KOG0845	Nuclear pore complex, Nup98 component (sc Nup145/Nup100/Nup116)
comp15273_c0	17913.1	275.911	6.0207	6.03e-11	1.11e-08	2225	399216286	CCF72974.1	1003	4.34e-127	unnamed protein product [Babesia microti strain RI]	119395233	EF122491.1	45	3.99e-12	Oryza sativa (japonica cultivar-group) clone KCS331A06 ATP/ADP translocator mRNA, complete cds	K05863	SLC25A4S, ANT	solute carrier family 25 (mitochondrial adenine nucleotide translocator), member 4/5/6/31	http://www.genome.jp/dbget-bin/www_bget?ko:K05863	Q6QRN9	855	1.66e-106	ADP/ATP translocase 3 OS=Sus scrofa GN=SLC25A6 PE=2 SV=3	PF03544	Gram-negative bacterial tonB protein	GO:0006810//GO:0055085//GO:0015031	transport//transmembrane transport//protein transport	GO:0008565//GO:0005215	protein transporter activity//transporter activity	GO:0016020//GO:0005743//GO:0016021//GO:0030288	membrane//mitochondrial inner membrane//integral to membrane//outer membrane-bounded periplasmic space	KOG0749	Mitochondrial ADP/ATP carrier proteins
comp6983_c0	133.312	4.56747	4.8673	7.25e-11	1.33e-08	396	302837766	XP_002950442.1	127	1.1e-06	hypothetical protein VOLCADRAFT_117556 [Volvox carteri f. nagariensis]	--	--	--	--	--	--	--	--	--	--	--	--	--	--	--	--	--	--	--	--	--	--	--
comp8967_c0	75.8674	0.762453	6.6367	7.53e-11	1.37e-08	646	302835672	XP_002949397.1	280	1.72e-26	hypothetical protein VOLCADRAFT_89823 [Volvox carteri f. nagariensis]	--	--	--	--	--	K10704	UBE2V	ubiquitin-conjugating enzyme E2 variant	http://www.genome.jp/dbget-bin/www_bget?ko:K10704	--	--	--	--	PF04116//PF04347	Fatty acid hydroxylase superfamily//Flagellar biosynthesis protein, FliO	GO:0046471//GO:0055114//GO:0006636//GO:0080167//GO:0006633//GO:0043064	phosphatidylglycerol metabolic process//oxidation-reduction process//unsaturated fatty acid biosynthetic process//response to karrikin//fatty acid biosynthetic process//flagellum organization	GO:0005506//GO:0052637//GO:0016491	iron ion binding//delta 3-trans-hexadecenoic acid phosphatidylglycerol desaturase activity//oxidoreductase activity	GO:0019861//GO:0016021//GO:0009507	flagellum//integral to membrane//chloroplast	KOG3011	Ubiquitin-conjugating enzyme
comp15574_c0	1500.59	135.916	3.4647	9.71e-11	1.75e-08	1675	--	--	--	--	--	--	--	--	--	--	--	--	--	--	--	--	--	--	PF04554//PF01925	Extensin-like region//Sulfite exporter TauE/SafE	GO:0009664//GO:0042546	plant-type cell wall organization//cell wall biogenesis	GO:0005199	structural constituent of cell wall	GO:0005618//GO:0016021	cell wall//integral to membrane	KOG4462	WASP-interacting protein VRP1/WIP, contains WH2 domain
comp14310_c0	74.4315	0.758831	6.616	1.14e-10	2.04e-08	310	--	--	--	--	--	--	--	--	--	--	--	--	--	--	--	--	--	--	--	--	--	--	--	--	--	--	KOG3671	Actin regulatory protein (Wiskott-Aldrich syndrome protein)
comp25071_c0	10.0446	210.036	-4.3861	1.2e-10	2.13e-08	537	--	--	--	--	--	--	--	--	--	--	--	--	--	--	--	--	--	--	--	--	--	--	--	--	--	--	KOG1187	Serine/threonine protein kinase
comp17523_c0	116.826	3.81951	4.9348	1.24e-10	2.18e-08	451	429850467	ELA25737.1	138	8.27e-08	lignostilbene dioxygenase [Colletotrichum gloeosporioides Nara gc5]	--	--	--	--	--	K00464	diox1	all-trans-8'-apo-beta-carotenal 15,15'-oxygenase	http://www.genome.jp/dbget-bin/www_bget?ko:K00464	Q52008	126	1.71e-07	Lignostilbene-alpha,beta-dioxygenase isozyme III OS=Pseudomonas paucimobilis GN=lsdB PE=1 SV=1	--	--	--	--	--	--	--	--	KOG3671	Actin regulatory protein (Wiskott-Aldrich syndrome protein)
comp17176_c0	178363	17652.6	3.3369	1.29e-10	2.25e-08	3253	19075921	NP_588421.1	2125	0	heat shock protein Ssa2 (predicted) [Schizosaccharomyces pombe 972h-]	371917089	AK400715.1	411	0	Sus scrofa mRNA, clone: OVRT10142E03, expressed in ovary	K03283	HSPA1_8	heat shock 70kDa protein 1/8	http://www.genome.jp/dbget-bin/www_bget?ko:K03283	Q96W30	2082	0	Heat shock 70 kDa protein 2 OS=Paracoccidioides brasiliensis (strain ATCC MYA-826 / Pb01) GN=HSP70-2 PE=2 SV=2	PF08057//PF02782//PF06723	Erythromycin resistance leader peptide//FGGY family of carbohydrate kinases, C-terminal domain//MreB/Mbl protein	GO:0000902//GO:0046677//GO:0005975//GO:0006950	cell morphogenesis//response to antibiotic//carbohydrate metabolic process//response to stress	GO:0005524//GO:0016773	ATP binding//phosphotransferase activity, alcohol group as acceptor	--	--	KOG0101	Molecular chaperones HSP70/HSC70, HSP70 superfamily
comp16417_c0	26.2302	388.624	-3.8891	1.49e-10	2.59e-08	1139	--	--	--	--	--	--	--	--	--	--	--	--	--	--	--	--	--	--	--	--	--	--	--	--	--	--	KOG2146	Splicing coactivator SRm160/300, subunit SRm160 (contains PWI domain)
comp15847_c0	149.839	4.58921	5.029	1.74e-10	3e-08	364	--	--	--	--	--	--	--	--	--	--	--	--	--	--	--	--	--	--	--	--	--	--	--	--	--	--	--	--
comp14661_c0	3.86865	131.601	-5.0882	1.85e-10	3.15e-08	934	--	--	--	--	--	--	--	--	--	--	--	--	--	--	--	--	--	--	PF04545	Sigma-70, region 4	GO:0006355//GO:0006352	regulation of transcription, DNA-dependent//DNA-dependent transcription, initiation	GO:0003677//GO:0016987//GO:0003700	DNA binding//sigma factor activity//sequence-specific DNA binding transcription factor activity	GO:0005667	transcription factor complex	KOG1187	Serine/threonine protein kinase
comp12784_c0	461.492	36.5651	3.6578	2e-10	3.4e-08	902	--	--	--	--	--	--	--	--	--	--	--	--	--	--	--	--	--	--	--	--	--	--	--	--	--	--	KOG2654	Uncharacterized conserved protein
comp105769_c0	56.1966	0	Inf	2.14e-10	3.6e-08	337	--	--	--	--	--	--	--	--	--	--	--	--	--	--	--	--	--	--	--	--	--	--	--	--	--	--	--	--
comp16659_c0	11.0971	208.327	-4.2306	2.36e-10	3.94e-08	701	145341849	XP_001416015.1	403	4.42e-44	predicted protein [Ostreococcus lucimarinus CCE9901]	--	--	--	--	--	K05868	CCNB	cyclin B	http://www.genome.jp/dbget-bin/www_bget?ko:K05868	Q9FVX0	352	3.64e-37	Cyclin-A1-2 OS=Arabidopsis thaliana GN=CYCA1-2 PE=1 SV=2	PF02984	Cyclin, C-terminal domain	GO:0051726	regulation of cell cycle	--	--	GO:0005634	nucleus	KOG0653	Cyclin B and related kinase-activating proteins
comp15956_c0	159.856	8.00032	4.3206	2.39e-10	3.98e-08	1142	--	--	--	--	--	--	--	--	--	--	--	--	--	--	--	--	--	--	--	--	--	--	--	--	--	--	KOG3227	Calcium-responsive transcription coactivator
comp15958_c0	537.095	21.7643	4.6251	2.77e-10	4.58e-08	1242	348670463	EGZ10285.1	415	1.06e-43	hypothetical protein PHYSODRAFT_522052 [Phytophthora sojae]	--	--	--	--	--	K06889	K06889	--	http://www.genome.jp/dbget-bin/www_bget?ko:K06889	Q8Z4M8	198	7.87e-16	Uncharacterized protein YfhR OS=Salmonella typhi GN=yhfR PE=3 SV=1	PF02230//PF01738//PF07859//PF00326	Phospholipase/Carboxylesterase//Dienelactone hydrolase family//alpha/beta hydrolase fold//Prolyl oligopeptidase family	GO:0006508//GO:0008152	proteolysis//metabolic process	GO:0016787//GO:0008236	hydrolase activity//serine-type peptidase activity	--	--	KOG4391	Predicted alpha/beta hydrolase BEM46
comp16778_c0	84723.4	8957.52	3.2416	2.8e-10	4.58e-08	2632	242086543	XP_002439104.1	453	4.46e-46	hypothetical protein SORBIDRAFT_09g000560 [Sorghum bicolor]	--	--	--	--	--	K15918	GLYK	D-glycerate 3-kinase	http://www.genome.jp/dbget-bin/www_bget?ko:K15918	P50287	235	1.21e-19	Isoaspartyl peptidase/L-asparaginase 1 OS=Arabidopsis thaliana GN=At5g08100 PE=1 SV=2	PF01112//PF00219//PF08120//PF00485	Asparaginase//Insulin-like growth factor binding protein//Tamulustoxin family//Phosphoribulokinase / Uridine kinase family	GO:0006810//GO:0001558//GO:0008152//GO:0044237//GO:0009405	transport//regulation of cell growth//metabolic process//cellular metabolic process//pathogenesis	GO:0005520//GO:0005524//GO:0016301//GO:0019870//GO:0016787	insulin-like growth factor binding//ATP binding//kinase activity//potassium channel inhibitor activity//hydrolase activity	GO:0044434//GO:0016942//GO:0005576	chloroplast part//insulin-like growth factor binding protein complex//extracellular region	KOG2878	Predicted kinase
comp16249_c0	87.1667	1.91157	5.511	2.82e-10	4.59e-08	338	--	--	--	--	--	--	--	--	--	--	--	--	--	--	--	--	--	--	--	--	--	--	--	--	--	--	--	--
comp17829_c0	23.4141	341.749	-3.8675	2.89e-10	4.66e-08	466	--	--	--	--	--	--	--	--	--	--	--	--	--	--	--	--	--	--	--	--	--	--	--	--	--	--	--	--
comp17405_c0	3018.55	196.615	3.9404	3.08e-10	4.9e-08	2574	307104620	EFN52873.1	875	4.47e-106	hypothetical protein CHLNCDRAFT_58743 [Chlorella variabilis]	302848841	XM_002955906.1	120	9.38e-54	Volvox carteri f. nagariensis hypothetical protein, mRNA	K01091	E3.1.3.18, gph	phosphoglycolate phosphatase	http://www.genome.jp/dbget-bin/www_bget?ko:K01091	P19881	323	6.2e-31	4-nitrophenylphosphatase OS=Saccharomyces cerevisiae (strain ATCC 204508 / S288c) GN=PHO13 PE=1 SV=2	PF00702	haloacid dehalogenase-like hydrolase	GO:0008152//GO:0016311	metabolic process//dephosphorylation	GO:0003824//GO:0016791	catalytic activity//phosphatase activity	--	--	KOG2882	p-Nitrophenyl phosphatase
comp7456_c0	58554.4	6244.17	3.2292	3.07e-10	4.9e-08	1701	167538286	XP_001750808.1	1291	5.93e-172	hypothetical protein [Monosiga brevicollis MX1]	302497674	XM_003010791.1	90	2.93e-37	Arthroderma benhamiae CBS 112371 hypothetical protein, mRNA	K01624	FBA, fbaA	fructose-bisphosphate aldolase, class II	http://www.genome.jp/dbget-bin/www_bget?ko:K01624	P14540	1108	1.28e-145	Fructose-bisphosphate aldolase OS=Saccharomyces cerevisiae (strain ATCC 204508 / S288c) GN=FBA1 PE=1 SV=3	PF01116//PF02786	Fructose-bisphosphate aldolase class-II//Carbamoyl-phosphate synthase L chain, ATP binding domain	GO:0006000//GO:0006094//GO:0006096//GO:0006020//GO:0015976//GO:0006098//GO:0006013//GO:0005975	fructose metabolic process//gluconeogenesis//glycolysis//inositol metabolic process//carbon utilization//pentose-phosphate shunt//mannose metabolic process//carbohydrate metabolic process	GO:0005524//GO:0004332//GO:0016832//GO:0008270	ATP binding//fructose-bisphosphate aldolase activity//aldehyde-lyase activity//zinc ion binding	--	--	KOG4153	Fructose 1,6-bisphosphate aldolase
comp17048_c0	126.592	4.95051	4.6765	3.19e-10	5.04e-08	551	--	--	--	--	--	--	--	--	--	--	--	--	--	--	--	--	--	--	--	--	--	--	--	--	--	--	--	--
comp25551_c0	161.089	8.3906	4.2629	3.45e-10	5.43e-08	350	--	--	--	--	--	--	--	--	--	--	--	--	--	--	--	--	--	--	--	--	--	--	--	--	--	--	--	--
comp13719_c0	148.284	7.27047	4.3502	3.67e-10	5.66e-08	534	--	--	--	--	--	--	--	--	--	--	--	--	--	--	--	--	--	--	--	--	--	--	--	--	--	--	--	--
comp15892_c0	135.919	0.379415	8.4848	3.67e-10	5.66e-08	496	--	--	--	--	--	--	--	--	--	--	--	--	--	--	--	--	--	--	PF00170//PF03245//PF07716	bZIP transcription factor//Bacteriophage lysis protein//Basic region leucine zipper	GO:0019835//GO:0006355	cytolysis//regulation of transcription, DNA-dependent	GO:0043565//GO:0003700//GO:0046983	sequence-specific DNA binding//sequence-specific DNA binding transcription factor activity//protein dimerization activity	GO:0005667	transcription factor complex	KOG1922	Rho GTPase effector BNI1 and related formins
comp7415_c0	2038.85	134.832	3.9185	3.64e-10	5.66e-08	2036	390336346	XP_003724329.1	164	2.44e-09	PREDICTED: LOW QUALITY PROTEIN: kelch-like protein 5-like [Strongylocentrotus purpuratus]	--	--	--	--	--	--	--	--	--	Q920Q8	142	7.62e-08	Influenza virus NS1A-binding protein homolog OS=Mus musculus GN=Ivns1abp PE=1 SV=2	PF01344//PF07941//PF07646	Kelch motif//Potassium channel Kv1.4 tandem inactivation domain//Kelch motif	GO:0006813	potassium ion transport	GO:0030955//GO:0005249//GO:0005515	potassium ion binding//voltage-gated potassium channel activity//protein binding	GO:0016021//GO:0008076	integral to membrane//voltage-gated potassium channel complex	KOG4441	Proteins containing BTB/POZ and Kelch domains, involved in regulatory/signal transduction processes
comp15709_c0	9.2987	228.577	-4.6195	3.94e-10	6.03e-08	2568	130582	P10978.1	1016	4.13e-117	RecName: Full=Retrovirus-related Pol polyprotein from transposon TNT 1-94; Includes: RecName: Full=Protease; Includes: RecName: Full=Reverse transcriptase; Includes: RecName: Full=Endonuclease	--	--	--	--	--	--	--	--	--	O13535	149	2.11e-08	Transposon Ty1-H Gag-Pol polyprotein OS=Saccharomyces cerevisiae (strain ATCC 204508 / S288c) GN=TY1B-H PE=1 SV=1	PF00665//PF02907	Integrase core domain//Hepatitis C virus NS3 protease	GO:0015074//GO:0019087//GO:0006508	DNA integration//transformation of host cell by virus//proteolysis	GO:0016787//GO:0008236	hydrolase activity//serine-type peptidase activity	--	--	KOG3544	Collagens (type IV and type XIII), and related proteins
comp13290_c0	16.4365	252.675	-3.9423	4.08e-10	6.2e-08	894	405975405	EKC39971.1	144	8e-09	hypothetical protein CGI_10026982 [Crassostrea gigas]	--	--	--	--	--	--	--	--	--	P74148	115	6.08e-06	Universal stress protein Sll1388 OS=Synechocystis sp. (strain PCC 6803 / Kazusa) GN=sll1388 PE=3 SV=1	PF07941//PF00582	Potassium channel Kv1.4 tandem inactivation domain//Universal stress protein family	GO:0006813//GO:0006950	potassium ion transport//response to stress	GO:0030955//GO:0005249	potassium ion binding//voltage-gated potassium channel activity	GO:0016021//GO:0008076	integral to membrane//voltage-gated potassium channel complex	--	--
comp16349_c0	13.9132	231.775	-4.0582	4.74e-10	7.17e-08	2505	--	--	--	--	--	--	--	--	--	--	--	--	--	--	--	--	--	--	--	--	--	--	--	--	--	--	KOG3671	Actin regulatory protein (Wiskott-Aldrich syndrome protein)
comp19022_c0	19373.6	2095.76	3.2085	4.84e-10	7.26e-08	1664	300175599	CBK20910.2	164	3.13e-10	unnamed protein product [Blastocystis hominis]	--	--	--	--	--	--	--	--	--	--	--	--	--	PF09057	Second Mitochondria-derived Activator of Caspases	GO:0006917//GO:0006919	induction of apoptosis//activation of cysteine-type endopeptidase activity involved in apoptotic process	--	--	GO:0005739	mitochondrion	--	--
comp18568_c0	189.306	11.0646	4.0967	4.88e-10	7.28e-08	1033	302784258	XP_002973901.1	172	4.97e-11	hypothetical protein SELMODRAFT_100133 [Selaginella moellendorffii]	--	--	--	--	--	K00599	E2.1.1.-	--	http://www.genome.jp/dbget-bin/www_bget?ko:K00599	Q74N58	149	2.57e-09	Uncharacterized RNA methyltransferase NEQ053 OS=Nanoarchaeum equitans (strain Kin4-M) GN=NEQ053 PE=3 SV=1	PF05393//PF05958	Human adenovirus early E3A glycoprotein//tRNA (Uracil-5-)-methyltransferase	GO:0006396//GO:0008152//GO:0009451	RNA processing//metabolic process//RNA modification	GO:0008173//GO:0016740	RNA methyltransferase activity//transferase activity	GO:0043231//GO:0016021//GO:0044444	intracellular membrane-bounded organelle//integral to membrane//cytoplasmic part	KOG2187	tRNA uracil-5-methyltransferase and related tRNA-modifying enzymes
comp65736_c0	168.68	9.54334	4.1437	5.66e-10	8.38e-08	671	--	--	--	--	--	--	--	--	--	--	--	--	--	--	--	--	--	--	--	--	--	--	--	--	--	--	--	--
comp7695_c0	9752.89	469.129	4.3778	6.56e-10	9.66e-08	2092	195622620	ACG33140.1	1636	0	serine hydroxymethyltransferase [Zea mays]	52211453	BX571966.1	39	8.1e-09	Burkholderia pseudomallei strain K96243, chromosome 2, complete sequence	K00600	glyA, SHMT	glycine hydroxymethyltransferase	http://www.genome.jp/dbget-bin/www_bget?ko:K00600	Q3SZ20	1431	0	Serine hydroxymethyltransferase, mitochondrial OS=Bos taurus GN=SHMT2 PE=2 SV=1	PF01721//PF02196//PF00830//PF00464	Class II bacteriocin//Raf-like Ras-binding domain//Ribosomal L28 family//Serine hydroxymethyltransferase	GO:0019464//GO:0006544//GO:0035999//GO:0009814//GO:0007165//GO:0046686//GO:0006412//GO:0009853//GO:0009697//GO:0008652//GO:0042742//GO:0042254//GO:0019684//GO:0009409//GO:0006563//GO:0009626	glycine decarboxylation via glycine cleavage system//glycine metabolic process//tetrahydrofolate interconversion//defense response, incompatible interaction//signal transduction//response to cadmium ion//translation//photorespiration//salicylic acid biosynthetic process//cellular amino acid biosynthetic process//defense response to bacterium//ribosome biogenesis//photosynthesis, light reaction//r…	GO:0005515//GO:0003735//GO:0030170//GO:0004372//GO:0043169//GO:0008266//GO:0000166//GO:0005057	protein binding//structural constituent of ribosome//pyridoxal phosphate binding//glycine hydroxymethyltransferase activity//cation binding//poly(U) RNA binding//nucleotide binding//receptor signaling protein activity	GO:0009534//GO:0005622//GO:0022626//GO:0005759//GO:0005840//GO:0048046//GO:0005576//GO:0005886//GO:0005634//GO:0010319//GO:0009570	chloroplast thylakoid//intracellular//cytosolic ribosome//mitochondrial matrix//ribosome//apoplast//extracellular region//plasma membrane//nucleus//stromule//chloroplast stroma	KOG2467	Glycine/serine hydroxymethyltransferase
comp16597_c0	146.904	1361.3	-3.212	6.94e-10	1.01e-07	1503	224008693	XP_002293305.1	209	3.27e-17	predicted protein [Thalassiosira pseudonana CCMP1335]	--	--	--	--	--	--	--	--	--	P59234	200	9.52e-17	Protein yippee-like OS=Solanum tuberosum PE=2 SV=1	PF01667	Ribosomal protein S27	GO:0042254//GO:0006412	ribosome biogenesis//translation	GO:0003735	structural constituent of ribosome	GO:0005840//GO:0005622	ribosome//intracellular	KOG3399	Predicted Yippee-type zinc-binding protein
comp30311_c0	107.848	3.81589	4.8208	6.94e-10	1.01e-07	409	--	--	--	--	--	--	--	--	--	--	--	--	--	--	--	--	--	--	--	--	--	--	--	--	--	--	KOG1596	Fibrillarin and related nucleolar RNA-binding proteins
comp16413_c0	218.875	14.4649	3.9195	7.06e-10	1.02e-07	622	--	--	--	--	--	--	--	--	--	--	--	--	--	--	--	--	--	--	PF02668//PF00487	Taurine catabolism dioxygenase TauD, TfdA family//Fatty acid desaturase	GO:0055114//GO:0006629	oxidation-reduction process//lipid metabolic process	GO:0016491	oxidoreductase activity	--	--	--	--
comp9769_c0	69.8937	0	Inf	7.35e-10	1.06e-07	562	--	--	--	--	--	--	--	--	--	--	--	--	--	--	--	--	--	--	--	--	--	--	--	--	--	--	KOG4462	WASP-interacting protein VRP1/WIP, contains WH2 domain
comp15791_c0	140.568	1.91157	6.2004	7.84e-10	1.12e-07	841	389737837	EIM79058.1	134	3.19e-07	hypothetical protein STEHIDRAFT_32719, partial [Stereum hirsutum FP-91666 SS1]	--	--	--	--	--	--	--	--	--	--	--	--	--	PF01155	Hydrogenase expression/synthesis hypA family	GO:0006464	cellular protein modification process	GO:0016151	nickel cation binding	--	--	--	--
comp12015_c0	1018.99	9065.22	-3.1532	8.88e-10	1.26e-07	1836	303287320	XP_003062949.1	1591	0	glutamate-1-semialdehyde 2,1-aminomutase [Micromonas pusilla CCMP1545]	55792583	AY616109.1	34	4.27e-06	Prototheca wickerhamii plastid glutamate 1-semialdehyde aminotransferase mRNA, partial cds; nuclear gene for plastid product	K01845	hemL	glutamate-1-semialdehyde 2,1-aminomutase	http://www.genome.jp/dbget-bin/www_bget?ko:K01845	P24630	1586	0	Glutamate-1-semialdehyde 2,1-aminomutase OS=Synechococcus sp. (strain ATCC 27144 / PCC 6301 / SAUG 1402/1) GN=hemL PE=1 SV=4	PF00202	Aminotransferase class-III	GO:0015994//GO:0009416//GO:0006782//GO:0006779//GO:0015995	chlorophyll metabolic process//response to light stimulus//protoporphyrinogen IX biosynthetic process//porphyrin-containing compound biosynthetic process//chlorophyll biosynthetic process	GO:0042286//GO:0008483//GO:0030170	glutamate-1-semialdehyde 2,1-aminomutase activity//transaminase activity//pyridoxal phosphate binding	GO:0048046//GO:0009941//GO:0009570	apoplast//chloroplast envelope//chloroplast stroma	KOG1401	Acetylornithine aminotransferase
comp20069_c0	72.5773	737.84	-3.3457	9.8e-10	1.38e-07	461	--	--	--	--	--	--	--	--	--	--	--	--	--	--	--	--	--	--	--	--	--	--	--	--	--	--	KOG1922	Rho GTPase effector BNI1 and related formins
comp7909_c0	1.97963	95.7766	-5.5964	9.86e-10	1.38e-07	429	--	--	--	--	--	--	--	--	--	--	--	--	--	--	--	--	--	--	--	--	--	--	--	--	--	--	--	--
comp9522_c0	1808.52	33.6204	5.7493	1.09e-09	1.51e-07	1066	397622314	EJK66644.1	741	1.76e-93	hypothetical protein THAOC_12421 [Thalassiosira oceanica]	--	--	--	--	--	K01807	rpiA	ribose 5-phosphate isomerase A	http://www.genome.jp/dbget-bin/www_bget?ko:K01807	A9VID8	450	6.27e-52	Ribose-5-phosphate isomerase A OS=Bacillus weihenstephanensis (strain KBAB4) GN=rpiA PE=3 SV=1	PF06026	Ribose 5-phosphate isomerase A (phosphoriboisomerase A)	GO:0006098//GO:0015976//GO:0009052	pentose-phosphate shunt//carbon utilization//pentose-phosphate shunt, non-oxidative branch	GO:0004751	ribose-5-phosphate isomerase activity	--	--	KOG3075	Ribose 5-phosphate isomerase
comp15374_c0	230.711	17.186	3.7468	1.19e-09	1.64e-07	1851	--	--	--	--	--	--	--	--	--	--	--	--	--	--	--	--	--	--	--	--	--	--	--	--	--	--	KOG2510	SWI-SNF chromatin-remodeling complex protein
comp16737_c0	58693.4	6854.88	3.098	1.22e-09	1.68e-07	3088	125553745	EAY99350.1	963	1.63e-117	hypothetical protein OsI_21320 [Oryza sativa Indica Group]	58613456	AY826854.1	39	1.2e-08	Isochrysis galbana clone ISFO1 chloroplast ferredoxin NADP(+) reductase mRNA, partial cds; nuclear gene for chloroplast product	K02641	petH	ferredoxin--NADP+ reductase	http://www.genome.jp/dbget-bin/www_bget?ko:K02641	Q55318	850	1.14e-101	Ferredoxin--NADP reductase OS=Synechocystis sp. (strain PCC 6803 / Kazusa) GN=petH PE=1 SV=2	PF01025//PF00175//PF00667	GrpE//Oxidoreductase NAD-binding domain//FAD binding domain	GO:0006118//GO:0055114//GO:0051707//GO:0006457//GO:0022900//GO:0006952//GO:0015979	electron transport//oxidation-reduction process//response to other organism//protein folding//electron transport chain//defense response//photosynthesis	GO:0051087//GO:0000166//GO:0016491//GO:0009055//GO:0042803//GO:0000774//GO:0050662	chaperone binding//nucleotide binding//oxidoreductase activity//electron carrier activity//protein homodimerization activity//adenyl-nucleotide exchange factor activity//coenzyme binding	GO:0044434//GO:0009532//GO:0009842//GO:0055035	chloroplast part//plastid stroma//cyanelle//plastid thylakoid membrane	KOG1158	NADP/FAD dependent oxidoreductase
comp16641_c0	359.917	3293.52	-3.1939	1.23e-09	1.69e-07	1216	363814508	NP_001242889.1	361	4.58e-36	uncharacterized protein LOC100819709 [Glycine max]	--	--	--	--	--	K07056	rsmI	16S rRNA (cytidine1402-2'-O)-methyltransferase	http://www.genome.jp/dbget-bin/www_bget?ko:K07056	P45298	348	4.35e-36	Ribosomal RNA small subunit methyltransferase I OS=Haemophilus influenzae (strain ATCC 51907 / DSM 11121 / KW20 / Rd) GN=rsmI PE=3 SV=1	PF05109//PF00288//PF00590	Herpes virus major outer envelope glycoprotein (BLLF1)//GHMP kinases N terminal domain//Tetrapyrrole (Corrin/Porphyrin) Methylases	GO:0008152//GO:0044237//GO:0019058	metabolic process//cellular metabolic process//viral infectious cycle	GO:0005524//GO:0008168	ATP binding//methyltransferase activity	GO:0019031//GO:0005737	viral envelope//cytoplasm	KOG2510	SWI-SNF chromatin-remodeling complex protein
comp6862_c0	517.403	42.8314	3.5945	1.25e-09	1.7e-07	797	145340516	XP_001415369.1	561	2.19e-68	predicted protein [Ostreococcus lucimarinus CCE9901]	--	--	--	--	--	--	--	--	--	Q9X0Y1	128	2.41e-07	Phosphorylated carbohydrates phosphatase TM_1254 OS=Thermotoga maritima (strain ATCC 43589 / MSB8 / DSM 3109 / JCM 10099) GN=TM_1254 PE=1 SV=1	PF00702	haloacid dehalogenase-like hydrolase	GO:0008152	metabolic process	GO:0003824	catalytic activity	--	--	KOG2914	Predicted haloacid-halidohydrolase and related hydrolases
comp104024_c0	50.5643	0	Inf	1.31e-09	1.77e-07	324	--	--	--	--	--	--	--	--	--	--	--	--	--	--	--	--	--	--	PF08815	Nuclear receptor coactivator	GO:0007165//GO:0006355	signal transduction//regulation of transcription, DNA-dependent	GO:0035257//GO:0003713	nuclear hormone receptor binding//transcription coactivator activity	GO:0005634//GO:0005667	nucleus//transcription factor complex	--	--
comp13642_c0	384.37	34.7007	3.4695	1.39e-09	1.87e-07	759	--	--	--	--	--	--	--	--	--	--	--	--	--	--	--	--	--	--	--	--	--	--	--	--	--	--	--	--
comp16828_c0	226.501	5.35528	5.4024	1.48e-09	1.98e-07	598	--	--	--	--	--	--	--	--	--	--	--	--	--	--	--	--	--	--	--	--	--	--	--	--	--	--	--	--
comp12130_c0	701.731	5805.52	-3.0484	1.54e-09	2.04e-07	1133	--	--	--	--	--	--	--	--	--	--	--	--	--	--	--	--	--	--	PF01213//PF02557	Adenylate cyclase associated (CAP) N terminal//D-alanyl-D-alanine carboxypeptidase	GO:0006508//GO:0007010	proteolysis//cytoskeleton organization	GO:0003779//GO:0008233	actin binding//peptidase activity	--	--	--	--
comp12513_c0	514.566	50.3472	3.3534	1.57e-09	2.08e-07	1009	30682927	NP_850072.1	360	1.4e-35	haloacid dehalogenase-like hydrolase domain-containing protein [Arabidopsis thaliana]	--	--	--	--	--	--	--	--	--	A4TPD3	157	8.87e-11	HMP-PP phosphatase OS=Yersinia pestis (strain Pestoides F) GN=cof PE=3 SV=1	PF00702//PF02358	haloacid dehalogenase-like hydrolase//Trehalose-phosphatase	GO:0005992//GO:0008152	trehalose biosynthetic process//metabolic process	GO:0016787//GO:0003824	hydrolase activity//catalytic activity	GO:0043231//GO:0044444	intracellular membrane-bounded organelle//cytoplasmic part	KOG0019	Molecular chaperone (HSP90 family)
comp26232_c0	277.686	22.093	3.6518	1.61e-09	2.12e-07	836	432114051	ELK36098.1	516	8.02e-56	Putative ATP-dependent RNA helicase DHX57 [Myotis davidii]	--	--	--	--	--	K14442	DHX36, RHAU	ATP-dependent RNA helicase DHX36	http://www.genome.jp/dbget-bin/www_bget?ko:K14442	Q68FK8	393	9.87e-41	ATP-dependent RNA helicase A-like protein OS=Xenopus laevis GN=dhx9 PE=2 SV=1	PF00437//PF00270	Type II/IV secretion system protein//DEAD/DEAH box helicase	GO:0006810	transport	GO:1901363//GO:0097159//GO:0005524//GO:0008026//GO:0003676//GO:0043167//GO:0016787	heterocyclic compound binding//organic cyclic compound binding//ATP binding//ATP-dependent helicase activity//nucleic acid binding//ion binding//hydrolase activity	GO:0005622	intracellular	KOG0920	ATP-dependent RNA helicase A
comp19856_c0	2425.11	277.129	3.1294	1.85e-09	2.42e-07	939	--	--	--	--	--	--	--	--	--	--	--	--	--	--	--	--	--	--	--	--	--	--	--	--	--	--	KOG3671	Actin regulatory protein (Wiskott-Aldrich syndrome protein)
comp7181_c1	17.0012	240.223	-3.8207	2.05e-09	2.67e-07	242	--	--	--	--	--	--	--	--	--	--	--	--	--	--	--	--	--	--	--	--	--	--	--	--	--	--	--	--
comp7369_c0	2139.25	247.277	3.1129	2.07e-09	2.68e-07	3198	380087494	CCC14234.1	137	5.06e-06	unnamed protein product [Sordaria macrospora k-hell]	--	--	--	--	--	--	--	--	--	Q6G2Q8	197	6.65e-15	D-alanine--D-alanine ligase OS=Bartonella henselae (strain ATCC 49882 / Houston 1) GN=ddl PE=3 SV=1	PF06221//PF06112//PF02655//PF07478//PF00242//PF02786	Putative zinc finger motif, C2HC5-type//Gammaherpesvirus capsid protein//ATP-grasp domain//D-ala D-ala ligase C-terminus//DNA polymerase (viral) N-terminal domain//Carbamoyl-phosphate synthase L chain, ATP binding domain	GO:0006260//GO:0006355//GO:0046436//GO:0009252	DNA replication//regulation of transcription, DNA-dependent//D-alanine metabolic process//peptidoglycan biosynthetic process	GO:0008716//GO:0003677//GO:0005524//GO:0003887//GO:0046872//GO:0008270	D-alanine-D-alanine ligase activity//DNA binding//ATP binding//DNA-directed DNA polymerase activity//metal ion binding//zinc ion binding	GO:0005634//GO:0019028//GO:0042575	nucleus//viral capsid//DNA polymerase complex	KOG2146	Splicing coactivator SRm160/300, subunit SRm160 (contains PWI domain)
comp16981_c1	98.7866	3.81951	4.6929	2.65e-09	3.41e-07	552	--	--	--	--	--	--	--	--	--	--	--	--	--	--	--	--	--	--	PF02272	DHHA1 domain	--	--	GO:0003676	nucleic acid binding	--	--	--	--
comp20048_c0	2143.49	246.299	3.1215	2.77e-09	3.54e-07	868	--	--	--	--	--	--	--	--	--	--	--	--	--	--	--	--	--	--	PF00428//PF04706//PF00564	60s Acidic ribosomal protein//Dickkopf N-terminal cysteine-rich region//PB1 domain	GO:0030178//GO:0006414//GO:0042254//GO:0007275	negative regulation of Wnt receptor signaling pathway//translational elongation//ribosome biogenesis//multicellular organismal development	GO:0005515//GO:0003735	protein binding//structural constituent of ribosome	GO:0005840//GO:0005622//GO:0005576	ribosome//intracellular//extracellular region	KOG4582	Uncharacterized conserved protein, contains ZZ-type Zn-finger
comp11837_c1	106.58	1180.19	-3.469	3.03e-09	3.85e-07	800	422295428	EKU22727.1	134	3.1e-07	hypothetical protein NGA_2085600, partial [Nannochloropsis gaditana CCMP526]	--	--	--	--	--	--	--	--	--	--	--	--	--	PF01613	Flavin reductase like domain	GO:0055114	oxidation-reduction process	GO:0042602//GO:0010181//GO:0016491	riboflavin reductase (NADPH) activity//FMN binding//oxidoreductase activity	--	--	KOG3544	Collagens (type IV and type XIII), and related proteins
comp6894_c0	24.8291	298.293	-3.5866	3.32e-09	4.2e-07	1030	--	--	--	--	--	--	--	--	--	--	--	--	--	--	--	--	--	--	PF05750	Rubella capsid protein	--	--	--	--	GO:0016021//GO:0019013	integral to membrane//viral nucleocapsid	KOG4462	WASP-interacting protein VRP1/WIP, contains WH2 domain
comp17403_c0	53.729	547.148	-3.3482	3.35e-09	4.22e-07	2737	350634529	EHA22891.1	575	1.2e-60	hypothetical protein ASPNIDRAFT_172934 [Aspergillus niger ATCC 1015]	--	--	--	--	--	--	--	--	--	Q9M2V5	423	1.01e-41	ABC transporter G family member 18 OS=Arabidopsis thaliana GN=ABCG18 PE=2 SV=1	PF06414//PF00437//PF03193//PF03969//PF00005//PF01061	Zeta toxin//Type II/IV secretion system protein//Protein of unknown function, DUF258//AFG1-like ATPase//ABC transporter//ABC-2 type transporter	GO:0006810	transport	GO:0005524//GO:0016301//GO:0003924//GO:0005525//GO:0016887	ATP binding//kinase activity//GTPase activity//GTP binding//ATPase activity	GO:0016020//GO:0005622	membrane//intracellular	KOG0061	Transporter, ABC superfamily (Breast cancer resistance protein)
comp29771_c0	59.9746	0.766075	6.2907	3.43e-09	4.3e-07	249	--	--	--	--	--	--	--	--	--	--	--	--	--	--	--	--	--	--	PF11093	Mitochondrial export protein Som1	--	--	--	--	GO:0042720	mitochondrial inner membrane peptidase complex	--	--
comp15175_c0	25181.2	920.861	4.7732	3.67e-09	4.57e-07	2600	623204	AAA60450.1	1412	0	nitrite reductase, partial [Zea mays]	--	--	--	--	--	K00366	nirA	ferredoxin-nitrite reductase	http://www.genome.jp/dbget-bin/www_bget?ko:K00366	P71753	498	2.24e-52	Sulfite reductase [ferredoxin] OS=Mycobacterium tuberculosis GN=sir PE=1 SV=2	PF01077//PF03460	Nitrite and sulphite reductase 4Fe-4S domain//Nitrite/Sulfite reductase ferredoxin-like half domain	GO:0055114	oxidation-reduction process	GO:0020037//GO:0051536//GO:0005488//GO:0016491	heme binding//iron-sulfur cluster binding//binding//oxidoreductase activity	GO:0009507	chloroplast	KOG0560	Sulfite reductase (ferredoxin)
comp19491_c0	3612.58	437.857	3.0445	3.69e-09	4.58e-07	1457	428171423	EKX40340.1	169	2.31e-10	hypothetical protein GUITHDRAFT_164705 [Guillardia theta CCMP2712]	--	--	--	--	--	--	--	--	--	Q86HX9	126	4.47e-06	Myb-like protein K OS=Dictyostelium discoideum GN=mybK PE=3 SV=1	PF00033//PF00249//PF10099	Cytochrome b(N-terminal)/b6/petB//Myb-like DNA-binding domain//Anti-sigma-K factor rskA	GO:0022904	respiratory electron transport chain	GO:0003677//GO:0003682	DNA binding//chromatin binding	GO:0016020//GO:0000785//GO:0016021//GO:0005886	membrane//chromatin//integral to membrane//plasma membrane	KOG1003	Actin filament-coating protein tropomyosin
comp15526_c1	793.067	88.8095	3.1587	3.8e-09	4.69e-07	730	15223879	NP_172346.1	212	8.09e-17	Presenilin-1 [Arabidopsis thaliana]	--	--	--	--	--	K04505	PSEN1, PS1	presenilin 1	http://www.genome.jp/dbget-bin/www_bget?ko:K04505	O12976	163	1.14e-11	Presenilin-1 OS=Xenopus laevis GN=psen1 PE=2 SV=1	PF01080//PF01787//PF03188	Presenilin//Ilarvirus coat protein//Eukaryotic cytochrome b561	GO:0009555//GO:0035556//GO:0006259//GO:0019219//GO:0035194//GO:0034968//GO:0048438//GO:0006413//GO:0070918//GO:0048449//GO:2000112	pollen development//intracellular signal transduction//DNA metabolic process//regulation of nucleobase-containing compound metabolic process//posttranscriptional gene silencing by RNA//histone lysine methylation//floral whorl development//translational initiation//production of small RNA involved in gene silencing by RNA//floral organ formation//regulation of cellular macromolecule biosynthetic p…	GO:0003723//GO:0004190	RNA binding//aspartic-type endopeptidase activity	GO:0016020//GO:0019012//GO:0016021	membrane//virion//integral to membrane	KOG3671	Actin regulatory protein (Wiskott-Aldrich syndrome protein)
comp14929_c0	501.928	51.5362	3.2838	4.05e-09	4.97e-07	1051	--	--	--	--	--	--	--	--	--	--	--	--	--	--	--	--	--	--	PF06426//PF09726	Serine acetyltransferase, N-terminal//Transmembrane protein	GO:0006534//GO:0006535//GO:0042967	cysteine metabolic process//cysteine biosynthetic process from serine//acyl-carrier-protein biosynthetic process	GO:0009001	serine O-acetyltransferase activity	GO:0016021//GO:0005737	integral to membrane//cytoplasm	KOG4462	WASP-interacting protein VRP1/WIP, contains WH2 domain
comp7661_c0	78.4465	2.29098	5.0977	4.18e-09	5.1e-07	426	12321049	AAG50645.1	342	1.16e-35	squalene monooxygenase, putative [Arabidopsis thaliana]	--	--	--	--	--	K00511	SQLE, ERG1	squalene monooxygenase	http://www.genome.jp/dbget-bin/www_bget?ko:K00511	O65404	171	2.63e-13	Squalene monooxygenase 1,1 OS=Arabidopsis thaliana GN=SQP1,1 PE=2 SV=2	PF08491	Squalene epoxidase	GO:0006694//GO:0010264//GO:0009611//GO:0016126//GO:0009813//GO:0009753//GO:0055114//GO:0010224//GO:0009744//GO:0016114//GO:0019745	steroid biosynthetic process//myo-inositol hexakisphosphate biosynthetic process//response to wounding//sterol biosynthetic process//flavonoid biosynthetic process//response to jasmonic acid stimulus//oxidation-reduction process//response to UV-B//response to sucrose stimulus//terpenoid biosynthetic process//pentacyclic triterpenoid biosynthetic process	GO:0050660//GO:0004506	flavin adenine dinucleotide binding//squalene monooxygenase activity	GO:0016021//GO:0005576	integral to membrane//extracellular region	KOG1298	Squalene monooxygenase
comp16150_c0	288.887	26.3245	3.456	4.3e-09	5.22e-07	460	--	--	--	--	--	--	--	--	--	--	--	--	--	--	--	--	--	--	--	--	--	--	--	--	--	--	--	--
comp7062_c0	152.355	9.15668	4.0565	4.59e-09	5.55e-07	423	--	--	--	--	--	--	--	--	--	--	--	--	--	--	--	--	--	--	--	--	--	--	--	--	--	--	--	--
comp12500_c0	2513.94	308.066	3.0286	4.74e-09	5.69e-07	810	--	--	--	--	--	--	--	--	--	--	--	--	--	--	--	--	--	--	PF07941	Potassium channel Kv1.4 tandem inactivation domain	GO:0006813	potassium ion transport	GO:0030955//GO:0005249	potassium ion binding//voltage-gated potassium channel activity	GO:0016021//GO:0008076	integral to membrane//voltage-gated potassium channel complex	--	--
comp8174_c0	197.19	14.8624	3.7298	4.89e-09	5.85e-07	559	33466346	AAQ19605.1	152	1.88e-09	delta-4 fatty acid desaturase [Euglena gracilis]	--	--	--	--	--	--	--	--	--	Q9Y1W0	118	3.13e-06	Delta(5) fatty acid desaturase A OS=Dictyostelium discoideum GN=fadA PE=1 SV=1	PF00487	Fatty acid desaturase	GO:0006629	lipid metabolic process	--	--	--	--	KOG1187	Serine/threonine protein kinase
comp7416_c0	1428.1	173.413	3.0418	6.28e-09	7.46e-07	735	--	--	--	--	--	--	--	--	--	--	--	--	--	--	--	--	--	--	--	--	--	--	--	--	--	--	KOG3671	Actin regulatory protein (Wiskott-Aldrich syndrome protein)
comp17306_c0	7273.88	939.03	2.9535	7.68e-09	9.08e-07	3112	294925600	XP_002778961.1	683	6.76e-76	conserved hypothetical protein [Perkinsus marinus ATCC 50983]	151559131	AP006488.2	46	1.56e-12	Cyanidioschyzon merolae DNA, chromosome 6, complete genome, complete sequence	--	--	--	--	Q1I5C0	141	1e-07	D-alanine--D-alanine ligase OS=Pseudomonas entomophila (strain L48) GN=ddl PE=3 SV=1	PF08015//PF02655//PF07478//PF06874//PF02786	Fungal mating-type pheromone//ATP-grasp domain//D-ala D-ala ligase C-terminus//Firmicute fructose-1,6-bisphosphatase//Carbamoyl-phosphate synthase L chain, ATP binding domain	GO:0007165//GO:0006000//GO:0006094//GO:0006096//GO:0046436//GO:0009252//GO:0006013//GO:0006098//GO:0015976	signal transduction//fructose metabolic process//gluconeogenesis//glycolysis//D-alanine metabolic process//peptidoglycan biosynthetic process//mannose metabolic process//pentose-phosphate shunt//carbon utilization	GO:0008716//GO:0000772//GO:0005524//GO:0046872//GO:0042132	D-alanine-D-alanine ligase activity//mating pheromone activity//ATP binding//metal ion binding//fructose 1,6-bisphosphate 1-phosphatase activity	GO:0016020	membrane	KOG3671	Actin regulatory protein (Wiskott-Aldrich syndrome protein)
comp19722_c0	960.688	114.971	3.0628	7.96e-09	9.37e-07	294	--	--	--	--	--	--	--	--	--	--	--	--	--	--	--	--	--	--	--	--	--	--	--	--	--	--	--	--
comp7493_c0	1043.31	123.073	3.0836	8.25e-09	9.66e-07	1103	167524693	XP_001746682.1	310	1.34e-29	hypothetical protein [Monosiga brevicollis MX1]	--	--	--	--	--	--	--	--	--	--	--	--	--	PF00722	Glycosyl hydrolases family 16	GO:0005975	carbohydrate metabolic process	GO:0004553	hydrolase activity, hydrolyzing O-glycosyl compounds	--	--	KOG1923	Rac1 GTPase effector FRL
comp19606_c0	11235.5	3.42923	11.678	8.89e-09	1.04e-06	881	67968357	BAE00072.1	205	2.84e-17	PGR5 [Amaranthus hybridus]	119514171	EF127958.1	329	2.06e-170	Porphyra yezoensis PGR5 (pgr5) mRNA, complete cds	--	--	--	--	Q9SL05	199	1.57e-17	Protein PROTON GRADIENT REGULATION 5, chloroplastic OS=Arabidopsis thaliana GN=PGR5 PE=1 SV=1	--	--	--	--	--	--	--	--	--	--
comp15382_c0	215.188	17.9376	3.5845	9.14e-09	1.06e-06	531	--	--	--	--	--	--	--	--	--	--	--	--	--	--	--	--	--	--	PF02272	DHHA1 domain	--	--	GO:0003676	nucleic acid binding	--	--	KOG1187	Serine/threonine protein kinase
comp11978_c0	19669.7	2561.88	2.9407	9.42e-09	1.09e-06	3197	--	--	--	--	--	--	--	--	--	--	--	--	--	--	--	--	--	--	PF10018//PF01254	Vitamin-D-receptor interacting Mediator subunit 4//Nuclear transition protein 2	GO:0006357//GO:0007283	regulation of transcription from RNA polymerase II promoter//spermatogenesis	GO:0003677//GO:0001104	DNA binding//RNA polymerase II transcription cofactor activity	GO:0005634//GO:0016592//GO:0000786	nucleus//mediator complex//nucleosome	KOG3544	Collagens (type IV and type XIII), and related proteins
comp91298_c0	87.6337	3.42198	4.6786	9.63e-09	1.11e-06	280	--	--	--	--	--	--	--	--	--	--	--	--	--	--	--	--	--	--	PF01323	DSBA-like thioredoxin domain	GO:0006118	electron transport	GO:0015035	protein disulfide oxidoreductase activity	--	--	KOG4462	WASP-interacting protein VRP1/WIP, contains WH2 domain
comp32839_c0	86.2745	3.43647	4.6499	9.83e-09	1.12e-06	254	--	--	--	--	--	--	--	--	--	--	--	--	--	--	--	--	--	--	--	--	--	--	--	--	--	--	--	--
comp36065_c0	212.985	12.5388	4.0863	9.81e-09	1.12e-06	344	--	--	--	--	--	--	--	--	--	--	--	--	--	--	--	--	--	--	--	--	--	--	--	--	--	--	--	--
comp14899_c0	1413.48	98.3637	3.845	1.08e-08	1.23e-06	2331	224138290	XP_002322777.1	669	8.98e-72	predicted protein [Populus trichocarpa]	159485085	XM_001700528.1	48	8.98e-14	Chlamydomonas reinhardtii ATP-dependent RNA helicase (CHLREDRAFT_107301) mRNA, partial cds	K14442	DHX36, RHAU	ATP-dependent RNA helicase DHX36	http://www.genome.jp/dbget-bin/www_bget?ko:K14442	O70133	369	1.05e-34	ATP-dependent RNA helicase A OS=Mus musculus GN=Dhx9 PE=1 SV=2	PF04055//PF00271//PF00847//PF04408	Radical SAM superfamily//Helicase conserved C-terminal domain//AP2 domain//Helicase associated domain (HA2)	GO:0006355	regulation of transcription, DNA-dependent	GO:0005524//GO:0003824//GO:0004386//GO:0051536//GO:0003676//GO:0000166//GO:0003700	ATP binding//catalytic activity//helicase activity//iron-sulfur cluster binding//nucleic acid binding//nucleotide binding//sequence-specific DNA binding transcription factor activity	GO:0005667	transcription factor complex	KOG0920	ATP-dependent RNA helicase A
comp6883_c0	926.643	87.1587	3.4103	1.11e-08	1.25e-06	602	--	--	--	--	--	--	--	--	--	--	--	--	--	--	--	--	--	--	PF00523	Fusion glycoprotein F0	GO:0006948	induction by virus of host cell-cell fusion	--	--	--	--	KOG1924	RhoA GTPase effector DIA/Diaphanous
comp40771_c0	0.599468	66.0192	-6.7831	1.14e-08	1.28e-06	636	--	--	--	--	--	--	--	--	--	--	--	--	--	--	--	--	--	--	--	--	--	--	--	--	--	--	KOG4297	C-type lectin
comp21485_c0	551.739	61.8746	3.1566	1.18e-08	1.32e-06	2233	302812343	XP_002987859.1	1461	0	hypothetical protein SELMODRAFT_183439 [Selaginella moellendorffii]	--	--	--	--	--	K00111	glpA, glpD	glycerol-3-phosphate dehydrogenase	http://www.genome.jp/dbget-bin/www_bget?ko:K00111	O14400	941	1.41e-114	Glycerol-3-phosphate dehydrogenase, mitochondrial OS=Schizosaccharomyces pombe (strain 972 / ATCC 24843) GN=gut2 PE=2 SV=1	PF07992//PF00070//PF05834//PF02737//PF01134//PF01266	Pyridine nucleotide-disulphide oxidoreductase//Pyridine nucleotide-disulphide oxidoreductase//Lycopene cyclase protein//3-hydroxyacyl-CoA dehydrogenase, NAD binding domain//Glucose inhibited division protein A//FAD dependent oxidoreductase	GO:0055114//GO:0018874//GO:0008033//GO:0006574//GO:0006552//GO:0006554//GO:0006568//GO:0006631//GO:0006633//GO:0016117//GO:0006550	oxidation-reduction process//benzoate metabolic process//tRNA processing//valine catabolic process//leucine catabolic process//lysine catabolic process//tryptophan metabolic process//fatty acid metabolic process//fatty acid biosynthetic process//carotenoid biosynthetic process//isoleucine catabolic process	GO:0050660//GO:0016705//GO:0003857//GO:0016491	flavin adenine dinucleotide binding//oxidoreductase activity, acting on paired donors, with incorporation or reduction of molecular oxygen//3-hydroxyacyl-CoA dehydrogenase activity//oxidoreductase activity	--	--	KOG0042	Glycerol-3-phosphate dehydrogenase
comp18662_c0	141.216	1139.27	-3.0121	1.27e-08	1.41e-06	1396	--	--	--	--	--	--	--	--	--	--	--	--	--	--	--	--	--	--	--	--	--	--	--	--	--	--	KOG4462	WASP-interacting protein VRP1/WIP, contains WH2 domain
comp19405_c0	9827.7	147.131	6.0617	1.39e-08	1.54e-06	734	323454832	EGB10701.1	195	2.2e-14	hypothetical protein AURANDRAFT_62132 [Aureococcus anophagefferens]	--	--	--	--	--	--	--	--	--	--	--	--	--	--	--	--	--	--	--	--	--	KOG1187	Serine/threonine protein kinase
comp15640_c0	25.9165	419.666	-4.0173	1.4e-08	1.54e-06	682	--	--	--	--	--	--	--	--	--	--	--	--	--	--	--	--	--	--	--	--	--	--	--	--	--	--	KOG3544	Collagens (type IV and type XIII), and related proteins
comp15757_c0	430.313	18.6964	4.5246	1.41e-08	1.54e-06	1004	302817260	XP_002990306.1	619	2.33e-74	hypothetical protein SELMODRAFT_229530 [Selaginella moellendorffii]	--	--	--	--	--	K12501	HST	homogentisate solanesyltransferase	http://www.genome.jp/dbget-bin/www_bget?ko:K12501	Q12VF3	120	6.14e-06	Digeranylgeranylglyceryl phosphate synthase OS=Methanococcoides burtonii (strain DSM 6242) GN=Mbur_1679 PE=3 SV=1	PF01040	UbiA prenyltransferase family	--	--	GO:0004659	prenyltransferase activity	GO:0016021	integral to membrane	--	--
comp19110_c0	25414.9	135.952	7.5464	1.53e-08	1.66e-06	1995	302816736	XP_002990046.1	1207	8.42e-157	hypothetical protein SELMODRAFT_184990 [Selaginella moellendorffii]	37508091	BA000045.2	91	9.57e-38	Gloeobacter violaceus PCC 7421 DNA, complete genome	K00855	E2.7.1.19, prkB	phosphoribulokinase	http://www.genome.jp/dbget-bin/www_bget?ko:K00855	Q9VC99	210	5.98e-17	Probable uridine-cytidine kinase OS=Drosophila melanogaster GN=CG6364 PE=2 SV=1	PF00171//PF00485	Aldehyde dehydrogenase family//Phosphoribulokinase / Uridine kinase family	GO:0016310//GO:0042742//GO:0055114//GO:0008152//GO:0009409//GO:0015976//GO:0019253	phosphorylation//defense response to bacterium//oxidation-reduction process//metabolic process//response to cold//carbon utilization//reductive pentose-phosphate cycle	GO:0005524//GO:0016491//GO:0008974//GO:0016301//GO:0003676	ATP binding//oxidoreductase activity//phosphoribulokinase activity//kinase activity//nucleic acid binding	GO:0009535//GO:0048046//GO:0009941//GO:0010319//GO:0009570	chloroplast thylakoid membrane//apoplast//chloroplast envelope//stromule//chloroplast stroma	KOG4203	Armadillo/beta-Catenin/plakoglobin
comp20047_c0	29.7851	298.293	-3.3241	1.55e-08	1.68e-06	479	--	--	--	--	--	--	--	--	--	--	--	--	--	--	--	--	--	--	PF04517	Microvirus lysis protein (E), C terminus	GO:0019054	modulation by virus of host cellular process	GO:0004857	enzyme inhibitor activity	--	--	KOG0118	FOG: RRM domain
comp16769_c0	263.32	2.66677	6.6256	1.57e-08	1.69e-06	881	--	--	--	--	--	--	--	--	--	--	--	--	--	--	--	--	--	--	--	--	--	--	--	--	--	--	KOG4369	RTK signaling protein MASK/UNC-44
comp13079_c0	83.2423	706.166	-3.0846	1.59e-08	1.7e-06	1205	18418333	NP_568350.1	701	4.25e-83	phosphoglucosamine mutase family protein [Arabidopsis thaliana]	358443906	CP002273.2	63	2.1e-22	Eubacterium limosum KIST612, complete genome	--	--	--	--	P0C7J2	143	1.85e-08	Phosphohexose mutases OS=Xanthomonas campestris pv. campestris (strain ATCC 33913 / NCPPB 528 / LMG 568) GN=xanA PE=3 SV=1	PF02880//PF02879	Phosphoglucomutase/phosphomannomutase, alpha/beta/alpha domain III//Phosphoglucomutase/phosphomannomutase, alpha/beta/alpha domain II	GO:0005975//GO:0044238//GO:0071704	carbohydrate metabolic process//primary metabolic process//organic substance metabolic process	GO:0016868	intramolecular transferase activity, phosphotransferases	GO:0009570	chloroplast stroma	--	--
comp18570_c4	0.599468	64.4436	-6.7482	1.59e-08	1.7e-06	492	--	--	--	--	--	--	--	--	--	--	--	--	--	--	--	--	--	--	--	--	--	--	--	--	--	--	--	--
comp19360_c0	1140.16	8376.65	-2.8771	1.64e-08	1.74e-06	2943	148230633	NP_001080263.1	146	5.71e-07	stress-induced-phosphoprotein 1 [Xenopus laevis]	--	--	--	--	--	K09553	STIP1	stress-induced-phosphoprotein 1	http://www.genome.jp/dbget-bin/www_bget?ko:K09553	Q96AY4	184	2.48e-12	Tetratricopeptide repeat protein 28 OS=Homo sapiens GN=TTC28 PE=1 SV=4	PF00515//PF02311	Tetratricopeptide repeat//AraC-like ligand binding domain	GO:0006355	regulation of transcription, DNA-dependent	GO:0005515	protein binding	--	--	KOG0548	Molecular co-chaperone STI1
comp23441_c0	530.047	61.3829	3.1102	1.63e-08	1.74e-06	720	--	--	--	--	--	--	--	--	--	--	--	--	--	--	--	--	--	--	PF00459//PF00739	Inositol monophosphatase family//Trans-activation protein X	GO:0019079//GO:0046854	viral genome replication//phosphatidylinositol phosphorylation	--	--	--	--	KOG3671	Actin regulatory protein (Wiskott-Aldrich syndrome protein)
comp41757_c0	86.0584	3.8014	4.5007	1.72e-08	1.81e-06	453	--	--	--	--	--	--	--	--	--	--	--	--	--	--	--	--	--	--	PF01213	Adenylate cyclase associated (CAP) N terminal	GO:0007010	cytoskeleton organization	GO:0003779	actin binding	--	--	--	--
comp12526_c0	2555.77	313.12	3.029	1.73e-08	1.81e-06	1375	--	--	--	--	--	--	--	--	--	--	--	--	--	--	--	--	--	--	PF04888//PF04568//PF00779	Secretion system effector C (SseC) like family//Mitochondrial ATPase inhibitor, IATP//BTK motif	GO:0045980//GO:0035556//GO:0009405	negative regulation of nucleotide metabolic process//intracellular signal transduction//pathogenesis	GO:0004857	enzyme inhibitor activity	GO:0005739	mitochondrion	KOG4462	WASP-interacting protein VRP1/WIP, contains WH2 domain
comp6875_c0	2956.06	4.95413	9.2208	1.86e-08	1.94e-06	2218	218190501	EEC72928.1	1659	0	hypothetical protein OsI_06773 [Oryza sativa Indica Group]	333113473	CP002727.1	39	8.6e-09	Pseudomonas fulva 12-X, complete genome	K06207	typA, bipA	GTP-binding protein	http://www.genome.jp/dbget-bin/www_bget?ko:K06207	Q9ZLZ3	1230	5.2e-158	GTP-binding protein TypA/BipA homolog OS=Helicobacter pylori (strain J99) GN=typA PE=3 SV=1	PF00497//PF02263//PF01926//PF02421//PF00735//PF04703//PF00009//PF03144//PF00679//PF08477//PF00350	Bacterial extracellular solute-binding proteins, family 3//Guanylate-binding protein, N-terminal domain//GTPase of unknown function//Ferrous iron transport protein B//Septin//FaeA-like protein//Elongation factor Tu GTP binding domain//Elongation factor Tu domain 2//Elongation factor G C-terminus//Miro-like protein//Dynamin family	GO:0015684//GO:0006355//GO:0007264//GO:0006810//GO:0006139//GO:0007049	ferrous iron transport//regulation of transcription, DNA-dependent//small GTPase mediated signal transduction//transport//nucleobase-containing compound metabolic process//cell cycle	GO:0015093//GO:0000166//GO:0003924//GO:0005525//GO:0005215	ferrous iron transmembrane transporter activity//nucleotide binding//GTPase activity//GTP binding//transporter activity	GO:0016021//GO:0030288//GO:0009507//GO:0009289//GO:0005622	integral to membrane//outer membrane-bounded periplasmic space//chloroplast//pilus//intracellular	KOG0462	Elongation factor-type GTP-binding protein
comp40641_c0	0.599468	63.2981	-6.7223	2.04e-08	2.12e-06	722	--	--	--	--	--	--	--	--	--	--	--	--	--	--	--	--	--	--	--	--	--	--	--	--	--	--	--	--
comp36324_c0	62.1912	1.52853	5.3465	2.06e-08	2.14e-06	310	--	--	--	--	--	--	--	--	--	--	--	--	--	--	--	--	--	--	--	--	--	--	--	--	--	--	--	--
comp17068_c1	318.707	33.9273	3.2317	2.11e-08	2.17e-06	369	--	--	--	--	--	--	--	--	--	--	--	--	--	--	--	--	--	--	PF07941	Potassium channel Kv1.4 tandem inactivation domain	GO:0006813	potassium ion transport	GO:0030955//GO:0005249	potassium ion binding//voltage-gated potassium channel activity	GO:0016021//GO:0008076	integral to membrane//voltage-gated potassium channel complex	--	--
comp19076_c0	957.271	6779.96	-2.8243	2.16e-08	2.22e-06	1164	302849802	XP_002956430.1	176	3.94e-11	hypothetical protein VOLCADRAFT_107210 [Volvox carteri f. nagariensis]	--	--	--	--	--	--	--	--	--	--	--	--	--	PF00641	Zn-finger in Ran binding protein and others	--	--	GO:0008270	zinc ion binding	GO:0005622	intracellular	--	--
comp16758_c0	81.9876	673.052	-3.0372	2.39e-08	2.44e-06	1437	168035467	XP_001770231.1	957	2.14e-120	predicted protein [Physcomitrella patens subsp. patens]	--	--	--	--	--	K03977	engA	GTP-binding protein	http://www.genome.jp/dbget-bin/www_bget?ko:K03977	B0JFL6	1216	1.01e-161	GTPase Der OS=Microcystis aeruginosa (strain NIES-843) GN=der PE=3 SV=1	PF02263//PF00004//PF01637//PF03193//PF01926//PF00493//PF02421//PF00735//PF04548//PF00071//PF00910//PF01580//PF00931//PF00025//PF00009//PF08477//PF03266//PF00350	Guanylate-binding protein, N-terminal domain//ATPase family associated with various cellular activities (AAA)//Archaeal ATPase//Protein of unknown function, DUF258//GTPase of unknown function//MCM2/3/5 family//Ferrous iron transport protein B//Septin//AIG1 family//Ras family//RNA helicase//FtsK/SpoIIIE family//NB-ARC domain//ADP-ribosylation factor family//Elongation factor Tu GTP binding domain/…	GO:0015684//GO:0007059//GO:0006260//GO:0007264//GO:0051301//GO:0007049	ferrous iron transport//chromosome segregation//DNA replication//small GTPase mediated signal transduction//cell division//cell cycle	GO:0003677//GO:0003723//GO:0005524//GO:0019204//GO:0015093//GO:0000166//GO:0003724//GO:0003924//GO:0043531//GO:0016740//GO:0005525	DNA binding//RNA binding//ATP binding//nucleotide phosphatase activity//ferrous iron transmembrane transporter activity//nucleotide binding//RNA helicase activity//GTPase activity//ADP binding//transferase activity//GTP binding	GO:0016021//GO:0005622	integral to membrane//intracellular	KOG1191	Mitochondrial GTPase
comp15110_c0	10.8253	154.149	-3.8319	2.64e-08	2.69e-06	1398	321477962	EFX88920.1	659	6.07e-78	hypothetical protein DAPPUDRAFT_206450 [Daphnia pulex]	--	--	--	--	--	K02684	PRI1	DNA primase small subunit	http://www.genome.jp/dbget-bin/www_bget?ko:K02684	P34471	419	2.26e-44	DNA primase small subunit OS=Caenorhabditis elegans GN=pri-1 PE=2 SV=1	PF01896	Eukaryotic and archaeal DNA primase small subunit	GO:0044699//GO:0006269//GO:0006261//GO:0006351//GO:0043414	single-organism process//DNA replication, synthesis of RNA primer//DNA-dependent DNA replication//transcription, DNA-dependent//macromolecule methylation	GO:0003896	DNA primase activity	GO:0005730//GO:0005657	nucleolus//replication fork	KOG2851	Eukaryotic-type DNA primase, catalytic (small) subunit
comp18349_c1	5940.37	834.489	2.8316	2.68e-08	2.71e-06	2264	--	--	--	--	--	--	--	--	--	--	--	--	--	--	--	--	--	--	--	--	--	--	--	--	--	--	KOG3544	Collagens (type IV and type XIII), and related proteins
comp18771_c1	15815.4	2254.09	2.8107	2.73e-08	2.76e-06	4235	326671087	XP_002660956.2	377	2.13e-34	PREDICTED: enzymatic polyprotein-like [Danio rerio]	--	--	--	--	--	--	--	--	--	P27502	142	2.72e-07	Polyprotein P3 OS=Rice tungro bacilliform virus (isolate Philippines) PE=1 SV=1	PF00078//PF00589//PF05869//PF02899	Reverse transcriptase (RNA-dependent DNA polymerase)//Phage integrase family//DNA N-6-adenine-methyltransferase (Dam)//Phage integrase, N-terminal SAM-like domain	GO:0015074//GO:0006306//GO:0032775//GO:0006310//GO:0006278	DNA integration//DNA methylation//DNA methylation on adenine//DNA recombination//RNA-dependent DNA replication	GO:0003677//GO:0003723//GO:0003964//GO:0009007	DNA binding//RNA binding//RNA-directed DNA polymerase activity//site-specific DNA-methyltransferase (adenine-specific) activity	--	--	KOG2510	SWI-SNF chromatin-remodeling complex protein
comp25628_c0	149.699	11.8379	3.6606	2.94e-08	2.95e-06	204	--	--	--	--	--	--	--	--	--	--	--	--	--	--	--	--	--	--	--	--	--	--	--	--	--	--	--	--
comp7164_c0	3940.4	556.58	2.8237	2.96e-08	2.96e-06	960	298204587	CBI23862.3	272	9.07e-25	unnamed protein product [Vitis vinifera]	--	--	--	--	--	--	--	--	--	Q9ZP40	120	7.02e-06	Plastoglobulin-1, chloroplastic OS=Pisum sativum GN=PG1 PE=1 SV=1	PF04755	PAP_fibrillin	--	--	GO:0005198	structural molecule activity	GO:0009507	chloroplast	--	--
comp12807_c0	13.9132	177.124	-3.6702	3.06e-08	3.05e-06	1119	159475801	XP_001696003.1	187	1.64e-13	mitochondrial carbonic anhydrase, beta type [Chlamydomonas reinhardtii]	--	--	--	--	--	K01673	cynT, can	carbonic anhydrase	http://www.genome.jp/dbget-bin/www_bget?ko:K01673	P27140	160	1.1e-10	Carbonic anhydrase, chloroplastic OS=Arabidopsis thaliana GN=CA1 PE=1 SV=2	PF00484//PF00211	Carbonic anhydrase//Adenylate and Guanylate cyclase catalytic domain	GO:0006807//GO:0006730//GO:0009190//GO:0035556	nitrogen compound metabolic process//one-carbon metabolic process//cyclic nucleotide biosynthetic process//intracellular signal transduction	GO:0016849//GO:0008270//GO:0004089	phosphorus-oxygen lyase activity//zinc ion binding//carbonate dehydratase activity	--	--	KOG1578	Predicted carbonic anhydrase involved in protection against oxidative damage
comp16236_c0	16.5271	204.15	-3.6267	3.13e-08	3.1e-06	552	356500934	XP_003519285.1	506	1.92e-58	PREDICTED: tyrosyl-tRNA synthetase-like [Glycine max]	--	--	--	--	--	K01866	YARS, tyrS	tyrosyl-tRNA synthetase	http://www.genome.jp/dbget-bin/www_bget?ko:K01866	A7FHM0	468	1.24e-54	Tyrosine--tRNA ligase OS=Yersinia pseudotuberculosis serotype O:1b (strain IP 31758) GN=tyrS PE=3 SV=1	PF00579	tRNA synthetases class I (W and Y)	GO:0006418	tRNA aminoacylation for protein translation	GO:0005524//GO:0000166//GO:0004812	ATP binding//nucleotide binding//aminoacyl-tRNA ligase activity	GO:0043231//GO:0005737//GO:0044444	intracellular membrane-bounded organelle//cytoplasm//cytoplasmic part	KOG2623	Tyrosyl-tRNA synthetase
comp18228_c0	1713.72	38.9829	5.4581	3.2e-08	3.16e-06	1064	325186205	CCA20707.1	157	4.43e-09	Major Facilitator Superfamily (MFS) putative [Albugo laibachii Nc14]	--	--	--	--	--	--	--	--	--	--	--	--	--	PF00083//PF07690//PF00112	Sugar (and other) transporter//Major Facilitator Superfamily//Papain family cysteine protease	GO:0055085//GO:0006508	transmembrane transport//proteolysis	GO:0008234//GO:0022857	cysteine-type peptidase activity//transmembrane transporter activity	GO:0016021	integral to membrane	KOG0850	Transcription factor DLX and related proteins with LIM Zn-binding and HOX domains
comp15894_c1	121.239	989.774	-3.0292	3.71e-08	3.65e-06	2040	428176049	EKX44935.1	1403	0	hypothetical protein GUITHDRAFT_87200 [Guillardia theta CCMP2712]	365177649	HE616890.1	56	2.8e-18	Sinorhizobium fredii HH103 main chromosome, complete sequence	K02837	prfC	peptide chain release factor 3	http://www.genome.jp/dbget-bin/www_bget?ko:K02837	B8HY03	1530	0	Peptide chain release factor 3 OS=Cyanothece sp. (strain PCC 7425 / ATCC 29141) GN=prfC PE=3 SV=1	PF01926//PF03144//PF00009	GTPase of unknown function//Elongation factor Tu domain 2//Elongation factor Tu GTP binding domain	GO:0044238//GO:0044237//GO:0071704	primary metabolic process//cellular metabolic process//organic substance metabolic process	GO:0000166//GO:0005525//GO:0003924	nucleotide binding//GTP binding//GTPase activity	GO:0005737	cytoplasm	KOG0465	Mitochondrial elongation factor
comp18982_c0	6686.59	970.191	2.7849	4.23e-08	4.14e-06	2857	345788646	XP_003433103.1	1145	9.29e-138	PREDICTED: exosome complex exonuclease RRP44 isoform 1 [Canis lupus familiaris]	--	--	--	--	--	K12585	DIS3, RRP44	exosome complex exonuclease DIS3/RRP44	http://www.genome.jp/dbget-bin/www_bget?ko:K12585	Q8TF46	792	6.22e-88	DIS3-like exonuclease 1 OS=Homo sapiens GN=DIS3L PE=1 SV=2	PF00773	RNB domain	GO:0034661//GO:0051252	ncRNA catabolic process//regulation of RNA metabolic process	GO:0003723//GO:0004527//GO:0004540	RNA binding//exonuclease activity//ribonuclease activity	GO:0031981	nuclear lumen	KOG2102	Exosomal 3'-5' exoribonuclease complex, subunit Rrp44/Dis3
comp12706_c0	748.337	98.7213	2.9223	4.39e-08	4.29e-06	584	255088996	XP_002506420.1	179	6.56e-13	predicted protein [Micromonas sp. RCC299]	--	--	--	--	--	--	--	--	--	--	--	--	--	--	--	--	--	--	--	--	--	KOG3070	Predicted RNA-binding protein containing PIN domain and invovled in translation or RNA processing
comp6806_c0	95.8798	5.35166	4.1632	4.47e-08	4.34e-06	666	--	--	--	--	--	--	--	--	--	--	--	--	--	--	--	--	--	--	--	--	--	--	--	--	--	--	KOG3544	Collagens (type IV and type XIII), and related proteins
comp7975_c0	210.392	1660.56	-2.9805	4.77e-08	4.62e-06	1091	357474093	XP_003607331.1	1010	1.79e-132	Porphobilinogen deaminase [Medicago truncatula]	70780271	DQ029341.1	36	1.94e-07	Toxoplasma gondii porphobilinogen deaminase (HemC) mRNA, complete cds	K01749	hemC, HMBS	hydroxymethylbilane synthase	http://www.genome.jp/dbget-bin/www_bget?ko:K01749	Q8YJB0	717	2.85e-90	Porphobilinogen deaminase OS=Brucella melitensis biotype 1 (strain 16M / ATCC 23456 / NCTC 10094) GN=hemC PE=3 SV=2	PF00497//PF03900//PF01914//PF01379	Bacterial extracellular solute-binding proteins, family 3//Porphobilinogen deaminase, C-terminal domain//MarC family integral membrane protein//Porphobilinogen deaminase, dipyromethane cofactor binding domain	GO:0006810//GO:0033014//GO:0044237//GO:0071704	transport//tetrapyrrole biosynthetic process//cellular metabolic process//organic substance metabolic process	GO:0016740//GO:0005215	transferase activity//transporter activity	GO:0044434//GO:0016021//GO:0030288	chloroplast part//integral to membrane//outer membrane-bounded periplasmic space	KOG2892	Porphobilinogen deaminase
comp16007_c0	163.034	14.5083	3.4902	4.83e-08	4.66e-06	936	--	--	--	--	--	--	--	--	--	--	--	--	--	--	--	--	--	--	--	--	--	--	--	--	--	--	KOG2812	Uncharacterized conserved protein
comp17419_c0	88.2818	655.852	-2.8932	4.99e-08	4.79e-06	775	--	--	--	--	--	--	--	--	--	--	--	--	--	--	--	--	--	--	--	--	--	--	--	--	--	--	--	--
comp17846_c0	202.655	0	Inf	5.01e-08	4.79e-06	927	--	--	--	--	--	--	--	--	--	--	--	--	--	--	--	--	--	--	--	--	--	--	--	--	--	--	KOG3671	Actin regulatory protein (Wiskott-Aldrich syndrome protein)
comp18862_c0	50434.8	7485.65	2.7522	5.4e-08	5.14e-06	1728	57335877	CAH25340.1	868	1.25e-109	oxygen-evolving enhancer [Guillardia theta]	288816166	GQ421504.1	58	1.83e-19	Scenedesmus obliquus strain 1450 oxygen-evolving enhancer protein (OEE1) mRNA, partial cds	K02716	psbO	photosystem II oxygen-evolving enhancer protein 1	http://www.genome.jp/dbget-bin/www_bget?ko:K02716	P26320	557	6.18e-64	Oxygen-evolving enhancer protein 1, chloroplastic OS=Solanum tuberosum GN=PSBO PE=2 SV=1	PF01716//PF12106//PF00523	Manganese-stabilising protein / photosystem II polypeptide//Colicin C terminal ribonuclease domain//Fusion glycoprotein F0	GO:0042549//GO:0006948//GO:0051252//GO:0015979	photosystem II stabilization//induction by virus of host cell-cell fusion//regulation of RNA metabolic process//photosynthesis	GO:0005509//GO:0004540	calcium ion binding//ribonuclease activity	GO:0009523//GO:0019898//GO:0009654	photosystem II//extrinsic to membrane//oxygen evolving complex	KOG2510	SWI-SNF chromatin-remodeling complex protein
comp77291_c0	193.454	18.7471	3.3672	5.52e-08	5.24e-06	612	--	--	--	--	--	--	--	--	--	--	--	--	--	--	--	--	--	--	PF10417	C-terminal domain of 1-Cys peroxiredoxin	GO:0055114	oxidation-reduction process	GO:0051920	peroxiredoxin activity	--	--	--	--
comp14730_c0	1.28955	66.0228	-5.678	5.62e-08	5.31e-06	294	--	--	--	--	--	--	--	--	--	--	--	--	--	--	--	--	--	--	--	--	--	--	--	--	--	--	--	--
comp44711_c0	49.693	0.758831	6.0331	6.14e-08	5.78e-06	398	--	--	--	--	--	--	--	--	--	--	--	--	--	--	--	--	--	--	--	--	--	--	--	--	--	--	KOG3544	Collagens (type IV and type XIII), and related proteins
comp11962_c0	77.4846	602.789	-2.9597	6.52e-08	6.11e-06	1068	313238118	CBY13216.1	591	4.13e-69	unnamed protein product [Oikopleura dioica]	--	--	--	--	--	K14441	rimO	ribosomal protein S12 methylthiotransferase	http://www.genome.jp/dbget-bin/www_bget?ko:K14441	Q24W37	602	1.13e-71	Ribosomal protein S12 methylthiotransferase RimO OS=Desulfitobacterium hafniense (strain Y51) GN=rimO PE=3 SV=1	PF04055	Radical SAM superfamily	GO:0043412	macromolecule modification	GO:0003824//GO:0051536//GO:0005488	catalytic activity//iron-sulfur cluster binding//binding	--	--	KOG2492	CDK5 activator-binding protein
comp17812_c0	15058.3	22.8591	9.3636	6.66e-08	6.21e-06	634	383149217	AFG56480.1	220	1.01e-19	Pinus taeda anonymous locus UMN_6182_01 genomic sequence	46197919	AE017221.1	48	2.35e-14	Thermus thermophilus HB27, complete genome	K00615	E2.2.1.1, tktA, tktB	transketolase	http://www.genome.jp/dbget-bin/www_bget?ko:K00615	Q6GH64	206	3.85e-17	Transketolase OS=Staphylococcus aureus (strain MRSA252) GN=tkt PE=3 SV=1	--	--	GO:0006098//GO:0015976//GO:0008152	pentose-phosphate shunt//carbon utilization//metabolic process	GO:0004802	transketolase activity	GO:0009536	plastid	KOG0523	Transketolase
comp16834_c0	890.85	122.976	2.8568	7.06e-08	6.56e-06	1071	328857476	EGG06592.1	174	2.44e-11	hypothetical protein MELLADRAFT_86430 [Melampsora larici-populina 98AG31]	--	--	--	--	--	K08490	STX5	syntaxin 5	http://www.genome.jp/dbget-bin/www_bget?ko:K08490	Q9LK09	167	1.04e-11	Syntaxin-32 OS=Arabidopsis thaliana GN=SYP32 PE=2 SV=1	PF00804	Syntaxin	--	--	--	--	GO:0016020	membrane	KOG4462	WASP-interacting protein VRP1/WIP, contains WH2 domain
comp12693_c0	169.517	1207.04	-2.832	7.18e-08	6.65e-06	654	--	--	--	--	--	--	--	--	--	--	--	--	--	--	--	--	--	--	--	--	--	--	--	--	--	--	--	--
comp6534_c0	135.919	2.67764	5.6656	7.37e-08	6.79e-06	534	--	--	--	--	--	--	--	--	--	--	--	--	--	--	--	--	--	--	--	--	--	--	--	--	--	--	--	--
comp24524_c0	70.9114	0	Inf	7.59e-08	6.97e-06	417	--	--	--	--	--	--	--	--	--	--	--	--	--	--	--	--	--	--	--	--	--	--	--	--	--	--	--	--
comp13589_c0	1.88902	72.3497	-5.2593	7.75e-08	7.09e-06	311	--	--	--	--	--	--	--	--	--	--	--	--	--	--	--	--	--	--	PF06003//PF03760	Survival motor neuron protein (SMN)//Late embryogenesis abundant (LEA) group 1	GO:0006397//GO:0009790	mRNA processing//embryo development	GO:0003723	RNA binding	GO:0005634//GO:0005737	nucleus//cytoplasm	--	--
comp17218_c1	25.2822	241.481	-3.2557	7.83e-08	7.14e-06	643	--	--	--	--	--	--	--	--	--	--	--	--	--	--	--	--	--	--	--	--	--	--	--	--	--	--	--	--
comp12974_c0	8911	1340.71	2.7326	7.91e-08	7.18e-06	4232	149052556	EDM04373.1	664	6.84e-73	heat shock protein 4, isoform CRA_b [Rattus norvegicus]	--	--	--	--	--	K09485	HSP110	heat shock protein 110kDa	http://www.genome.jp/dbget-bin/www_bget?ko:K09485	Q2TFN9	187	1.37e-12	Heat shock 70 kDa protein 4 OS=Canis familiaris GN=HSPA4 PE=1 SV=1	PF06723//PF02491	MreB/Mbl protein//Cell division protein FtsA	GO:0016043//GO:0001822//GO:0010629//GO:0032092//GO:0045766//GO:0000902//GO:0043066//GO:0010628//GO:0009408//GO:0043392//GO:0001933//GO:0007049	cellular component organization//kidney development//negative regulation of gene expression//positive regulation of protein binding//positive regulation of angiogenesis//cell morphogenesis//negative regulation of apoptotic process//positive regulation of gene expression//response to heat//negative regulation of DNA binding//negative regulation of protein phosphorylation//cell cycle	GO:0005515//GO:0033613//GO:0001085//GO:0032403	protein binding//activating transcription factor binding//RNA polymerase II transcription factor binding//protein complex binding	GO:0043232//GO:0044446//GO:0005829//GO:0005634//GO:0005811	intracellular non-membrane-bounded organelle//intracellular organelle part//cytosol//nucleus//lipid particle	KOG0103	Molecular chaperones HSP105/HSP110/SSE1, HSP70 superfamily
comp19221_c0	5436.66	813.547	2.7404	8.4e-08	7.59e-06	1351	307106706	EFN54951.1	128	4.15e-06	expressed protein [Chlorella variabilis]	--	--	--	--	--	--	--	--	--	--	--	--	--	PF02917//PF00684	Pertussis toxin, subunit 1//DnaJ central domain	GO:0009405	pathogenesis	GO:0051082//GO:0031072//GO:0003950	unfolded protein binding//heat shock protein binding//NAD+ ADP-ribosyltransferase activity	GO:0005576	extracellular region	KOG0307	Vesicle coat complex COPII, subunit SEC31
comp11933_c0	5703.14	872.893	2.7079	8.55e-08	7.7e-06	1872	397134705	AFO11016.1	160	4.3e-09	periostin variant 5 [Bos taurus]	--	--	--	--	--	--	--	--	--	Q9NY15	129	3.9e-06	Stabilin-1 OS=Homo sapiens GN=STAB1 PE=1 SV=3	--	--	--	--	--	--	--	--	KOG1437	Fasciclin and related adhesion glycoproteins
comp18630_c0	70.291	540.249	-2.9422	8.74e-08	7.84e-06	1292	428178353	EKX47229.1	219	1.39e-16	hypothetical protein GUITHDRAFT_107140 [Guillardia theta CCMP2712]	--	--	--	--	--	--	--	--	--	--	--	--	--	PF09142//PF01979	tRNA Pseudouridine synthase II, C terminal//Amidohydrolase family	GO:0009451//GO:0001522	RNA modification//pseudouridine synthesis	GO:0003723//GO:0016787//GO:0009982	RNA binding//hydrolase activity//pseudouridine synthase activity	--	--	KOG3227	Calcium-responsive transcription coactivator
comp12119_c2	124.166	4.56747	4.7647	1.02e-07	9.09e-06	1626	432852515	XP_004067286.1	799	9.38e-94	PREDICTED: nucleolar RNA helicase 2-like [Oryzias latipes]	--	--	--	--	--	--	--	--	--	Q8L7S8	589	3.28e-65	DEAD-box ATP-dependent RNA helicase 3, chloroplastic OS=Arabidopsis thaliana GN=RH3 PE=1 SV=2	PF00270//PF00271//PF08152	DEAD/DEAH box helicase//Helicase conserved C-terminal domain//GUCT (NUC152) domain	--	--	GO:0097159//GO:1901363//GO:0003723//GO:0005524//GO:0004386//GO:0003824//GO:0008026//GO:0003676	organic cyclic compound binding//heterocyclic compound binding//RNA binding//ATP binding//helicase activity//catalytic activity//ATP-dependent helicase activity//nucleic acid binding	GO:0005634	nucleus	KOG0331	ATP-dependent RNA helicase
comp7037_c0	683.957	95.8372	2.8352	1.02e-07	9.09e-06	642	--	--	--	--	--	--	--	--	--	--	--	--	--	--	--	--	--	--	--	--	--	--	--	--	--	--	--	--
comp17228_c0	1269.59	187.701	2.7579	1.05e-07	9.36e-06	1311	255556376	XP_002519222.1	246	8.44e-20	pre-mRNA splicing factor, putative [Ricinus communis]	--	--	--	--	--	--	--	--	--	Q9FNS4	180	1.01e-12	PsbB mRNA maturation factor Mbb1, chloroplastic OS=Chlamydomonas reinhardtii GN=MBB1 PE=2 SV=1	PF00515//PF01213//PF05843//PF07721//PF02259//PF07201	Tetratricopeptide repeat//Adenylate cyclase associated (CAP) N terminal//Suppressor of forked protein (Suf)//Tetratricopeptide repeat//FAT domain//HrpJ-like domain	GO:0006397//GO:0016070//GO:0009657//GO:0010467//GO:0007010//GO:0009405//GO:0046903	mRNA processing//RNA metabolic process//plastid organization//gene expression//cytoskeleton organization//pathogenesis//secretion	GO:0042802//GO:0003779//GO:0005515	identical protein binding//actin binding//protein binding	GO:0043231//GO:0019867//GO:0005634	intracellular membrane-bounded organelle//outer membrane//nucleus	KOG3544	Collagens (type IV and type XIII), and related proteins
comp78794_c0	47.6228	0.766075	5.958	1.07e-07	9.44e-06	302	--	--	--	--	--	--	--	--	--	--	--	--	--	--	--	--	--	--	--	--	--	--	--	--	--	--	--	--
comp19006_c0	30214.1	4784.95	2.6586	1.18e-07	1.04e-05	911	10636356	CAC10533.1	352	7.06e-37	light-harvesting protein [Galdieria sulphuraria]	--	--	--	--	--	--	--	--	--	Q03965	137	3.56e-08	Chlorophyll a-b binding protein L1818, chloroplastic OS=Chlamydomonas moewusii GN=L1818 PE=2 SV=1	--	--	--	--	--	--	--	--	--	--
comp13735_c0	41.9209	0.383038	6.774	1.19e-07	1.04e-05	465	384246008	EIE19500.1	205	1.71e-16	ABC1-domain-containing protein [Coccomyxa subellipsoidea C-169]	--	--	--	--	--	K08869	ADCK, ABC1	aarF domain-containing kinase	http://www.genome.jp/dbget-bin/www_bget?ko:K08869	P73121	115	4.43e-06	Uncharacterized protein slr1919 OS=Synechocystis sp. (strain PCC 6803 / Kazusa) GN=slr1919 PE=3 SV=1	--	--	--	--	GO:0016772	transferase activity, transferring phosphorus-containing groups	--	--	KOG1235	Predicted unusual protein kinase
comp19784_c0	42.8828	561.752	-3.7115	1.26e-07	1.1e-05	741	--	--	--	--	--	--	--	--	--	--	--	--	--	--	--	--	--	--	PF00684//PF06112//PF01299//PF06657	DnaJ central domain//Gammaherpesvirus capsid protein//Lysosome-associated membrane glycoprotein (Lamp)//Protein of unknown function (DUF1167)	--	--	GO:0051082//GO:0031072//GO:0008017	unfolded protein binding//heat shock protein binding//microtubule binding	GO:0045298//GO:0016020//GO:0019028	tubulin complex//membrane//viral capsid	--	--
comp17570_c0	559.616	77.0114	2.8613	1.33e-07	1.16e-05	1710	90991006	BAE92957.1	186	3.47e-12	carotenoid cleavage dioxygenase1 [Citrus unshiu]	--	--	--	--	--	K11159	K11159	carotenoid cleavage dioxygenase	http://www.genome.jp/dbget-bin/www_bget?ko:K11159	Q9C6Z1	162	2.38e-10	Probable 9-cis-epoxycarotenoid dioxygenase NCED5, chloroplastic OS=Arabidopsis thaliana GN=NCED5 PE=1 SV=1	PF04496	Herpesvirus UL35 family	--	--	--	--	GO:0019028	viral capsid	KOG3671	Actin regulatory protein (Wiskott-Aldrich syndrome protein)
comp13147_c0	193.781	20.608	3.2332	1.41e-07	1.22e-05	452	--	--	--	--	--	--	--	--	--	--	--	--	--	--	--	--	--	--	PF00906	Hepatitis core antigen	GO:0009405	pathogenesis	GO:0005198	structural molecule activity	--	--	--	--
comp15153_c0	20920.7	3293.48	2.6672	1.45e-07	1.25e-05	4256	168001038	XP_001753222.1	1344	3.06e-164	predicted protein [Physcomitrella patens subsp. patens]	12597872	AC084763.4	34	1e-05	Oryza sativa chromosome 10 BAC OSJNBa0027P10 genomic sequence, complete sequence	K09487	HSP90B, TRA1	heat shock protein 90kDa beta	http://www.genome.jp/dbget-bin/www_bget?ko:K09487	Q66HD0	483	1.82e-48	Endoplasmin OS=Rattus norvegicus GN=Hsp90b1 PE=1 SV=2	PF00183//PF03213//PF01373//PF02518	Hsp90 protein//Poxvirus P35 protein//Glycosyl hydrolase family 14//Histidine kinase-, DNA gyrase B-, and HSP90-like ATPase	GO:0006457//GO:0005982//GO:0006950//GO:0005985//GO:0009628//GO:0044699//GO:0000272	protein folding//starch metabolic process//response to stress//sucrose metabolic process//response to abiotic stimulus//single-organism process//polysaccharide catabolic process	GO:0005524//GO:0016161//GO:0005488//GO:0051082	ATP binding//beta-amylase activity//binding//unfolded protein binding	GO:0005783//GO:0019031	endoplasmic reticulum//viral envelope	KOG0020	Endoplasmic reticulum glucose-regulated protein (GRP94/endoplasmin), HSP90 family
comp19886_c1	146.423	1236.71	-3.0783	1.48e-07	1.27e-05	1042	145345282	XP_001417145.1	588	1.94e-67	ABC(ABCG) family transporter: White protein-like protein (ABCG) [Ostreococcus lucimarinus CCE9901]	--	--	--	--	--	--	--	--	--	Q55DW4	164	5.32e-11	ABC transporter G family member 1 OS=Dictyostelium discoideum GN=abcG1 PE=3 SV=1	PF00428//PF01061	60s Acidic ribosomal protein//ABC-2 type transporter	GO:0042254//GO:0006414	ribosome biogenesis//translational elongation	GO:0000166//GO:0017111//GO:0003735	nucleotide binding//nucleoside-triphosphatase activity//structural constituent of ribosome	GO:0016020//GO:0005840//GO:0005622	membrane//ribosome//intracellular	KOG0061	Transporter, ABC superfamily (Breast cancer resistance protein)
comp12706_c1	2145.37	330.966	2.6965	1.49e-07	1.28e-05	1595	326428885	EGD74455.1	199	1.28e-13	hypothetical protein PTSG_05819 [Salpingoeca sp. ATCC 50818]	--	--	--	--	--	--	--	--	--	--	--	--	--	PF05927//PF05830//PF03254	Penaeidin//Nodulation protein Z (NodZ)//Xyloglucan fucosyltransferase	GO:0001575//GO:0009247//GO:0009877//GO:0042546//GO:0005975//GO:0009312	globoside metabolic process//glycolipid biosynthetic process//nodulation//cell wall biogenesis//carbohydrate metabolic process//oligosaccharide biosynthetic process	GO:0016758//GO:0008107//GO:0008061	transferase activity, transferring hexosyl groups//galactoside 2-alpha-L-fucosyltransferase activity//chitin binding	GO:0016020//GO:0005737	membrane//cytoplasm	KOG3544	Collagens (type IV and type XIII), and related proteins
comp14870_c0	126.557	864.699	-2.7724	1.53e-07	1.31e-05	2138	255085132	XP_002504997.1	1117	2.48e-135	predicted protein [Micromonas sp. RCC299]	--	--	--	--	--	K14164	glyQS	glycyl-tRNA synthetase	http://www.genome.jp/dbget-bin/www_bget?ko:K14164	Q182B8	722	8.6e-83	Glycine--tRNA ligase beta subunit OS=Clostridium difficile (strain 630) GN=glyS PE=3 SV=1	PF02091//PF02092	Glycyl-tRNA synthetase alpha subunit//Glycyl-tRNA synthetase beta subunit	GO:0006426//GO:0006566//GO:0006563//GO:0006544	glycyl-tRNA aminoacylation//threonine metabolic process//L-serine metabolic process//glycine metabolic process	GO:0004820//GO:0005524//GO:0000166	glycine-tRNA ligase activity//ATP binding//nucleotide binding	GO:0005737//GO:0009345//GO:0009536	cytoplasm//glycine-tRNA ligase complex//plastid	KOG1869	Splicing coactivator SRm160/300, subunit SRm300
comp43183_c0	54.3075	1.52853	5.1509	1.55e-07	1.32e-05	396	--	--	--	--	--	--	--	--	--	--	--	--	--	--	--	--	--	--	--	--	--	--	--	--	--	--	KOG4462	WASP-interacting protein VRP1/WIP, contains WH2 domain
comp20411_c0	52.4046	417.81	-2.9951	1.63e-07	1.38e-05	403	--	--	--	--	--	--	--	--	--	--	--	--	--	--	--	--	--	--	PF07382	Histone H1-like nucleoprotein HC2	GO:0030261	chromosome condensation	GO:0003677	DNA binding	--	--	--	--
comp64054_c0	45.4271	0.762453	5.8968	1.64e-07	1.38e-05	232	--	--	--	--	--	--	--	--	--	--	--	--	--	--	--	--	--	--	--	--	--	--	--	--	--	--	--	--
comp105067_c0	70.4374	3.42923	4.3604	1.79e-07	1.5e-05	984	--	--	--	--	--	--	--	--	--	--	--	--	--	--	--	--	--	--	--	--	--	--	--	--	--	--	KOG1474	Transcription initiation factor TFIID, subunit BDF1 and related bromodomain proteins
comp19708_c0	2056.86	325.785	2.6584	1.79e-07	1.5e-05	821	297810477	XP_002873122.1	148	1.94e-08	hypothetical protein ARALYDRAFT_487166 [Arabidopsis lyrata subsp. lyrata]	--	--	--	--	--	--	--	--	--	--	--	--	--	PF00462	Glutaredoxin	GO:0006118//GO:0045454	electron transport//cell redox homeostasis	GO:0015035//GO:0009055	protein disulfide oxidoreductase activity//electron carrier activity	GO:0005739	mitochondrion	--	--
comp12250_c0	1747.13	271.668	2.6851	2.05e-07	1.71e-05	1217	298709874	CBJ26214.1	313	2.38e-29	conserved unknown protein [Ectocarpus siliculosus]	--	--	--	--	--	--	--	--	--	Q3K8U2	144	1.37e-08	Histidinol-phosphate aminotransferase 2 OS=Pseudomonas fluorescens (strain Pf0-1) GN=hisC2 PE=1 SV=1	PF05001//PF00155	RNA polymerase Rpb1 C-terminal repeat//Aminotransferase class I and II	GO:0009058//GO:0006366	biosynthetic process//transcription from RNA polymerase II promoter	GO:0003677//GO:0016740//GO:0030170	DNA binding//transferase activity//pyridoxal phosphate binding	GO:0005665	DNA-directed RNA polymerase II, core complex	KOG3630	Nuclear pore complex, Nup214/CAN component
comp12704_c0	3069.67	143.259	4.4214	2.05e-07	1.71e-05	1717	18394801	NP_564099.1	1289	6.82e-170	Pseudouridine synthase/archaeosine transglycosylase-like protein [Arabidopsis thaliana]	195020255	XM_001985121.1	41	5.12e-10	Drosophila grimshawi GH14663 (Dgri\GH14663), mRNA	K13811	PAPSS	3'-phosphoadenosine 5'-phosphosulfate synthase	http://www.genome.jp/dbget-bin/www_bget?ko:K13811	O54820	1116	5.27e-143	Bifunctional 3&apos;-phosphoadenosine 5&apos;-phosphosulfate synthase 1 OS=Cavia porcellus GN=PAPSS1 PE=2 SV=1	PF05025//PF01747	RbsD / FucU transport protein family//ATP-sulfurylase	GO:0006790//GO:0000103//GO:0005982//GO:0009970//GO:0006144//GO:0005985//GO:0019252//GO:0005996//GO:0005978//GO:0009853	sulfur compound metabolic process//sulfate assimilation//starch metabolic process//cellular response to sulfate starvation//purine nucleobase metabolic process//sucrose metabolic process//starch biosynthetic process//monosaccharide metabolic process//glycogen biosynthetic process//photorespiration	GO:0008878//GO:0048029//GO:0016853//GO:0004781	glucose-1-phosphate adenylyltransferase activity//monosaccharide binding//isomerase activity//sulfate adenylyltransferase (ATP) activity	GO:0005829//GO:0009570	cytosol//chloroplast stroma	KOG0636	ATP sulfurylase (sulfate adenylyltransferase)
comp16766_c0	51.4218	395.355	-2.9427	2.31e-07	1.92e-05	2109	--	--	--	--	--	--	--	--	--	--	--	--	--	--	--	--	--	--	--	--	--	--	--	--	--	--	--	--
comp18642_c0	147028	7969.55	4.2055	2.33e-07	1.93e-05	1434	58613431	AAW79302.1	192	6.81e-14	carbonic anhydrase [Isochrysis galbana]	--	--	--	--	--	--	--	--	--	--	--	--	--	--	--	--	--	--	--	--	--	KOG0118	FOG: RRM domain
comp28474_c0	48.5289	0	Inf	2.4e-07	1.98e-05	283	--	--	--	--	--	--	--	--	--	--	--	--	--	--	--	--	--	--	--	--	--	--	--	--	--	--	--	--
comp13359_c1	52.5091	1.52491	5.1058	2.51e-07	2.06e-05	604	366996088	XP_003677807.1	207	2.18e-16	hypothetical protein NCAS_0H01480 [Naumovozyma castellii CBS 4309]	--	--	--	--	--	--	--	--	--	A1CQZ4	190	2.88e-15	Protein sds23 OS=Aspergillus clavatus (strain ATCC 1007 / CBS 513.65 / DSM 816 / NCTC 3887 / NRRL 1) GN=sds23 PE=3 SV=1	PF00571//PF02272	CBS domain//DHHA1 domain	--	--	GO:0005515//GO:0003676	protein binding//nucleic acid binding	--	--	KOG1764	5'-AMP-activated protein kinase, gamma subunit
comp44312_c0	62.4282	2.6704	4.5471	2.55e-07	2.09e-05	266	--	--	--	--	--	--	--	--	--	--	--	--	--	--	--	--	--	--	PF02770	Acyl-CoA dehydrogenase, middle domain	GO:0006118//GO:0055114	electron transport//oxidation-reduction process	GO:0003995	acyl-CoA dehydrogenase activity	--	--	--	--
comp17584_c1	49.4212	372.37	-2.9135	2.58e-07	2.1e-05	1283	255551689	XP_002516890.1	637	6.85e-73	Spo0B-associated GTP-binding protein, putative [Ricinus communis]	--	--	--	--	--	K03979	obg	GTP-binding protein	http://www.genome.jp/dbget-bin/www_bget?ko:K03979	A5D410	603	3.51e-71	GTPase obg OS=Pelotomaculum thermopropionicum (strain DSM 13744 / JCM 10971 / SI) GN=obg PE=3 SV=1	PF01018//PF03029//PF01926//PF02421//PF00025//PF00350	GTP1/OBG//Conserved hypothetical ATP binding protein//GTPase of unknown function//Ferrous iron transport protein B//ADP-ribosylation factor family//Dynamin family	GO:0015684	ferrous iron transport	GO:0005488//GO:0003924//GO:0015093//GO:0000166//GO:0005525	binding//GTPase activity//ferrous iron transmembrane transporter activity//nucleotide binding//GTP binding	GO:0016021//GO:0009507	integral to membrane//chloroplast	KOG1489	Predicted GTP-binding protein (ODN superfamily)
comp18630_c1	40.9032	318.203	-2.9597	2.95e-07	2.4e-05	660	255073479	XP_002500414.1	226	1.43e-18	metal dependent hydrolase [Micromonas sp. RCC299]	--	--	--	--	--	--	--	--	--	A3DEQ2	121	1.88e-06	5-methylthioadenosine/S-adenosylhomocysteine deaminase OS=Clostridium thermocellum (strain ATCC 27405 / DSM 1237) GN=mtaD PE=3 SV=1	PF07174//PF01979	Fibronectin-attachment protein (FAP)//Amidohydrolase family	--	--	GO:0016787//GO:0050840	hydrolase activity//extracellular matrix binding	GO:0005576	extracellular region	KOG3968	Atrazine chlorohydrolase/guanine deaminase
comp27587_c0	315.759	4.965	5.9909	3.08e-07	2.5e-05	598	--	--	--	--	--	--	--	--	--	--	--	--	--	--	--	--	--	--	--	--	--	--	--	--	--	--	--	--
comp16260_c1	2520.31	17.128	7.2011	3.18e-07	2.56e-05	924	18405775	NP_565954.1	715	4.78e-87	NADPH-dependent thioredoxin reductase 3 [Arabidopsis thaliana]	--	--	--	--	--	K00384	E1.8.1.9, trxB	thioredoxin reductase (NADPH)	http://www.genome.jp/dbget-bin/www_bget?ko:K00384	Q54UU8	569	5.73e-69	Thioredoxin reductase OS=Dictyostelium discoideum GN=trrA PE=3 SV=1	PF07992//PF00070//PF01134//PF01266	Pyridine nucleotide-disulphide oxidoreductase//Pyridine nucleotide-disulphide oxidoreductase//Glucose inhibited division protein A//FAD dependent oxidoreductase	GO:0006118//GO:0055114//GO:0045454//GO:0010380//GO:0006206//GO:0016117//GO:0043085//GO:0010027//GO:0019288//GO:0008033//GO:0010581//GO:0046686//GO:0042744	electron transport//oxidation-reduction process//cell redox homeostasis//regulation of chlorophyll biosynthetic process//pyrimidine nucleobase metabolic process//carotenoid biosynthetic process//positive regulation of catalytic activity//thylakoid membrane organization//isopentenyl diphosphate biosynthetic process, mevalonate-independent pathway//tRNA processing//regulation of starch biosynthetic…	GO:0050660//GO:0004791//GO:0005515//GO:0016491//GO:0016671//GO:0008047	flavin adenine dinucleotide binding//thioredoxin-disulfide reductase activity//protein binding//oxidoreductase activity//oxidoreductase activity, acting on a sulfur group of donors, disulfide as acceptor//enzyme activator activity	GO:0009570	chloroplast stroma	KOG0404	Thioredoxin reductase
comp17965_c0	56.1966	409.141	-2.864	3.18e-07	2.56e-05	1880	--	--	--	--	--	--	--	--	--	--	--	--	--	--	--	--	--	--	PF01753//PF09249//PF03030//PF00651	MYND finger//tRNA nucleotidyltransferase, second domain//Inorganic H+ pyrophosphatase//BTB/POZ domain	GO:0008033//GO:0006119//GO:0015992	tRNA processing//oxidative phosphorylation//proton transport	GO:0016437//GO:0004427//GO:0005515//GO:0004810//GO:0008270//GO:0009678	tRNA cytidylyltransferase activity//inorganic diphosphatase activity//protein binding//tRNA adenylyltransferase activity//zinc ion binding//hydrogen-translocating pyrophosphatase activity	GO:0016020	membrane	KOG3544	Collagens (type IV and type XIII), and related proteins
comp8415_c0	682.388	4064.59	-2.5744	3.4e-07	2.73e-05	1902	357509541	XP_003625059.1	743	1.41e-87	UDP-sulfoquinovose synthase [Medicago truncatula]	--	--	--	--	--	K06118	E3.13.1.1, sqd1, sqdb	UDP-sulfoquinovose synthase	http://www.genome.jp/dbget-bin/www_bget?ko:K06118	Q9LH76	130	2.36e-06	Probable rhamnose biosynthetic enzyme 3 OS=Arabidopsis thaliana GN=RHM3 PE=1 SV=1	PF03721//PF01370//PF02719//PF01073//PF00106	UDP-glucose/GDP-mannose dehydrogenase family, NAD binding domain//NAD dependent epimerase/dehydratase family//Polysaccharide biosynthesis protein//3-beta hydroxysteroid dehydrogenase/isomerase family//short chain dehydrogenase	GO:0055114//GO:0009117//GO:0009058//GO:0008207//GO:0044237//GO:0006694//GO:0008152//GO:0008209//GO:0008210	oxidation-reduction process//nucleotide metabolic process//biosynthetic process//C21-steroid hormone metabolic process//cellular metabolic process//steroid biosynthetic process//metabolic process//androgen metabolic process//estrogen metabolic process	GO:0000166//GO:0046507//GO:0016491//GO:0016616//GO:0051287//GO:0003824//GO:0003854//GO:0050662	nucleotide binding//UDPsulfoquinovose synthase activity//oxidoreductase activity//oxidoreductase activity, acting on the CH-OH group of donors, NAD or NADP as acceptor//NAD binding//catalytic activity//3-beta-hydroxy-delta5-steroid dehydrogenase activity//coenzyme binding	GO:0009536	plastid	KOG1371	UDP-glucose 4-epimerase/UDP-sulfoquinovose synthase
comp16981_c0	451.642	57.5996	2.9711	3.45e-07	2.75e-05	1554	194756302	XP_001960418.1	197	5.86e-15	GF11525 [Drosophila ananassae]	--	--	--	--	--	--	--	--	--	A0JMM9	127	5.07e-07	Gamma-glutamylaminecyclotransferase A OS=Danio rerio GN=ggact.1 PE=2 SV=1	PF00432	Prenyltransferase and squalene oxidase repeat	--	--	GO:0003824	catalytic activity	--	--	KOG4462	WASP-interacting protein VRP1/WIP, contains WH2 domain
comp7500_c0	16319.4	542.522	4.9108	3.47e-07	2.76e-05	2957	--	--	--	--	--	--	--	--	--	--	--	--	--	--	--	--	--	--	--	--	--	--	--	--	--	--	KOG3227	Calcium-responsive transcription coactivator
comp18988_c0	13726	2305.54	2.5737	3.56e-07	2.81e-05	1813	145349935	XP_001419382.1	512	2.92e-57	predicted protein [Ostreococcus lucimarinus CCE9901]	--	--	--	--	--	K03969	pspA	phage shock protein A	http://www.genome.jp/dbget-bin/www_bget?ko:K03969	O32201	203	2.64e-16	Protein LiaH OS=Bacillus subtilis (strain 168) GN=liaH PE=2 SV=1	PF06621//PF05478//PF06009//PF10186//PF02403	Single-minded protein C-terminus//Prominin//Laminin Domain II//UV radiation resistance protein and autophagy-related subunit 14//Seryl-tRNA synthetase N-terminal domain	GO:0006355//GO:0006434//GO:0006544//GO:0010508//GO:0006566//GO:0006563//GO:0007155	regulation of transcription, DNA-dependent//seryl-tRNA aminoacylation//glycine metabolic process//positive regulation of autophagy//threonine metabolic process//L-serine metabolic process//cell adhesion	GO:0003677//GO:0005524//GO:0004828//GO:0000166//GO:0003700	DNA binding//ATP binding//serine-tRNA ligase activity//nucleotide binding//sequence-specific DNA binding transcription factor activity	GO:0005737//GO:0005667//GO:0016021//GO:0005604//GO:0005634	cytoplasm//transcription factor complex//integral to membrane//basement membrane//nucleus	KOG3544	Collagens (type IV and type XIII), and related proteins
comp21955_c0	558.076	81.5933	2.7739	3.55e-07	2.81e-05	655	--	--	--	--	--	--	--	--	--	--	--	--	--	--	--	--	--	--	PF00424	REV protein (anti-repression trans-activator protein)	GO:0006355	regulation of transcription, DNA-dependent	GO:0003700	sequence-specific DNA binding transcription factor activity	GO:0042025//GO:0005667	host cell nucleus//transcription factor complex	KOG4462	WASP-interacting protein VRP1/WIP, contains WH2 domain
comp7503_c1	4787.79	16.3909	8.1903	3.54e-07	2.81e-05	806	77540216	ABA86966.1	412	1.02e-45	triosephosphate isomerase [Glycine max]	--	--	--	--	--	K01803	TPI, tpiA	triosephosphate isomerase (TIM)	http://www.genome.jp/dbget-bin/www_bget?ko:K01803	Q9M4S8	380	1.4e-41	Triosephosphate isomerase, chloroplastic OS=Fragaria ananassa GN=TPI PE=2 SV=1	PF00121	Triosephosphate isomerase	GO:0006006//GO:0008152//GO:0006000//GO:0006094//GO:0046486//GO:0006096//GO:0006020//GO:0015976//GO:0006013	glucose metabolic process//metabolic process//fructose metabolic process//gluconeogenesis//glycerolipid metabolic process//glycolysis//inositol metabolic process//carbon utilization//mannose metabolic process	GO:0016853//GO:0004807	isomerase activity//triose-phosphate isomerase activity	--	--	KOG1643	Triosephosphate isomerase
comp13735_c1	47.2603	1.14187	5.3712	3.59e-07	2.82e-05	570	323453191	EGB09063.1	353	9.17e-37	hypothetical protein AURANDRAFT_25238 [Aureococcus anophagefferens]	--	--	--	--	--	K08869	ADCK, ABC1	aarF domain-containing kinase	http://www.genome.jp/dbget-bin/www_bget?ko:K08869	Q02EV2	240	4.3e-22	Probable ubiquinone biosynthesis protein UbiB OS=Pseudomonas aeruginosa (strain UCBPP-PA14) GN=ubiB PE=3 SV=1	--	--	--	--	GO:0016772	transferase activity, transferring phosphorus-containing groups	--	--	KOG1235	Predicted unusual protein kinase
comp13036_c0	2418.5	56.494	5.4199	3.69e-07	2.89e-05	1739	359359055	AEV40962.1	431	2.59e-46	putative thiol-disulfide oxudoreductase DCC [Oryza punctata]	--	--	--	--	--	--	--	--	--	Q8W485	406	4.59e-44	Uncharacterized protein At5g50100, mitochondrial OS=Arabidopsis thaliana GN=At5g50100 PE=1 SV=1	PF06085	Lipoprotein Rz1 precursor	GO:0019064	viral entry into host cell via membrane fusion with the plasma membrane	--	--	GO:0019867	outer membrane	KOG1869	Splicing coactivator SRm160/300, subunit SRm300
comp104480_c0	43.3359	0.762453	5.8288	3.91e-07	3.06e-05	318	--	--	--	--	--	--	--	--	--	--	--	--	--	--	--	--	--	--	PF00170//PF07716	bZIP transcription factor//Basic region leucine zipper	GO:0006355	regulation of transcription, DNA-dependent	GO:0043565//GO:0003700//GO:0046983	sequence-specific DNA binding//sequence-specific DNA binding transcription factor activity//protein dimerization activity	GO:0005667	transcription factor complex	--	--
comp16650_c1	73.7624	3.43285	4.4254	3.94e-07	3.06e-05	258	--	--	--	--	--	--	--	--	--	--	--	--	--	--	--	--	--	--	--	--	--	--	--	--	--	--	--	--
comp17219_c0	11543.5	1639.94	2.8154	3.96e-07	3.07e-05	2547	255575890	XP_002528842.1	377	3.16e-39	Cytochrome c, putative [Ricinus communis]	149390792	EF575826.1	151	5.43e-71	Oryza sativa (indica cultivar-group) clone OSE-193-288-A11 40S ribosomal protein S27a mRNA, complete cds	K08738	CYC	cytochrome c	http://www.genome.jp/dbget-bin/www_bget?ko:K08738	P00064	372	9.78e-40	Cytochrome c OS=Allium porrum PE=1 SV=1	PF04099//PF00034//PF00240//PF04628	Sybindin-like family//Cytochrome c//Ubiquitin family//Sedlin, N-terminal conserved region	GO:0006118//GO:0022900//GO:0006888//GO:0032259	electron transport//electron transport chain//ER to Golgi vesicle-mediated transport//methylation	GO:0009055//GO:0020037//GO:0005506//GO:0008168//GO:0005515	electron carrier activity//heme binding//iron ion binding//methyltransferase activity//protein binding	GO:0005622//GO:0005758//GO:0005801//GO:0070469	intracellular//mitochondrial intermembrane space//cis-Golgi network//respiratory chain	KOG0004	Ubiquitin/40S ribosomal protein S27a fusion
comp12248_c0	9.4451	118.56	-3.6499	4.12e-07	3.18e-05	409	--	--	--	--	--	--	--	--	--	--	--	--	--	--	--	--	--	--	--	--	--	--	--	--	--	--	--	--
comp6963_c0	497.578	72.8849	2.7712	4.26e-07	3.28e-05	459	--	--	--	--	--	--	--	--	--	--	--	--	--	--	--	--	--	--	--	--	--	--	--	--	--	--	--	--
comp137779_c0	38.5401	0.383038	6.6527	4.58e-07	3.5e-05	261	--	--	--	--	--	--	--	--	--	--	--	--	--	--	--	--	--	--	--	--	--	--	--	--	--	--	--	--
comp14499_c0	9909.52	1718.12	2.528	4.59e-07	3.5e-05	2096	71998153	NP_001023510.1	191	9.34e-13	Protein Y55F3AM.6, isoform a [Caenorhabditis elegans]	--	--	--	--	--	K15687	MKRN	E3 ubiquitin-protein ligase makorin	http://www.genome.jp/dbget-bin/www_bget?ko:K15687	Q8JFF3	140	1.1e-07	Probable E3 ubiquitin-protein ligase makorin-1 OS=Seriola quinqueradiata GN=mkrn1 PE=2 SV=1	PF12861//PF05435	Anaphase-promoting complex subunit 11 RING-H2 finger//Phi-29 DNA terminal protein GP3	GO:0006269//GO:0006260//GO:0016567//GO:0018142	DNA replication, synthesis of RNA primer//DNA replication//protein ubiquitination//protein-DNA covalent cross-linking	GO:0004842	ubiquitin-protein ligase activity	GO:0005680	anaphase-promoting complex	KOG1039	Predicted E3 ubiquitin ligase
comp14780_c1	142.06	0.379415	8.5485	4.6e-07	3.5e-05	656	--	--	--	--	--	--	--	--	--	--	--	--	--	--	--	--	--	--	PF00643	B-box zinc finger	--	--	GO:0008270	zinc ion binding	GO:0005622	intracellular	KOG0131	Splicing factor 3b, subunit 4
comp7069_c0	31.5487	251.255	-2.9935	4.6e-07	3.5e-05	376	299115726	CBN74291.1	125	1.56e-06	conserved unknown protein [Ectocarpus siliculosus]	--	--	--	--	--	--	--	--	--	--	--	--	--	--	--	--	--	--	--	--	--	--	--
comp17789_c0	206.6	1254.65	-2.6024	4.73e-07	3.58e-05	4326	402080962	EJT76107.1	1223	2.4e-142	DNA mismatch repair protein MSH3 [Gaeumannomyces graminis var. tritici R3-111a-1]	--	--	--	--	--	K08736	MSH3	DNA mismatch repair protein MSH3	http://www.genome.jp/dbget-bin/www_bget?ko:K08736	P0CO93	981	7.83e-110	DNA mismatch repair protein MSH3 OS=Cryptococcus neoformans var. neoformans serotype D (strain B-3501A) GN=MSH3 PE=3 SV=1	PF05188//PF01624//PF00488//PF05192//PF05190	MutS domain II//MutS domain I//MutS domain V//MutS domain III//MutS family domain IV	GO:0006298//GO:0006259	mismatch repair//DNA metabolic process	GO:0043566//GO:0005524//GO:0030983	structure-specific DNA binding//ATP binding//mismatched DNA binding	--	--	KOG0218	Mismatch repair MSH3
comp18156_c0	1068.49	170.829	2.645	5e-07	3.78e-05	2573	351706004	EHB08923.1	638	1.55e-68	Endothelin-converting enzyme 1, partial [Heterocephalus glaber]	--	--	--	--	--	K01415	E3.4.24.71, ECE1, ECE2	endothelin-converting enzyme	http://www.genome.jp/dbget-bin/www_bget?ko:K01415	O16796	563	2.65e-59	Neprilysin-2 OS=Caenorhabditis elegans GN=nep-2 PE=1 SV=2	PF05649//PF01431	Peptidase family M13//Peptidase family M13	GO:0034959//GO:0042733//GO:0010814//GO:0010816//GO:0010815//GO:0001921//GO:0043583//GO:0007507//GO:0001666//GO:0006915//GO:0045745//GO:0006508	endothelin maturation//embryonic digit morphogenesis//substance P catabolic process//calcitonin catabolic process//bradykinin catabolic process//positive regulation of receptor recycling//ear development//heart development//response to hypoxia//apoptotic process//positive regulation of G-protein coupled receptor protein signaling pathway//proteolysis	GO:0004222//GO:0008237//GO:0042803	metalloendopeptidase activity//metallopeptidase activity//protein homodimerization activity	GO:0009897//GO:0033093//GO:0016021//GO:0005769//GO:0030659//GO:0048471	external side of plasma membrane//Weibel-Palade body//integral to membrane//early endosome//cytoplasmic vesicle membrane//perinuclear region of cytoplasm	KOG3624	M13 family peptidase
comp14860_c0	234.419	13.7423	4.0924	5.15e-07	3.88e-05	388	--	--	--	--	--	--	--	--	--	--	--	--	--	--	--	--	--	--	--	--	--	--	--	--	--	--	--	--
comp17574_c1	759.56	121.978	2.6385	5.58e-07	4.19e-05	2350	226492247	NP_001148684.1	215	1.68e-16	FK506 binding protein [Zea mays]	--	--	--	--	--	--	--	--	--	Q944B0	153	6.02e-10	Peptidyl-prolyl cis-trans isomerase FKBP16-1, chloroplastic OS=Arabidopsis thaliana GN=FKBP16-1 PE=2 SV=1	PF00254//PF02862	FKBP-type peptidyl-prolyl cis-trans isomerase//DDHD domain	GO:0006457	protein folding	GO:0046872	metal ion binding	--	--	KOG3671	Actin regulatory protein (Wiskott-Aldrich syndrome protein)
comp19005_c0	1286.83	10548.2	-3.0351	5.66e-07	4.23e-05	1598	225437398	XP_002270248.1	650	2.59e-75	PREDICTED: blue-light photoreceptor PHR2 [Vitis vinifera]	--	--	--	--	--	--	--	--	--	Q7UJB1	485	1.8e-52	Cryptochrome DASH OS=Rhodopirellula baltica (strain SH1) GN=cry PE=3 SV=2	PF03441//PF00875	FAD binding domain of DNA photolyase//DNA photolyase	GO:0006281	DNA repair	GO:0003913	DNA photolyase activity	--	--	KOG0133	Deoxyribodipyrimidine photolyase/cryptochrome
comp12078_c0	27246.5	4789.26	2.5082	5.73e-07	4.28e-05	3298	145349576	XP_001419206.1	864	8.07e-102	predicted protein [Ostreococcus lucimarinus CCE9901]	387159419	JQ793376.1	999	0	Pyropia yezoensis strain OUCLXC DnaJ mRNA, complete cds	K09503	DNAJA2	DnaJ homolog subfamily A member 2	http://www.genome.jp/dbget-bin/www_bget?ko:K09503	P43644	800	5.08e-94	DnaJ protein homolog ANJ1 OS=Atriplex nummularia PE=2 SV=1	PF01556//PF00684//PF00226//PF01155	DnaJ C terminal domain//DnaJ central domain//DnaJ domain//Hydrogenase expression/synthesis hypA family	GO:0006457//GO:0006260//GO:0009408//GO:0006464	protein folding//DNA replication//response to heat//cellular protein modification process	GO:0005524//GO:0031072//GO:0046872//GO:0051082//GO:0016151	ATP binding//heat shock protein binding//metal ion binding//unfolded protein binding//nickel cation binding	GO:0005737	cytoplasm	KOG0712	Molecular chaperone (DnaJ superfamily)
comp24996_c0	14.4569	143.421	-3.3104	5.91e-07	4.39e-05	528	299472290	CBN79703.1	173	3.49e-12	expressed unknown protein [Ectocarpus siliculosus]	--	--	--	--	--	--	--	--	--	--	--	--	--	PF00111	2Fe-2S iron-sulfur cluster binding domain	GO:0006118	electron transport	GO:0009055//GO:0051536	electron carrier activity//iron-sulfur cluster binding	--	--	--	--
comp14263_c0	883.6	4994.03	-2.4987	5.97e-07	4.42e-05	1885	219118400	XP_002179974.1	317	7.67e-28	predicted protein [Phaeodactylum tricornutum CCAP 1055/1]	--	--	--	--	--	--	--	--	--	--	--	--	--	--	--	--	--	--	--	--	--	KOG2510	SWI-SNF chromatin-remodeling complex protein
comp17680_c0	31.0608	250.67	-3.0126	6.04e-07	4.46e-05	1795	302780485	XP_002972017.1	276	9.42e-23	hypothetical protein SELMODRAFT_96794 [Selaginella moellendorffii]	--	--	--	--	--	--	--	--	--	Q9T0D6	187	2.2e-13	Pentatricopeptide repeat-containing protein At4g11690 OS=Arabidopsis thaliana GN=At4g11690 PE=2 SV=1	PF05109	Herpes virus major outer envelope glycoprotein (BLLF1)	GO:0019058	viral infectious cycle	--	--	GO:0019031	viral envelope	--	--
comp7998_c0	1.28955	54.8459	-5.4104	6.06e-07	4.47e-05	356	413920110	AFW60042.1	204	3.47e-17	hypothetical protein ZEAMMB73_972006, partial [Zea mays]	--	--	--	--	--	--	--	--	--	O74208	179	2.17e-14	ATP-binding cassette transporter CGR1 OS=Candida glabrata (strain ATCC 2001 / CBS 138 / JCM 3761 / NBRC 0622 / NRRL Y-65) GN=PDH1 PE=3 SV=3	PF06414//PF00437//PF03193//PF10662//PF00448//PF01580//PF08477//PF00005//PF00350//PF00485	Zeta toxin//Type II/IV secretion system protein//Protein of unknown function, DUF258//Ethanolamine utilisation - propanediol utilisation//SRP54-type protein, GTPase domain//FtsK/SpoIIIE family//Miro-like protein//ABC transporter//Dynamin family//Phosphoribulokinase / Uridine kinase family	GO:0007059//GO:0007264//GO:0006576//GO:0006810//GO:0008152//GO:0006614//GO:0051301//GO:0007049	chromosome segregation//small GTPase mediated signal transduction//cellular biogenic amine metabolic process//transport//metabolic process//SRP-dependent cotranslational protein targeting to membrane//cell division//cell cycle	GO:0003677//GO:0005524//GO:0000166//GO:0017111//GO:0016887//GO:0016301//GO:0003924//GO:0005525	DNA binding//ATP binding//nucleotide binding//nucleoside-triphosphatase activity//ATPase activity//kinase activity//GTPase activity//GTP binding	GO:0016021//GO:0005622	integral to membrane//intracellular	KOG0061	Transporter, ABC superfamily (Breast cancer resistance protein)
comp7494_c0	10.8253	123.203	-3.5086	6.16e-07	4.52e-05	252	--	--	--	--	--	--	--	--	--	--	--	--	--	--	--	--	--	--	--	--	--	--	--	--	--	--	--	--
comp21225_c0	29.332	545.813	-4.2179	6.19e-07	4.53e-05	771	--	--	--	--	--	--	--	--	--	--	--	--	--	--	--	--	--	--	--	--	--	--	--	--	--	--	--	--
comp17638_c0	45.2597	319.201	-2.8182	6.28e-07	4.58e-05	1441	--	--	--	--	--	--	--	--	--	--	--	--	--	--	--	--	--	--	--	--	--	--	--	--	--	--	KOG2146	Splicing coactivator SRm160/300, subunit SRm160 (contains PWI domain)
comp18521_c0	245.238	32.7891	2.9029	6.35e-07	4.62e-05	2155	401401025	XP_003880914.1	189	4.47e-12	putative BT1 transmembrane domain-containing protein [Neospora caninum Liverpool]	--	--	--	--	--	--	--	--	--	Q8RWQ5	139	1.56e-07	Probable folate-biopterin transporter 4 OS=Arabidopsis thaliana GN=At5g54860 PE=2 SV=1	--	--	--	--	--	--	--	--	--	--
comp18735_c4	21.1417	185.24	-3.1312	6.37e-07	4.62e-05	1323	357493449	XP_003617013.1	933	7.18e-116	Tousled-like kinase [Medicago truncatula]	--	--	--	--	--	K08864	TLK	tousled-like kinase	http://www.genome.jp/dbget-bin/www_bget?ko:K08864	P0C8M8	331	6.14e-32	Probable serine/threonine-protein kinase CCRP1 OS=Zea mays GN=CCRP1 PE=1 SV=1	PF01163//PF07714//PF00069	RIO1 family//Protein tyrosine kinase//Protein kinase domain	GO:0016310//GO:0006468	phosphorylation//protein phosphorylation	GO:0005524//GO:0004672//GO:0000166//GO:0003824	ATP binding//protein kinase activity//nucleotide binding//catalytic activity	--	--	KOG1151	Tousled-like protein kinase
comp7360_c0	4214.02	23712.4	-2.4924	6.41e-07	4.63e-05	3319	390344181	XP_003726063.1	360	6.91e-34	PREDICTED: extracellular serine proteinase-like isoform 1 [Strongylocentrotus purpuratus]	110812083	DQ831176.1	174	1.16e-83	Porphyra haitanensis clone PH-28 microsatellite sequence	K01336	E3.4.21.48	cerevisin	http://www.genome.jp/dbget-bin/www_bget?ko:K01336	D4AX50	306	8.3e-28	Subtilisin-like protease 8 OS=Arthroderma benhamiae (strain ATCC MYA-4681 / CBS 112371) GN=SUB8 PE=3 SV=1	PF00082//PF01222//PF04140	Subtilase family//Ergosterol biosynthesis ERG4/ERG24 family//Isoprenylcysteine carboxyl methyltransferase (ICMT) family	GO:0006479//GO:0006508//GO:0006481	protein methylation//proteolysis//C-terminal protein methylation	GO:0004252//GO:0016787//GO:0004671	serine-type endopeptidase activity//hydrolase activity//protein C-terminal S-isoprenylcysteine carboxyl O-methyltransferase activity	GO:0016020//GO:0016021	membrane//integral to membrane	KOG1153	Subtilisin-related protease/Vacuolar protease B
comp11551_c0	61.1735	3.04981	4.3261	6.84e-07	4.93e-05	484	296214247	XP_002753613.1	279	1.32e-27	PREDICTED: ATP-binding domain-containing protein 4 [Callithrix jacchus]	--	--	--	--	--	--	--	--	--	Q57990	171	4.61e-14	Uncharacterized protein MJ0570 OS=Methanocaldococcus jannaschii (strain ATCC 43067 / DSM 2661 / JAL-1 / JCM 10045 / NBRC 100440) GN=MJ0570 PE=4 SV=1	--	--	--	--	--	--	--	--	KOG2316	Predicted ATPase (PP-loop superfamily)
comp8030_c0	8020.65	1422.24	2.4956	7.17e-07	5.15e-05	602	--	--	--	--	--	--	--	--	--	--	--	--	--	--	--	--	--	--	--	--	--	--	--	--	--	--	--	--
comp7191_c0	3736.91	647.201	2.5296	7.42e-07	5.31e-05	2112	--	--	--	--	--	--	--	--	--	--	--	--	--	--	--	--	--	--	PF06112//PF00240	Gammaherpesvirus capsid protein//Ubiquitin family	--	--	GO:0005515	protein binding	GO:0019028	viral capsid	--	--
comp17981_c1	537.785	3971.63	-2.8846	7.83e-07	5.57e-05	1649	397606790	EJK59439.1	145	2.22e-07	hypothetical protein THAOC_20341, partial [Thalassiosira oceanica]	--	--	--	--	--	--	--	--	--	--	--	--	--	PF00107//PF08240	Zinc-binding dehydrogenase//Alcohol dehydrogenase GroES-like domain	GO:0055114	oxidation-reduction process	GO:0008270//GO:0016491	zinc ion binding//oxidoreductase activity	--	--	KOG1198	Zinc-binding oxidoreductase
comp45351_c0	152.453	5.32993	4.8381	7.82e-07	5.57e-05	284	--	--	--	--	--	--	--	--	--	--	--	--	--	--	--	--	--	--	--	--	--	--	--	--	--	--	--	--
comp16189_c0	7.82792	100.359	-3.6804	8.01e-07	5.69e-05	309	--	--	--	--	--	--	--	--	--	--	--	--	--	--	--	--	--	--	--	--	--	--	--	--	--	--	--	--
comp5621_c0	47.7692	1.52853	4.9659	8.19e-07	5.8e-05	297	145530868	XP_001451206.1	121	3.92e-06	hypothetical protein [Paramecium tetraurelia strain d4-2]	--	--	--	--	--	--	--	--	--	--	--	--	--	--	--	--	--	--	--	--	--	--	--
comp13661_c1	43.1895	0.758831	5.8308	8.26e-07	5.83e-05	444	--	--	--	--	--	--	--	--	--	--	--	--	--	--	--	--	--	--	--	--	--	--	--	--	--	--	--	--
comp18525_c0	81.8063	6.09962	3.7454	8.8e-07	6.19e-05	428	--	--	--	--	--	--	--	--	--	--	--	--	--	--	--	--	--	--	PF10099	Anti-sigma-K factor rskA	--	--	--	--	GO:0016021//GO:0005886	integral to membrane//plasma membrane	--	--
comp25284_c0	34.1278	253.72	-2.8942	9e-07	6.31e-05	838	194477136	YP_002049315.1	614	3.18e-75	Naphthoate synthase [Paulinella chromatophora]	--	--	--	--	--	K01661	menB	naphthoate synthase	http://www.genome.jp/dbget-bin/www_bget?ko:K01661	Q8CPQ4	624	3.47e-78	1,4-Dihydroxy-2-naphthoyl-CoA synthase OS=Staphylococcus epidermidis (strain ATCC 12228) GN=menB PE=3 SV=1	PF01035//PF01972//PF00378	6-O-methylguanine DNA methyltransferase, DNA binding domain//Serine dehydrogenase proteinase//Enoyl-CoA hydratase/isomerase family	GO:0006281//GO:0008152	DNA repair//metabolic process	GO:0016829//GO:0003824	lyase activity//catalytic activity	GO:0016021//GO:0009536	integral to membrane//plastid	KOG1680	Enoyl-CoA hydratase
comp18251_c0	112.72	643.979	-2.5143	9.13e-07	6.38e-05	2734	302692860	XP_003036109.1	144	1.19e-06	hypothetical protein SCHCODRAFT_66086 [Schizophyllum commune H4-8]	--	--	--	--	--	--	--	--	--	--	--	--	--	PF07992//PF00732//PF05199	Pyridine nucleotide-disulphide oxidoreductase//GMC oxidoreductase//GMC oxidoreductase	GO:0055114	oxidation-reduction process	GO:0016614//GO:0050660//GO:0016491	oxidoreductase activity, acting on CH-OH group of donors//flavin adenine dinucleotide binding//oxidoreductase activity	--	--	KOG3544	Collagens (type IV and type XIII), and related proteins
comp17740_c1	69.4755	457.031	-2.7177	9.18e-07	6.4e-05	2831	402887515	XP_003907137.1	2679	0	PREDICTED: DNA-directed RNA polymerase III subunit RPC2 isoform 2 [Papio anubis]	158297006	XM_317312.4	48	1.09e-13	Anopheles gambiae str. PEST AGAP008151-PA (AgaP_AGAP008151) mRNA, partial cds	K03021	RPC2, POLR3B	DNA-directed RNA polymerase III subunit RPC2	http://www.genome.jp/dbget-bin/www_bget?ko:K03021	Q8CFI7	1548	0	DNA-directed RNA polymerase II subunit RPB2 OS=Mus musculus GN=Polr2b PE=2 SV=2	PF04566//PF04561//PF00562//PF04567//PF04565//PF04560	RNA polymerase Rpb2, domain 4//RNA polymerase Rpb2, domain 2//RNA polymerase Rpb2, domain 6//RNA polymerase Rpb2, domain 5//RNA polymerase Rpb2, domain 3//RNA polymerase Rpb2, domain 7	GO:0006351//GO:0006144//GO:0006206//GO:0048518	transcription, DNA-dependent//purine nucleobase metabolic process//pyrimidine nucleobase metabolic process//positive regulation of biological process	GO:0097159//GO:1901363//GO:0003677//GO:0016779//GO:0003899	organic cyclic compound binding//heterocyclic compound binding//DNA binding//nucleotidyltransferase activity//DNA-directed RNA polymerase activity	GO:0005730	nucleolus	KOG0215	RNA polymerase III, second largest subunit
comp11355_c0	7758.57	103.539	6.2275	9.69e-07	6.74e-05	2564	321258651	XP_003194046.1	808	4.26e-97	inorganic diphosphatase [Cryptococcus gattii WM276]	--	--	--	--	--	K01507	ppa	inorganic pyrophosphatase	http://www.genome.jp/dbget-bin/www_bget?ko:K01507	Q6FRB7	758	2.57e-91	Inorganic pyrophosphatase OS=Candida glabrata (strain ATCC 2001 / CBS 138 / JCM 3761 / NBRC 0622 / NRRL Y-65) GN=IPP1 PE=3 SV=1	PF05927//PF00719//PF00316//PF00145	Penaeidin//Inorganic pyrophosphatase//Fructose-1-6-bisphosphatase//C-5 cytosine-specific DNA methylase	GO:0006096//GO:0006119//GO:0006013//GO:0005975//GO:0006796//GO:0006094//GO:0006000//GO:0006306//GO:0006098//GO:0015976	glycolysis//oxidative phosphorylation//mannose metabolic process//carbohydrate metabolic process//phosphate-containing compound metabolic process//gluconeogenesis//fructose metabolic process//DNA methylation//pentose-phosphate shunt//carbon utilization	GO:0000287//GO:0003677//GO:0004427//GO:0008061//GO:0042132//GO:0042578//GO:0046872	magnesium ion binding//DNA binding//inorganic diphosphatase activity//chitin binding//fructose 1,6-bisphosphate 1-phosphatase activity//phosphoric ester hydrolase activity//metal ion binding	GO:0005737//GO:0030446	cytoplasm//hyphal cell wall	KOG1626	Inorganic pyrophosphatase/Nucleosome remodeling factor, subunit NURF38
comp15153_c2	2010.29	355.672	2.4988	9.78e-07	6.76e-05	524	168001038	XP_001753222.1	170	1.25e-11	predicted protein [Physcomitrella patens subsp. patens]	--	--	--	--	--	K09487	HSP90B, TRA1	heat shock protein 90kDa beta	http://www.genome.jp/dbget-bin/www_bget?ko:K09487	Q66HD0	149	3.88e-10	Endoplasmin OS=Rattus norvegicus GN=Hsp90b1 PE=1 SV=2	--	--	GO:0006457//GO:0006950	protein folding//response to stress	GO:0005524//GO:0051082	ATP binding//unfolded protein binding	--	--	KOG0020	Endoplasmic reticulum glucose-regulated protein (GRP94/endoplasmin), HSP90 family
comp5450_c0	75.8674	5.3263	3.8323	9.76e-07	6.76e-05	320	--	--	--	--	--	--	--	--	--	--	--	--	--	--	--	--	--	--	--	--	--	--	--	--	--	--	--	--
comp18261_c2	0.690082	46.5458	-6.0757	9.97e-07	6.86e-05	1793	413922538	AFW62470.1	347	7.33e-33	putative protein phosphatase 2C family protein [Zea mays]	374675388	JQ282901.1	979	0	Pyropia yezoensis protein phosphatase 2c (PP2C) mRNA, complete cds	--	--	--	--	Q9FG61	305	1.89e-28	Probable protein phosphatase 2C 74 OS=Arabidopsis thaliana GN=At5g36250 PE=2 SV=1	PF07228//PF05757//PF00481//PF01844//PF00096	Stage II sporulation protein E (SpoIIE)//Oxygen evolving enhancer protein 3 (PsbQ)//Protein phosphatase 2C//HNH endonuclease//Zinc finger, C2H2 type	GO:0006470//GO:0015979	protein dephosphorylation//photosynthesis	GO:0003824//GO:0004722//GO:0003676//GO:0046872//GO:0005509//GO:0008270//GO:0004519	catalytic activity//protein serine/threonine phosphatase activity//nucleic acid binding//metal ion binding//calcium ion binding//zinc ion binding//endonuclease activity	GO:0009523//GO:0019898//GO:0005622//GO:0009654//GO:0008287	photosystem II//extrinsic to membrane//intracellular//oxygen evolving complex//protein serine/threonine phosphatase complex	KOG0698	Serine/threonine protein phosphatase
comp13098_c0	53.0738	468.234	-3.1412	1.03e-06	7.09e-05	1176	323456736	EGB12602.1	149	3.07e-09	hypothetical protein AURANDRAFT_16767, partial [Aureococcus anophagefferens]	--	--	--	--	--	--	--	--	--	--	--	--	--	PF00333//PF00254	Ribosomal protein S5, N-terminal domain//FKBP-type peptidyl-prolyl cis-trans isomerase	GO:0006457//GO:0042254//GO:0006412	protein folding//ribosome biogenesis//translation	GO:0003723//GO:0003735	RNA binding//structural constituent of ribosome	GO:0005840//GO:0005622	ribosome//intracellular	KOG0549	FKBP-type peptidyl-prolyl cis-trans isomerase
comp16665_c1	931.203	158.438	2.5552	1.04e-06	7.09e-05	456	--	--	--	--	--	--	--	--	--	--	--	--	--	--	--	--	--	--	PF00427	Phycobilisome Linker polypeptide	GO:0015979	photosynthesis	--	--	GO:0030089	phycobilisome	KOG0118	FOG: RRM domain
comp7335_c0	311.088	45.4402	2.7753	1.04e-06	7.12e-05	1004	--	--	--	--	--	--	--	--	--	--	--	--	--	--	Q8CHS4	134	1.51e-07	PI-PLC X domain-containing protein 1 OS=Mus musculus GN=Plcxd1 PE=2 SV=1	PF00388	Phosphatidylinositol-specific phospholipase C, X domain	GO:0009395//GO:0035556//GO:0006629	phospholipid catabolic process//intracellular signal transduction//lipid metabolic process	GO:0004629	phospholipase C activity	--	--	--	--
comp15983_c0	20.2704	174.114	-3.1026	1.11e-06	7.57e-05	621	298709339	CBJ31275.1	221	6.23e-20	conserved unknown protein [Ectocarpus siliculosus]	--	--	--	--	--	--	--	--	--	--	--	--	--	PF12767	Transcriptional regulator of RNA polII, SAGA, subunit	--	--	--	--	GO:0070461	SAGA-type complex	--	--
comp12681_c1	106.182	10.2949	3.3665	1.12e-06	7.61e-05	835	--	--	--	--	--	--	--	--	--	--	--	--	--	--	--	--	--	--	PF00573	Ribosomal protein L4/L1 family	GO:0042254//GO:0006412	ribosome biogenesis//translation	GO:0003735	structural constituent of ribosome	GO:0005840	ribosome	--	--
comp6544_c0	169.831	6.10325	4.7984	1.14e-06	7.72e-05	445	--	--	--	--	--	--	--	--	--	--	--	--	--	--	--	--	--	--	--	--	--	--	--	--	--	--	KOG0825	PHD Zn-finger protein
comp18454_c1	33.1101	241.481	-2.8666	1.17e-06	7.92e-05	578	409043792	EKM53274.1	322	2.26e-33	hypothetical protein PHACADRAFT_259507 [Phanerochaete carnosa HHB-10118-sp]	--	--	--	--	--	K03564	BCP, PRXQ, DOT5	peroxiredoxin Q/BCP	http://www.genome.jp/dbget-bin/www_bget?ko:K03564	P0AE52	182	1.44e-15	Putative peroxiredoxin bcp OS=Escherichia coli (strain K12) GN=bcp PE=1 SV=1	PF08534//PF00578	Redoxin//AhpC/TSA family	GO:0055114	oxidation-reduction process	GO:0016209//GO:0016491	antioxidant activity//oxidoreductase activity	--	--	KOG0855	Alkyl hydroperoxide reductase, thiol specific antioxidant and related enzymes
comp16788_c2	100.662	9.56507	3.3956	1.19e-06	7.99e-05	531	--	--	--	--	--	--	--	--	--	--	--	--	--	--	--	--	--	--	PF03964	Chorion family 2	GO:0007275	multicellular organismal development	--	--	GO:0042600	chorion	KOG3599	Ca2+-modulated nonselective cation channel polycystin
comp18147_c0	1272.5	227.233	2.4854	1.2e-06	8.05e-05	3189	--	--	--	--	--	--	--	--	--	--	--	--	--	--	--	--	--	--	PF03094	Mlo family	GO:0008219	cell death	--	--	GO:0016021	integral to membrane	KOG0845	Nuclear pore complex, Nup98 component (sc Nup145/Nup100/Nup116)
comp18532_c0	86.1281	530.132	-2.6218	1.21e-06	8.12e-05	2604	--	--	--	--	--	--	--	--	--	--	--	--	--	--	--	--	--	--	--	--	--	--	--	--	--	--	KOG2146	Splicing coactivator SRm160/300, subunit SRm160 (contains PWI domain)
comp16187_c0	369.969	56.273	2.7169	1.23e-06	8.23e-05	785	395327230	EJF59631.1	416	5.64e-44	hypothetical protein DICSQDRAFT_108522 [Dichomitus squalens LYAD-421 SS1]	--	--	--	--	--	--	--	--	--	--	--	--	--	--	--	--	--	--	--	--	--	KOG3227	Calcium-responsive transcription coactivator
comp18857_c0	40227.1	7559.22	2.4119	1.24e-06	8.28e-05	1117	--	--	--	--	--	--	--	--	--	--	--	--	--	--	--	--	--	--	PF05478//PF05757	Prominin//Oxygen evolving enhancer protein 3 (PsbQ)	GO:0015979	photosynthesis	GO:0005509	calcium ion binding	GO:0009523//GO:0019898//GO:0016021//GO:0009654	photosystem II//extrinsic to membrane//integral to membrane//oxygen evolving complex	KOG0131	Splicing factor 3b, subunit 4
comp17584_c0	28.3353	219.403	-2.9529	1.26e-06	8.36e-05	607	242046856	XP_002461174.1	155	1.14e-09	hypothetical protein SORBIDRAFT_02g042350 [Sorghum bicolor]	--	--	--	--	--	K03979	obg	GTP-binding protein	http://www.genome.jp/dbget-bin/www_bget?ko:K03979	Q04B11	146	8.77e-10	GTPase obg OS=Lactobacillus delbrueckii subsp. bulgaricus (strain ATCC BAA-365) GN=obg PE=3 SV=1	PF10405//PF00528//PF09269	Rad4 beta-hairpin domain 3//Binding-protein-dependent transport system inner membrane component//Domain of unknown function (DUF1967)	GO:0006810	transport	GO:0003677//GO:0000166//GO:0005488//GO:0005215	DNA binding//nucleotide binding//binding//transporter activity	GO:0016020	membrane	KOG4157	beta-1,6-N-acetylglucosaminyltransferase, contains WSC domain
comp13854_c0	9276.18	742.534	3.643	1.28e-06	8.45e-05	1936	3334196	O23936.1	1032	3.92e-131	RecName: Full=Aminomethyltransferase, mitochondrial; AltName: Full=Glycine cleavage system T protein; Short=GCVT; Flags: Precursor	--	--	--	--	--	K00605	gcvT, AMT	aminomethyltransferase	http://www.genome.jp/dbget-bin/www_bget?ko:K00605	Q8CFA2	917	3.38e-115	Aminomethyltransferase, mitochondrial OS=Mus musculus GN=Amt PE=2 SV=1	PF06072//PF11837//PF10099//PF06978//PF01571	Alphaherpesvirus tegument protein US9//Domain of unknown function (DUF3357)//Anti-sigma-K factor rskA//Ribonucleases P/MRP protein subunit POP1//Aminomethyltransferase folate-binding domain	GO:0005982//GO:0007389//GO:0009926//GO:0006544//GO:0010015//GO:0006546//GO:0008361//GO:0005985//GO:0001682//GO:0010075//GO:0046686//GO:0019344//GO:0042744//GO:0009658//GO:0048481//GO:0051252//GO:0016117//GO:0006566//GO:0008033//GO:0006563//GO:0006012	starch metabolic process//pattern specification process//auxin polar transport//glycine metabolic process//root morphogenesis//glycine catabolic process//regulation of cell size//sucrose metabolic process//tRNA 5'-leader removal//regulation of meristem growth//response to cadmium ion//cysteine biosynthetic process//hydrogen peroxide catabolic process//chloroplast organization//ovule development//…	GO:0004047//GO:0004575//GO:0004564//GO:0004526	aminomethyltransferase activity//sucrose alpha-glucosidase activity//beta-fructofuranosidase activity//ribonuclease P activity	GO:0016020//GO:0005737//GO:0009534//GO:0009941//GO:0022626//GO:0048046//GO:0017177//GO:0016021//GO:0005739//GO:0005886//GO:0019033//GO:0030677//GO:0009570	membrane//cytoplasm//chloroplast thylakoid//chloroplast envelope//cytosolic ribosome//apoplast//glucosidase II complex//integral to membrane//mitochondrion//plasma membrane//viral tegument//ribonuclease P complex//chloroplast stroma	KOG2770	Aminomethyl transferase
comp7428_c0	7503.67	32.8724	7.8346	1.31e-06	8.61e-05	1451	357440559	XP_003590557.1	771	3.89e-95	MPBQ/MSBQ methyltransferase [Medicago truncatula]	--	--	--	--	--	K12502	VTE3, APG1	MPBQ/MSBQ methyltransferase	http://www.genome.jp/dbget-bin/www_bget?ko:K12502	C0RMK3	138	5.54e-08	Ubiquinone/menaquinone biosynthesis methyltransferase ubiE OS=Brucella melitensis biotype 2 (strain ATCC 23457) GN=ubiE PE=3 SV=1	PF08241//PF01209//PF00891//PF08530	Methyltransferase domain//ubiE/COQ5 methyltransferase family//O-methyltransferase//X-Pro dipeptidyl-peptidase C-terminal non-catalytic domain	GO:0008152	metabolic process	GO:0008171//GO:0008168//GO:0016740//GO:0008239	O-methyltransferase activity//methyltransferase activity//transferase activity//dipeptidyl-peptidase activity	--	--	KOG1540	Ubiquinone biosynthesis methyltransferase COQ5
comp14044_c0	72.0336	4.95413	3.862	1.36e-06	8.95e-05	452	--	--	--	--	--	--	--	--	--	--	--	--	--	--	--	--	--	--	PF05375	Pacifastin inhibitor (LCMII)	--	--	GO:0030414	peptidase inhibitor activity	--	--	--	--
comp12793_c0	0	38.1009	#NAME?	1.37e-06	9.01e-05	804	302830045	XP_002946589.1	629	5.13e-71	hypothetical protein VOLCADRAFT_115992 [Volvox carteri f. nagariensis]	--	--	--	--	--	K01191	E3.2.1.24	alpha-mannosidase	http://www.genome.jp/dbget-bin/www_bget?ko:K01191	P27046	129	4.52e-07	Alpha-mannosidase 2 OS=Mus musculus GN=Man2a1 PE=1 SV=2	PF01074//PF03065	Glycosyl hydrolases family 38 N-terminal domain//Glycosyl hydrolase family 57	GO:0005975	carbohydrate metabolic process	GO:0016787//GO:0003824//GO:0004559	hydrolase activity//catalytic activity//alpha-mannosidase activity	--	--	KOG4342	Alpha-mannosidase
comp20187_c0	1814.71	324.795	2.4821	1.4e-06	9.16e-05	959	357136108	XP_003569648.1	181	4.03e-12	PREDICTED: uncharacterized protein LOC100838789 [Brachypodium distachyon]	--	--	--	--	--	--	--	--	--	Q3ZBV1	131	3.23e-07	IST1 homolog OS=Bos taurus GN=IST1 PE=2 SV=1	PF00428//PF06386	60s Acidic ribosomal protein//Gas vesicle synthesis protein GvpL/GvpF	GO:0042254//GO:0031412//GO:0006414	ribosome biogenesis//gas vesicle organization//translational elongation	GO:0003735	structural constituent of ribosome	GO:0005840//GO:0005622//GO:0031411	ribosome//intracellular//gas vesicle	KOG2027	Spindle pole body protein
comp14759_c0	25.9374	203.054	-2.9688	1.42e-06	9.24e-05	482	255088167	XP_002506006.1	289	1.38e-28	predicted protein [Micromonas sp. RCC299]	--	--	--	--	--	K13717	OTUD3	OTU domain-containing protein 3	http://www.genome.jp/dbget-bin/www_bget?ko:K13717	P38747	149	1.04e-10	OTU domain-containing protein 2 OS=Saccharomyces cerevisiae (strain ATCC 204508 / S288c) GN=OTU2 PE=1 SV=1	PF01280	Ribosomal protein L19e	GO:0042254//GO:0006412	ribosome biogenesis//translation	GO:0003735	structural constituent of ribosome	GO:0005840//GO:0005622	ribosome//intracellular	KOG2605	OTU (ovarian tumor)-like cysteine protease
comp15677_c0	22.8495	185.32	-3.0198	1.42e-06	9.24e-05	399	--	--	--	--	--	--	--	--	--	--	--	--	--	--	--	--	--	--	--	--	--	--	--	--	--	--	KOG3544	Collagens (type IV and type XIII), and related proteins
comp18570_c3	405.978	2170.61	-2.4186	1.47e-06	9.55e-05	1677	159465835	XP_001691128.1	1181	6.36e-155	ribonucleoside-diphosphate reductase small chain [Chlamydomonas reinhardtii]	219126373	XM_002183398.1	90	2.88e-37	Phaeodactylum tricornutum CCAP 1055/1 predicted protein, mRNA	K10808	RRM2	ribonucleoside-diphosphate reductase subunit M2	http://www.genome.jp/dbget-bin/www_bget?ko:K10808	P79733	1103	1.78e-144	Ribonucleoside-diphosphate reductase subunit M2 OS=Danio rerio GN=rrm2 PE=1 SV=1	PF00268//PF00702	Ribonucleotide reductase, small chain//haloacid dehalogenase-like hydrolase	GO:0008152//GO:0006260//GO:0055114//GO:0007275//GO:0012501//GO:0006144//GO:0009186//GO:0006206//GO:0051726	metabolic process//DNA replication//oxidation-reduction process//multicellular organismal development//programmed cell death//purine nucleobase metabolic process//deoxyribonucleoside diphosphate metabolic process//pyrimidine nucleobase metabolic process//regulation of cell cycle	GO:0046914//GO:0003824//GO:0004748	transition metal ion binding//catalytic activity//ribonucleoside-diphosphate reductase activity, thioredoxin disulfide as acceptor	GO:0005971	ribonucleoside-diphosphate reductase complex	KOG1567	Ribonucleotide reductase, beta subunit
comp49436_c0	109.926	11.4368	3.2648	1.49e-06	9.64e-05	463	118347944	XP_001007448.1	170	7.36e-12	CobW/P47K family protein [Tetrahymena thermophila]	--	--	--	--	--	--	--	--	--	Q8VEH6	121	6.95e-07	COBW domain-containing protein 1 OS=Mus musculus GN=Cbwd1 PE=2 SV=1	--	--	--	--	--	--	--	--	KOG2743	Cobalamin synthesis protein
comp44393_c0	76.683	5.70934	3.7475	1.51e-06	9.72e-05	367	--	--	--	--	--	--	--	--	--	--	--	--	--	--	--	--	--	--	--	--	--	--	--	--	--	--	--	--
comp17640_c0	609.518	102.274	2.5752	1.51e-06	9.72e-05	796	--	--	--	--	--	--	--	--	--	--	--	--	--	--	--	--	--	--	--	--	--	--	--	--	--	--	KOG3544	Collagens (type IV and type XIII), and related proteins
comp7309_c0	16483.9	643.085	4.6799	1.58e-06	0.00010112	3594	342875944	EGU77611.1	612	5.49e-66	hypothetical protein FOXB_11899 [Fusarium oxysporum Fo5176]	--	--	--	--	--	K00588	E2.1.1.104	caffeoyl-CoA O-methyltransferase	http://www.genome.jp/dbget-bin/www_bget?ko:K00588	Q3ZZN1	273	5.79e-24	3-dehydroquinate synthase OS=Dehalococcoides sp. (strain CBDB1) GN=aroB PE=3 SV=1	PF01564//PF01135//PF03602//PF01209//PF00398//PF01761//PF01596	Spermine/spermidine synthase//Protein-L-isoaspartate(D-aspartate) O-methyltransferase (PCMT)//Conserved hypothetical protein 95//ubiE/COQ5 methyltransferase family//Ribosomal RNA adenine dimethylase//3-dehydroquinate synthase//O-methyltransferase	GO:0006396//GO:0006571//GO:0046500//GO:0000162//GO:0031167//GO:0000154//GO:0009073//GO:0009094//GO:0006479//GO:0006464	RNA processing//tyrosine biosynthetic process//S-adenosylmethionine metabolic process//tryptophan biosynthetic process//rRNA methylation//rRNA modification//aromatic amino acid family biosynthetic process//L-phenylalanine biosynthetic process//protein methylation//cellular protein modification process	GO:0008168//GO:0004719//GO:0008171//GO:0000179//GO:0003824//GO:0003856//GO:0008649//GO:0016740	methyltransferase activity//protein-L-isoaspartate (D-aspartate) O-methyltransferase activity//O-methyltransferase activity//rRNA (adenine-N6,N6-)-dimethyltransferase activity//catalytic activity//3-dehydroquinate synthase activity//rRNA methyltransferase activity//transferase activity	--	--	KOG1663	O-methyltransferase
comp6720_c0	88.3657	7.61004	3.5375	1.72e-06	0.00011005	262	388519903	AFK48013.1	163	1.11e-12	unknown [Lotus japonicus]	--	--	--	--	--	K03100	lepB	signal peptidase I	http://www.genome.jp/dbget-bin/www_bget?ko:K03100	O67088	112	1.72e-06	Signal peptidase I OS=Aquifex aeolicus (strain VF5) GN=lepB PE=3 SV=1	--	--	--	--	--	--	--	--	KOG1216	von Willebrand factor and related coagulation proteins
comp17174_c0	23766.5	308.403	6.268	1.74e-06	0.00011122	3406	3334200	O49954.1	2952	0	RecName: Full=Glycine dehydrogenase [decarboxylating], mitochondrial; AltName: Full=Glycine cleavage system P protein; AltName: Full=Glycine decarboxylase; Flags: Precursor	115583796	CP000438.1	71	2.16e-26	Pseudomonas aeruginosa UCBPP-PA14, complete genome	K00281	GLDC, gcvP	glycine dehydrogenase	http://www.genome.jp/dbget-bin/www_bget?ko:K00281	Q3M9G1	2892	0	Glycine dehydrogenase [decarboxylating] OS=Anabaena variabilis (strain ATCC 29413 / PCC 7937) GN=gcvP PE=3 SV=1	PF02347//PF01526//PF05191//PF01212//PF01583//PF00266	Glycine cleavage system P-protein//Tn3 transposase DDE domain//Adenylate kinase, active site lid//Beta-eliminating lyase//Adenylylsulphate kinase//Aminotransferase class-V	GO:0046034//GO:0000103//GO:0006313//GO:0055114//GO:0006144//GO:0006544//GO:0008152//GO:0006520//GO:0006566//GO:0006563	ATP metabolic process//sulfate assimilation//transposition, DNA-mediated//oxidation-reduction process//purine nucleobase metabolic process//glycine metabolic process//metabolic process//cellular amino acid metabolic process//threonine metabolic process//L-serine metabolic process	GO:0005524//GO:0004803//GO:0004017//GO:0016829//GO:0016491//GO:0004020//GO:0004375	ATP binding//transposase activity//adenylate kinase activity//lyase activity//oxidoreductase activity//adenylylsulfate kinase activity//glycine dehydrogenase (decarboxylating) activity	--	--	KOG2040	Glycine dehydrogenase (decarboxylating)
comp18520_c0	521.836	37.7505	3.789	1.76e-06	0.00011207	2411	--	--	--	--	--	--	--	--	--	--	--	--	--	--	--	--	--	--	PF01079//PF02691	Hint module//Vacuolating cyotoxin	GO:0006508//GO:0009405	proteolysis//pathogenesis	GO:0008233	peptidase activity	GO:0005576	extracellular region	KOG3671	Actin regulatory protein (Wiskott-Aldrich syndrome protein)
comp36530_c0	262.713	39.5787	2.7307	1.77e-06	0.00011233	922	--	--	--	--	--	--	--	--	--	--	--	--	--	--	--	--	--	--	--	--	--	--	--	--	--	--	--	--
comp75110_c0	33.8559	0.379415	6.4795	1.78e-06	0.0001126	308	--	--	--	--	--	--	--	--	--	--	--	--	--	--	--	--	--	--	--	--	--	--	--	--	--	--	KOG3544	Collagens (type IV and type XIII), and related proteins
comp21183_c0	2326.44	41.5193	5.8082	1.79e-06	0.00011323	646	24987754	1MH9	353	1.93e-38	Chain A, Crystal Structure Analysis Of Deoxyribonucleotidase	--	--	--	--	--	K01081	E3.1.3.5	5'-nucleotidase	http://www.genome.jp/dbget-bin/www_bget?ko:K01081	Q5UQH3	183	2.99e-15	Putative 5&apos;(3&apos;)-deoxyribonucleotidase R824 OS=Acanthamoeba polyphaga mimivirus GN=MIMI_R824 PE=3 SV=1	PF01213//PF06941//PF00702	Adenylate cyclase associated (CAP) N terminal//5' nucleotidase, deoxy (Pyrimidine), cytosolic type C protein (NT5C)//haloacid dehalogenase-like hydrolase	GO:0008152//GO:0009223//GO:0007010	metabolic process//pyrimidine deoxyribonucleotide catabolic process//cytoskeleton organization	GO:0008253//GO:0003824//GO:0016791//GO:0003779	5'-nucleotidase activity//catalytic activity//phosphatase activity//actin binding	GO:0005739	mitochondrion	--	--
comp16350_c0	113.251	670.295	-2.5653	1.8e-06	0.00011331	835	--	--	--	--	--	--	--	--	--	--	--	--	--	--	--	--	--	--	PF10399	Ubiquitinol-cytochrome C reductase Fe-S subunit TAT signal	GO:0006119//GO:0006118//GO:0015992//GO:0055114	oxidative phosphorylation//electron transport//proton transport//oxidation-reduction process	GO:0008121	ubiquinol-cytochrome-c reductase activity	--	--	KOG0118	FOG: RRM domain
comp13182_c0	849.403	152.494	2.4777	1.82e-06	0.00011422	1117	330040254	XP_003239821.1	325	4.45e-31	RNA-polymerase sigma factor [Cryptomonas paramecium]	--	--	--	--	--	K03086	SIG1, rpoD	RNA polymerase primary sigma factor	http://www.genome.jp/dbget-bin/www_bget?ko:K03086	Q6GGD8	315	3.64e-31	RNA polymerase sigma factor RpoD OS=Staphylococcus aureus (strain MRSA252) GN=rpoD PE=3 SV=1	PF04539//PF00140//PF04542//PF04545	Sigma-70 region 3//Sigma-70 factor, region 1.2//Sigma-70 region 2//Sigma-70, region 4	GO:0006355//GO:0006352	regulation of transcription, DNA-dependent//DNA-dependent transcription, initiation	GO:0003677//GO:0016987//GO:0003700	DNA binding//sigma factor activity//sequence-specific DNA binding transcription factor activity	GO:0005667	transcription factor complex	KOG2992	Nucleolar GTPase/ATPase p130
comp15517_c1	472.582	2519.93	-2.4147	1.91e-06	0.0001199	2741	359487063	XP_002270806.2	2180	0	PREDICTED: valyl-tRNA synthetase-like [Vitis vinifera]	332179772	CP002696.1	48	1.06e-13	Treponema brennaborense DSM 12168, complete genome	K01873	VARS, valS	valyl-tRNA synthetase	http://www.genome.jp/dbget-bin/www_bget?ko:K01873	Q817R6	1812	0	Valine--tRNA ligase OS=Bacillus cereus (strain ATCC 14579 / DSM 31) GN=valS PE=3 SV=1	PF00133//PF08264//PF00750//PF09334	tRNA synthetases class I (I, L, M and V)//Anticodon-binding domain of tRNA//tRNA synthetases class I (R)//tRNA synthetases class I (M)	GO:0006560//GO:0006525//GO:0006418//GO:0006412//GO:0006420	proline metabolic process//arginine metabolic process//tRNA aminoacylation for protein translation//translation//arginyl-tRNA aminoacylation	GO:0005524//GO:0016874//GO:0004814//GO:0000166//GO:0004812	ATP binding//ligase activity//arginine-tRNA ligase activity//nucleotide binding//aminoacyl-tRNA ligase activity	GO:0005737	cytoplasm	KOG0432	Valyl-tRNA synthetase
comp14690_c2	79.4781	471.428	-2.5684	1.94e-06	0.00012107	685	338819164	AEJ09654.1	296	7.07e-30	mitochondrial superoxide dismutase [Perinereis nuntia]	356640791	CP003098.1	38	9.24e-09	Pyrobaculum sp. 1860, complete genome	K04564	SOD2	superoxide dismutase, Fe-Mn family	http://www.genome.jp/dbget-bin/www_bget?ko:K04564	Q9F326	292	1.86e-30	Superoxide dismutase [Mn/Fe] OS=Staphylococcus carnosus GN=sodA PE=3 SV=1	PF00081//PF02777	Iron/manganese superoxide dismutases, alpha-hairpin domain//Iron/manganese superoxide dismutases, C-terminal domain	GO:0006801//GO:0055114	superoxide metabolic process//oxidation-reduction process	GO:0004784//GO:0046872	superoxide dismutase activity//metal ion binding	--	--	KOG0876	Manganese superoxide dismutase
comp18118_c0	175.665	959.474	-2.4494	1.96e-06	0.00012187	3295	354474732	XP_003499584.1	1283	3.47e-156	PREDICTED: DNA mismatch repair protein Msh2 [Cricetulus griseus]	53748634	BX511072.8	34	7.72e-06	Zebrafish DNA sequence from clone CH211-63A11 in linkage group 12, complete sequence	K08735	MSH2	DNA mismatch repair protein MSH2	http://www.genome.jp/dbget-bin/www_bget?ko:K08735	O74773	1000	3.51e-116	DNA mismatch repair protein msh2 OS=Schizosaccharomyces pombe (strain 972 / ATCC 24843) GN=msh2 PE=2 SV=2	PF05188//PF00488//PF05192//PF07941//PF02403//PF05190	MutS domain II//MutS domain V//MutS domain III//Potassium channel Kv1.4 tandem inactivation domain//Seryl-tRNA synthetase N-terminal domain//MutS family domain IV	GO:0014070//GO:0043200//GO:0016447//GO:0006434//GO:0007283//GO:0048523//GO:0006544//GO:0019724//GO:0006813//GO:0007127//GO:0042493//GO:0006281//GO:0006298//GO:0006566//GO:0006563//GO:0019222//GO:0051726//GO:0042981	response to organic cyclic compound//response to amino acid stimulus//somatic recombination of immunoglobulin gene segments//seryl-tRNA aminoacylation//spermatogenesis//negative regulation of cellular process//glycine metabolic process//B cell mediated immunity//potassium ion transport//meiosis I//response to drug//DNA repair//mismatch repair//threonine metabolic process//L-serine metabolic proce…	GO:0005524//GO:0004828//GO:0043167//GO:0030955//GO:0005515//GO:0000166//GO:0000217//GO:0005249//GO:0030983//GO:0032138	ATP binding//serine-tRNA ligase activity//ion binding//potassium ion binding//protein binding//nucleotide binding//DNA secondary structure binding//voltage-gated potassium channel activity//mismatched DNA binding//single base insertion or deletion binding	GO:0005737//GO:0016021//GO:0008076//GO:0044428	cytoplasm//integral to membrane//voltage-gated potassium channel complex//nuclear part	KOG0219	Mismatch repair ATPase MSH2 (MutS family)
comp12650_c0	6631.52	1257.3	2.399	1.97e-06	0.00012229	2165	--	--	--	--	--	--	--	--	--	--	--	--	--	--	--	--	--	--	PF09360//PF00883	Iron-binding zinc finger CDGSH type//Cytosol aminopeptidase family, catalytic domain	GO:0006508	proteolysis	GO:0051537//GO:0004177	2 iron, 2 sulfur cluster binding//aminopeptidase activity	GO:0043231//GO:0005622	intracellular membrane-bounded organelle//intracellular	KOG3544	Collagens (type IV and type XIII), and related proteins
comp43770_c0	0.690082	43.8175	-5.9886	1.98e-06	0.00012257	414	--	--	--	--	--	--	--	--	--	--	--	--	--	--	--	--	--	--	--	--	--	--	--	--	--	--	--	--
comp15093_c0	1961.44	45.0209	5.4452	2.01e-06	0.00012444	836	269849749	P00637.4	353	3.46e-36	RecName: Full=Fructose-1,6-bisphosphatase 1; Short=FBPase 1; AltName: Full=D-fructose-1,6-bisphosphate 1-phosphohydrolase 1	49645467	CR382127.1	39	3.16e-09	Yarrowia lipolytica CLIB122 chromosome A complete sequence	K03841	FBP, fbp	fructose-1,6-bisphosphatase I	http://www.genome.jp/dbget-bin/www_bget?ko:K03841	Q2KJJ9	338	3.28e-35	Fructose-1,6-bisphosphatase isozyme 2 OS=Bos taurus GN=FBP2 PE=2 SV=1	PF05773//PF00818//PF00316	RWD domain//Ice nucleation protein repeat//Fructose-1-6-bisphosphatase	GO:0071286//GO:0046580//GO:0035690//GO:0006096//GO:0006111//GO:0006013//GO:0006002//GO:0005975//GO:0016311//GO:0030308//GO:0051289//GO:0006000//GO:0006094//GO:0015976//GO:0006098//GO:0045820	cellular response to magnesium ion//negative regulation of Ras protein signal transduction//cellular response to drug//glycolysis//regulation of gluconeogenesis//mannose metabolic process//fructose 6-phosphate metabolic process//carbohydrate metabolic process//dephosphorylation//negative regulation of cell growth//protein homotetramerization//fructose metabolic process//gluconeogenesis//carbon ut…	GO:0005515//GO:0048029//GO:0042132//GO:0016208//GO:0042578//GO:0046872	protein binding//monosaccharide binding//fructose 1,6-bisphosphate 1-phosphatase activity//AMP binding//phosphoric ester hydrolase activity//metal ion binding	GO:0005829//GO:0009279	cytosol//cell outer membrane	KOG1458	Fructose-1,6-bisphosphatase
comp6386_c0	1.28955	49.5812	-5.2649	2.03e-06	0.0001249	401	58386786	XP_315054.2	127	1.94e-06	AGAP004956-PA [Anopheles gambiae str. PEST]	--	--	--	--	--	--	--	--	--	P30664	112	7.38e-06	DNA replication licensing factor mcm4-B OS=Xenopus laevis GN=mcm4-b PE=1 SV=3	PF00296	Luciferase-like monooxygenase	GO:0055114	oxidation-reduction process	GO:0016705	oxidoreductase activity, acting on paired donors, with incorporation or reduction of molecular oxygen	--	--	KOG0478	DNA replication licensing factor, MCM4 component
comp129144_c0	59.863	3.42923	4.1257	2.11e-06	0.00012997	372	--	--	--	--	--	--	--	--	--	--	--	--	--	--	--	--	--	--	PF01140	Matrix protein (MA), p15	--	--	GO:0005198	structural molecule activity	GO:0019028	viral capsid	--	--
comp111138_c0	50.3483	2.28374	4.4625	2.15e-06	0.00013132	268	--	--	--	--	--	--	--	--	--	--	--	--	--	--	--	--	--	--	--	--	--	--	--	--	--	--	--	--
comp18138_c3	16.5829	144.425	-3.1225	2.15e-06	0.00013132	833	--	--	--	--	--	--	--	--	--	--	--	--	--	--	--	--	--	--	--	--	--	--	--	--	--	--	--	--
comp16135_c0	199.434	28.6191	2.8009	2.2e-06	0.00013411	646	219115639	XP_002178615.1	129	1.49e-06	predicted protein [Phaeodactylum tricornutum CCAP 1055/1]	--	--	--	--	--	--	--	--	--	Q7TQC7	117	7.11e-06	G patch domain-containing protein 2 OS=Mus musculus GN=Gpatch2 PE=2 SV=2	PF01585	G-patch domain	--	--	GO:0003676	nucleic acid binding	--	--	KOG0154	RNA-binding protein RBM5 and related proteins, contain G-patch and RRM domains
comp14570_c0	17.51	151.352	-3.1117	2.21e-06	0.00013462	924	--	--	--	--	--	--	--	--	--	--	--	--	--	--	--	--	--	--	PF00684	DnaJ central domain	--	--	GO:0051082//GO:0031072	unfolded protein binding//heat shock protein binding	--	--	KOG1721	FOG: Zn-finger
comp12337_c0	772.88	140.002	2.4648	2.23e-06	0.00013505	604	335298935	XP_003358439.1	137	1.11e-07	PREDICTED: zinc finger protein 501-like [Sus scrofa]	--	--	--	--	--	K09228	KRAB	KRAB domain-containing zinc finger protein	http://www.genome.jp/dbget-bin/www_bget?ko:K09228	Q5DWN0	152	1.29e-10	Zinc finger protein Gfi-1 OS=Canis familiaris GN=GFI1 PE=2 SV=1	PF02444//PF07975//PF11648//PF00320//PF05955//PF01155//PF00096	Hepatitis E virus ORF-2 (Putative capsid protein)//TFIIH C1-like domain//C-terminal domain of RIG-I//GATA zinc finger//Equine herpesvirus glycoprotein gp2//Hydrogenase expression/synthesis hypA family//Zinc finger, C2H2 type	GO:0006281//GO:0006355//GO:0016032//GO:0006464	DNA repair//regulation of transcription, DNA-dependent//viral reproduction//cellular protein modification process	GO:0005488//GO:0016817//GO:0043565//GO:0008270//GO:0003700//GO:0016151	binding//hydrolase activity, acting on acid anhydrides//sequence-specific DNA binding//zinc ion binding//sequence-specific DNA binding transcription factor activity//nickel cation binding	GO:0005634//GO:0030430//GO:0005622//GO:0005667//GO:0016021	nucleus//host cell cytoplasm//intracellular//transcription factor complex//integral to membrane	KOG1721	FOG: Zn-finger
comp7206_c0	9712.61	393.177	4.6266	2.23e-06	0.00013505	1590	115488340	NP_001066657.1	806	2.16e-99	Os12g0420200 [Oryza sativa Japonica Group]	--	--	--	--	--	--	--	--	--	Q9LYA9	456	3.68e-49	Chloroplast stem-loop binding protein of 41 kDa a, chloroplastic OS=Arabidopsis thaliana GN=CSP41A PE=1 SV=1	PF01370//PF04321//PF00106//PF01073	NAD dependent epimerase/dehydratase family//RmlD substrate binding domain//short chain dehydrogenase//3-beta hydroxysteroid dehydrogenase/isomerase family	GO:0055114//GO:0009117//GO:0045226//GO:0019872//GO:0008207//GO:0044237//GO:0006694//GO:0030639//GO:0008209//GO:0008152//GO:0009225//GO:0008210	oxidation-reduction process//nucleotide metabolic process//extracellular polysaccharide biosynthetic process//streptomycin biosynthetic process//C21-steroid hormone metabolic process//cellular metabolic process//steroid biosynthetic process//polyketide biosynthetic process//androgen metabolic process//metabolic process//nucleotide-sugar metabolic process//estrogen metabolic process	GO:0008831//GO:0016491//GO:0016616//GO:0003824//GO:0005488//GO:0003854//GO:0050662	dTDP-4-dehydrorhamnose reductase activity//oxidoreductase activity//oxidoreductase activity, acting on the CH-OH group of donors, NAD or NADP as acceptor//catalytic activity//binding//3-beta-hydroxy-delta5-steroid dehydrogenase activity//coenzyme binding	GO:0044435//GO:0009507	plastid part//chloroplast	KOG3227	Calcium-responsive transcription coactivator
comp15372_c0	184.357	1019.81	-2.4677	2.27e-06	0.00013693	1495	299470139	CBN78168.1	211	1.23e-15	expressed unknown protein [Ectocarpus siliculosus]	--	--	--	--	--	--	--	--	--	--	--	--	--	PF03423	Carbohydrate binding domain (family 25)	--	--	GO:2001070	starch binding	--	--	KOG3671	Actin regulatory protein (Wiskott-Aldrich syndrome protein)
comp14062_c0	4254.14	821.539	2.3725	2.34e-06	0.0001404	1203	--	--	--	--	--	--	--	--	--	--	--	--	--	--	--	--	--	--	PF00685	Sulfotransferase domain	--	--	GO:0008146	sulfotransferase activity	--	--	--	--
comp19681_c0	696.122	3779.39	-2.4407	2.34e-06	0.0001404	2854	357620865	EHJ72900.1	139	1.18e-06	hypothetical protein KGM_01340 [Danaus plexippus]	--	--	--	--	--	--	--	--	--	Q9NL38	131	2.65e-06	N66 matrix protein OS=Pinctada maxima PE=1 SV=1	PF01097	Arthropod defensin	GO:0006952	defense response	--	--	--	--	KOG0382	Carbonic anhydrase
comp16880_c0	111.94	642.289	-2.5205	2.38e-06	0.00014256	1419	--	--	--	--	--	--	--	--	--	--	--	--	--	--	--	--	--	--	PF07425	Pardaxin	--	--	--	--	GO:0005576	extracellular region	KOG0335	ATP-dependent RNA helicase
comp16681_c0	807.705	146.105	2.4668	2.45e-06	0.0001461	815	328711988	XP_003244698.1	542	5.57e-64	PREDICTED: fructose-1,6-bisphosphatase 1-like isoform 1 [Acyrthosiphon pisum]	--	--	--	--	--	K03841	FBP, fbp	fructose-1,6-bisphosphatase I	http://www.genome.jp/dbget-bin/www_bget?ko:K03841	Q9XF47	521	5.48e-62	Fructose-1,6-bisphosphatase, cytosolic OS=Musa acuminata GN=FBPban1 PE=2 SV=1	PF00316	Fructose-1-6-bisphosphatase	GO:0046847//GO:0006096//GO:0006013//GO:0015884//GO:0034446//GO:0006094//GO:0032855//GO:0006098//GO:0003363//GO:0051014//GO:0048812//GO:0021816//GO:0005975//GO:0055085//GO:0006000//GO:0060996//GO:0015976//GO:2001223//GO:0006620	filopodium assembly//glycolysis//mannose metabolic process//folic acid transport//substrate adhesion-dependent cell spreading//gluconeogenesis//positive regulation of Rac GTPase activity//pentose-phosphate shunt//lamellipodium assembly involved in ameboidal cell migration//actin filament severing//neuron projection morphogenesis//extension of a leading process involved in cell motility in cerebra…	GO:0030675//GO:0048365//GO:0005542//GO:0008517//GO:0042132//GO:0042578//GO:0042803	Rac GTPase activator activity//Rac GTPase binding//folic acid binding//folic acid transporter activity//fructose 1,6-bisphosphate 1-phosphatase activity//phosphoric ester hydrolase activity//protein homodimerization activity	GO:0030027//GO:0014069//GO:0005743//GO:0045335//GO:0005829//GO:0005886//GO:0045211//GO:0005634	lamellipodium//postsynaptic density//mitochondrial inner membrane//phagocytic vesicle//cytosol//plasma membrane//postsynaptic membrane//nucleus	KOG1458	Fructose-1,6-bisphosphatase
comp8422_c0	63.1532	4.19892	3.9108	2.52e-06	0.00015033	212	302831009	XP_002947070.1	164	6.01e-12	hypothetical protein VOLCADRAFT_79461 [Volvox carteri f. nagariensis]	--	--	--	--	--	K02154	ATPeVI, ATP6N1A	V-type H+-transporting ATPase subunit I	http://www.genome.jp/dbget-bin/www_bget?ko:K02154	Q5R422	137	1.67e-09	V-type proton ATPase 116 kDa subunit a isoform 1 OS=Pongo abelii GN=ATP6V0A1 PE=2 SV=1	PF01496	V-type ATPase 116kDa subunit family	GO:0044707//GO:0015991//GO:0015992	single-multicellular organism process//ATP hydrolysis coupled proton transport//proton transport	GO:0016787//GO:0015078	hydrolase activity//hydrogen ion transmembrane transporter activity	GO:0016324//GO:0005774//GO:0033177//GO:0005739//GO:0000325	apical plasma membrane//vacuolar membrane//proton-transporting two-sector ATPase complex, proton-transporting domain//mitochondrion//plant-type vacuole	KOG2189	Vacuolar H+-ATPase V0 sector, subunit a
comp18255_c0	97.0439	556.659	-2.5201	2.56e-06	0.00015243	646	--	--	--	--	--	--	--	--	--	--	--	--	--	--	--	--	--	--	--	--	--	--	--	--	--	--	KOG3544	Collagens (type IV and type XIII), and related proteins
comp7064_c0	38.3589	253.192	-2.7226	2.69e-06	0.00015966	333	--	--	--	--	--	--	--	--	--	--	--	--	--	--	--	--	--	--	PF00702	haloacid dehalogenase-like hydrolase	GO:0008152	metabolic process	GO:0003824	catalytic activity	--	--	--	--
comp15399_c0	105.13	11.4477	3.199	2.77e-06	0.00016366	460	--	--	--	--	--	--	--	--	--	--	--	--	--	--	--	--	--	--	--	--	--	--	--	--	--	--	KOG2812	Uncharacterized conserved protein
comp17222_c0	948.49	178.425	2.4103	2.79e-06	0.00016447	859	42543684	1S0P	133	3.93e-07	Chain A, Structure Of The N-Terminal Domain Of The Adenylyl Cyclase- Associated Protein (Cap) From Dictyostelium Discoideum.	--	--	--	--	--	--	--	--	--	P40123	119	9.82e-06	Adenylyl cyclase-associated protein 2 OS=Homo sapiens GN=CAP2 PE=1 SV=1	PF01213	Adenylate cyclase associated (CAP) N terminal	GO:0007010	cytoskeleton organization	GO:0003779	actin binding	--	--	KOG2675	Adenylate cyclase-associated protein (CAP/Srv2p)
comp12415_c0	33605.1	6210.46	2.4359	2.89e-06	0.0001699	2671	340381316	XP_003389167.1	392	2.82e-36	PREDICTED: NADPH oxidase 5-like [Amphimedon queenslandica]	--	--	--	--	--	--	--	--	--	Q9FJD6	320	9.46e-29	Putative respiratory burst oxidase homolog protein H OS=Arabidopsis thaliana GN=RBOHH PE=3 SV=1	PF00552//PF08030//PF08022	Integrase DNA binding domain//Ferric reductase NAD binding domain//FAD-binding domain	GO:0055114	oxidation-reduction process	GO:0016491//GO:0003676	oxidoreductase activity//nucleic acid binding	--	--	KOG0039	Ferric reductase, NADH/NADPH oxidase and related proteins
comp16821_c0	146.13	778.039	-2.4126	2.97e-06	0.00017404	643	213514410	NP_001135019.1	164	4.33e-12	Macrophage migration inhibitory factor [Salmo salar]	--	--	--	--	--	K07253	MIF	phenylpyruvate tautomerase	http://www.genome.jp/dbget-bin/www_bget?ko:K07253	P30904	123	1.12e-07	Macrophage migration inhibitory factor OS=Rattus norvegicus GN=Mif PE=1 SV=4	PF01361	Tautomerase enzyme	GO:0006725	cellular aromatic compound metabolic process	GO:0016853	isomerase activity	--	--	--	--
comp58037_c0	0	35.4378	#NAME?	2.98e-06	0.00017465	645	--	--	--	--	--	--	--	--	--	--	--	--	--	--	--	--	--	--	--	--	--	--	--	--	--	--	KOG1084	Transcription factor TCF20
comp11494_c0	181.102	969.401	-2.4203	3.11e-06	0.0001814	843	194477086	YP_002049265.1	208	3.82e-17	hypothetical protein PCC_0629 [Paulinella chromatophora]	--	--	--	--	--	--	--	--	--	Q7NLD3	302	2.36e-31	Chromophore lyase CpcT/CpeT 3 OS=Gloeobacter violaceus (strain PCC 7421) GN=cpcT3 PE=3 SV=1	PF06206	CpeT/CpcT family (DUF1001)	GO:0017009	protein-phycocyanobilin linkage	--	--	--	--	KOG3544	Collagens (type IV and type XIII), and related proteins
comp15889_c0	198.87	29.3997	2.7579	3.13e-06	0.00018234	442	--	--	--	--	--	--	--	--	--	--	--	--	--	--	--	--	--	--	PF00082	Subtilase family	GO:0006508	proteolysis	GO:0004252	serine-type endopeptidase activity	--	--	--	--
comp16568_c0	555.623	64.1185	3.1153	3.19e-06	0.00018515	957	225442918	XP_002264742.1	370	6.42e-38	PREDICTED: 3-hydroxyisobutyryl-CoA hydrolase 1 [Vitis vinifera]	336024847	CP002279.1	40	1.01e-09	Mesorhizobium opportunistum WSM2075, complete genome	K05605	HIBCH	3-hydroxyisobutyryl-CoA hydrolase	http://www.genome.jp/dbget-bin/www_bget?ko:K05605	Q6NVY1	281	6.28e-27	3-hydroxyisobutyryl-CoA hydrolase, mitochondrial OS=Homo sapiens GN=HIBCH PE=1 SV=2	PF00378	Enoyl-CoA hydratase/isomerase family	GO:0016123//GO:0009733//GO:0008152//GO:0009409//GO:0016119//GO:0055114//GO:0006574//GO:0019482//GO:0006552//GO:0006631//GO:0006550	xanthophyll biosynthetic process//response to auxin stimulus//metabolic process//response to cold//carotene metabolic process//oxidation-reduction process//valine catabolic process//beta-alanine metabolic process//leucine catabolic process//fatty acid metabolic process//isoleucine catabolic process	GO:0010291//GO:0003824//GO:0003860	carotene beta-ring hydroxylase activity//catalytic activity//3-hydroxyisobutyryl-CoA hydrolase activity	--	--	KOG1684	Enoyl-CoA hydratase
comp14191_c0	78.3559	6.85483	3.5148	3.24e-06	0.0001878	363	--	--	--	--	--	--	--	--	--	--	--	--	--	--	--	--	--	--	PF01484//PF05748//PF07941//PF00328//PF04706	Nematode cuticle collagen N-terminal domain//Rubella membrane glycoprotein E1//Potassium channel Kv1.4 tandem inactivation domain//Histidine phosphatase superfamily (branch 2)//Dickkopf N-terminal cysteine-rich region	GO:0006813//GO:0030178//GO:0019497//GO:0006771//GO:0007275	potassium ion transport//negative regulation of Wnt receptor signaling pathway//hexachlorocyclohexane metabolic process//riboflavin metabolic process//multicellular organismal development	GO:0042302//GO:0005249//GO:0003993//GO:0030955	structural constituent of cuticle//voltage-gated potassium channel activity//acid phosphatase activity//potassium ion binding	GO:0005576//GO:0016021//GO:0019013//GO:0008076	extracellular region//integral to membrane//viral nucleocapsid//voltage-gated potassium channel complex	--	--
comp18188_c0	123.49	679.345	-2.4597	3.38e-06	0.00019525	5328	--	--	--	--	--	--	--	--	--	--	--	--	--	--	--	--	--	--	PF05460//PF02740	Origin recognition complex subunit 6 (ORC6)//Colipase, C-terminal domain	GO:0016042//GO:0006260//GO:0007586	lipid catabolic process//DNA replication//digestion	GO:0003677//GO:0008047	DNA binding//enzyme activator activity	GO:0005664//GO:0005576	nuclear origin of replication recognition complex//extracellular region	KOG2146	Splicing coactivator SRm160/300, subunit SRm160 (contains PWI domain)
comp16606_c0	124.166	8.41958	3.8824	3.4e-06	0.00019598	376	--	--	--	--	--	--	--	--	--	--	--	--	--	--	--	--	--	--	--	--	--	--	--	--	--	--	--	--
comp16717_c0	2.07025	52.1791	-4.6556	3.5e-06	0.00020165	570	--	--	--	--	--	--	--	--	--	--	--	--	--	--	--	--	--	--	PF07174	Fibronectin-attachment protein (FAP)	--	--	GO:0050840	extracellular matrix binding	GO:0005576	extracellular region	KOG1878	Nuclear receptor coregulator SMRT/SMRTER, contains Myb-like domains
comp27542_c0	103.478	9.91189	3.384	3.53e-06	0.00020241	357	--	--	--	--	--	--	--	--	--	--	--	--	--	--	--	--	--	--	PF12235//PF11837	Fragile X-related 1 protein C terminal//Domain of unknown function (DUF3357)	GO:0005982//GO:0005985//GO:0006012	starch metabolic process//sucrose metabolic process//galactose metabolic process	GO:0003723//GO:0004575//GO:0004564	RNA binding//sucrose alpha-glucosidase activity//beta-fructofuranosidase activity	GO:0017177	glucosidase II complex	KOG3671	Actin regulatory protein (Wiskott-Aldrich syndrome protein)
comp13003_c0	4192.99	838.758	2.3217	3.67e-06	0.00020986	2391	77628000	NP_001029298.1	593	3.26e-67	omega-amidase NIT2 [Rattus norvegicus]	--	--	--	--	--	K13566	NIT2	omega-amidase	http://www.genome.jp/dbget-bin/www_bget?ko:K13566	Q6IR61	558	2.13e-63	Omega-amidase NIT2-A OS=Xenopus laevis GN=nit2a PE=2 SV=1	PF00795//PF04493	Carbon-nitrogen hydrolase//Endonuclease V	GO:0006807//GO:0006281	nitrogen compound metabolic process//DNA repair	GO:0004519//GO:0016810	endonuclease activity//hydrolase activity, acting on carbon-nitrogen (but not peptide) bonds	GO:0044424	intracellular part	KOG0806	Carbon-nitrogen hydrolase
comp15938_c0	76.3344	429.189	-2.4912	3.68e-06	0.00021044	537	--	--	--	--	--	--	--	--	--	--	--	--	--	--	--	--	--	--	--	--	--	--	--	--	--	--	KOG3589	G protein signaling regulators
comp17875_c0	658.347	120.735	2.447	3.71e-06	0.00021065	3671	--	--	--	--	--	--	--	--	--	--	--	--	--	--	--	--	--	--	--	--	--	--	--	--	--	--	KOG4809	Rab6 GTPase-interacting protein involved in endosome-to-TGN transport
comp9307_c0	50.4041	2.67764	4.2345	3.7e-06	0.00021065	572	--	--	--	--	--	--	--	--	--	--	--	--	--	--	--	--	--	--	--	--	--	--	--	--	--	--	--	--
comp8230_c0	324.688	55.1746	2.557	3.73e-06	0.0002117	1023	307111439	EFN59673.1	145	1.75e-07	hypothetical protein CHLNCDRAFT_133184 [Chlorella variabilis]	--	--	--	--	--	--	--	--	--	Q9FNS4	137	8.09e-08	PsbB mRNA maturation factor Mbb1, chloroplastic OS=Chlamydomonas reinhardtii GN=MBB1 PE=2 SV=1	PF00515//PF02535//PF04592	Tetratricopeptide repeat//ZIP Zinc transporter//Selenoprotein P, N terminal region	GO:0055085//GO:0030001	transmembrane transport//metal ion transport	GO:0046873//GO:0005515//GO:0008430	metal ion transmembrane transporter activity//protein binding//selenium binding	GO:0016020	membrane	KOG3544	Collagens (type IV and type XIII), and related proteins
comp19611_c0	850.121	163.237	2.3807	3.75e-06	0.0002121	1249	--	--	--	--	--	--	--	--	--	--	--	--	--	--	--	--	--	--	PF05297	Herpesvirus latent membrane protein 1 (LMP1)	GO:0019087	transformation of host cell by virus	--	--	GO:0016021	integral to membrane	--	--
comp6296_c0	26.99	0	Inf	3.76e-06	0.0002121	335	--	--	--	--	--	--	--	--	--	--	--	--	--	--	--	--	--	--	PF01437	Plexin repeat	--	--	--	--	GO:0016020	membrane	--	--
comp12702_c0	193.189	10.3094	4.228	3.77e-06	0.0002124	443	--	--	--	--	--	--	--	--	--	--	--	--	--	--	--	--	--	--	--	--	--	--	--	--	--	--	--	--
comp18867_c0	18202.4	248.329	6.1957	3.78e-06	0.0002124	1326	--	--	--	--	--	--	--	--	--	--	--	--	--	--	--	--	--	--	--	--	--	--	--	--	--	--	KOG0118	FOG: RRM domain
comp15940_c0	162.567	1.14911	7.1444	3.8e-06	0.00021303	648	--	--	--	--	--	--	--	--	--	--	--	--	--	--	--	--	--	--	--	--	--	--	--	--	--	--	--	--
comp15157_c0	24525.4	5024.91	2.2871	3.86e-06	0.00021577	1853	308803252	XP_003078939.1	1662	0	heat shock protein 70 / HSP70 (ISS) [Ostreococcus tauri]	269913060	FN391653.1	181	8.27e-88	Gluconobacter oxydans partial dnaK gene, type strain LMG 1408T	K04043	dnaK	molecular chaperone DnaK	http://www.genome.jp/dbget-bin/www_bget?ko:K04043	Q8YE76	1639	0	Chaperone protein DnaK OS=Brucella melitensis biotype 1 (strain 16M / ATCC 23456 / NCTC 10094) GN=dnaK PE=3 SV=2	PF06723	MreB/Mbl protein	GO:0000902//GO:0006457//GO:0009408//GO:0046686//GO:0009651//GO:0009615	cell morphogenesis//protein folding//response to heat//response to cadmium ion//response to salt stress//response to virus	GO:0005524//GO:0051082//GO:0008270	ATP binding//unfolded protein binding//zinc ion binding	GO:0005618//GO:0005739//GO:0005886//GO:0009507	cell wall//mitochondrion//plasma membrane//chloroplast	KOG0102	Molecular chaperones mortalin/PBP74/GRP75, HSP70 superfamily
comp15924_c0	2656.15	534.939	2.3119	3.89e-06	0.00021688	965	389751451	EIM92524.1	168	4.94e-11	vesicular-fusion protein SEC17 [Stereum hirsutum FP-91666 SS1]	--	--	--	--	--	K15296	NAPA, SNAPA, SEC17	alpha-soluble NSF attachment protein	http://www.genome.jp/dbget-bin/www_bget?ko:K15296	P54920	134	1.16e-07	Alpha-soluble NSF attachment protein OS=Homo sapiens GN=NAPA PE=1 SV=3	--	--	GO:0006810	transport	--	--	GO:0044464	cell part	KOG1586	Protein required for fusion of vesicles in vesicular transport, alpha-SNAP
comp48267_c0	147.72	19.7731	2.9013	4.02e-06	0.00022335	303	--	--	--	--	--	--	--	--	--	--	--	--	--	--	--	--	--	--	--	--	--	--	--	--	--	--	--	--
comp12681_c0	51.5124	1.14187	5.4955	4.05e-06	0.00022465	654	--	--	--	--	--	--	--	--	--	--	--	--	--	--	--	--	--	--	--	--	--	--	--	--	--	--	--	--
comp16380_c0	4170.86	848.496	2.2974	4.1e-06	0.00022709	967	224131334	XP_002328513.1	166	2.39e-11	predicted protein [Populus trichocarpa]	--	--	--	--	--	--	--	--	--	--	--	--	--	--	--	--	--	--	--	GO:0009536	plastid	KOG2133	Transcriptional corepressor Atrophin-1/DRPLA
comp12452_c0	1129.48	216.638	2.3823	4.24e-06	0.00023411	2183	356538733	XP_003537855.1	1056	1.45e-128	PREDICTED: V-type proton ATPase 116 kDa subunit a isoform 1-like [Glycine max]	159474211	XM_001695171.1	38	3.04e-08	Chlamydomonas reinhardtii vacuolar proton translocating ATPase subunit A (ATPvA2) mRNA, complete cds	K02154	ATPeVI, ATP6N1A	V-type H+-transporting ATPase subunit I	http://www.genome.jp/dbget-bin/www_bget?ko:K02154	A1A5G6	968	1.13e-116	V-type proton ATPase 116 kDa subunit a isoform 1 OS=Xenopus tropicalis GN=atp6v0a1 PE=2 SV=1	PF11593//PF01496	Mediator complex subunit 3 fungal//V-type ATPase 116kDa subunit family	GO:0043181//GO:0070072//GO:0032119//GO:0006357//GO:0015992//GO:0031669//GO:0015986//GO:0015991//GO:0071472	vacuolar sequestering//vacuolar proton-transporting V-type ATPase complex assembly//sequestering of zinc ion//regulation of transcription from RNA polymerase II promoter//proton transport//cellular response to nutrient levels//ATP synthesis coupled proton transport//ATP hydrolysis coupled proton transport//cellular response to salt stress	GO:0045735//GO:0015078//GO:0009678//GO:0001104	nutrient reservoir activity//hydrogen ion transmembrane transporter activity//hydrogen-translocating pyrophosphatase activity//RNA polymerase II transcription cofactor activity	GO:0009705//GO:0005739//GO:0009507//GO:0016592//GO:0005794//GO:0033177	plant-type vacuole membrane//mitochondrion//chloroplast//mediator complex//Golgi apparatus//proton-transporting two-sector ATPase complex, proton-transporting domain	KOG2189	Vacuolar H+-ATPase V0 sector, subunit a
comp16411_c1	69.0711	5.33355	3.6949	4.25e-06	0.00023411	468	--	--	--	--	--	--	--	--	--	--	--	--	--	--	--	--	--	--	--	--	--	--	--	--	--	--	KOG2510	SWI-SNF chromatin-remodeling complex protein
comp17684_c1	197.301	1020.3	-2.3705	4.26e-06	0.00023411	770	255086071	XP_002509002.1	197	8.85e-16	predicted protein [Micromonas sp. RCC299]	37508091	BA000045.2	39	2.9e-09	Gloeobacter violaceus PCC 7421 DNA, complete genome	--	--	--	--	--	--	--	--	PF12300	Protein of unknown function (DUF3628)	--	--	GO:0016817	hydrolase activity, acting on acid anhydrides	--	--	--	--
comp17081_c0	6.95661	83.906	-3.5923	4.49e-06	0.00024631	548	114053261	NP_001039630.1	155	6.12e-10	SUN domain-containing protein 5 [Bos taurus]	--	--	--	--	--	--	--	--	--	Q8TAQ9	137	7.18e-09	SUN domain-containing protein 3 OS=Homo sapiens GN=SUN3 PE=2 SV=4	--	--	--	--	--	--	--	--	KOG2687	Spindle pole body protein, contains UNC-84 domain
comp19820_c0	70.27	397.914	-2.5015	4.52e-06	0.00024732	508	--	--	--	--	--	--	--	--	--	--	--	--	--	--	--	--	--	--	--	--	--	--	--	--	--	--	--	--
comp13855_c0	34.6924	0.762453	5.5078	4.54e-06	0.00024808	268	428169167	EKX38103.1	166	6.27e-12	hypothetical protein GUITHDRAFT_77443 [Guillardia theta CCMP2712]	--	--	--	--	--	K08869	ADCK, ABC1	aarF domain-containing kinase	http://www.genome.jp/dbget-bin/www_bget?ko:K08869	Q94BU1	134	5.72e-09	Uncharacterized aarF domain-containing protein kinase At1g71810, chloroplastic OS=Arabidopsis thaliana GN=At1g71810 PE=1 SV=1	--	--	GO:0016310	phosphorylation	GO:0016301	kinase activity	--	--	--	--
comp89768_c0	0	33.9636	#NAME?	4.65e-06	0.00025325	474	327262679	XP_003216151.1	140	8.13e-09	PREDICTED: DNA replication complex GINS protein PSF1-like [Anolis carolinensis]	--	--	--	--	--	--	--	--	--	Q4IP51	111	7.75e-06	DNA replication complex GINS protein PSF1 OS=Gibberella zeae (strain PH-1 / ATCC MYA-4620 / FGSC 9075 / NRRL 31084) GN=PSF1 PE=3 SV=1	--	--	--	--	--	--	--	--	KOG3303	Predicted alpha-helical protein, potentially involved in replication/repair
comp16249_c1	90.4011	2.29098	5.3023	4.8e-06	0.00026092	382	194477324	YP_002049503.1	133	2.5e-08	possible ferredoxin (2Fe-2S) [Paulinella chromatophora]	--	--	--	--	--	--	--	--	--	--	--	--	--	PF00111	2Fe-2S iron-sulfur cluster binding domain	GO:0006118	electron transport	GO:0009055//GO:0051536	electron carrier activity//iron-sulfur cluster binding	--	--	--	--
comp15202_c0	31221.3	77.0041	8.6634	4.87e-06	0.00026404	1471	157062492	ABV03850.1	457	1.17e-51	high light inducible protein [Pyropia yezoensis]	157062491	EF649695.1	281	1.68e-143	Porphyra yezoensis high light inducible protein (Hli) mRNA, complete cds	--	--	--	--	--	--	--	--	--	--	--	--	--	--	--	--	--	--
comp18945_c0	2075.1	10079.6	-2.2802	4.94e-06	0.00026717	1364	--	--	--	--	--	--	--	--	--	--	--	--	--	--	--	--	--	--	--	--	--	--	--	--	--	--	KOG4229	Myosin VII, myosin IXB and related myosins
comp15586_c0	3340.3	676.5	2.3038	4.95e-06	0.00026719	1834	--	--	--	--	--	--	--	--	--	--	--	--	--	--	--	--	--	--	PF02079	Nuclear transition protein 1	GO:0007283	spermatogenesis	GO:0003677	DNA binding	GO:0005634//GO:0000786	nucleus//nucleosome	KOG2510	SWI-SNF chromatin-remodeling complex protein
comp20637_c0	224.445	36.2002	2.6323	5.15e-06	0.00027699	502	--	--	--	--	--	--	--	--	--	--	--	--	--	--	--	--	--	--	--	--	--	--	--	--	--	--	--	--
comp16548_c0	92.9244	515.712	-2.4724	5.17e-06	0.00027772	1548	330920499	XP_003299030.1	581	2.78e-64	hypothetical protein PTT_09941 [Pyrenophora teres f. teres 0-1]	--	--	--	--	--	--	--	--	--	Q6G6B3	333	2.28e-32	Dehydrosqualene desaturase OS=Staphylococcus aureus (strain MSSA476) GN=crtN PE=3 SV=1	PF00646//PF01593//PF01266	F-box domain//Flavin containing amine oxidoreductase//FAD dependent oxidoreductase	GO:0055114//GO:0044249//GO:0044710	oxidation-reduction process//cellular biosynthetic process//single-organism metabolic process	GO:0005515//GO:0016491	protein binding//oxidoreductase activity	--	--	KOG3544	Collagens (type IV and type XIII), and related proteins
comp384159_c0	25.7562	0	Inf	5.19e-06	0.00027838	286	--	--	--	--	--	--	--	--	--	--	--	--	--	--	--	--	--	--	--	--	--	--	--	--	--	--	KOG0489	Transcription factor zerknullt and related HOX domain proteins
comp17309_c0	1126.59	48.8803	4.5266	5.28e-06	0.00028243	2085	323452159	EGB08034.1	216	2.18e-15	hypothetical protein AURANDRAFT_64483 [Aureococcus anophagefferens]	--	--	--	--	--	--	--	--	--	--	--	--	--	PF10462//PF00413	Peptidase M66//Matrixin	GO:0006508	proteolysis	GO:0004222//GO:0008270	metalloendopeptidase activity//zinc ion binding	GO:0031012	extracellular matrix	KOG3227	Calcium-responsive transcription coactivator
comp13025_c0	656.243	11.8343	5.7932	5.35e-06	0.00028514	1213	242040063	XP_002467426.1	536	3.3e-60	hypothetical protein SORBIDRAFT_01g027910 [Sorghum bicolor]	--	--	--	--	--	K00630	ATS1	glycerol-3-phosphate O-acyltransferase	http://www.genome.jp/dbget-bin/www_bget?ko:K00630	Q42713	457	6.39e-50	Glycerol-3-phosphate acyltransferase, chloroplastic OS=Carthamus tinctorius PE=2 SV=1	PF01553	Acyltransferase	GO:0008152//GO:0006644	metabolic process//phospholipid metabolic process	GO:0016746	transferase activity, transferring acyl groups	GO:0009536	plastid	KOG4229	Myosin VII, myosin IXB and related myosins
comp18387_c0	726.854	3565.77	-2.2945	5.41e-06	0.00028738	3052	359489082	XP_002264736.2	605	2.78e-66	PREDICTED: xylulose 5-phosphate/phosphate translocator, chloroplastic-like [Vitis vinifera]	--	--	--	--	--	K15283	SLC35E1	solute carrier family 35, member E1	http://www.genome.jp/dbget-bin/www_bget?ko:K15283	P21727	528	3e-57	Triose phosphate/phosphate translocator, chloroplastic OS=Pisum sativum PE=1 SV=1	PF05757//PF06112//PF08449//PF10278//PF01787//PF00892//PF07741//PF04142//PF06003	Oxygen evolving enhancer protein 3 (PsbQ)//Gammaherpesvirus capsid protein//UAA transporter family//Mediator of RNA pol II transcription subunit 19//Ilarvirus coat protein//EamA-like transporter family//Brf1-like TBP-binding domain//Nucleotide-sugar transporter//Survival motor neuron protein (SMN)	GO:0045893//GO:0006357//GO:0006397//GO:0055085//GO:0006413//GO:0008643//GO:0015979	positive regulation of transcription, DNA-dependent//regulation of transcription from RNA polymerase II promoter//mRNA processing//transmembrane transport//translational initiation//carbohydrate transport//photosynthesis	GO:0003723//GO:0008270//GO:0001104//GO:0005351//GO:0005509	RNA binding//zinc ion binding//RNA polymerase II transcription cofactor activity//sugar:hydrogen symporter activity//calcium ion binding	GO:0016020//GO:0009523//GO:0019028//GO:0019898//GO:0005737//GO:0000139//GO:0009654//GO:0019012//GO:0016021//GO:0005634//GO:0016592	membrane//photosystem II//viral capsid//extrinsic to membrane//cytoplasm//Golgi membrane//oxygen evolving complex//virion//integral to membrane//nucleus//mediator complex	KOG1441	Glucose-6-phosphate/phosphate and phosphoenolpyruvate/phosphate antiporter
comp19243_c0	10719	1701.83	2.655	5.41e-06	0.00028738	1566	255080494	XP_002503827.1	916	1.97e-116	predicted protein [Micromonas sp. RCC299]	159470376	XM_001693284.1	42	1.3e-10	Chlamydomonas reinhardtii flagellar associated protein, adenosine kinase-like protein (FAP278) mRNA, complete cds	K00856	E2.7.1.20, ADK	adenosine kinase	http://www.genome.jp/dbget-bin/www_bget?ko:K00856	P47143	552	1.2e-63	Adenosine kinase OS=Saccharomyces cerevisiae (strain ATCC 204508 / S288c) GN=ADO1 PE=1 SV=1	PF07781//PF08919	Reovirus minor core protein Mu-2//F-actin binding	GO:0016310//GO:0006096//GO:0009749//GO:0007165//GO:0006094//GO:0080094//GO:0006468//GO:0009744//GO:0046686//GO:0080129//GO:0019344//GO:0009853//GO:0051788//GO:0006511//GO:0009651//GO:0006144//GO:0006169//GO:0009750	phosphorylation//glycolysis//response to glucose stimulus//signal transduction//gluconeogenesis//response to trehalose-6-phosphate stimulus//protein phosphorylation//response to sucrose stimulus//response to cadmium ion//proteasome core complex assembly//cysteine biosynthetic process//photorespiration//response to misfolded protein//ubiquitin-dependent protein catabolic process//response to salt …	GO:0005507//GO:0019201//GO:0016776//GO:0005524//GO:0004712//GO:0004715//GO:0005198//GO:0004001	copper ion binding//nucleotide kinase activity//phosphotransferase activity, phosphate group as acceptor//ATP binding//protein serine/threonine/tyrosine kinase activity//non-membrane spanning protein tyrosine kinase activity//structural molecule activity//adenosine kinase activity	GO:0019028//GO:0009506//GO:0048046//GO:0005829//GO:0005739//GO:0005886//GO:0009507//GO:0005634//GO:0005774//GO:0005794	viral capsid//plasmodesma//apoplast//cytosol//mitochondrion//plasma membrane//chloroplast//nucleus//vacuolar membrane//Golgi apparatus	KOG2854	Possible pfkB family carbohydrate kinase
comp10553_c0	3.17857	59.1499	-4.2179	5.49e-06	0.00029089	229	--	--	--	--	--	--	--	--	--	--	--	--	--	--	--	--	--	--	PF07689//PF06003	KaiB domain//Survival motor neuron protein (SMN)	GO:0006397//GO:0048511	mRNA processing//rhythmic process	GO:0003723	RNA binding	GO:0005634//GO:0005737	nucleus//cytoplasm	KOG3671	Actin regulatory protein (Wiskott-Aldrich syndrome protein)
comp18742_c0	184.984	934.876	-2.3374	5.55e-06	0.00029322	874	--	--	--	--	--	--	--	--	--	--	--	--	--	--	--	--	--	--	--	--	--	--	--	--	--	--	--	--
comp12641_c0	77.6101	7.23787	3.4226	5.67e-06	0.00029931	1079	224122364	XP_002330605.1	199	1.82e-15	predicted protein [Populus trichocarpa]	--	--	--	--	--	--	--	--	--	Q9FIC6	173	4.88e-13	Germin-like protein subfamily 1 member 17 OS=Arabidopsis thaliana GN=At5g39150 PE=2 SV=1	--	--	--	--	--	--	--	--	KOG1187	Serine/threonine protein kinase
comp15238_c0	5031.75	1026.09	2.2939	5.73e-06	0.0003018	1834	--	--	--	--	--	--	--	--	--	--	--	--	--	--	--	--	--	--	PF00137//PF00050//PF10099	ATP synthase subunit C//Kazal-type serine protease inhibitor domain//Anti-sigma-K factor rskA	GO:0015991//GO:0015992	ATP hydrolysis coupled proton transport//proton transport	GO:0005515//GO:0015078	protein binding//hydrogen ion transmembrane transporter activity	GO:0033177//GO:0016021//GO:0005886	proton-transporting two-sector ATPase complex, proton-transporting domain//integral to membrane//plasma membrane	KOG4297	C-type lectin
comp12215_c1	793.332	67.1429	3.5626	5.76e-06	0.00030238	364	--	--	--	--	--	--	--	--	--	--	--	--	--	--	--	--	--	--	--	--	--	--	--	--	--	--	KOG2812	Uncharacterized conserved protein
comp6160_c0	68.1301	5.72383	3.5732	5.82e-06	0.00030467	548	167521906	XP_001745291.1	158	8.94e-11	hypothetical protein [Monosiga brevicollis MX1]	--	--	--	--	--	--	--	--	--	--	--	--	--	PF08028	Acyl-CoA dehydrogenase, C-terminal domain	GO:0006810//GO:0055114	transport//oxidation-reduction process	GO:0016491	oxidoreductase activity	GO:0016021	integral to membrane	KOG0099	G protein subunit Galphas, small G protein superfamily
comp18191_c0	62.1564	362.996	-2.546	5.88e-06	0.00030732	2137	301090956	XP_002895673.1	139	1.61e-06	conserved hypothetical protein [Phytophthora infestans T30-4]	--	--	--	--	--	--	--	--	--	--	--	--	--	--	--	--	--	--	--	--	--	--	--
comp5658_c0	52.0699	299.687	-2.5249	5.95e-06	0.00031016	2147	--	--	--	--	--	--	--	--	--	--	--	--	--	--	--	--	--	--	--	--	--	--	--	--	--	--	KOG3544	Collagens (type IV and type XIII), and related proteins
comp20607_c0	88.6236	497.297	-2.4883	6.14e-06	0.00031948	474	--	--	--	--	--	--	--	--	--	--	--	--	--	--	--	--	--	--	--	--	--	--	--	--	--	--	--	--
comp12768_c0	661.61	128.49	2.3643	6.27e-06	0.00032492	467	--	--	--	--	--	--	--	--	--	--	--	--	--	--	--	--	--	--	--	--	--	--	--	--	--	--	--	--
comp16456_c0	107.235	571.344	-2.4136	6.27e-06	0.00032492	1304	308484707	XP_003104553.1	154	2.9e-09	hypothetical protein CRE_23389 [Caenorhabditis remanei]	--	--	--	--	--	--	--	--	--	Q5UR67	136	2.37e-08	Uncharacterized protein R617 OS=Acanthamoeba polyphaga mimivirus GN=MIMI_R617 PE=4 SV=1	--	--	--	--	--	--	--	--	KOG3544	Collagens (type IV and type XIII), and related proteins
comp7663_c0	4977.79	1026.15	2.2783	6.31e-06	0.0003262	1749	225715324	ACO13508.1	252	3.69e-22	Translocator protein [Esox lucius]	--	--	--	--	--	K05770	BZRP	benzodiazapine receptor	http://www.genome.jp/dbget-bin/www_bget?ko:K05770	O94327	141	9.78e-09	Translocator protein homolog OS=Schizosaccharomyces pombe (strain 972 / ATCC 24843) GN=SPBC725.10 PE=2 SV=2	PF03073	TspO/MBR family	--	--	--	--	GO:0016021	integral to membrane	KOG3797	Peripheral-type benzodiazepine receptor and related proteins
comp18078_c0	103.896	562.026	-2.4355	6.43e-06	0.00033188	3491	356524043	XP_003530642.1	276	4.38e-24	PREDICTED: uncharacterized protein LOC100806732 [Glycine max]	--	--	--	--	--	--	--	--	--	--	--	--	--	PF01079	Hint module	GO:0006508	proteolysis	GO:0008233//GO:0003824	peptidase activity//catalytic activity	--	--	KOG3638	Sonic hedgehog and related proteins
comp90228_c0	63.3344	4.96138	3.6742	6.45e-06	0.00033196	394	--	--	--	--	--	--	--	--	--	--	--	--	--	--	--	--	--	--	--	--	--	--	--	--	--	--	--	--
comp12194_c0	1.38016	44.6415	-5.0155	6.48e-06	0.00033272	245	--	--	--	--	--	--	--	--	--	--	--	--	--	--	--	--	--	--	--	--	--	--	--	--	--	--	--	--
comp14139_c0	132.608	17.8977	2.8893	6.69e-06	0.00034295	1115	--	--	--	--	--	--	--	--	--	--	--	--	--	--	--	--	--	--	PF02183	Homeobox associated leucine zipper	GO:0006355	regulation of transcription, DNA-dependent	GO:0003677	DNA binding	GO:0005634	nucleus	KOG2510	SWI-SNF chromatin-remodeling complex protein
comp7775_c1	69.4197	6.11049	3.506	6.87e-06	0.00035119	463	--	--	--	--	--	--	--	--	--	--	--	--	--	--	--	--	--	--	--	--	--	--	--	--	--	--	--	--
comp17749_c0	977.013	196.969	2.3104	6.96e-06	0.00035449	831	--	--	--	--	--	--	--	--	--	--	--	--	--	--	--	--	--	--	--	--	--	--	--	--	--	--	KOG3544	Collagens (type IV and type XIII), and related proteins
comp7503_c0	1984.75	9.52161	7.7035	6.95e-06	0.00035449	504	194702698	ACF85433.1	366	6.44e-40	unknown [Zea mays]	156986360	EU080324.1	46	2.39e-13	Phytophthora pistaciae isolate PD_01118(P6196) triosephosphate isomerase/glyceraldehyde-3-phosphate dehydrogenase (tigA) gene, partial cds	K01803	TPI, tpiA	triosephosphate isomerase (TIM)	http://www.genome.jp/dbget-bin/www_bget?ko:K01803	Q7JNS1	343	3.13e-38	Triosephosphate isomerase OS=Drosophila simulans GN=Tpi PE=3 SV=1	PF03932//PF00121	CutC family//Triosephosphate isomerase	GO:0006642//GO:0019563//GO:0046486//GO:0006096//GO:0006020//GO:0009658//GO:0080022//GO:0006013//GO:0009651//GO:0055070//GO:0032504//GO:0008152//GO:0006000//GO:0006094//GO:0046166//GO:0010043//GO:0015976//GO:0046686	triglyceride mobilization//glycerol catabolic process//glycerolipid metabolic process//glycolysis//inositol metabolic process//chloroplast organization//primary root development//mannose metabolic process//response to salt stress//copper ion homeostasis//multicellular organism reproduction//metabolic process//fructose metabolic process//gluconeogenesis//glyceraldehyde-3-phosphate biosynthetic pro…	GO:0005507//GO:0004807	copper ion binding//triose-phosphate isomerase activity	GO:0005840//GO:0048046//GO:0009941//GO:0005739//GO:0005886//GO:0009579//GO:0005773//GO:0005618//GO:0009570	ribosome//apoplast//chloroplast envelope//mitochondrion//plasma membrane//thylakoid//vacuole//cell wall//chloroplast stroma	KOG1643	Triosephosphate isomerase
comp13926_c0	44.0469	1.91157	4.5262	6.99e-06	0.00035484	404	--	--	--	--	--	--	--	--	--	--	--	--	--	--	--	--	--	--	--	--	--	--	--	--	--	--	--	--
comp16168_c0	70.9811	393.954	-2.4725	7.01e-06	0.00035516	1297	357113916	XP_003558747.1	179	1.63e-11	PREDICTED: pentatricopeptide repeat-containing protein At5g01110-like [Brachypodium distachyon]	--	--	--	--	--	--	--	--	--	Q9LFF1	172	1.04e-11	Pentatricopeptide repeat-containing protein At3g53700, chloroplastic OS=Arabidopsis thaliana GN=MEE40 PE=2 SV=1	PF06112	Gammaherpesvirus capsid protein	--	--	--	--	GO:0019028	viral capsid	KOG2146	Splicing coactivator SRm160/300, subunit SRm160 (contains PWI domain)
comp16846_c0	14328.2	3028.71	2.2421	7.02e-06	0.00035516	1814	149555699	XP_001516973.1	190	1.2e-13	PREDICTED: charged multivesicular body protein 5-like, partial [Ornithorhynchus anatinus]	--	--	--	--	--	--	--	--	--	Q6BSH2	122	5.69e-06	Vacuolar-sorting protein SNF7 OS=Debaryomyces hansenii (strain ATCC 36239 / CBS 767 / JCM 1990 / NBRC 0083 / IGC 2968) GN=SNF7 PE=3 SV=2	PF07739//PF03357	TipAS antibiotic-recognition domain//Snf7	GO:0045892//GO:0015031	negative regulation of transcription, DNA-dependent//protein transport	GO:0003677	DNA binding	--	--	KOG1655	Protein involved in vacuolar protein sorting
comp12220_c0	178.655	27.7987	2.6841	7.07e-06	0.00035588	746	--	--	--	--	--	--	--	--	--	--	--	--	--	--	--	--	--	--	PF01431	Peptidase family M13	GO:0006508	proteolysis	GO:0004222	metalloendopeptidase activity	--	--	KOG3529	Radixin, moesin and related proteins of the ERM family
comp18666_c0	1587.13	325.712	2.2848	7.07e-06	0.00035588	2152	380486132	CCF38904.1	143	7.64e-07	endoglucanase-4 [Colletotrichum higginsianum]	--	--	--	--	--	--	--	--	--	P50272	142	1.35e-08	Putative polysaccharide-binding protein OS=Porphyra purpurea PE=2 SV=1	PF00734	Fungal cellulose binding domain	GO:0005975	carbohydrate metabolic process	GO:0030248//GO:0004553	cellulose binding//hydrolase activity, hydrolyzing O-glycosyl compounds	GO:0005576	extracellular region	--	--
comp18216_c1	36.4908	1.14187	4.9981	7.22e-06	0.0003626	707	270004735	EFA01183.1	198	1.12e-14	hypothetical protein TcasGA2_TC010509 [Tribolium castaneum]	--	--	--	--	--	--	--	--	--	Q05654	122	2.58e-06	Retrotransposable element Tf2 155 kDa protein type 1 OS=Schizosaccharomyces pombe (strain 972 / ATCC 24843) GN=Tf2-1 PE=2 SV=1	PF00078	Reverse transcriptase (RNA-dependent DNA polymerase)	GO:0006278	RNA-dependent DNA replication	GO:0003964//GO:0003723	RNA-directed DNA polymerase activity//RNA binding	--	--	KOG0017	FOG: Transposon-encoded proteins with TYA, reverse transcriptase, integrase domains in various combinations
comp17436_c3	359.603	64.5549	2.4778	7.4e-06	0.00037053	3231	--	--	--	--	--	--	--	--	--	--	--	--	--	--	--	--	--	--	PF02944	BESS motif	--	--	GO:0003677	DNA binding	--	--	KOG1181	FOG: Low-complexity
comp75240_c0	54.196	3.43647	3.9792	7.4e-06	0.00037053	252	--	--	--	--	--	--	--	--	--	--	--	--	--	--	--	--	--	--	--	--	--	--	--	--	--	--	KOG1721	FOG: Zn-finger
comp17443_c0	57.2839	321.499	-2.4886	7.59e-06	0.00037908	1339	--	--	--	--	--	--	--	--	--	--	--	--	--	--	--	--	--	--	--	--	--	--	--	--	--	--	--	--
comp13958_c0	10.5534	101.049	-3.2593	7.7e-06	0.00038372	966	--	--	--	--	--	--	--	--	--	--	--	--	--	--	--	--	--	--	PF01753//PF06112	MYND finger//Gammaherpesvirus capsid protein	--	--	GO:0008270	zinc ion binding	GO:0019028	viral capsid	--	--
comp12813_c0	416.219	42.6394	3.2871	7.78e-06	0.00038687	555	--	--	--	--	--	--	--	--	--	--	--	--	--	--	--	--	--	--	--	--	--	--	--	--	--	--	KOG1279	Chromatin remodeling factor subunit and related transcription factors
comp6946_c0	82.6567	437.836	-2.4052	7.86e-06	0.00039002	1130	56758062	AAW27171.1	774	4.01e-96	SJCHGC09312 protein [Schistosoma japonicum]	--	--	--	--	--	K10752	RBBP4, HAT2, CAF1, MIS16	histone-binding protein RBBP4	http://www.genome.jp/dbget-bin/www_bget?ko:K10752	Q5RF92	768	2.82e-96	Histone-binding protein RBBP4 OS=Pongo abelii GN=RBBP4 PE=2 SV=3	PF00400	WD domain, G-beta repeat	GO:0000122	negative regulation of transcription from RNA polymerase II promoter	GO:0005515	protein binding	GO:0016581//GO:0035098	NuRD complex//ESC/E(Z) complex	KOG0264	Nucleosome remodeling factor, subunit CAF1/NURF55/MSI1
comp16713_c0	193.844	9.52523	4.347	7.96e-06	0.00039384	1086	218192121	EEC74548.1	354	6.25e-34	hypothetical protein OsI_10084 [Oryza sativa Indica Group]	--	--	--	--	--	--	--	--	--	Q9H172	222	2.29e-18	ATP-binding cassette sub-family G member 4 OS=Homo sapiens GN=ABCG4 PE=2 SV=2	PF01777//PF01061	Ribosomal L27e protein family//ABC-2 type transporter	GO:0042254//GO:0006412	ribosome biogenesis//translation	GO:0017111//GO:0003735	nucleoside-triphosphatase activity//structural constituent of ribosome	GO:0005840//GO:0016020//GO:0005622	ribosome//membrane//intracellular	KOG0061	Transporter, ABC superfamily (Breast cancer resistance protein)
comp7568_c0	140.889	19.802	2.8308	7.97e-06	0.00039384	464	--	--	--	--	--	--	--	--	--	--	--	--	--	--	--	--	--	--	--	--	--	--	--	--	--	--	--	--
comp17474_c0	127.798	661.518	-2.3719	8.2e-06	0.00040422	1365	255564466	XP_002523229.1	1198	5.26e-158	cysteine desulfurylase, putative [Ricinus communis]	227452846	CP001601.1	38	1.89e-08	Corynebacterium aurimucosum ATCC 700975, complete genome	K11717	sufS	cysteine desulfurase / selenocysteine lyase	http://www.genome.jp/dbget-bin/www_bget?ko:K11717	P63518	969	1.98e-125	Probable cysteine desulfurase OS=Staphylococcus aureus (strain Mu50 / ATCC 700699) GN=csd PE=1 SV=1	PF00266	Aminotransferase class-V	GO:0006790//GO:0008152//GO:0010039//GO:0000302//GO:0055072//GO:0009073//GO:0010269//GO:0001887//GO:0018283	sulfur compound metabolic process//metabolic process//response to iron ion//response to reactive oxygen species//iron ion homeostasis//aromatic amino acid family biosynthetic process//response to selenium ion//selenium compound metabolic process//iron incorporation into metallo-sulfur cluster	GO:0031071//GO:0009000//GO:0008483	cysteine desulfurase activity//selenocysteine lyase activity//transaminase activity	GO:0009507	chloroplast	KOG1549	Cysteine desulfurase NFS1
comp6215_c0	36.8323	0	Inf	8.31e-06	0.00040887	246	--	--	--	--	--	--	--	--	--	--	--	--	--	--	--	--	--	--	--	--	--	--	--	--	--	--	--	--
comp15949_c0	27.443	179.104	-2.7063	8.53e-06	0.00041686	297	428185790	EKX54642.1	226	7.15e-21	hypothetical protein GUITHDRAFT_63367, partial [Guillardia theta CCMP2712]	--	--	--	--	--	K00606	panB	3-methyl-2-oxobutanoate hydroxymethyltransferase	http://www.genome.jp/dbget-bin/www_bget?ko:K00606	A6LWN6	126	3.54e-08	3-methyl-2-oxobutanoate hydroxymethyltransferase OS=Clostridium beijerinckii (strain ATCC 51743 / NCIMB 8052) GN=panB PE=3 SV=1	PF02548	Ketopantoate hydroxymethyltransferase	GO:0015940	pantothenate biosynthetic process	GO:0003864//GO:0008270//GO:0050897	3-methyl-2-oxobutanoate hydroxymethyltransferase activity//zinc ion binding//cobalt ion binding	GO:0005739//GO:0009507	mitochondrion//chloroplast	--	--
comp18075_c0	325.106	57.5996	2.4968	8.53e-06	0.00041686	1247	326429530	EGD75100.1	144	2.37e-07	CobW/P47K family protein [Salpingoeca sp. ATCC 50818]	--	--	--	--	--	--	--	--	--	P31521	135	1.87e-07	47 kDa protein OS=Pseudomonas chlororaphis PE=3 SV=1	PF00089//PF05836	Trypsin//Chorion protein S16	GO:0006508//GO:0007275	proteolysis//multicellular organismal development	GO:0004252	serine-type endopeptidase activity	GO:0042600	chorion	KOG2510	SWI-SNF chromatin-remodeling complex protein
comp19602_c0	4761.76	1014.64	2.2305	8.52e-06	0.00041686	1476	353234541	CCA66565.1	289	1.05e-24	related to diaphanous protein homolog 1 [Piriformospora indica DSM 11827]	--	--	--	--	--	--	--	--	--	Q84ZL0	261	2.12e-22	Formin-like protein 5 OS=Oryza sativa subsp. japonica GN=FH5 PE=2 SV=2	PF10099	Anti-sigma-K factor rskA	--	--	GO:0005488	binding	GO:0016021//GO:0005886	integral to membrane//plasma membrane	KOG1922	Rho GTPase effector BNI1 and related formins
comp12535_c0	324.033	1529.94	-2.2393	8.57e-06	0.00041837	1134	255941128	XP_002561333.1	256	2.92e-22	Pc16g10230 [Penicillium chrysogenum Wisconsin 54-1255]	--	--	--	--	--	K00008	E1.1.1.14, gutB	L-iditol 2-dehydrogenase	http://www.genome.jp/dbget-bin/www_bget?ko:K00008	O58389	262	3.09e-24	Probable L-threonine 3-dehydrogenase OS=Pyrococcus horikoshii (strain ATCC 700860 / DSM 12428 / JCM 9974 / NBRC 100139 / OT-3) GN=tdh PE=1 SV=1	PF10589//PF00107//PF08241//PF08240	NADH-ubiquinone oxidoreductase-F iron-sulfur binding region//Zinc-binding dehydrogenase//Methyltransferase domain//Alcohol dehydrogenase GroES-like domain	GO:0008152//GO:0055114	metabolic process//oxidation-reduction process	GO:0008168//GO:0008270//GO:0016491	methyltransferase activity//zinc ion binding//oxidoreductase activity	--	--	KOG0024	Sorbitol dehydrogenase
comp10000_c0	1.38016	43.4707	-4.9771	8.6e-06	0.00041853	720	195435472	XP_002065707.1	155	1.17e-10	GK10804 [Drosophila willistoni]	--	--	--	--	--	--	--	--	--	P10978	142	6.47e-09	Retrovirus-related Pol polyprotein from transposon TNT 1-94 OS=Nicotiana tabacum PE=2 SV=1	--	--	--	--	--	--	--	--	KOG3544	Collagens (type IV and type XIII), and related proteins
comp11885_c0	39.7042	239.764	-2.5943	8.85e-06	0.00042659	1286	410218	AAA16121.1	662	3.65e-74	replication factor C large subunit [Homo sapiens]	--	--	--	--	--	K10754	RFC1	replication factor C subunit 1	http://www.genome.jp/dbget-bin/www_bget?ko:K10754	A3DNV8	176	1.88e-12	Replication factor C large subunit OS=Staphylothermus marinus (strain ATCC 43588 / DSM 3639 / F1) GN=rfcL PE=3 SV=1	PF08519	Replication factor RFC1 C terminal domain	GO:0000278//GO:0006260//GO:0006289//GO:0010833//GO:0006810//GO:0006835//GO:0019222//GO:0006261//GO:0006767//GO:0071705	mitotic cell cycle//DNA replication//nucleotide-excision repair//telomere maintenance via telomere lengthening//transport//dicarboxylic acid transport//regulation of metabolic process//DNA-dependent DNA replication//water-soluble vitamin metabolic process//nitrogen compound transport	GO:0005524//GO:0003689//GO:0005515//GO:0097159//GO:1901363//GO:0005215	ATP binding//DNA clamp loader activity//protein binding//organic cyclic compound binding//heterocyclic compound binding//transporter activity	GO:0005663//GO:0042575//GO:0005886//GO:0005634	DNA replication factor C complex//DNA polymerase complex//plasma membrane//nucleus	KOG1968	Replication factor C, subunit RFC1 (large subunit)
comp15650_c0	117.349	597.229	-2.3475	8.83e-06	0.00042659	1218	407916553	EKG09919.1	468	6.94e-51	DNA repair protein [Macrophomina phaseolina MS6]	--	--	--	--	--	K04799	FEN1, RAD2	flap endonuclease-1	http://www.genome.jp/dbget-bin/www_bget?ko:K04799	C5JVG7	447	4.19e-49	Flap endonuclease 1 OS=Ajellomyces dermatitidis (strain SLH14081) GN=FEN1 PE=3 SV=2	PF00867//PF01367	XPG I-region//5'-3' exonuclease, C-terminal SAM fold	GO:0006281//GO:0006259//GO:0006974	DNA repair//DNA metabolic process//response to DNA damage stimulus	GO:0003677//GO:0003824//GO:0005488//GO:0004518	DNA binding//catalytic activity//binding//nuclease activity	GO:0005634	nucleus	KOG2519	5'-3' exonuclease
comp17295_c1	14279.1	3053.18	2.2255	8.85e-06	0.00042659	3915	115446689	NP_001047124.1	423	6.96e-42	Os02g0555700 [Oryza sativa Japonica Group]	--	--	--	--	--	--	--	--	--	Q96EY1	202	8.55e-15	DnaJ homolog subfamily A member 3, mitochondrial OS=Homo sapiens GN=DNAJA3 PE=1 SV=2	PF07743//PF00226	HSCB C-terminal oligomerisation domain//DnaJ domain	GO:0006457	protein folding	GO:0031072	heat shock protein binding	--	--	KOG0691	Molecular chaperone (DnaJ superfamily)
comp18893_c0	28256.8	6181.83	2.1925	8.85e-06	0.00042659	1065	429326693	AFZ78682.1	292	2.4e-28	peroxiredoxin-like protein [Coptotermes formosanus]	--	--	--	--	--	K11187	PRDX5	peroxiredoxin 5, atypical 2-Cys peroxiredoxin	http://www.genome.jp/dbget-bin/www_bget?ko:K11187	P73728	241	1.73e-22	Putative peroxiredoxin sll1621 OS=Synechocystis sp. (strain PCC 6803 / Kazusa) GN=sll1621 PE=1 SV=1	PF08534//PF00578	Redoxin//AhpC/TSA family	GO:0055114	oxidation-reduction process	GO:0016209//GO:0016491	antioxidant activity//oxidoreductase activity	--	--	KOG0541	Alkyl hydroperoxide reductase/peroxiredoxin
comp6417_c0	107.256	11.8271	3.1809	8.78e-06	0.00042659	864	414866495	DAA45052.1	290	2.98e-27	TPA: hypothetical protein ZEAMMB73_628261 [Zea mays]	--	--	--	--	--	--	--	--	--	--	--	--	--	PF06941//PF00702	5' nucleotidase, deoxy (Pyrimidine), cytosolic type C protein (NT5C)//haloacid dehalogenase-like hydrolase	GO:0008152	metabolic process	GO:0003824//GO:0016791	catalytic activity//phosphatase activity	--	--	KOG2914	Predicted haloacid-halidohydrolase and related hydrolases
comp13575_c0	16424.7	3525.85	2.2198	8.93e-06	0.00042957	4073	355720978	AES07114.1	709	4.32e-75	staphylococcal nuclease and tudor domain containing 1 [Mustela putorius furo]	--	--	--	--	--	--	--	--	--	Q9Y7U7	423	7.67e-41	Staphylococcal nuclease domain-containing protein 1 OS=Schizosaccharomyces pombe (strain 972 / ATCC 24843) GN=snd1 PE=1 SV=1	PF05038//PF00565	Cytochrome Cytochrome b558 alpha-subunit//Staphylococcal nuclease homologue	GO:0044238//GO:0050896//GO:0044237//GO:0071704	primary metabolic process//response to stimulus//cellular metabolic process//organic substance metabolic process	GO:0020037//GO:0016788//GO:0003676	heme binding//hydrolase activity, acting on ester bonds//nucleic acid binding	GO:0043231//GO:0044444	intracellular membrane-bounded organelle//cytoplasmic part	KOG2039	Transcriptional coactivator p100
comp12647_c0	343.265	1688.85	-2.2987	8.95e-06	0.0004297	1847	378734808	EHY61267.1	133	3.52e-06	cyclopropane-fatty-acyl-phospholipid synthase [Exophiala dermatitidis NIH/UT8656]	--	--	--	--	--	--	--	--	--	Q2P2C4	143	1.18e-08	3-demethylubiquinone-9 3-methyltransferase OS=Xanthomonas oryzae pv. oryzae (strain MAFF 311018) GN=ubiG PE=3 SV=1	PF01135//PF08003//PF08241//PF05175//PF00420	Protein-L-isoaspartate(D-aspartate) O-methyltransferase (PCMT)//Protein of unknown function (DUF1698)//Methyltransferase domain//Methyltransferase small domain//NADH-ubiquinone/plastoquinone oxidoreductase chain 4L	GO:0002098//GO:0008152//GO:0006479//GO:0046500//GO:0042773//GO:0055114//GO:0008033//GO:0006464//GO:0009451	tRNA wobble uridine modification//metabolic process//protein methylation//S-adenosylmethionine metabolic process//ATP synthesis coupled electron transport//oxidation-reduction process//tRNA processing//cellular protein modification process//RNA modification	GO:0016651//GO:0008168//GO:0004719//GO:0016300	oxidoreductase activity, acting on NADH or NADPH//methyltransferase activity//protein-L-isoaspartate (D-aspartate) O-methyltransferase activity//tRNA (uracil) methyltransferase activity	--	--	KOG3544	Collagens (type IV and type XIII), and related proteins
comp12382_c0	100.006	12.1992	3.0352	9.23e-06	0.00044185	310	--	--	--	--	--	--	--	--	--	--	--	--	--	--	--	--	--	--	--	--	--	--	--	--	--	--	KOG2570	SWI/SNF transcription activation complex subunit
comp39718_c0	41.4678	1.14911	5.1734	9.29e-06	0.0004438	623	255562146	XP_002522081.1	345	3.29e-35	Squalene monooxygenase, putative [Ricinus communis]	--	--	--	--	--	K00511	SQLE, ERG1	squalene monooxygenase	http://www.genome.jp/dbget-bin/www_bget?ko:K00511	P52020	242	5.21e-22	Squalene monooxygenase OS=Rattus norvegicus GN=Sqle PE=2 SV=1	PF01210//PF05834//PF02737//PF01266//PF03446//PF08491//PF02558//PF07992//PF00070//PF01134	NAD-dependent glycerol-3-phosphate dehydrogenase N-terminus//Lycopene cyclase protein//3-hydroxyacyl-CoA dehydrogenase, NAD binding domain//FAD dependent oxidoreductase//NAD binding domain of 6-phosphogluconate dehydrogenase//Squalene epoxidase//Ketopantoate reductase PanE/ApbA//Pyridine nucleotide-disulphide oxidoreductase//Pyridine nucleotide-disulphide oxidoreductase//Glucose inhibited divisio…	GO:0009414//GO:0055114//GO:0006574//GO:0006631//GO:0006633//GO:0016117//GO:0044249//GO:0006694//GO:0015940//GO:0016126//GO:0019521//GO:0046168//GO:0018874//GO:0008033//GO:0006098//GO:0006552//GO:0006554//GO:0006568//GO:0016114//GO:0006550	response to water deprivation//oxidation-reduction process//valine catabolic process//fatty acid metabolic process//fatty acid biosynthetic process//carotenoid biosynthetic process//cellular biosynthetic process//steroid biosynthetic process//pantothenate biosynthetic process//sterol biosynthetic process//D-gluconate metabolic process//glycerol-3-phosphate catabolic process//benzoate metabolic pr…	GO:0050660//GO:0016705//GO:0016491//GO:0016616//GO:0004616//GO:0008677//GO:0051287//GO:0003857//GO:0004506	flavin adenine dinucleotide binding//oxidoreductase activity, acting on paired donors, with incorporation or reduction of molecular oxygen//oxidoreductase activity//oxidoreductase activity, acting on the CH-OH group of donors, NAD or NADP as acceptor//phosphogluconate dehydrogenase (decarboxylating) activity//2-dehydropantoate 2-reductase activity//NAD binding//3-hydroxyacyl-CoA dehydrogenase act…	GO:0005737//GO:0016021	cytoplasm//integral to membrane	KOG1298	Squalene monooxygenase
comp14948_c0	220.248	1080.5	-2.2945	9.49e-06	0.00045255	2031	32140557	BAC78195.1	997	1.14e-123	prolyl-tRNA synthetase [Raphanus sativus]	82943940	AP007255.1	78	1.64e-30	Magnetospirillum magneticum AMB-1 DNA, complete genome	K01881	PARS, proS	prolyl-tRNA synthetase	http://www.genome.jp/dbget-bin/www_bget?ko:K01881	B3ER64	1059	8.87e-135	Proline--tRNA ligase OS=Amoebophilus asiaticus (strain 5a2) GN=proS PE=3 SV=1	PF09180//PF00587	Prolyl-tRNA synthetase, C-terminal//tRNA synthetase class II core domain (G, H, P, S and T)	GO:0006433//GO:0006560//GO:0006525//GO:0006418	prolyl-tRNA aminoacylation//proline metabolic process//arginine metabolic process//tRNA aminoacylation for protein translation	GO:0005524//GO:0000166//GO:0004812//GO:0004827	ATP binding//nucleotide binding//aminoacyl-tRNA ligase activity//proline-tRNA ligase activity	GO:0005737	cytoplasm	KOG4163	Prolyl-tRNA synthetase
comp39752_c0	1.28955	43.1311	-5.0638	9.51e-06	0.00045266	208	--	--	--	--	--	--	--	--	--	--	--	--	--	--	--	--	--	--	--	--	--	--	--	--	--	--	--	--
comp15378_c0	2283.24	485.188	2.2345	9.63e-06	0.00045722	2819	297745378	CBI40458.3	582	1.41e-65	unnamed protein product [Vitis vinifera]	--	--	--	--	--	K14566	UTP24, FCF1	U3 small nucleolar RNA-associated protein 24	http://www.genome.jp/dbget-bin/www_bget?ko:K14566	O74862	146	9.2e-09	rRNA-processing protein utp23 OS=Schizosaccharomyces pombe (strain 972 / ATCC 24843) GN=utp23 PE=2 SV=1	PF00566	TBC domain	GO:0032313	regulation of Rab GTPase activity	GO:0005097	Rab GTPase activator activity	GO:0005622	intracellular	KOG3165	Predicted nucleic-acid-binding protein, contains PIN domain
comp16917_c1	32.5664	204.652	-2.6517	9.84e-06	0.00046628	1640	299749591	XP_001836217.2	155	2.42e-08	atypical/PIKK/PI3K protein kinase [Coprinopsis cinerea okayama7#130]	--	--	--	--	--	--	--	--	--	P42348	131	1.23e-06	Phosphatidylinositol 3-kinase, nodule isoform OS=Glycine max PE=2 SV=1	PF00440//PF00454//PF02783	Bacterial regulatory proteins, tetR family//Phosphatidylinositol 3- and 4-kinase//Methyl-coenzyme M reductase beta subunit, N-terminal domain	GO:0046656	folic acid biosynthetic process	GO:0003677//GO:0050524//GO:0016773//GO:0016740	DNA binding//coenzyme-B sulfoethylthiotransferase activity//phosphotransferase activity, alcohol group as acceptor//transferase activity	--	--	KOG0906	Phosphatidylinositol 3-kinase VPS34, involved in signal transduction
comp17165_c0	137.508	679.668	-2.3053	9.87e-06	0.00046695	861	323448077	EGB03980.1	394	2.88e-43	hypothetical protein AURANDRAFT_33186 [Aureococcus anophagefferens]	--	--	--	--	--	K01462	PDF, def	peptide deformylase	http://www.genome.jp/dbget-bin/www_bget?ko:K01462	B0UWZ5	277	5.08e-28	Peptide deformylase OS=Haemophilus somnus (strain 2336) GN=def PE=3 SV=1	PF11825	Nuclear/hormone receptor activator site AF-1	--	--	GO:0005515	protein binding	--	--	KOG3544	Collagens (type IV and type XIII), and related proteins
comp11739_c0	503.211	96.8098	2.3779	9.96e-06	0.00047006	606	15224315	NP_181291.1	342	6.35e-35	ADP-ribosylation factor GTPase-activating protein AGD7 [Arabidopsis thaliana]	--	--	--	--	--	K12492	ARFGAP1	ADP-ribosylation factor GTPase-activating protein 1	http://www.genome.jp/dbget-bin/www_bget?ko:K12492	Q28CM8	296	1.32e-29	ADP-ribosylation factor GTPase-activating protein 2 OS=Xenopus tropicalis GN=arfgap2 PE=2 SV=1	PF01258//PF01412	Prokaryotic dksA/traR C4-type zinc finger//Putative GTPase activating protein for Arf	GO:0032312//GO:0006007//GO:0048193//GO:0030244	regulation of ARF GTPase activity//glucose catabolic process//Golgi vesicle transport//cellulose biosynthetic process	GO:0008060//GO:0003677//GO:0008270	ARF GTPase activator activity//DNA binding//zinc ion binding	GO:0005634//GO:0005829//GO:0005794	nucleus//cytosol//Golgi apparatus	KOG0704	ADP-ribosylation factor GTPase activator
comp12034_c2	38.3241	230.861	-2.5907	1.04e-05	0.00048985	298	219111583	XP_002177543.1	291	4.43e-29	nuclear-encoded-like protein of chloroplast gro [Phaeodactylum tricornutum CCAP 1055/1]	--	--	--	--	--	K04077	groEL, HSPD1	chaperonin GroEL	http://www.genome.jp/dbget-bin/www_bget?ko:K04077	Q328C4	289	4.1e-30	60 kDa chaperonin OS=Shigella dysenteriae serotype 1 (strain Sd197) GN=groL PE=3 SV=1	PF00118	TCP-1/cpn60 chaperonin family	GO:0044267//GO:0042026	cellular protein metabolic process//protein refolding	GO:0005524	ATP binding	GO:0033009	nucleomorph	KOG0356	Mitochondrial chaperonin, Cpn60/Hsp60p
comp19121_c0	10697.8	1043.34	3.358	1.06e-05	0.00049664	1916	168039211	XP_001772092.1	139	3.36e-07	predicted protein [Physcomitrella patens subsp. patens]	--	--	--	--	--	--	--	--	--	--	--	--	--	PF04542//PF00595	Sigma-70 region 2//PDZ domain (Also known as DHR or GLGF)	GO:0006355//GO:0006352	regulation of transcription, DNA-dependent//DNA-dependent transcription, initiation	GO:0003677//GO:0005515//GO:0003700//GO:0016987	DNA binding//protein binding//sequence-specific DNA binding transcription factor activity//sigma factor activity	GO:0044435//GO:0005667//GO:0009507	plastid part//transcription factor complex//chloroplast	KOG2510	SWI-SNF chromatin-remodeling complex protein
comp12155_c0	41.0496	1.91157	4.4245	1.06e-05	0.00049732	322	--	--	--	--	--	--	--	--	--	--	--	--	--	--	--	--	--	--	--	--	--	--	--	--	--	--	--	--
comp12686_c0	21.5041	148.437	-2.7872	1.08e-05	0.00050343	595	--	--	--	--	--	--	--	--	--	--	--	--	--	--	--	--	--	--	PF00468	Ribosomal protein L34	GO:0042254//GO:0006412	ribosome biogenesis//translation	GO:0003735	structural constituent of ribosome	GO:0005840//GO:0005622	ribosome//intracellular	--	--
comp17848_c1	861.511	3940.41	-2.1934	1.08e-05	0.00050343	1020	32394616	AAM94006.1	150	3.29e-09	sonic hedgehog protein precursor [Griffithsia japonica]	--	--	--	--	--	--	--	--	--	--	--	--	--	PF04554//PF01079	Extensin-like region//Hint module	GO:0009664//GO:0006508//GO:0042546	plant-type cell wall organization//proteolysis//cell wall biogenesis	GO:0005199//GO:0008233	structural constituent of cell wall//peptidase activity	GO:0005618	cell wall	KOG4701	Chitinase
comp21270_c0	374.346	72.0319	2.3777	1.1e-05	0.00051147	301	--	--	--	--	--	--	--	--	--	--	--	--	--	--	--	--	--	--	PF03739	Predicted permease YjgP/YjgQ family	--	--	--	--	GO:0016021	integral to membrane	--	--
comp26160_c0	77.9725	8.00757	3.2835	1.1e-05	0.00051147	419	302806920	XP_002985191.1	361	7.15e-38	hypothetical protein SELMODRAFT_122027 [Selaginella moellendorffii]	--	--	--	--	--	K05681	ABCG2	ATP-binding cassette, subfamily G (WHITE), member 2	http://www.genome.jp/dbget-bin/www_bget?ko:K05681	Q5MB13	322	9.34e-34	ATP-binding cassette sub-family G member 2 OS=Macaca mulatta GN=ABCG2 PE=2 SV=1	PF09222//PF00005	Fimbrial adhesin F17-AG, lectin domain//ABC transporter	GO:0044406	adhesion to host	GO:0005524//GO:0000166//GO:0017111//GO:0016887	ATP binding//nucleotide binding//nucleoside-triphosphatase activity//ATPase activity	GO:0009289	pilus	KOG0061	Transporter, ABC superfamily (Breast cancer resistance protein)
comp17488_c0	2093.45	453.57	2.2065	1.1e-05	0.00051279	1888	384487170	EIE79350.1	1120	1.23e-143	hypothetical protein RO3G_04055 [Rhizopus delemar RA 99-880]	--	--	--	--	--	K00814	GPT, ALT	alanine transaminase	http://www.genome.jp/dbget-bin/www_bget?ko:K00814	Q8BGT5	1021	2.76e-129	Alanine aminotransferase 2 OS=Mus musculus GN=Gpt2 PE=2 SV=1	PF00155//PF01212	Aminotransferase class I and II//Beta-eliminating lyase	GO:0009058//GO:0006520	biosynthetic process//cellular amino acid metabolic process	GO:0016829//GO:0016740//GO:0003824//GO:0030170	lyase activity//transferase activity//catalytic activity//pyridoxal phosphate binding	--	--	KOG0258	Alanine aminotransferase
comp12096_c0	281.554	49.9207	2.4957	1.12e-05	0.00051842	330	--	--	--	--	--	--	--	--	--	--	--	--	--	--	--	--	--	--	--	--	--	--	--	--	--	--	KOG2101	Intermediate filament-like protein, sorting nexins, and related proteins containing PX (PhoX) domain(s)
comp7471_c0	135.396	692.745	-2.3551	1.12e-05	0.00051921	1460	406862701	EKD15750.1	153	1.41e-09	nucleosome binding protein [Marssonina brunnea f. sp. &apos;multigermtubi&apos; MB_m1]	--	--	--	--	--	K10802	HMGB1	high mobility group protein B1	http://www.genome.jp/dbget-bin/www_bget?ko:K10802	P40632	137	1.01e-08	High mobility group protein homolog NHP1 OS=Babesia bovis PE=1 SV=1	PF00505	HMG (high mobility group) box	--	--	GO:0005515	protein binding	--	--	KOG0381	HMG box-containing protein
comp8485_c0	2278.64	496.55	2.1982	1.14e-05	0.00052616	1304	--	--	--	--	--	--	--	--	--	--	--	--	--	--	--	--	--	--	--	--	--	--	--	--	--	--	KOG3544	Collagens (type IV and type XIII), and related proteins
comp19904_c0	602.465	2814.18	-2.2238	1.16e-05	0.0005358	1979	22654991	AAM98087.1	1402	0	At1g24280/F3I6_22 [Arabidopsis thaliana]	169155030	AM849034.1	42	1.65e-10	Clavibacter michiganensis subsp. sepedonicus complete genome	K00036	G6PD, zwf	glucose-6-phosphate 1-dehydrogenase	http://www.genome.jp/dbget-bin/www_bget?ko:K00036	Q27464	1161	6.9e-150	Glucose-6-phosphate 1-dehydrogenase OS=Caenorhabditis elegans GN=gspd-1 PE=2 SV=1	PF00479//PF02781	Glucose-6-phosphate dehydrogenase, NAD binding domain//Glucose-6-phosphate dehydrogenase, C-terminal domain	GO:0006006//GO:0055114//GO:0009051//GO:0006749//GO:0006098	glucose metabolic process//oxidation-reduction process//pentose-phosphate shunt, oxidative branch//glutathione metabolic process//pentose-phosphate shunt	GO:0004345//GO:0050661//GO:0005515//GO:0000166	glucose-6-phosphate dehydrogenase activity//NADP binding//protein binding//nucleotide binding	GO:0009570	chloroplast stroma	KOG0563	Glucose-6-phosphate 1-dehydrogenase
comp9077_c0	50.5853	3.44009	3.8782	1.18e-05	0.00054504	347	--	--	--	--	--	--	--	--	--	--	--	--	--	--	--	--	--	--	--	--	--	--	--	--	--	--	--	--
comp12911_c0	10.5882	93.7636	-3.1466	1.19e-05	0.00054532	1369	--	--	--	--	--	--	--	--	--	--	--	--	--	--	--	--	--	--	--	--	--	--	--	--	--	--	KOG1187	Serine/threonine protein kinase
comp18817_c1	32.8034	204.666	-2.6414	1.19e-05	0.00054532	2022	428168108	EKX37057.1	130	7.59e-06	hypothetical protein GUITHDRAFT_58314, partial [Guillardia theta CCMP2712]	--	--	--	--	--	--	--	--	--	--	--	--	--	PF00514//PF07657	Armadillo/beta-catenin-like repeat//N terminus of Notch ligand	GO:0007275//GO:0007219	multicellular organismal development//Notch signaling pathway	GO:0005515	protein binding	GO:0016021	integral to membrane	KOG2146	Splicing coactivator SRm160/300, subunit SRm160 (contains PWI domain)
comp7118_c0	340.95	63.6775	2.4207	1.2e-05	0.00054554	260	--	--	--	--	--	--	--	--	--	--	--	--	--	--	--	--	--	--	PF00297	Ribosomal protein L3	GO:0042254//GO:0006412	ribosome biogenesis//translation	GO:0003735	structural constituent of ribosome	GO:0005840//GO:0005622	ribosome//intracellular	--	--
comp9778_c0	54.1473	308.15	-2.5087	1.2e-05	0.00054554	539	159490930	XP_001703426.1	125	4.98e-06	ankyrin [Chlamydomonas reinhardtii]	--	--	--	--	--	--	--	--	--	--	--	--	--	PF00023	Ankyrin repeat	--	--	GO:0005515	protein binding	--	--	KOG0502	Integral membrane ankyrin-repeat protein Kidins220 (protein kinase D substrate)
comp69737_c0	48.8217	3.06068	3.9956	1.21e-05	0.00054904	407	156386196	XP_001633799.1	134	2.2e-07	predicted protein [Nematostella vectensis]	--	--	--	--	--	--	--	--	--	O16796	120	9.23e-07	Neprilysin-2 OS=Caenorhabditis elegans GN=nep-2 PE=1 SV=2	PF05649	Peptidase family M13	GO:0006508	proteolysis	GO:0008237	metallopeptidase activity	--	--	KOG3624	M13 family peptidase
comp87734_c0	0.690082	37.0025	-5.7447	1.21e-05	0.00054904	573	225448645	XP_002274437.1	228	4.37e-19	PREDICTED: mini-chromosome maintenance complex-binding protein [Vitis vinifera]	--	--	--	--	--	--	--	--	--	B5DG51	178	9.04e-14	Mini-chromosome maintenance complex-binding protein OS=Salmo salar GN=mcmbp PE=2 SV=1	--	--	--	--	--	--	--	--	KOG2545	Conserved membrane protein
comp15827_c0	91.3211	463.518	-2.3436	1.22e-05	0.000552	1907	356520834	XP_003529065.1	1039	1.54e-130	PREDICTED: 6-phosphofructokinase 3-like [Glycine max]	367460290	CP003221.1	39	7.38e-09	Desulfovibrio africanus str. Walvis Bay, complete genome	K00850	pfkA, PFK	6-phosphofructokinase 1	http://www.genome.jp/dbget-bin/www_bget?ko:K00850	Q8RQN5	321	5.05e-31	6-phosphofructokinase OS=Corynebacterium efficiens (strain DSM 44549 / YS-314 / AJ 12310 / JCM 11189 / NBRC 100395) GN=pfkA PE=3 SV=1	PF00781//PF00365	Diacylglycerol kinase catalytic domain//Phosphofructokinase	GO:0009395//GO:0007205//GO:0006000//GO:0006094//GO:0046486//GO:0006096//GO:0006013//GO:0006098//GO:0006012//GO:0006796//GO:0071704	phospholipid catabolic process//protein kinase C-activating G-protein coupled receptor signaling pathway//fructose metabolic process//gluconeogenesis//glycerolipid metabolic process//glycolysis//mannose metabolic process//pentose-phosphate shunt//galactose metabolic process//phosphate-containing compound metabolic process//organic substance metabolic process	GO:0003872//GO:0008443//GO:0004143	6-phosphofructokinase activity//phosphofructokinase activity//diacylglycerol kinase activity	GO:0005945//GO:0005829	6-phosphofructokinase complex//cytosol	KOG2440	Pyrophosphate-dependent phosphofructo-1-kinase
comp18790_c0	9.71694	90.443	-3.2184	1.22e-05	0.00055333	339	--	--	--	--	--	--	--	--	--	--	--	--	--	--	--	--	--	--	--	--	--	--	--	--	--	--	--	--
comp20787_c0	1169.39	243.602	2.2632	1.25e-05	0.00056369	772	--	--	--	--	--	--	--	--	--	--	--	--	--	--	--	--	--	--	--	--	--	--	--	--	--	--	KOG3671	Actin regulatory protein (Wiskott-Aldrich syndrome protein)
comp25201_c0	140.233	20.5826	2.7683	1.25e-05	0.00056369	299	--	--	--	--	--	--	--	--	--	--	--	--	--	--	--	--	--	--	--	--	--	--	--	--	--	--	--	--
comp7174_c1	3205.34	270.054	3.5692	1.27e-05	0.00057103	585	323455535	EGB11403.1	188	1.2e-13	hypothetical protein AURANDRAFT_70921 [Aureococcus anophagefferens]	--	--	--	--	--	--	--	--	--	--	--	--	--	--	--	--	--	--	--	--	--	--	--
comp156557_c0	36.9091	0	Inf	1.29e-05	0.00058092	319	--	--	--	--	--	--	--	--	--	--	--	--	--	--	--	--	--	--	--	--	--	--	--	--	--	--	--	--
comp75971_c0	28.2447	0.379415	6.2181	1.3e-05	0.00058263	348	--	--	--	--	--	--	--	--	--	--	--	--	--	--	--	--	--	--	--	--	--	--	--	--	--	--	--	--
comp17108_c0	5494.06	190.938	4.8467	1.3e-05	0.00058317	2266	356531226	XP_003534179.1	147	4.14e-08	PREDICTED: ATP-dependent Clp protease adapter protein ClpS-like [Glycine max]	--	--	--	--	--	--	--	--	--	Q5N3U1	121	2.74e-06	ATP-dependent Clp protease adapter protein ClpS OS=Synechococcus sp. (strain ATCC 27144 / PCC 6301 / SAUG 1402/1) GN=clpS PE=3 SV=1	PF04593//PF02617	Selenoprotein P, C terminal region//ATP-dependent Clp protease adaptor protein ClpS	GO:0030163	protein catabolic process	GO:0008430	selenium binding	--	--	KOG4462	WASP-interacting protein VRP1/WIP, contains WH2 domain
comp30749_c0	7.46546	80.0648	-3.4229	1.31e-05	0.00058481	482	30680907	NP_563832.2	234	3.19e-20	mitogen-activated protein kinase kinase kinase ANP1 [Arabidopsis thaliana]	--	--	--	--	--	--	--	--	--	Q9NGW9	217	4.23e-19	Probable serine/threonine-protein kinase mkcB OS=Dictyostelium discoideum GN=mkcB PE=2 SV=1	PF05791//PF06293//PF07714//PF00069//PF01020	Bacillus haemolytic enterotoxin (HBL)//Lipopolysaccharide kinase (Kdo/WaaP) family//Protein tyrosine kinase//Protein kinase domain//Ribosomal L40e family	GO:0016310//GO:0042254//GO:0071555//GO:0006468//GO:0009069//GO:0010090//GO:0046777//GO:0045010//GO:0009103//GO:0009908//GO:0006979//GO:0007155//GO:0048765//GO:0006412//GO:0009405	phosphorylation//ribosome biogenesis//cell wall organization//protein phosphorylation//serine family amino acid metabolic process//trichome morphogenesis//protein autophosphorylation//actin nucleation//lipopolysaccharide biosynthetic process//flower development//response to oxidative stress//cell adhesion//root hair cell differentiation//translation//pathogenesis	GO:0005524//GO:0016773//GO:0004672//GO:0003735//GO:0004674	ATP binding//phosphotransferase activity, alcohol group as acceptor//protein kinase activity//structural constituent of ribosome//protein serine/threonine kinase activity	GO:0016020//GO:0005840//GO:0005622	membrane//ribosome//intracellular	KOG0198	MEKK and related serine/threonine protein kinases
comp20385_c0	323.538	1505.87	-2.2186	1.33e-05	0.00059222	2748	224082486	XP_002306711.1	2855	0	predicted protein [Populus trichocarpa]	170944886	CU638744.1	83	3.71e-33	Podospora anserina S mat+ genomic DNA chromosome 6, supercontig 2	K10807	RRM1	ribonucleoside-diphosphate reductase subunit M1	http://www.genome.jp/dbget-bin/www_bget?ko:K10807	P21524	2693	0	Ribonucleoside-diphosphate reductase large chain 1 OS=Saccharomyces cerevisiae (strain ATCC 204508 / S288c) GN=RNR1 PE=1 SV=2	PF02867//PF00317	Ribonucleotide reductase, barrel domain//Ribonucleotide reductase, all-alpha domain	GO:0009202//GO:0006260//GO:0055114//GO:0046686//GO:0009186//GO:0006144//GO:0006206	deoxyribonucleoside triphosphate biosynthetic process//DNA replication//oxidation-reduction process//response to cadmium ion//deoxyribonucleoside diphosphate metabolic process//purine nucleobase metabolic process//pyrimidine nucleobase metabolic process	GO:0005524//GO:0004748	ATP binding//ribonucleoside-diphosphate reductase activity, thioredoxin disulfide as acceptor	GO:0005971	ribonucleoside-diphosphate reductase complex	KOG1112	Ribonucleotide reductase, alpha subunit
comp25203_c0	23.4489	157.882	-2.7513	1.36e-05	0.00060393	597	357119010	XP_003561239.1	740	1.64e-88	PREDICTED: glycyl-tRNA synthetase 2, chloroplastic/mitochondrial-like, partial [Brachypodium distachyon]	126225085	CP000572.1	90	9.91e-38	Burkholderia pseudomallei 1106a chromosome I, complete sequence	K14164	glyQS	glycyl-tRNA synthetase	http://www.genome.jp/dbget-bin/www_bget?ko:K14164	B5YES5	643	5.88e-82	Glycine--tRNA ligase alpha subunit OS=Dictyoglomus thermophilum (strain ATCC 35947 / DSM 3960 / H-6-12) GN=glyQ PE=3 SV=1	PF02091	Glycyl-tRNA synthetase alpha subunit	GO:0006426//GO:0045995//GO:0006566//GO:0009658//GO:0006563//GO:0048481//GO:0006544//GO:0009793	glycyl-tRNA aminoacylation//regulation of embryonic development//threonine metabolic process//chloroplast organization//L-serine metabolic process//ovule development//glycine metabolic process//embryo development ending in seed dormancy	GO:0004820//GO:0005524//GO:0000166	glycine-tRNA ligase activity//ATP binding//nucleotide binding	GO:0005737//GO:0009345//GO:0005739//GO:0009570	cytoplasm//glycine-tRNA ligase complex//mitochondrion//chloroplast stroma	--	--
comp5274_c0	8.78984	121.837	-3.793	1.36e-05	0.00060393	289	--	--	--	--	--	--	--	--	--	--	--	--	--	--	--	--	--	--	--	--	--	--	--	--	--	--	--	--
comp57119_c0	4.37751	62.1562	-3.8277	1.37e-05	0.00060652	487	--	--	--	--	--	--	--	--	--	--	--	--	--	--	--	--	--	--	PF07941//PF03964	Potassium channel Kv1.4 tandem inactivation domain//Chorion family 2	GO:0006813//GO:0007275	potassium ion transport//multicellular organismal development	GO:0030955//GO:0005249	potassium ion binding//voltage-gated potassium channel activity	GO:0016021//GO:0042600//GO:0008076	integral to membrane//chorion//voltage-gated potassium channel complex	--	--
comp15650_c1	25.0103	163.61	-2.7097	1.37e-05	0.00060699	697	148709395	EDL41341.1	401	6.17e-43	flap structure specific endonuclease 1, isoform CRA_b [Mus musculus]	302688648	XM_003033958.1	47	9.34e-14	Schizophyllum commune H4-8 hypothetical protein, mRNA	K04799	FEN1, RAD2	flap endonuclease-1	http://www.genome.jp/dbget-bin/www_bget?ko:K04799	A3M056	390	5.94e-43	Flap endonuclease 1 OS=Scheffersomyces stipitis (strain ATCC 58785 / CBS 6054 / NBRC 10063 / NRRL Y-11545) GN=FEN1 PE=3 SV=2	PF00752	XPG N-terminal domain	GO:0006284//GO:0006308//GO:0051252//GO:0043137//GO:0006281//GO:0007613//GO:0090305	base-excision repair//DNA catabolic process//regulation of RNA metabolic process//DNA replication, removal of RNA primer//DNA repair//memory//nucleic acid phosphodiester bond hydrolysis	GO:0000287//GO:0003677//GO:0004523//GO:0030145//GO:0017108//GO:0004518//GO:0008409	magnesium ion binding//DNA binding//ribonuclease H activity//manganese ion binding//5'-flap endonuclease activity//nuclease activity//5'-3' exonuclease activity	GO:0005730//GO:0005739//GO:0005654	nucleolus//mitochondrion//nucleoplasm	KOG2519	5'-3' exonuclease
comp14862_c0	2333.06	136.143	4.099	1.38e-05	0.00060995	4002	290997283	XP_002681211.1	157	2.73e-08	predicted protein [Naegleria gruberi]	--	--	--	--	--	--	--	--	--	--	--	--	--	PF02201//PF00376	SWIB/MDM2 domain//MerR family regulatory protein	GO:0006355	regulation of transcription, DNA-dependent	GO:0005515//GO:0003700	protein binding//sequence-specific DNA binding transcription factor activity	GO:0005667	transcription factor complex	KOG4715	SWI/SNF-related matrix-associated actin-dependent regulator of chromatin
comp26501_c0	21.7411	148.389	-2.7709	1.4e-05	0.00061844	539	367007980	XP_003688719.1	342	3.24e-34	hypothetical protein TPHA_0P01270 [Tetrapisispora phaffii CBS 4417]	--	--	--	--	--	K04412	STK3, MST2	serine/threonine kinase 3	http://www.genome.jp/dbget-bin/www_bget?ko:K04412	O54748	302	5.95e-31	Serine/threonine-protein kinase 3 OS=Rattus norvegicus GN=Stk3 PE=1 SV=1	PF07714//PF00069	Protein tyrosine kinase//Protein kinase domain	GO:0006468	protein phosphorylation	GO:0005524//GO:0004672//GO:0016301//GO:0005488	ATP binding//protein kinase activity//kinase activity//binding	--	--	KOG0578	p21-activated serine/threonine protein kinase
comp8367_c0	149.699	23.2784	2.685	1.41e-05	0.0006228	1154	116791022	ABK25826.1	483	6.03e-54	unknown [Picea sitchensis]	--	--	--	--	--	--	--	--	--	P35924	133	9.29e-08	Uncharacterized protein in fgs 3&apos;region OS=Lactobacillus casei PE=3 SV=1	PF00702	haloacid dehalogenase-like hydrolase	GO:0008152	metabolic process	GO:0003824	catalytic activity	GO:0009941//GO:0009570	chloroplast envelope//chloroplast stroma	KOG2914	Predicted haloacid-halidohydrolase and related hydrolases
comp13546_c0	105.039	14.0963	2.8975	1.42e-05	0.0006229	868	--	--	--	--	--	--	--	--	--	--	--	--	--	--	--	--	--	--	--	--	--	--	--	--	--	--	KOG3544	Collagens (type IV and type XIII), and related proteins
comp16518_c0	8070.69	1501.88	2.4259	1.46e-05	0.00063853	2637	356543524	XP_003540210.1	246	2.97e-19	PREDICTED: aspartic proteinase-like protein 2-like [Glycine max]	--	--	--	--	--	--	--	--	--	P20142	178	2.83e-12	Gastricsin OS=Homo sapiens GN=PGC PE=1 SV=1	PF00026	Eukaryotic aspartyl protease	GO:0006508	proteolysis	GO:0004190	aspartic-type endopeptidase activity	--	--	KOG1339	Aspartyl protease
comp17731_c1	386.781	1734.61	-2.165	1.46e-05	0.00063853	1735	348503586	XP_003439345.1	154	2.5e-08	PREDICTED: membrane-bound transcription factor site-2 protease-like isoform 1 [Oreochromis niloticus]	--	--	--	--	--	--	--	--	--	O54862	144	3.52e-08	Membrane-bound transcription factor site-2 protease OS=Cricetulus griseus GN=MBTPS2 PE=2 SV=1	PF02163	Peptidase family M50	GO:0006508	proteolysis	GO:0004222	metalloendopeptidase activity	--	--	KOG3544	Collagens (type IV and type XIII), and related proteins
comp19269_c0	3778.16	847.56	2.1563	1.47e-05	0.00064091	834	--	--	--	--	--	--	--	--	--	--	--	--	--	--	--	--	--	--	--	--	--	--	--	--	--	--	KOG1187	Serine/threonine protein kinase
comp17942_c0	30.4404	186.024	-2.6114	1.48e-05	0.00064386	2005	395843290	XP_003794425.1	606	2.65e-64	PREDICTED: zinc finger Ran-binding domain-containing protein 3 [Otolemur garnettii]	--	--	--	--	--	K14440	SMARCAL1, HARP	SWI/SNF-related matrix-associated actin-dependent regulator of chromatin subfamily A-like protein 1	http://www.genome.jp/dbget-bin/www_bget?ko:K14440	Q9TTA5	461	7.44e-47	SWI/SNF-related matrix-associated actin-dependent regulator of chromatin subfamily A-like protein 1 OS=Bos taurus GN=SMARCAL1 PE=2 SV=1	PF00270//PF04851//PF00271//PF06839//PF00176	DEAD/DEAH box helicase//Type III restriction enzyme, res subunit//Helicase conserved C-terminal domain//GRF zinc finger//SNF2 family N-terminal domain	GO:0006259//GO:0050896	DNA metabolic process//response to stimulus	GO:0003677//GO:0005524//GO:0004386//GO:0005488//GO:0003676//GO:0008026//GO:0016787//GO:0008270	DNA binding//ATP binding//helicase activity//binding//nucleic acid binding//ATP-dependent helicase activity//hydrolase activity//zinc ion binding	GO:0005622	intracellular	KOG0392	SNF2 family DNA-dependent ATPase domain-containing protein
comp38812_c0	44.9182	2.66315	4.0761	1.48e-05	0.00064621	401	--	--	--	--	--	--	--	--	--	--	--	--	--	--	--	--	--	--	--	--	--	--	--	--	--	--	KOG3671	Actin regulatory protein (Wiskott-Aldrich syndrome protein)
comp16394_c0	6166.85	1168.72	2.3996	1.49e-05	0.00064701	1392	406602050	CCH46370.1	159	2.07e-09	Surfeit locus protein 4 [Wickerhamomyces ciferrii]	--	--	--	--	--	--	--	--	--	--	--	--	--	PF05858//PF02077	Bovine immunodeficiency virus surface protein (SU)//SURF4 family	--	--	--	--	GO:0030120//GO:0016021	vesicle coat//integral to membrane	KOG3998	Putative cargo transport protein ERV29
comp7447_c0	5425.31	76.267	6.1525	1.5e-05	0.00064939	1487	340369639	XP_003383355.1	1269	7.21e-169	PREDICTED: phosphoglycerate kinase 1-like [Amphimedon queenslandica]	68013161	NM_001022656.1	46	7.35e-13	Schizosaccharomyces pombe 972h- phosphoglycerate kinase Pgk1 (predicted) (pgk1), mRNA	K00927	PGK, pgk	phosphoglycerate kinase	http://www.genome.jp/dbget-bin/www_bget?ko:K00927	P00559	1250	4.41e-167	Phosphoglycerate kinase 1 OS=Equus caballus GN=PGK1 PE=1 SV=2	PF00162	Phosphoglycerate kinase	GO:0015976//GO:0016310//GO:0006094//GO:0006096//GO:0044237	carbon utilization//phosphorylation//gluconeogenesis//glycolysis//cellular metabolic process	GO:0016301//GO:0004618	kinase activity//phosphoglycerate kinase activity	--	--	KOG1367	3-phosphoglycerate kinase
comp16969_c0	4188.86	104.806	5.3208	1.5e-05	0.0006505	1690	115454871	NP_001051036.1	751	5.23e-92	Os03g0708400 [Oryza sativa Japonica Group]	--	--	--	--	--	--	--	--	--	--	--	--	--	PF02544//PF04140	3-oxo-5-alpha-steroid 4-dehydrogenase//Isoprenylcysteine carboxyl methyltransferase (ICMT) family	GO:0006479//GO:0006481//GO:0006629	protein methylation//C-terminal protein methylation//lipid metabolic process	GO:0016627//GO:0004671	oxidoreductase activity, acting on the CH-CH group of donors//protein C-terminal S-isoprenylcysteine carboxyl O-methyltransferase activity	GO:0016023//GO:0005737//GO:0016021//GO:0005886	cytoplasmic membrane-bounded vesicle//cytoplasm//integral to membrane//plasma membrane	KOG4650	Predicted steroid reductase
comp8402_c0	140.728	682.595	-2.2781	1.53e-05	0.00066313	660	298711500	CBJ26588.1	181	2.93e-14	expressed unknown protein [Ectocarpus siliculosus]	--	--	--	--	--	--	--	--	--	--	--	--	--	PF01097	Arthropod defensin	GO:0006952	defense response	--	--	--	--	--	--
comp18290_c0	15333.8	3516.5	2.1245	1.54e-05	0.00066591	2318	--	--	--	--	--	--	--	--	--	--	--	--	--	--	--	--	--	--	PF01079	Hint module	GO:0006508	proteolysis	GO:0008233	peptidase activity	--	--	KOG4462	WASP-interacting protein VRP1/WIP, contains WH2 domain
comp14926_c0	61.0271	323.779	-2.4075	1.55e-05	0.00066686	2501	302767148	XP_002966994.1	858	6.3e-98	hypothetical protein SELMODRAFT_408296 [Selaginella moellendorffii]	--	--	--	--	--	K03654	recQ	ATP-dependent DNA helicase RecQ	http://www.genome.jp/dbget-bin/www_bget?ko:K03654	Q9FT74	668	6.35e-75	ATP-dependent DNA helicase Q-like 1 OS=Arabidopsis thaliana GN=RECQL1 PE=2 SV=1	PF00270//PF00271//PF00570//PF03391	DEAD/DEAH box helicase//Helicase conserved C-terminal domain//HRDC domain//Nepovirus coat protein, central domain	GO:0044237	cellular metabolic process	GO:0005524//GO:0004386//GO:0008026//GO:0003676//GO:0016787//GO:0005198	ATP binding//helicase activity//ATP-dependent helicase activity//nucleic acid binding//hydrolase activity//structural molecule activity	GO:0019028//GO:0005622	viral capsid//intracellular	KOG0351	ATP-dependent DNA helicase
comp7430_c0	1667.49	365.236	2.1908	1.6e-05	0.00068671	2869	145345900	XP_001417437.1	1230	1.5e-153	ABC(ATP-binding) family transporter [Ostreococcus lucimarinus CCE9901]	--	--	--	--	--	K06158	ABCF3	ATP-binding cassette, subfamily F, member 3	http://www.genome.jp/dbget-bin/www_bget?ko:K06158	Q8K268	158	1.86e-09	ATP-binding cassette sub-family F member 3 OS=Mus musculus GN=Abcf3 PE=1 SV=1	PF06414//PF00004//PF01637//PF03193//PF01645//PF02950//PF00910//PF01580//PF00006//PF08477//PF00005//PF00350	Zeta toxin//ATPase family associated with various cellular activities (AAA)//Archaeal ATPase//Protein of unknown function, DUF258//Conserved region in glutamate synthase//Conotoxin//RNA helicase//FtsK/SpoIIIE family//ATP synthase alpha/beta family, nucleotide-binding domain//Miro-like protein//ABC transporter//Dynamin family	GO:0007059//GO:0006537//GO:0055114//GO:0007264//GO:0006810//GO:0051301//GO:0007049//GO:0009405	chromosome segregation//glutamate biosynthetic process//oxidation-reduction process//small GTPase mediated signal transduction//transport//cell division//cell cycle//pathogenesis	GO:0003677//GO:0003723//GO:0005524//GO:0008200//GO:0015930//GO:0000166//GO:0017111//GO:0016887//GO:0016301//GO:0003724//GO:0003924//GO:0016638//GO:0005525	DNA binding//RNA binding//ATP binding//ion channel inhibitor activity//glutamate synthase activity//nucleotide binding//nucleoside-triphosphatase activity//ATPase activity//kinase activity//RNA helicase activity//GTPase activity//oxidoreductase activity, acting on the CH-NH2 group of donors//GTP binding	GO:0016021//GO:0005576//GO:0005622	integral to membrane//extracellular region//intracellular	KOG0927	Predicted transporter (ABC superfamily)
comp15047_c0	1540.9	6841.76	-2.1506	1.63e-05	0.00069325	3647	432853298	XP_004067638.1	244	2.01e-19	PREDICTED: transmembrane protein 165-like [Oryzias latipes]	--	--	--	--	--	--	--	--	--	Q2R4J1	171	1.19e-11	GDT1-like protein 3 OS=Oryza sativa subsp. japonica GN=Os11g0472500 PE=2 SV=1	PF01169//PF06293//PF03820	Uncharacterized protein family UPF0016//Lipopolysaccharide kinase (Kdo/WaaP) family//Tricarboxylate carrier	GO:0009103//GO:0055085//GO:0006812	lipopolysaccharide biosynthetic process//transmembrane transport//cation transport	GO:0005524//GO:0016773//GO:0008324	ATP binding//phosphotransferase activity, alcohol group as acceptor//cation transmembrane transporter activity	GO:0016020	membrane	KOG2881	Predicted membrane protein
comp15242_c0	10523.4	1400.81	2.9093	1.62e-05	0.00069325	1549	299469805	CBN76659.1	952	2.18e-121	ATP synthase gamma chain [Ectocarpus siliculosus]	--	--	--	--	--	K02115	ATPF1G, atpG	F-type H+-transporting ATPase subunit gamma	http://www.genome.jp/dbget-bin/www_bget?ko:K02115	B0BZL3	847	1.27e-107	ATP synthase gamma chain OS=Acaryochloris marina (strain MBIC 11017) GN=atpG PE=3 SV=1	PF00231	ATP synthase	GO:0006119//GO:0015986//GO:0015992	oxidative phosphorylation//ATP synthesis coupled proton transport//proton transport	GO:0046961//GO:0046933	proton-transporting ATPase activity, rotational mechanism//hydrogen ion transporting ATP synthase activity, rotational mechanism	GO:0045261//GO:0009535//GO:0045259	proton-transporting ATP synthase complex, catalytic core F(1)//chloroplast thylakoid membrane//proton-transporting ATP synthase complex	KOG1531	F0F1-type ATP synthase, gamma subunit
comp15268_c0	126.146	12.6257	3.3207	1.62e-05	0.00069325	910	--	--	--	--	--	--	--	--	--	--	--	--	--	--	--	--	--	--	PF00018//PF02166	SH3 domain//Androgen receptor	GO:0007165//GO:0006355//GO:0030521	signal transduction//regulation of transcription, DNA-dependent//androgen receptor signaling pathway	GO:0003677//GO:0005515//GO:0004882//GO:0005496	DNA binding//protein binding//androgen receptor activity//steroid binding	GO:0005634	nucleus	--	--
comp16681_c1	108.615	14.8443	2.8712	1.62e-05	0.00069325	403	--	--	--	--	--	--	--	--	--	--	--	--	--	--	--	--	--	--	PF01376	Heat-labile enterotoxin beta chain	GO:0009405	pathogenesis	--	--	GO:0005576	extracellular region	KOG3592	Microtubule-associated proteins
comp18832_c0	54179.1	231277	-2.0938	1.64e-05	0.00069844	2184	405970465	EKC35364.1	144	2.59e-07	Periostin [Crassostrea gigas]	--	--	--	--	--	--	--	--	--	--	--	--	--	PF00679//PF05353	Elongation factor G C-terminus//Delta Atracotoxin	GO:0006810//GO:0009405	transport//pathogenesis	GO:0005525//GO:0019871	GTP binding//sodium channel inhibitor activity	GO:0005576	extracellular region	KOG3544	Collagens (type IV and type XIII), and related proteins
comp17029_c0	56.6148	336.579	-2.5717	1.64e-05	0.00069852	1542	14318580	NP_116714.1	614	1.14e-71	Irc7p [Saccharomyces cerevisiae S288c]	169757190	CP000949.1	34	3.57e-06	Pseudomonas putida W619, complete genome	K01760	metC	cystathionine beta-lyase	http://www.genome.jp/dbget-bin/www_bget?ko:K01760	Q60HG7	387	8.03e-40	Cystathionine gamma-lyase OS=Macaca fascicularis GN=CTH PE=2 SV=1	PF00539//PF00266//PF01053	Transactivating regulatory protein (Tat)//Aminotransferase class-V//Cys/Met metabolism PLP-dependent enzyme	GO:0008152//GO:0006520//GO:0006355	metabolic process//cellular amino acid metabolic process//regulation of transcription, DNA-dependent	GO:0030170//GO:0003700	pyridoxal phosphate binding//sequence-specific DNA binding transcription factor activity	GO:0042025//GO:0005667	host cell nucleus//transcription factor complex	KOG0053	Cystathionine beta-lyases/cystathionine gamma-synthases
comp8015_c1	123.337	580.747	-2.2353	1.65e-05	0.00069973	1314	71014541	XP_758726.1	170	6.49e-11	hypothetical protein UM02579.1 [Ustilago maydis 521]	--	--	--	--	--	--	--	--	--	Q8LFJ8	150	1.4e-09	Replication protein A 32 kDa subunit B OS=Arabidopsis thaliana GN=RPA2B PE=2 SV=1	PF01336	OB-fold nucleic acid binding domain	--	--	GO:0003676	nucleic acid binding	--	--	KOG3108	Single-stranded DNA-binding replication protein A (RPA), medium (30 kD) subunit
comp13241_c0	454.466	2027.09	-2.1572	1.72e-05	0.00072667	2219	428171396	EKX40313.1	672	1.22e-78	hypothetical protein GUITHDRAFT_75674, partial [Guillardia theta CCMP2712]	--	--	--	--	--	K02291	crtB	phytoene synthase	http://www.genome.jp/dbget-bin/www_bget?ko:K02291	P49293	615	6.15e-70	Phytoene synthase, chloroplastic OS=Cucumis melo GN=PSY PE=2 SV=1	PF01149//PF00494	Formamidopyrimidine-DNA glycosylase N-terminal domain//Squalene/phytoene synthase	GO:0006281//GO:0006284//GO:0009058	DNA repair//base-excision repair//biosynthetic process	GO:0003906//GO:0016799//GO:0003684//GO:0008270//GO:0016740	DNA-(apurinic or apyrimidinic site) lyase activity//hydrolase activity, hydrolyzing N-glycosyl compounds//damaged DNA binding//zinc ion binding//transferase activity	--	--	KOG2510	SWI-SNF chromatin-remodeling complex protein
comp18552_c0	80.5377	5.33717	3.9155	1.72e-05	0.00072667	564	--	--	--	--	--	--	--	--	--	--	--	--	--	--	--	--	--	--	--	--	--	--	--	--	--	--	KOG3544	Collagens (type IV and type XIII), and related proteins
comp23187_c0	3.59681	57.1912	-3.991	1.75e-05	0.0007382	342	--	--	--	--	--	--	--	--	--	--	--	--	--	--	--	--	--	--	--	--	--	--	--	--	--	--	KOG2893	Zn finger protein
comp18779_c0	24.2087	150.688	-2.638	1.79e-05	0.00075349	3212	--	--	--	--	--	--	--	--	--	--	--	--	--	--	--	--	--	--	PF09026	Centromere protein B dimerisation domain	GO:0006355	regulation of transcription, DNA-dependent	GO:0003677//GO:0003682	DNA binding//chromatin binding	GO:0005634//GO:0000785//GO:0000775	nucleus//chromatin//chromosome, centromeric region	KOG1922	Rho GTPase effector BNI1 and related formins
comp19821_c0	126.738	601.747	-2.2473	1.83e-05	0.00077025	560	--	--	--	--	--	--	--	--	--	--	--	--	--	--	--	--	--	--	--	--	--	--	--	--	--	--	--	--
[truncated: 1,124 more rows]
