# Supplementary material for: Genome-wide expression profiles of Pyropia haitanensis in response to osmotic stress by using deep sequencing technology
Source: BMC Genomics. 2015 Nov 26;16:1012. doi: 10.1186/s12864-015-2226-5 (PMC4661969; doi:10.1186/s12864-015-2226-5)
Supplement: Additional file 6: Table S4. — (A) The comparison of expressed gene lists between SWL and CON. (B) Differentially expressed genes between SWL and CON. Readcount: transcript abundances for each gene. Pval: P value. Padj: adjusted P-value. Adjusted P-value of < 0.05 were used as the threshold to judge the significance of gene expression difference. (XLSX 2517 kb) [file 12864_2015_2226_MOESM6_ESM.xlsx]

## Sheet: Table S4 A
Additional file 6: Table S4 A The comparison of expressed gene lists between SWL and CON
gene_id	SWL_readcount	CON_readcount	log2FoldChange	pval	padj	significant
comp10000_c0	17.3344	47.6612	-1.4592	0.083958	0.37143	FALSE
comp10000_c1	4.30902	20.0731	-2.2198	0.048304	0.26452	FALSE
comp10001_c0	3.72324	16.3239	-2.1324	0.059738	0.3016	FALSE
comp10001_c1	0.636923	3.75749	-2.5606	0.39695	0.84196	FALSE
comp10003_c0	1.27385	0.416117	1.6141	0.90718	1	FALSE
comp10004_c0	0	0.420263	#NAME?	1	1	FALSE
comp10004_c1	0	2.51743	#NAME?	0.41294	0.85171	FALSE
comp10005_c0	15.4747	7.54815	1.0357	0.48098	0.90519	FALSE
comp100065_c0	3.96698	4.59387	-0.21167	1	1	FALSE
comp10006_c0	0	0	NA	NA	NA	NA
comp100074_c0	4.26187	4.59387	-0.10822	0.99886	1	FALSE
comp10007_c0	2.3511	5.85466	-1.3162	0.49609	0.91465	FALSE
comp100085_c0	6.95501	10.461	-0.58889	0.65975	1	FALSE
comp10008_c0	0	1.26079	#NAME?	0.74145	1	FALSE
comp100091_c0	7.69022	3.78236	1.0237	0.51398	0.92103	FALSE
comp10009_c0	0	0	NA	NA	NA	NA
comp10010_c0	2.88973	3.34137	-0.20951	1	1	FALSE
comp100121_c0	0	0	NA	NA	NA	NA
comp100129_c0	10.3834	16.3198	-0.65235	0.53283	0.93674	FALSE
comp10012_c0	0	0	NA	NA	NA	NA
comp100138_c0	2.79143	8.78406	-1.6539	0.3054	0.75418	FALSE
comp10014_c0	1.71418	2.50499	-0.54729	0.94736	1	FALSE
comp100152_c0	4.8005	11.6927	-1.2844	0.2941	0.74011	FALSE
comp100162_c0	2.88973	2.09302	0.46535	0.92309	1	FALSE
comp10016_c0	0.538627	2.08058	-1.9496	0.72802	1	FALSE
comp10018_c0	0	0	NA	NA	NA	NA
comp100195_c0	5.63401	22.5781	-2.0027	0.034582	0.21455	FALSE
comp10019_c0	0.538627	2.93355	-2.4453	0.54362	0.94284	FALSE
comp10021_c0	0	0	NA	NA	NA	NA
comp100239_c0	7.39534	8.35136	-0.17539	0.97248	1	FALSE
comp10023_c0	40.405	114.16	-1.4984	0.0077968	0.078292	FALSE
comp10024_c0	0	4.19019	#NAME?	0.18652	0.59015	FALSE
comp10025_c0	0	2.10131	#NAME?	0.51587	0.92103	FALSE
comp10026_c0	0	0.420263	#NAME?	1	1	FALSE
comp10027_c0	6.46353	0.832234	2.9573	0.41168	0.85171	FALSE
comp10027_c1	0	0	NA	NA	NA	NA
comp10028_c0	0	0	NA	NA	NA	NA
comp1002_c0	0	0	NA	NA	NA	NA
comp1002_c1	0	0	NA	NA	NA	NA
comp10030_c0	0	0.840526	#NAME?	0.89006	1	FALSE
comp10030_c1	0	0.420263	#NAME?	1	1	FALSE
comp10032_c0	0	1.67691	#NAME?	0.6126	0.97683	FALSE
comp100332_c0	7.78852	1.25664	2.6318	0.14933	0.52326	FALSE
comp10033_c0	0	0	NA	NA	NA	NA
comp10035_c0	12.7345	0.420263	4.9213	0.005495	0.060629	FALSE
comp10035_c1	22.532	2.9294	2.9433	0.0061853	0.065676	FALSE
comp10036_c0	0	1.2525	#NAME?	0.74281	1	FALSE
comp10037_c0	0.636923	0.420263	0.59983	1	1	FALSE
comp10039_c0	2.2528	4.59387	-1.028	0.67727	1	FALSE
comp1003_c0	0	0	NA	NA	NA	NA
comp10041_c0	6.56182	3.34137	0.97366	0.57977	0.96617	FALSE
comp10042_c0	0	0.83638	#NAME?	0.89067	1	FALSE
comp10044_c0	0	0.420263	#NAME?	1	1	FALSE
comp10046_c0	0	0	NA	NA	NA	NA
comp10047_c0	0	0	NA	NA	NA	NA
comp10047_c1	0	0.420263	#NAME?	1	1	FALSE
comp100485_c0	3.33006	6.69518	-1.0076	0.59703	0.972	FALSE
comp10049_c0	12.1958	1.25664	3.2787	0.027936	0.18844	FALSE
comp1004_c0	0	0	NA	NA	NA	NA
comp10050_c0	0	0.840526	#NAME?	0.89006	1	FALSE
comp100516_c0	5.04424	18.4377	-1.8699	0.11212	0.44111	FALSE
comp100518_c0	4.60391	3.76993	0.28832	0.92558	1	FALSE
comp10051_c0	0	0	NA	NA	NA	NA
comp10052_c0	11.5589	9.61215	0.26608	0.83019	1	FALSE
comp10052_c1	6.21979	6.69518	-0.10626	1	1	FALSE
comp10055_c0	0	0	NA	NA	NA	NA
comp10057_c0	27.6194	2.09717	3.7192	0.10287	0.4196	FALSE
comp100583_c0	1.81247	2.50085	-0.46446	0.94387	1	FALSE
comp10058_c0	3.77039	1.2525	1.5899	0.57957	0.96615	FALSE
comp100590_c0	17.531	7.10301	1.3034	0.44966	0.88405	FALSE
comp1005_c0	0	0	NA	NA	NA	NA
comp10060_c0	0	0	NA	NA	NA	NA
comp10060_c1	0	0.840526	#NAME?	0.89006	1	FALSE
comp100610_c0	11.5589	14.2267	-0.2996	0.80965	1	FALSE
comp100628_c0	3.96698	0.840526	2.2387	0.38938	0.83474	FALSE
comp100642_c0	18.2662	11.3222	0.69002	0.59937	0.97388	FALSE
comp10064_c0	0	0	NA	NA	NA	NA
comp10065_c0	4.60391	6.25419	-0.44196	0.83814	1	FALSE
comp10067_c0	0	0	NA	NA	NA	NA
comp10067_c1	0.636923	0	Inf	0.95566	1	FALSE
comp10068_c0	0.636923	0.420263	0.59983	1	1	FALSE
comp10071_c0	0.636923	1.25664	-0.98038	0.95279	1	FALSE
comp10071_c1	0.636923	0.420263	0.59983	1	1	FALSE
comp10072_c0	0.636923	0	Inf	0.95566	1	FALSE
comp10072_c1	1.07725	0.420263	1.358	0.90527	1	FALSE
comp10074_c0	0	0	NA	NA	NA	NA
comp10075_c0	0	0.416117	#NAME?	1	1	FALSE
comp10076_c0	8.22885	0.416117	4.3056	0.043612	0.24774	FALSE
comp10077_c0	0.636923	3.77822	-2.5685	0.39637	0.84146	FALSE
comp100796_c0	6.07434	4.60216	0.40042	0.88522	1	FALSE
comp10079_c0	267.608	189.852	0.49524	0.4465	0.88363	FALSE
comp10080_c0	180.885	257.114	-0.50733	0.26509	0.70755	FALSE
comp100822_c0	6.12149	2.51328	1.2843	0.4428	0.88088	FALSE
comp10082_c0	15.4276	5.8588	1.3968	0.18317	0.58517	FALSE
comp10084_c0	0	0	NA	NA	NA	NA
comp10085_c0	1.27385	2.52158	-0.98514	0.79359	1	FALSE
comp10087_c0	0	0.840526	#NAME?	0.89006	1	FALSE
comp1008_c0	0	0	NA	NA	NA	NA
comp100900_c0	3.62495	1.66861	1.1193	0.7013	1	FALSE
comp10090_c0	8.52374	8.38867	0.023044	1	1	FALSE
comp10092_c0	6.95501	5.02242	0.46967	0.77987	1	FALSE
comp10093_c0	2.15451	0.420263	2.358	0.57764	0.9648	FALSE
comp10094_c0	47.2186	5.84222	3.0148	0.00016135	0.0038125	TRUE
comp10097_c0	0.538627	3.34966	-2.6367	0.46848	0.89671	FALSE
comp100981_c0	3.52665	10.049	-1.5107	0.28171	0.72565	FALSE
comp10098_c0	0	0	NA	NA	NA	NA
comp10099_c0	21.2111	18.8082	0.17346	0.92322	1	FALSE
comp1009_c0	0	2.10131	#NAME?	0.51587	0.92103	FALSE
comp101004_c0	2.98802	1.26079	1.2449	0.70981	1	FALSE
comp10100_c0	0	1.68105	#NAME?	0.61198	0.97683	FALSE
comp10103_c0	0	0.420263	#NAME?	1	1	FALSE
comp10104_c0	2.2528	2.09717	0.10328	1	1	FALSE
comp10105_c0	0.636923	1.68105	-1.4002	0.82813	1	FALSE
comp101060_c0	5.77946	5.85466	-0.018651	1	1	FALSE
comp10106_c0	30.4149	107.156	-1.8169	0.0016909	0.024698	TRUE
comp10109_c0	0	0.840526	#NAME?	0.89006	1	FALSE
comp10109_c1	0.636923	0.840526	-0.40017	1	1	FALSE
comp101103_c0	5.77946	1.68105	1.7816	0.35647	0.80715	FALSE
comp101122_c0	1.91077	2.91696	-0.61031	0.84654	1	FALSE
comp10112_c0	0.636923	0	Inf	0.95566	1	FALSE
comp10114_c0	0	0	NA	NA	NA	NA
comp101159_c0	8.66918	10.8564	-0.32457	0.82437	1	FALSE
comp10116_c0	0.538627	2.51328	-2.2222	0.62959	0.98248	FALSE
comp10116_c1	0	0	NA	NA	NA	NA
comp101174_c0	11.1186	4.1819	1.4107	0.27193	0.71659	FALSE
comp10118_c0	2563.49	18.3962	7.1226	2.86e-10	3.14e-08	TRUE
comp10121_c0	1.81247	2.09302	-0.20763	1	1	FALSE
comp10121_c1	1.81247	3.75334	-1.0502	0.68689	1	FALSE
comp101227_c0	15.0344	3.34552	2.168	0.15863	0.5406	FALSE
comp10122_c0	0	0	NA	NA	NA	NA
comp10123_c0	0.538627	5.86295	-3.4443	0.18482	0.58781	FALSE
comp10123_c1	3.52665	2.08888	0.75557	0.80151	1	FALSE
comp10126_c0	3.33006	9.61629	-1.5299	0.31519	0.76604	FALSE
comp101278_c0	1.71418	11.7342	-2.7751	0.068735	0.33116	FALSE
comp10127_c0	0	0	NA	NA	NA	NA
comp10130_c0	0.538627	2.08888	-1.9554	0.72731	1	FALSE
comp10132_c0	1151.56	2032.38	-0.81958	0.051841	0.2761	FALSE
comp10134_c0	0	0	NA	NA	NA	NA
comp10135_c0	0.538627	0.416117	0.3723	1	1	FALSE
comp101362_c0	0	0.832234	#NAME?	0.89128	1	FALSE
comp101364_c0	0	0	NA	NA	NA	NA
comp10136_c0	24.4468	59.3581	-1.2798	0.069501	0.33273	FALSE
comp10137_c0	0	0	NA	NA	NA	NA
comp10137_c1	0	0	NA	NA	NA	NA
comp10138_c0	0	0	NA	NA	NA	NA
comp10138_c1	0	0	NA	NA	NA	NA
comp10139_c0	7.49363	3.34966	1.1616	0.45012	0.88405	FALSE
comp10140_c0	0	0	NA	NA	NA	NA
comp10141_c0	102.804	92.8174	0.14742	0.74057	1	FALSE
comp10143_c0	3.42836	5.02242	-0.55087	0.83156	1	FALSE
comp10144_c0	0	18.4003	#NAME?	0.00035489	0.0072433	TRUE
comp10146_c0	5.87775	4.59801	0.35425	0.88215	1	FALSE
comp10147_c0	0	1.26079	#NAME?	0.74145	1	FALSE
comp10150_c0	0	0	NA	NA	NA	NA
comp101516_c0	5.97605	1.67276	1.837	0.35447	0.80563	FALSE
comp101524_c0	2.2528	5.43439	-1.2704	0.55407	0.9486	FALSE
comp10153_c0	0.636923	0.840526	-0.40017	1	1	FALSE
comp10154_c0	0	0	NA	NA	NA	NA
comp10156_c0	0	0	NA	NA	NA	NA
comp10157_c0	0	0	NA	NA	NA	NA
comp101608_c0	4.36017	2.08888	1.0617	0.69294	1	FALSE
comp10160_c0	2.15451	8.77162	-2.0255	0.23685	0.66877	FALSE
comp10161_c0	0	3.78236	#NAME?	0.40241	0.84633	FALSE
comp10162_c0	0	0.420263	#NAME?	1	1	FALSE
comp10163_c0	1045.51	1212.98	-0.21435	0.55098	0.94658	FALSE
comp10164_c0	1.91077	3.35796	-0.81343	0.75967	1	FALSE
comp101661_c0	4.8005	2.50914	0.93599	0.68349	1	FALSE
comp10166_c0	8.13056	6.68274	0.28291	0.86895	1	FALSE
comp10167_c0	0	0	NA	NA	NA	NA
comp101699_c0	5.77946	3.76993	0.6164	0.73894	1	FALSE
comp10169_c0	0	0	NA	NA	NA	NA
comp10169_c1	0	0	NA	NA	NA	NA
comp10171_c0	0	0.420263	#NAME?	1	1	FALSE
comp10172_c0	3.52665	2.51743	0.48635	0.89584	1	FALSE
comp10173_c0	1.81247	1.66861	0.11931	1	1	FALSE
comp10175_c0	92.9196	91.6395	0.020013	1	1	FALSE
comp10176_c0	4.94594	0.83638	2.564	0.28792	0.73362	FALSE
comp10177_c0	2.15451	12.9825	-2.5911	0.074	0.34506	FALSE
comp10178_c0	0	0	NA	NA	NA	NA
comp1017_c0	0	1.26079	#NAME?	0.74145	1	FALSE
comp101803_c0	0	0	NA	NA	NA	NA
comp10180_c0	14.1066	1.67691	3.0725	0.023787	0.16923	FALSE
comp101815_c0	4.06528	10.4444	-1.3613	0.31844	0.76888	FALSE
comp10181_c0	0	0	NA	NA	NA	NA
comp10182_c0	0	0	NA	NA	NA	NA
comp101831_c0	3.18461	0.83638	1.9289	0.62963	0.98248	FALSE
comp10183_c0	0.538627	8.7882	-4.0282	0.060362	0.30339	FALSE
comp10184_c0	20.0827	17.5391	0.19538	0.86397	1	FALSE
comp10185_c0	1.27385	1.68105	-0.40017	1	1	FALSE
comp101860_c0	10.2851	12.5333	-0.28521	0.84935	1	FALSE
comp101900_c0	13.8117	40.525	-1.5529	0.039108	0.23273	FALSE
comp10191_c0	0	0	NA	NA	NA	NA
comp101934_c0	5.68116	2.08058	1.4492	0.43555	0.87399	FALSE
comp10193_c0	0	0	NA	NA	NA	NA
comp10194_c0	20.1809	13.7982	0.54851	0.56389	0.95565	FALSE
comp10195_c0	63.0394	120.447	-0.93407	0.06975	0.33351	FALSE
comp10198_c0	0	0.420263	#NAME?	1	1	FALSE
comp102008_c0	51.0953	8.81723	2.5348	0.18011	0.57974	FALSE
comp10200_c0	4.16357	2.50085	0.73541	0.78426	1	FALSE
comp10201_c0	0.636923	0	Inf	0.95566	1	FALSE
comp10202_c0	211.198	295.375	-0.48395	0.29608	0.74263	FALSE
comp102059_c0	9.94303	1.25664	2.9841	0.065363	0.32073	FALSE
comp10206_c0	33.2103	40.5001	-0.2863	0.64573	0.99356	FALSE
comp10207_c0	0	0	NA	NA	NA	NA
comp10207_c1	0	0	NA	NA	NA	NA
comp102088_c0	1.07725	2.08888	-0.95537	0.90109	1	FALSE
comp102089_c0	2.15451	0.83638	1.3651	0.71936	1	FALSE
comp10209_c0	2.4494	5.43854	-1.1508	0.54617	0.9439	FALSE
comp1020_c0	0	0	NA	NA	NA	NA
comp10210_c0	0	0	NA	NA	NA	NA
comp10210_c1	0	0	NA	NA	NA	NA
comp10211_c0	2.4494	5.00169	-1.03	0.60571	0.97683	FALSE
comp10212_c0	2.3511	2.09302	0.16775	1	1	FALSE
comp102137_c0	12.0504	1.26079	3.2567	0.033331	0.21033	FALSE
comp10213_c0	0	0	NA	NA	NA	NA
comp10214_c0	12.9311	4.1819	1.6286	0.1812	0.58224	FALSE
comp10217_c0	0	0.416117	#NAME?	1	1	FALSE
comp102188_c0	2.88973	5.01413	-0.79507	0.72294	1	FALSE
comp10218_c0	72.6364	105.812	-0.54274	0.30802	0.75825	FALSE
comp10221_c0	0	0	NA	NA	NA	NA
comp102230_c0	1.17555	5.4261	-2.2066	0.32781	0.78023	FALSE
comp102232_c0	4.94594	1.66861	1.5676	0.43341	0.87152	FALSE
comp10226_c0	2.98802	2.9294	0.028586	1	1	FALSE
comp102279_c0	14.3503	3.76163	1.9317	0.097172	0.4066	FALSE
comp10227_c0	0	0	NA	NA	NA	NA
comp10229_c0	35.2665	10.4319	1.7573	0.026187	0.18058	FALSE
comp10230_c0	53.7413	40.5623	0.40589	0.79515	1	FALSE
comp10232_c0	26.7428	19.6446	0.44502	0.56839	0.95959	FALSE
comp10233_c0	31.0046	34.7077	-0.16277	0.82811	1	FALSE
comp102348_c0	5.24083	1.2525	2.065	0.33794	0.79221	FALSE
comp10234_c0	0	0	NA	NA	NA	NA
comp10235_c0	6.21979	3.34137	0.89642	0.58532	0.97068	FALSE
comp10237_c0	1.27385	32.7681	-4.685	0.2115	0.63208	FALSE
comp102382_c0	3.77039	4.60631	-0.2889	1	1	FALSE
comp102391_c0	9.4044	2.08058	2.1763	0.1564	0.53674	FALSE
comp10239_c0	4.06528	5.84636	-0.52419	0.80271	1	FALSE
comp10240_c0	0	1.24835	#NAME?	0.74349	1	FALSE
comp10243_c0	7.24989	3.32893	1.1229	0.51443	0.92103	FALSE
comp10244_c0	128.178	45.6428	1.4897	0.0046597	0.053675	FALSE
comp10245_c0	7.0533	2.91696	1.2738	0.44647	0.88363	FALSE
comp102460_c0	0	0	NA	NA	NA	NA
comp10247_c0	35.5102	52.7085	-0.5698	0.36743	0.82119	FALSE
comp10247_c1	7.59193	11.2973	-0.57345	0.64569	0.99356	FALSE
comp10250_c0	3.72324	7.93524	-1.0917	0.44645	0.88363	FALSE
comp10251_c0	6.61297	7.50669	-0.18288	0.91856	1	FALSE
comp10253_c0	0	0.420263	#NAME?	1	1	FALSE
comp10254_c0	0	0	NA	NA	NA	NA
comp10255_c0	0	0	NA	NA	NA	NA
comp10255_c1	0	0	NA	NA	NA	NA
comp10256_c0	1.17555	2.93769	-1.3213	0.70481	1	FALSE
comp102577_c0	12.3413	0.416117	4.8904	0.013995	0.11794	FALSE
comp10257_c0	0	0	NA	NA	NA	NA
comp10257_c1	0	0	NA	NA	NA	NA
comp102602_c0	6.41638	8.3638	-0.3824	0.81582	1	FALSE
comp10260_c0	442.675	867.447	-0.97053	0.03364	0.2116	FALSE
comp10261_c0	6.21979	10.4444	-0.74779	0.59301	0.9711	FALSE
comp10263_c0	0.636923	0.840526	-0.40017	1	1	FALSE
comp102642_c0	0	0	NA	NA	NA	NA
comp102644_c0	0	0	NA	NA	NA	NA
comp10265_c0	0	0.420263	#NAME?	1	1	FALSE
comp102660_c0	6.51467	9.60385	-0.55992	0.67112	1	FALSE
comp10266_c0	287.295	346.824	-0.27167	0.5271	0.93118	FALSE
comp102676_c0	11.3623	6.69104	0.76396	0.49896	0.91701	FALSE
comp10267_c0	119.025	346.612	-1.5421	0.014079	0.11852	FALSE
comp10268_c0	155.554	63.4695	1.2933	0.0095028	0.090387	FALSE
comp10269_c0	0	0	NA	NA	NA	NA
comp1026_c0	0	0	NA	NA	NA	NA
comp10270_c0	0	0.420263	#NAME?	1	1	FALSE
comp102717_c0	4.16357	12.5208	-1.5884	0.19942	0.61258	FALSE
comp10271_c0	8.3743	3.33723	1.3273	0.34291	0.79528	FALSE
comp10271_c1	11.8538	1.25664	3.2377	0.033919	0.21227	FALSE
comp10273_c0	7.83567	4.17361	0.90876	0.51195	0.92103	FALSE
comp10274_c0	145.473	19.2201	2.9201	3.49e-07	2.09e-05	TRUE
comp10275_c0	31.7359	45.1438	-0.50841	0.48341	0.90698	FALSE
comp102777_c0	12.1958	22.574	-0.88827	0.31708	0.76831	FALSE
comp10278_c0	294.615	107.477	1.4548	0.0019047	0.027145	TRUE
comp102796_c0	5.53572	10.0366	-0.85842	0.4795	0.90394	FALSE
comp102799_c0	12.7345	5.85466	1.1211	0.32694	0.77966	FALSE
comp10279_c0	19.202	27.971	-0.54268	0.45298	0.88405	FALSE
comp102803_c0	13.3714	2.08473	2.6812	0.043764	0.24828	FALSE
comp10283_c0	47.1675	65.2169	-0.46745	0.42934	0.86728	FALSE
comp10284_c0	33.5955	46.0506	-0.45495	0.62256	0.98006	FALSE
comp10285_c0	8.96407	10.4361	-0.21936	0.86409	1	FALSE
comp10288_c0	56.3281	96.5334	-0.77717	0.14694	0.51857	FALSE
comp10289_c0	36.9807	20.8722	0.82519	0.25183	0.68929	FALSE
comp1028_c0	0	0	NA	NA	NA	NA
comp10290_c0	0	0	NA	NA	NA	NA
comp102911_c0	5.43742	2.50499	1.1181	0.59284	0.9711	FALSE
comp10292_c0	5.24083	7.52327	-0.52156	0.75625	1	FALSE
comp10293_c0	5.43742	2.08473	1.3831	0.50859	0.92103	FALSE
comp10295_c0	0	0	NA	NA	NA	NA
comp10296_c0	1074.92	1999.2	-0.8952	0.037382	0.22519	FALSE
comp10297_c0	38.4	23.8555	0.68679	0.31732	0.76842	FALSE
comp10299_c0	3.18461	2.08473	0.61126	0.93208	1	FALSE
comp10304_c0	0	0	NA	NA	NA	NA
comp10305_c0	1.61588	0.420263	1.943	0.72589	1	FALSE
comp10306_c0	2.69314	0	Inf	0.37618	0.82359	FALSE
comp10306_c1	0.538627	0	Inf	0.95562	1	FALSE
comp1030_c0	0.636923	0.416117	0.61413	1	1	FALSE
comp1030_c1	0.636923	0	Inf	0.95566	1	FALSE
comp10310_c0	1.71418	1.67691	0.031716	1	1	FALSE
comp10311_c0	159.777	104.984	0.60588	0.22226	0.64758	FALSE
comp10314_c0	184.251	237.045	-0.36349	0.47394	0.90212	FALSE
comp10315_c0	7.59193	1.67691	2.1787	0.20603	0.62306	FALSE
comp103162_c0	0	0	NA	NA	NA	NA
comp103163_c0	8.66918	0.83638	3.3737	0.064201	0.31712	FALSE
comp10316_c0	0	0	NA	NA	NA	NA
comp10317_c0	1.17555	5.83393	-2.3111	0.32959	0.78293	FALSE
comp10318_c0	2.4494	4.1819	-0.77173	0.73861	1	FALSE
comp10319_c0	0.636923	1.68105	-1.4002	0.82813	1	FALSE
comp103208_c0	11.6572	10.0366	0.21596	0.87747	1	FALSE
comp10320_c0	9.10952	4.17361	1.1261	0.40077	0.84503	FALSE
comp10321_c0	0	1.25664	#NAME?	0.74213	1	FALSE
comp10321_c1	1.61588	1.24835	0.3723	0.99388	1	FALSE
comp10322_c0	0	0.840526	#NAME?	0.89006	1	FALSE
comp10323_c0	0	0	NA	NA	NA	NA
comp10324_c0	1.61588	5.00999	-1.6325	0.50009	0.91779	FALSE
comp10326_c0	24.2462	34.2667	-0.49905	0.47183	0.89972	FALSE
comp10327_c0	0	0	NA	NA	NA	NA
comp10329_c0	23.9985	17.9718	0.41721	0.58347	0.96902	FALSE
comp1032_c0	0	0	NA	NA	NA	NA
comp10331_c0	0	0	NA	NA	NA	NA
comp10332_c0	1.61588	0	Inf	0.53538	0.93734	FALSE
comp10333_c0	0.538627	0.840526	-0.642	1	1	FALSE
comp10336_c0	0	0	NA	NA	NA	NA
comp103373_c0	8.76748	0.420263	4.3828	0.033718	0.21164	FALSE
comp10337_c0	0	0	NA	NA	NA	NA
comp103381_c0	6.07434	2.09302	1.5371	0.43291	0.87116	FALSE
comp103398_c0	5.58286	10.4444	-0.90365	0.52439	0.92993	FALSE
comp103399_c0	9.74644	14.6304	-0.58602	0.60452	0.97683	FALSE
comp10339_c0	0	0.83638	#NAME?	0.89067	1	FALSE
comp103404_c0	0	5.01413	#NAME?	0.12607	0.47344	FALSE
comp103405_c0	0	0	NA	NA	NA	NA
comp10340_c0	10.8237	32.981	-1.6074	0.061632	0.30838	FALSE
comp103414_c0	6.51467	1.2525	2.3789	0.2262	0.65326	FALSE
comp103421_c0	0	0.416117	#NAME?	1	1	FALSE
comp10342_c0	3.42836	3.76993	-0.13702	1	1	FALSE
comp103447_c0	0	0	NA	NA	NA	NA
comp10344_c0	4.60391	1.67276	1.4606	0.5043	0.91863	FALSE
comp103456_c0	1.07725	7.10715	-2.7219	0.19324	0.6011	FALSE
comp10345_c0	5.48457	3.75334	0.5472	0.75045	1	FALSE
comp10345_c1	1.07725	0.420263	1.358	0.90527	1	FALSE
comp10346_c0	0	0	NA	NA	NA	NA
comp103471_c0	3.52665	3.76578	-0.09465	1	1	FALSE
comp103474_c0	2.3511	0	Inf	0.3786	0.82574	FALSE
comp103478_c0	6.95501	19.1994	-1.4649	0.14659	0.51779	FALSE
comp10347_c0	10.4817	5.43025	0.94878	0.45473	0.88405	FALSE
comp103499_c0	0	4.6146	#NAME?	0.15276	0.53045	FALSE
comp103503_c0	5.58286	9.64531	-0.78882	0.62916	0.98248	FALSE
comp103517_c0	7.1516	5.00584	0.51465	0.7819	1	FALSE
comp10351_c0	85.6697	45.1977	0.92254	0.10582	0.42615	FALSE
comp103521_c0	2.3511	1.2525	0.90853	0.84435	1	FALSE
comp103524_c0	29.5853	10.0366	1.5596	0.062161	0.31017	FALSE
comp10352_c0	0	0	NA	NA	NA	NA
comp10352_c1	0	0	NA	NA	NA	NA
comp10353_c0	0.538627	0.83638	-0.63487	1	1	FALSE
comp103541_c0	3.62495	1.25664	1.5284	0.59271	0.9711	FALSE
comp103551_c0	1.81247	9.63702	-2.4106	0.12872	0.47889	FALSE
comp103560_c0	4.7022	3.33723	0.49469	0.84919	1	FALSE
comp103561_c0	5.33912	9.62044	-0.8495	0.52242	0.92745	FALSE
comp103567_c0	0	0	NA	NA	NA	NA
comp103569_c0	8.03226	3.7492	1.0992	0.45236	0.88405	FALSE
comp103571_c0	12.589	28.4493	-1.1762	0.13825	0.50126	FALSE
comp103572_c0	2.69314	3.76163	-0.48207	0.94519	1	FALSE
comp103576_c0	3.96698	6.67031	-0.74971	0.6896	1	FALSE
comp103583_c0	6.61297	3.34966	0.98128	0.5865	0.9708	FALSE
comp10358_c0	0	0.840526	#NAME?	0.89006	1	FALSE
comp103593_c0	4.94594	2.09302	1.2407	0.51077	0.92103	FALSE
comp103594_c0	1.17555	5.8588	-2.3173	0.28621	0.73185	FALSE
comp10359_c0	0	0	NA	NA	NA	NA
comp1035_c0	0	0.420263	#NAME?	1	1	FALSE
comp1035_c1	0.636923	1.26079	-0.98514	0.95255	1	FALSE
comp103600_c0	0	0.420263	#NAME?	1	1	FALSE
comp103608_c0	8.42544	20.9053	-1.311	0.15317	0.5312	FALSE
comp10360_c0	0	1.26079	#NAME?	0.74145	1	FALSE
comp10360_c1	0	0.420263	#NAME?	1	1	FALSE
comp103615_c0	8.42544	12.5623	-0.57627	0.59189	0.9711	FALSE
comp10361_c0	0	2.94184	#NAME?	0.4477	0.88363	FALSE
comp103627_c0	0	0	NA	NA	NA	NA
comp103631_c0	6.85671	5.86295	0.22589	0.90405	1	FALSE
comp103640_c0	11.0203	7.11959	0.6303	0.60037	0.97463	FALSE
comp103641_c0	6.07434	6.69933	-0.14129	0.94865	1	FALSE
comp10364_c0	3.33006	4.60631	-0.46806	0.90361	1	FALSE
comp103652_c0	17.0435	17.9842	-0.077513	1	1	FALSE
comp103658_c0	31.8813	41.3365	-0.37471	0.73887	1	FALSE
comp103659_c0	4.94594	15.0134	-1.6019	0.326	0.77884	FALSE
comp103663_c0	16.8469	12.1254	0.47445	0.57702	0.96453	FALSE
comp103664_c0	3.52665	7.52327	-1.0931	0.4948	0.91439	FALSE
comp10366_c0	0	0	NA	NA	NA	NA
comp10366_c1	0	0	NA	NA	NA	NA
comp103676_c0	11.4606	5.8588	0.96801	0.4076	0.84884	FALSE
comp10367_c0	0	0	NA	NA	NA	NA
comp103680_c0	1.71418	5.02657	-1.5521	0.49485	0.91439	FALSE
comp103681_c0	2.88973	10.0283	-1.7951	0.22206	0.64735	FALSE
comp10368_c0	20.865	11.7135	0.83292	0.34335	0.7955	FALSE
comp103694_c0	6.85671	3.32893	1.0425	0.51419	0.92103	FALSE
comp103699_c0	21.2582	7.09057	1.584	0.099994	0.4134	FALSE
comp10369_c0	5.87775	9.1753	-0.64249	0.64166	0.99143	FALSE
comp103703_c0	14.889	5.00584	1.5726	0.15127	0.52753	FALSE
comp103707_c0	3.62495	15.4875	-2.0951	0.074543	0.34634	FALSE
comp10371_c0	0	0	NA	NA	NA	NA
comp103720_c0	8.66918	7.52742	0.20374	0.90636	1	FALSE
comp103723_c0	5.43742	20.0731	-1.8843	0.06126	0.30704	FALSE
comp103727_c0	0	0	NA	NA	NA	NA
comp103729_c0	12.0975	2.50085	2.2742	0.086876	0.37934	FALSE
comp10372_c0	0	0	NA	NA	NA	NA
comp10372_c1	0	0	NA	NA	NA	NA
comp10374_c0	73.175	74.8663	-0.032966	0.97926	1	FALSE
comp10375_c0	0	0	NA	NA	NA	NA
comp103765_c0	5.24083	5.87124	-0.16387	0.98893	1	FALSE
comp103775_c0	23.4127	8.37209	1.4836	0.10009	0.41358	FALSE
comp103779_c0	11.6572	28.4742	-1.2884	0.12121	0.46237	FALSE
comp103783_c0	3.33006	8.77577	-1.398	0.38069	0.82705	FALSE
comp103799_c0	11.8538	8.37209	0.50169	0.69173	1	FALSE
comp10379_c0	8.66918	1.25664	2.7863	0.10052	0.41448	FALSE
comp1037_c0	5.43742	1.2525	2.1181	0.33504	0.78937	FALSE
comp103801_c0	9.06237	5.02657	0.85031	0.57038	0.9602	FALSE
comp103805_c0	0	0	NA	NA	NA	NA
comp103810_c0	5.87775	9.64117	-0.71394	0.5971	0.972	FALSE
comp103811_c0	7.39534	10.0573	-0.44355	0.77681	1	FALSE
comp103815_c0	3.42836	7.09057	-1.0484	0.54464	0.94304	FALSE
comp10381_c0	1.81247	2.51328	-0.47161	0.94341	1	FALSE
comp103822_c0	3.23176	4.1819	-0.37184	0.97945	1	FALSE
comp10382_c0	5.14253	2.08473	1.3026	0.50991	0.92103	FALSE
comp103834_c0	4.06528	7.51498	-0.88641	0.5837	0.96914	FALSE
comp10383_c0	0	0	NA	NA	NA	NA
comp103852_c0	5.33912	6.26248	-0.23013	0.92511	1	FALSE
comp10385_c0	0	0	NA	NA	NA	NA
comp10385_c1	0	0	NA	NA	NA	NA
comp103866_c0	0	1.26079	#NAME?	0.74145	1	FALSE
comp10386_c0	6.12149	1.67691	1.8681	0.30079	0.747	FALSE
comp103876_c0	10.1396	10.0573	0.011763	1	1	FALSE
comp10387_c0	0	0.416117	#NAME?	1	1	FALSE
comp103880_c0	4.06528	1.67276	1.2811	0.59575	0.9711	FALSE
comp10388_c0	0	0.420263	#NAME?	1	1	FALSE
comp103892_c0	14.3032	6.28321	1.1868	0.29557	0.74185	FALSE
comp10389_c0	16.552	12.5374	0.40077	0.71027	1	FALSE
comp103918_c0	3.33006	5.01413	-0.59045	0.83478	1	FALSE
comp103924_c0	6.46353	5.4261	0.25241	0.87952	1	FALSE
comp103926_c0	5.14253	5.44683	-0.082938	1	1	FALSE
comp103928_c0	9.5027	2.92526	1.6998	0.24653	0.68384	FALSE
comp10392_c0	19.5912	17.9759	0.12414	0.8924	1	FALSE
comp103932_c0	6.66012	15.8995	-1.2554	0.27263	0.7169	FALSE
comp103937_c0	0	0	NA	NA	NA	NA
comp103938_c0	0	0	NA	NA	NA	NA
comp10393_c0	0	0	NA	NA	NA	NA
comp10394_c0	0	1.2525	#NAME?	0.74281	1	FALSE
comp103951_c0	0.636923	1.26079	-0.98514	0.95255	1	FALSE
comp103952_c0	0	2.08888	#NAME?	0.50457	0.91863	FALSE
comp10395_c0	524.874	66.8979	2.9719	0.0034342	0.042611	TRUE
comp103962_c0	0	2.09717	#NAME?	0.50349	0.91863	FALSE
comp10396_c0	3.52665	1.67691	1.0725	0.70114	1	FALSE
comp103972_c0	21.5531	14.6429	0.5577	0.55628	0.94952	FALSE
comp10397_c0	13.6151	6.68689	1.0258	0.33182	0.78543	FALSE
comp103982_c0	2.88973	9.19603	-1.6701	0.27342	0.7176	FALSE
comp103986_c0	3.96698	4.18604	-0.077545	1	1	FALSE
comp103987_c0	0.538627	7.52327	-3.804	0.097936	0.40877	FALSE
comp10399_c0	5.24083	11.7176	-1.1608	0.35445	0.80563	FALSE
comp10399_c1	1.17555	5.4261	-2.2066	0.32781	0.78023	FALSE
comp104003_c0	7.49363	4.1819	0.84151	0.5773	0.96465	FALSE
comp10400_c0	0	0	NA	NA	NA	NA
comp10401_c0	67.7927	34.774	0.96312	0.11585	0.45026	FALSE
comp104024_c0	50.1986	0	Inf	5.36e-05	0.0015321	TRUE
comp104028_c0	2.15451	8.34721	-1.9539	0.26496	0.70755	FALSE
comp104034_c0	6.51467	9.62044	-0.56241	0.67076	1	FALSE
comp10403_c0	0	1.68105	#NAME?	0.61198	0.97683	FALSE
comp10405_c0	8.57089	7.09886	0.27186	0.8507	1	FALSE
comp104060_c0	12.2941	21.7707	-0.82442	0.35253	0.80381	FALSE
comp104062_c0	0	0.840526	#NAME?	0.89006	1	FALSE
comp10406_c0	26.161	4.58972	2.5109	0.28918	0.73537	FALSE
comp104071_c0	5.53572	7.51498	-0.441	0.74941	1	FALSE
comp10408_c0	2.54769	2.93355	-0.20346	0.97995	1	FALSE
comp104095_c0	0.538627	0	Inf	0.95562	1	FALSE
comp104104_c0	7.49363	2.9294	1.3551	0.38714	0.83319	FALSE
comp104106_c0	1.81247	5.44269	-1.5864	0.43714	0.87626	FALSE
comp104108_c0	8.66918	6.68274	0.37546	0.79668	1	FALSE
comp10410_c0	0	0	NA	NA	NA	NA
comp10410_c1	0	0	NA	NA	NA	NA
comp10411_c0	0	0	NA	NA	NA	NA
comp104125_c0	3.52665	22.1537	-2.6512	0.013564	0.1158	FALSE
comp104140_c0	4.60391	2.93355	0.65021	0.7669	1	FALSE
comp10414_c0	28.7518	28.4162	0.016942	1	1	FALSE
comp10416_c0	0	2.09717	#NAME?	0.50349	0.91863	FALSE
comp104175_c0	2.98802	2.9294	0.028586	1	1	FALSE
comp10417_c0	9.84473	10.461	-0.087592	1	1	FALSE
comp104186_c0	5.04424	4.17775	0.27191	0.89931	1	FALSE
comp104188_c0	4.06528	7.93109	-0.96417	0.53722	0.93734	FALSE
comp10418_c0	9.20781	33.892	-1.88	0.023798	0.16923	FALSE
comp104198_c0	1.17555	2.09302	-0.83225	0.89588	1	FALSE
comp10419_c0	76.3676	83.284	-0.12508	0.76919	1	FALSE
comp1041_c0	0	0	NA	NA	NA	NA
comp10420_c0	235.311	121.575	0.95272	0.048053	0.26357	FALSE
comp104213_c0	1.81247	6.6786	-1.8816	0.30725	0.757	FALSE
comp10421_c0	131.508	90.2502	0.54315	0.26871	0.71362	FALSE
comp104223_c0	0	0	NA	NA	NA	NA
comp104226_c0	8.32715	5.42196	0.61901	0.69523	1	FALSE
comp10422_c0	4.45846	12.9577	-1.5392	0.17691	0.57401	FALSE
comp104231_c0	14.6452	24.6628	-0.75191	0.36574	0.8191	FALSE
comp104233_c0	7.1516	7.95597	-0.15377	0.9434	1	FALSE
comp104234_c0	1.17555	3.35796	-1.5142	0.62306	0.98006	FALSE
comp104253_c0	9.10952	4.17361	1.1261	0.40077	0.84503	FALSE
comp10425_c0	4.40731	0.83638	2.3977	0.31735	0.76842	FALSE
comp10426_c0	0	0.420263	#NAME?	1	1	FALSE
comp104276_c0	0.538627	0.420263	0.358	1	1	FALSE
comp10428_c0	16.3594	15.4585	0.081719	0.9677	1	FALSE
comp104294_c0	0	5.43025	#NAME?	0.10363	0.42058	FALSE
comp104298_c0	2.54769	8.36794	-1.7157	0.25414	0.69197	FALSE
comp10429_c0	16.556	7.1113	1.2192	0.24406	0.67983	FALSE
comp10430_c0	4.06528	7.10715	-0.80592	0.63316	0.98362	FALSE
comp10431_c0	1.27385	1.68105	-0.40017	1	1	FALSE
comp10431_c1	0	0.420263	#NAME?	1	1	FALSE
comp104328_c0	9.94303	5.85466	0.7641	0.56026	0.95214	FALSE
comp10432_c0	0	1.26079	#NAME?	0.74145	1	FALSE
comp104332_c0	0	0	NA	NA	NA	NA
comp104336_c0	0.538627	3.3621	-2.642	0.56594	0.9573	FALSE
comp104338_c0	32.4751	1.2525	4.6965	1.98e-05	0.00067451	TRUE
comp10433_c0	70.5842	56.1245	0.33071	0.59293	0.9711	FALSE
comp104348_c0	6.75841	12.1006	-0.84032	0.5122	0.92103	FALSE
comp104354_c0	5.77946	3.75749	0.62116	0.73882	1	FALSE
comp104356_c0	2.98802	23.8845	-2.9988	0.01904	0.14581	FALSE
comp10435_c0	8.13056	14.2185	-0.80634	0.46599	0.89447	FALSE
comp104363_c0	12.1487	3.76163	1.6914	0.19874	0.61096	FALSE
comp104366_c0	12.0975	3.76578	1.6837	0.17408	0.56981	FALSE
comp10436_c0	3.62495	12.9701	-1.8392	0.13908	0.50302	FALSE
comp104375_c0	0.538627	2.9294	-2.4432	0.54395	0.94284	FALSE
comp10437_c0	1509.19	645.806	1.2246	0.0041506	0.049092	TRUE
comp10438_c0	0	2.09717	#NAME?	0.50349	0.91863	FALSE
comp10438_c1	0	4.20263	#NAME?	0.38467	0.8317	FALSE
comp104394_c0	0.538627	4.58143	-3.0884	0.38128	0.82779	FALSE
comp104398_c0	7.0533	8.75918	-0.3125	0.84208	1	FALSE
comp10439_c0	0.538627	0.420263	0.358	1	1	FALSE
comp1043_c0	0	1.25664	#NAME?	0.74213	1	FALSE
comp104403_c0	9.94303	6.68274	0.57324	0.66646	1	FALSE
comp10440_c0	7.0533	7.53571	-0.095444	0.99988	1	FALSE
comp104415_c0	3.62495	4.17361	-0.20333	0.96965	1	FALSE
comp104417_c0	0	0	NA	NA	NA	NA
comp10441_c0	1.07725	5.87539	-2.4473	0.35923	0.81048	FALSE
comp10442_c0	450.201	452.011	-0.0057909	0.94339	1	FALSE
comp104431_c0	10.1868	6.28736	0.69617	0.55428	0.9486	FALSE
comp10443_c0	8.32715	4.16946	0.99796	0.51302	0.92103	FALSE
comp104442_c0	8.76748	6.67445	0.39351	0.79771	1	FALSE
comp104443_c0	0	1.26079	#NAME?	0.74145	1	FALSE
comp10444_c0	23.6093	32.6271	-0.46672	0.51145	0.92103	FALSE
comp104454_c0	64.3132	6.25834	3.3613	5.84e-06	0.00023465	TRUE
comp104455_c0	1.17555	3.76993	-1.6812	0.55004	0.94653	FALSE
comp10445_c0	4.06528	2.92526	0.47479	0.87023	1	FALSE
comp104466_c0	19.8861	12.1503	0.71076	0.43371	0.87177	FALSE
comp104468_c0	1.07725	0.840526	0.358	1	1	FALSE
comp104469_c0	17.2401	11.7259	0.55607	0.5438	0.94284	FALSE
comp104478_c0	5.87775	2.09302	1.4897	0.43418	0.87256	FALSE
comp104480_c0	34.087	0.83638	5.3489	4.16e-05	0.0012464	TRUE
comp104486_c0	16.3594	12.1171	0.43307	0.66786	1	FALSE
comp104497_c0	0	0	NA	NA	NA	NA
comp104499_c0	1.17555	9.61215	-3.0315	0.082331	0.36791	FALSE
comp10449_c0	5.77946	9.61215	-0.73392	0.59998	0.97426	FALSE
comp10449_c1	1.17555	4.18604	-1.8323	0.48441	0.90758	FALSE
comp10450_c0	16.4577	0.832234	4.3056	0.0029614	0.038237	TRUE
comp104512_c0	2.3511	5.00999	-1.0915	0.60931	0.97683	FALSE
comp10451_c0	346.968	371.789	-0.099683	0.84202	1	FALSE
comp104522_c0	5.33912	10.4568	-0.96977	0.4477	0.88363	FALSE
comp104523_c0	0	0	NA	NA	NA	NA
comp104528_c0	0	0	NA	NA	NA	NA
comp10452_c0	16.3594	4.17775	1.9693	0.077557	0.35476	FALSE
comp104552_c0	3.96698	6.6786	-0.7515	0.68936	1	FALSE
comp104561_c0	25.9133	7.97255	1.7006	0.1174	0.45366	FALSE
comp10456_c0	1635.06	1007.12	0.69911	0.096364	0.40409	FALSE
comp104588_c0	0	0	NA	NA	NA	NA
comp10458_c0	7.1516	3.34966	1.0942	0.51438	0.92103	FALSE
comp104592_c0	6.95501	3.76163	0.88669	0.58173	0.96743	FALSE
comp1045_c0	0	0.420263	#NAME?	1	1	FALSE
comp104601_c0	4.7022	6.69104	-0.50889	0.77676	1	FALSE
comp10460_c0	4.60391	8.3638	-0.8613	0.57574	0.9634	FALSE
comp10460_c1	2.79143	22.1744	-2.9898	0.0087019	0.0847	FALSE
comp104615_c0	4.50561	1.25664	1.8421	0.41183	0.85171	FALSE
comp104626_c0	0.538627	0.840526	-0.642	1	1	FALSE
comp10463_c0	32.6677	4.60216	2.8275	0.0014174	0.021659	TRUE
comp104649_c0	0	0	NA	NA	NA	NA
comp10464_c0	3.42836	10.8895	-1.6674	0.23353	0.66356	FALSE
comp10464_c1	6.12149	7.55229	-0.30303	0.93649	1	FALSE
comp10465_c0	7.0533	1.25664	2.4887	0.18516	0.58817	FALSE
comp104667_c0	7.83567	9.20847	-0.2329	0.94555	1	FALSE
comp104688_c0	7.49363	16.7317	-1.1588	0.27215	0.71671	FALSE
comp10468_c0	11.3152	3.34552	1.758	0.19057	0.59646	FALSE
comp104690_c0	2.3511	4.17775	-0.82939	0.74264	1	FALSE
comp104697_c0	0.538627	2.08473	-1.9525	0.72767	1	FALSE
comp1046_c0	0	0	NA	NA	NA	NA
comp104703_c0	11.3623	3.34966	1.7622	0.16597	0.55383	FALSE
comp10470_c0	9.5027	6.28736	0.59588	0.67653	1	FALSE
comp104715_c0	32.7228	5.85466	2.4826	0.049242	0.26741	FALSE
comp104726_c0	4.06528	4.60216	-0.17896	1	1	FALSE
comp104733_c0	24.7377	12.1586	1.0247	0.32546	0.77807	FALSE
comp104735_c0	10.1868	5.00584	1.025	0.4051	0.84744	FALSE
comp104737_c0	8.13056	0.840526	3.274	0.080576	0.36414	FALSE
comp10473_c0	11.9521	30.4968	-1.3514	0.087499	0.38156	FALSE
comp10474_c0	0	0	NA	NA	NA	NA
comp10474_c1	0	2.52158	#NAME?	0.47776	0.90292	FALSE
comp104756_c0	4.06528	2.91696	0.47889	0.87009	1	FALSE
comp10475_c0	0	0	NA	NA	NA	NA
comp10475_c1	0	0	NA	NA	NA	NA
comp104762_c0	1.27385	5.85466	-2.2004	0.28255	0.72665	FALSE
comp10476_c0	0	0	NA	NA	NA	NA
comp104771_c0	4.60391	17.9759	-1.9651	0.075873	0.34985	FALSE
comp104774_c0	3.52665	9.62044	-1.4478	0.31044	0.76124	FALSE
comp104778_c0	13.91	0	Inf	0.00085456	0.014586	TRUE
comp10477_c0	0	2.9294	#NAME?	0.33912	0.79221	FALSE
comp104787_c0	1.71418	4.17775	-1.2852	0.61981	0.97991	FALSE
comp10479_c0	4.8005	30.147	-2.6508	0.0043311	0.05087	FALSE
comp104800_c0	6.41638	16.3032	-1.3453	0.20949	0.62824	FALSE
comp104805_c0	5.33912	10.4693	-0.97148	0.44743	0.88363	FALSE
comp104811_c0	22.2372	6.26248	1.8282	0.055902	0.28933	FALSE
comp104819_c0	13.568	19.2367	-0.50366	0.5761	0.96377	FALSE
comp10481_c0	53.9219	6.68689	3.0115	0.0022212	0.03042	TRUE
comp10482_c0	939.716	224.034	2.0685	2.86e-06	0.00012557	TRUE
comp104837_c0	14.3975	4.58558	1.6506	0.31352	0.76429	FALSE
comp104843_c0	11.3152	9.63288	0.23222	0.89536	1	FALSE
comp10484_c0	9.74644	1.2525	2.9601	0.06645	0.32374	FALSE
comp10486_c0	1.27385	0.420263	1.5998	0.90722	1	FALSE
comp10487_c0	8.42544	0.83638	3.3325	0.078279	0.35734	FALSE
comp10488_c0	0	0	NA	NA	NA	NA
comp10489_c0	0	4.20263	#NAME?	0.38467	0.8317	FALSE
comp10491_c0	11.0203	10.4319	0.079154	0.98341	1	FALSE
comp10492_c0	0	0	NA	NA	NA	NA
comp104931_c0	2.3511	6.27492	-1.4163	0.44664	0.88363	FALSE
comp104944_c0	16.898	1.24835	3.7588	0.0049211	0.055515	FALSE
comp10494_c0	1.61588	10.4485	-2.6929	0.10289	0.4196	FALSE
comp104951_c0	11.1697	3.75334	1.5733	0.44423	0.88224	FALSE
comp104959_c0	0	0	NA	NA	NA	NA
comp10495_c0	1.81247	2.92111	-0.68856	0.85051	1	FALSE
comp10496_c0	4.60391	7.08228	-0.62136	0.74612	1	FALSE
comp104971_c0	6.66012	7.53571	-0.1782	1	1	FALSE
comp10497_c0	3.33006	18.3879	-2.4651	0.036679	0.22339	FALSE
comp10497_c1	5.68116	14.6553	-1.3672	0.24197	0.67641	FALSE
comp10498_c0	1.61588	0	Inf	0.53538	0.93734	FALSE
comp10500_c0	3.33006	4.1819	-0.32861	0.9769	1	FALSE
comp105015_c0	7.19875	1.66447	2.1127	0.27623	0.72124	FALSE
comp10501_c0	1.71418	7.51912	-2.133	0.24378	0.67972	FALSE
comp105029_c0	0	1.26079	#NAME?	0.74145	1	FALSE
comp10502_c0	7.73737	11.3056	-0.54713	0.7207	1	FALSE
comp10502_c1	11.8027	9.18774	0.36133	0.72319	1	FALSE
comp105031_c0	11.4135	25.1121	-1.1376	0.1703	0.56221	FALSE
comp10503_c0	7.0533	10.461	-0.56865	0.65775	1	FALSE
comp105047_c0	7.29704	7.53156	-0.045637	1	1	FALSE
comp10504_c0	1.17555	4.17775	-1.8294	0.48487	0.90763	FALSE
comp105050_c0	7.1516	2.50914	1.5111	0.37842	0.82574	FALSE
comp105053_c0	5.14253	1.66447	1.6274	0.42545	0.86307	FALSE
comp10505_c0	0	2.51743	#NAME?	0.41294	0.85171	FALSE
comp105067_c0	19.6383	3.76578	2.3827	0.069521	0.33273	FALSE
comp10506_c0	5.33912	6.25419	-0.22822	0.92529	1	FALSE
comp105075_c0	0	0.416117	#NAME?	1	1	FALSE
comp105079_c0	5.68116	5.01828	0.17899	0.94636	1	FALSE
comp105087_c0	0	0	NA	NA	NA	NA
comp105090_c0	0	1.26079	#NAME?	0.74145	1	FALSE
comp10509_c0	490.004	674.596	-0.46123	0.27587	0.72094	FALSE
comp10511_c0	168.202	310.769	-0.88565	0.14475	0.51496	FALSE
comp105122_c0	0.636923	4.60631	-2.8544	0.29089	0.73697	FALSE
comp105126_c0	6.31808	2.94184	1.1028	0.51402	0.92103	FALSE
comp105137_c0	13.7134	10.0283	0.45152	0.65508	0.99999	FALSE
comp105145_c0	13.4697	5.01413	1.4256	0.22106	0.64639	FALSE
comp105146_c0	4.7022	6.27077	-0.41531	0.83526	1	FALSE
comp10514_c0	0	0.840526	#NAME?	0.89006	1	FALSE
comp10515_c0	15.0384	7.51083	1.0016	0.37193	0.82196	FALSE
comp10516_c0	6.31808	3.33308	0.92263	0.58559	0.97068	FALSE
comp10516_c1	5.14253	1.2525	2.0377	0.33943	0.79221	FALSE
comp10518_c0	6.85671	8.3638	-0.28664	0.89629	1	FALSE
comp10519_c0	0	1.24835	#NAME?	0.74349	1	FALSE
comp1051_c0	0	0	NA	NA	NA	NA
comp105200_c0	1.81247	2.50914	-0.46923	0.94357	1	FALSE
comp105202_c0	5.04424	5.85051	-0.21393	0.99335	1	FALSE
comp10520_c0	0	0	NA	NA	NA	NA
comp10520_c1	0	0	NA	NA	NA	NA
comp10521_c0	17.535	32.6437	-0.89657	0.2354	0.66676	FALSE
comp105225_c0	29.4871	6.67445	2.1434	0.015063	0.12418	FALSE
comp10522_c0	381.554	963.266	-1.336	0.0020097	0.028181	TRUE
comp10523_c0	60.6883	197.909	-1.7054	0.00064317	0.011587	TRUE
comp105241_c0	5.77946	2.9294	0.98033	0.58949	0.9708	FALSE
comp105260_c0	5.97605	5.45098	0.13268	1	1	FALSE
comp105262_c0	1.91077	2.91696	-0.61031	0.84654	1	FALSE
comp105263_c0	0	0	NA	NA	NA	NA
comp105281_c0	5.87775	13.3862	-1.1874	0.3041	0.7523	FALSE
comp105286_c0	0	2.50914	#NAME?	0.41386	0.85171	FALSE
comp10528_c0	2.69314	10.8564	-2.0112	0.18333	0.58536	FALSE
comp1052_c0	1.61588	5.45098	-1.7542	0.44519	0.88318	FALSE
comp105309_c0	7.49363	7.95597	-0.086373	1	1	FALSE
comp10530_c0	10.2379	13.7982	-0.43056	0.66541	1	FALSE
comp105316_c0	15.4276	0.420263	5.1981	0.0015699	0.023471	TRUE
comp105318_c0	0	0	NA	NA	NA	NA
comp105319_c0	18.2662	23.7518	-0.37886	0.8678	1	FALSE
comp10531_c0	0.636923	3.76993	-2.5653	0.39614	0.84146	FALSE
comp10531_c1	3.72324	5.87539	-0.65812	0.7232	1	FALSE
comp105328_c0	6.66012	9.62873	-0.5318	0.75358	1	FALSE
comp10532_c0	288.356	251.767	0.19576	0.69282	1	FALSE
comp105336_c0	0.636923	0	Inf	0.95566	1	FALSE
comp10533_c0	4.45846	2.92526	0.60798	0.89346	1	FALSE
comp10535_c0	0	5.03901	#NAME?	0.2505	0.68774	FALSE
comp10536_c0	3.33006	7.94768	-1.255	0.45736	0.88645	FALSE
comp105371_c0	0.636923	7.12374	-3.4834	0.1123	0.44143	FALSE
comp10537_c0	267.534	264.343	0.017311	0.99163	1	FALSE
comp10538_c0	17.0435	5.44269	1.6468	0.10767	0.43038	FALSE
comp105403_c0	13.6663	12.9535	0.077276	1	1	FALSE
comp10540_c0	2.4494	5.84222	-1.2541	0.49285	0.91369	FALSE
comp105415_c0	1.17555	11.7093	-3.3162	0.040358	0.23663	FALSE
comp10541_c0	0.538627	2.93355	-2.4453	0.54362	0.94284	FALSE
comp105428_c0	3.62495	0.416117	3.1229	0.3453	0.79736	FALSE
comp10543_c0	5.24083	13.8148	-1.3983	0.23437	0.6649	FALSE
comp10544_c0	0.636923	5.41781	-3.0885	0.2466	0.68384	FALSE
comp10545_c0	8.276	8.3555	-0.013793	1	1	FALSE
comp10546_c0	8.57089	2.50499	1.7746	0.23721	0.66931	FALSE
comp10547_c0	8.96407	14.6594	-0.7096	0.48664	0.90963	FALSE
comp105489_c0	0	0	NA	NA	NA	NA
comp10549_c0	21.1599	10.8605	0.96224	0.29016	0.73628	FALSE
comp1054_c0	0	0	NA	NA	NA	NA
comp105507_c0	1.81247	14.2102	-2.9709	0.031175	0.20177	FALSE
comp10550_c0	0	2.52158	#NAME?	0.47776	0.90292	FALSE
comp105519_c0	4.26187	3.76993	0.17695	1	1	FALSE
comp10551_c0	0	0	NA	NA	NA	NA
comp105525_c0	10.2851	5.01828	1.0353	0.40519	0.84744	FALSE
comp10552_c0	337.619	306.127	0.14126	0.74872	1	FALSE
comp10553_c0	21.4548	64.751	-1.5936	0.011128	0.10078	FALSE
comp105549_c0	0	5.04315	#NAME?	0.35559	0.80622	FALSE
comp10554_c0	28.2132	22.1744	0.34747	0.66682	1	FALSE
comp10555_c0	5.33912	13.3821	-1.3256	0.25361	0.69145	FALSE
comp105573_c0	7.78852	9.63702	-0.30724	0.8156	1	FALSE
comp10558_c0	175.64	213.227	-0.27977	0.55805	0.95078	FALSE
comp105594_c0	29.0467	6.26663	2.2126	0.013554	0.1158	FALSE
comp105601_c0	1.81247	10.0448	-2.4704	0.11352	0.44417	FALSE
comp105610_c0	3.52665	36.3804	-3.3668	0.00034136	0.0070022	TRUE
comp105624_c0	0	0	NA	NA	NA	NA
comp10562_c0	7.73737	0	Inf	0.063922	0.3162	FALSE
comp105648_c0	5.87775	2.93355	1.0026	0.5897	0.9708	FALSE
comp10564_c0	6.07434	4.59801	0.40172	0.88515	1	FALSE
comp105652_c0	2.54769	7.53985	-1.5653	0.31726	0.76842	FALSE
comp105658_c0	0	0	NA	NA	NA	NA
comp10565_c0	393.641	186.767	1.0756	0.13471	0.49174	FALSE
comp10566_c0	4.8005	7.09886	-0.5644	0.71907	1	FALSE
comp105673_c0	21.7457	2.09302	3.3771	0.002593	0.034362	TRUE
comp10567_c0	0.538627	3.76993	-2.8072	0.40261	0.84633	FALSE
comp10567_c1	0.538627	6.69933	-3.6367	0.13451	0.49124	FALSE
comp105698_c0	1.91077	2.50499	-0.39065	0.94017	1	FALSE
comp10569_c0	2.88973	2.93355	-0.021713	1	1	FALSE
comp10570_c0	26.8411	2.91282	3.204	0.0015781	0.023562	TRUE
comp10571_c0	3.86869	21.3298	-2.463	0.025437	0.17707	FALSE
comp10571_c1	2.98802	11.3015	-1.9192	0.15953	0.54208	FALSE
comp105737_c0	3.52665	5.41781	-0.61941	0.76394	1	FALSE
comp105739_c0	0.538627	4.1819	-2.9568	0.34585	0.79739	FALSE
comp10573_c0	2.3511	4.60216	-0.96898	0.67293	1	FALSE
comp105743_c0	9.99018	7.10301	0.49208	0.65518	1	FALSE
comp10574_c0	6.12149	10.8688	-0.82824	0.55595	0.94951	FALSE
comp105750_c0	1.71418	11.7383	-2.7756	0.093196	0.39699	FALSE
comp10575_c0	4.94594	2.9294	0.75564	0.67221	1	FALSE
comp105760_c0	1.71418	0.420263	2.0282	0.72313	1	FALSE
comp105769_c0	21.1559	0	Inf	0.0091801	0.088113	FALSE
comp10576_c0	7.69022	6.68689	0.20169	0.94696	1	FALSE
comp10577_c0	9.74644	17.123	-0.81299	0.43012	0.86823	FALSE
comp105797_c0	0	0	NA	NA	NA	NA
comp10579_c0	8.3743	30.118	-1.8466	0.037809	0.22711	FALSE
comp10580_c0	12.3924	22.1744	-0.83944	0.33279	0.78643	FALSE
comp10581_c0	1.17555	2.08058	-0.82365	0.8965	1	FALSE
comp10581_c1	14.5469	34.2501	-1.2354	0.108	0.43106	FALSE
comp105828_c0	4.30902	12.1254	-1.4926	0.27831	0.72148	FALSE
comp10582_c0	12.7345	11.6927	0.12313	0.93475	1	FALSE
comp105835_c0	14.1538	0.416117	5.0881	0.0026632	0.035082	TRUE
comp105839_c0	2.4494	0	Inf	0.37173	0.82195	FALSE
comp10583_c0	0	0	NA	NA	NA	NA
comp10584_c0	10.58	11.73	-0.14888	0.92805	1	FALSE
comp105853_c0	3.52665	10.8688	-1.6238	0.23203	0.66106	FALSE
comp105861_c0	16.556	11.3015	0.55084	0.59308	0.9711	FALSE
comp10586_c0	406.646	209.911	0.954	0.035838	0.22005	FALSE
comp10588_c0	1385.84	1839.33	-0.40842	0.33015	0.78365	FALSE
comp105890_c0	0.538627	0	Inf	0.95562	1	FALSE
comp10589_c0	229.028	164.363	0.47864	0.29455	0.74061	FALSE
comp10590_c0	0	0	NA	NA	NA	NA
comp105911_c0	0	0	NA	NA	NA	NA
comp105923_c0	0	0	NA	NA	NA	NA
comp10592_c0	0	2.10131	#NAME?	0.51587	0.92103	FALSE
comp105939_c0	2.15451	3.76163	-0.804	0.82525	1	FALSE
comp10593_c0	4.26187	5.8588	-0.45912	0.79699	1	FALSE
comp105946_c0	0	0	NA	NA	NA	NA
comp10594_c0	4.36017	4.16531	0.065958	1	1	FALSE
comp10597_c0	209.456	48.1105	2.1222	0.11648	0.45122	FALSE
comp10598_c0	5.87775	4.17775	0.49254	0.81204	1	FALSE
comp10599_c0	18.6594	0.840526	4.4725	0.0020677	0.028855	TRUE
comp10600_c0	543.525	461.248	0.23681	0.76932	1	FALSE
comp10601_c0	0	0	NA	NA	NA	NA
comp106021_c0	1.27385	2.09717	-0.71925	0.89083	1	FALSE
comp10602_c0	885.291	1345.69	-0.60413	0.16058	0.54456	FALSE
comp10603_c0	2.2528	10.4775	-2.2175	0.14795	0.52059	FALSE
comp106040_c0	9.20781	0	Inf	0.0090357	0.087047	FALSE
comp10606_c0	14.6452	5.02242	1.544	0.17141	0.56425	FALSE
comp10607_c0	1.91077	3.35796	-0.81343	0.75967	1	FALSE
comp10607_c1	1.27385	5.03901	-1.9839	0.47028	0.89772	FALSE
comp10608_c0	25.811	6.27492	2.0403	0.023175	0.16635	FALSE
comp106090_c0	2.98802	2.09717	0.51075	0.92527	1	FALSE
comp106099_c0	3.23176	0.416117	2.9573	0.46412	0.89264	FALSE
comp1060_c0	0	0	NA	NA	NA	NA
comp106102_c0	0.636923	4.61874	-2.8583	0.37454	0.82205	FALSE
comp10610_c0	3.33006	2.92111	0.18903	0.97913	1	FALSE
comp106117_c0	3.96698	1.66447	1.253	0.5962	0.9711	FALSE
comp10611_c0	0	0.420263	#NAME?	1	1	FALSE
comp10611_c1	1.27385	0	Inf	0.70454	1	FALSE
comp10612_c0	2.79143	2.92526	-0.067557	1	1	FALSE
comp10613_c0	11.3623	15.4834	-0.44646	0.70553	1	FALSE
comp10614_c0	0	0	NA	NA	NA	NA
comp106156_c0	3.96698	4.60631	-0.21557	1	1	FALSE
comp106166_c0	6.61297	5.42196	0.28648	0.92966	1	FALSE
comp10616_c0	1.07725	7.50254	-2.8	0.25517	0.69373	FALSE
comp10616_c1	0.538627	2.08888	-1.9554	0.72731	1	FALSE
comp10617_c0	53.2498	10.8564	2.2942	0.14578	0.51698	FALSE
comp106182_c0	4.60391	2.93355	0.65021	0.7669	1	FALSE
comp10618_c0	10.2851	5.03486	1.0305	0.40521	0.84744	FALSE
comp10620_c0	317.996	246.699	0.36626	0.45007	0.88405	FALSE
comp10621_c0	34.1853	28.0249	0.28666	0.64788	0.99515	FALSE
comp10622_c0	0.538627	0.420263	0.358	1	1	FALSE
comp10623_c0	3.18461	15.1295	-2.2482	0.46977	0.89737	FALSE
comp10628_c0	0.538627	4.17361	-2.9539	0.34635	0.79774	FALSE
comp10629_c0	22.1389	23.3813	-0.078775	0.95282	1	FALSE
comp106305_c0	0	0	NA	NA	NA	NA
comp10630_c0	0	0	NA	NA	NA	NA
comp10630_c1	0	0	NA	NA	NA	NA
comp106311_c0	3.96698	2.09717	0.9196	0.69151	1	FALSE
comp10631_c0	7.29704	27.5715	-1.9178	0.03786	0.22725	FALSE
comp106326_c0	1.17555	5.4261	-2.2066	0.32781	0.78023	FALSE
comp10632_c0	1.71418	0	Inf	0.52597	0.92996	FALSE
comp106337_c0	0	0	NA	NA	NA	NA
comp10634_c0	6.51467	30.9295	-2.2472	0.010783	0.098699	FALSE
comp106355_c0	6.85671	2.51328	1.4479	0.37998	0.82705	FALSE
comp10635_c0	43.5385	10.4444	2.0596	0.033746	0.21164	FALSE
comp10636_c0	4.06528	6.68689	-0.71798	0.68627	1	FALSE
comp106378_c0	4.06528	9.61629	-1.2421	0.38046	0.82705	FALSE
comp10639_c0	10.6782	6.69933	0.67259	0.60803	0.97683	FALSE
comp106401_c0	5.53572	3.77407	0.55265	0.83323	1	FALSE
comp10640_c0	17.0435	35.1901	-1.046	0.22862	0.65599	FALSE
comp106411_c0	2.15451	3.76163	-0.804	0.82525	1	FALSE
comp10641_c0	0	0	NA	NA	NA	NA
comp10641_c1	0	0	NA	NA	NA	NA
comp10642_c0	9.60099	17.5308	-0.86864	0.35469	0.80598	FALSE
comp106433_c0	8.1777	4.59387	0.83199	0.62784	0.98248	FALSE
comp106447_c0	9.74644	8.80064	0.14727	0.92238	1	FALSE
comp10644_c0	5.04424	6.69933	-0.40938	0.87172	1	FALSE
comp10645_c0	7.0533	10.0407	-0.50949	0.70071	1	FALSE
comp10646_c0	0	0.416117	#NAME?	1	1	FALSE
comp10647_c0	110.6	183.749	-0.73239	0.12325	0.46674	FALSE
comp106480_c0	10.8237	12.9577	-0.25961	0.86984	1	FALSE
comp10648_c0	126.22	250.935	-0.99137	0.035702	0.2194	FALSE
comp10649_c0	4.50561	3.75334	0.26355	0.9234	1	FALSE
comp10650_c0	0.636923	1.26079	-0.98514	0.95255	1	FALSE
comp10651_c0	40.8454	12.5664	1.7006	0.041928	0.24232	FALSE
comp10653_c0	292.295	372.125	-0.34836	0.47491	0.90284	FALSE
comp10654_c0	0	0	NA	NA	NA	NA
comp106563_c0	5.14253	11.2808	-1.1333	0.38649	0.83288	FALSE
comp10656_c0	9.45155	6.26663	0.59286	0.61015	0.97683	FALSE
comp10657_c0	241.129	435.443	-0.85268	0.054536	0.28423	FALSE
comp10658_c0	0	0	NA	NA	NA	NA
comp10658_c1	0	0	NA	NA	NA	NA
comp106595_c0	0	1.26079	#NAME?	0.74145	1	FALSE
comp10662_c0	18.856	20.5224	-0.12218	0.95219	1	FALSE
comp106644_c0	0.636923	0	Inf	0.95566	1	FALSE
comp10664_c0	0	2.09717	#NAME?	0.50349	0.91863	FALSE
comp10664_c1	0	0.840526	#NAME?	0.89006	1	FALSE
comp10665_c0	0	1.25664	#NAME?	0.74213	1	FALSE
comp10667_c0	2.4494	0.420263	2.5431	0.56632	0.95745	FALSE
comp10668_c0	336.011	208.677	0.68723	0.16351	0.55009	FALSE
comp106694_c0	0	0	NA	NA	NA	NA
comp10670_c0	0	0.420263	#NAME?	1	1	FALSE
comp106714_c0	5.58286	4.61045	0.2761	0.8777	1	FALSE
comp10672_c0	7.98511	1.24835	2.6773	0.19309	0.60084	FALSE
comp10673_c0	899.288	1837.35	-1.0308	0.013873	0.11732	FALSE
comp10674_c0	6.0232	10.0407	-0.73726	0.63815	0.98841	FALSE
comp10675_c0	16.3594	10.8729	0.58938	0.55402	0.9486	FALSE
comp106763_c0	9.4044	9.20847	0.030375	1	1	FALSE
comp10676_c0	27.3285	23.0274	0.24706	0.714	1	FALSE
comp10677_c0	0	1.26079	#NAME?	0.74145	1	FALSE
comp10678_c0	8.03226	10.0158	-0.3184	0.84707	1	FALSE
comp10679_c0	23.1178	10.4734	1.1423	0.18439	0.58739	FALSE
comp1067_c0	0	0	NA	NA	NA	NA
comp10680_c0	1.81247	7.96841	-2.1363	0.22338	0.64889	FALSE
comp10681_c0	242.34	200.344	0.27455	0.50989	0.92103	FALSE
comp10683_c0	16.6543	14.6594	0.18406	0.89808	1	FALSE
comp106841_c0	6.31808	16.3239	-1.3694	0.21045	0.63	FALSE
comp10684_c0	1.17555	3.76578	-1.6796	0.55028	0.94653	FALSE
comp10685_c0	0.538627	1.67276	-1.6349	0.83644	1	FALSE
comp10686_c0	8.96407	7.93109	0.17663	0.96359	1	FALSE
comp10687_c0	24.832	10.4485	1.2489	0.13963	0.50438	FALSE
comp106887_c0	8.96407	12.1047	-0.43334	0.69446	1	FALSE
comp10689_c0	4.8005	6.69933	-0.48083	0.77403	1	FALSE
comp10690_c0	2.88973	3.34966	-0.21308	1	1	FALSE
comp10691_c0	0	0	NA	NA	NA	NA
comp106931_c0	0	2.08058	#NAME?	0.51587	0.92103	FALSE
comp10694_c0	24.836	9.61215	1.3695	0.19256	0.59965	FALSE
comp106950_c0	0.636923	2.09717	-1.7193	0.71835	1	FALSE
comp10696_c0	29.5342	17.152	0.78401	0.29925	0.74573	FALSE
comp10697_c0	1.27385	0.420263	1.5998	0.90722	1	FALSE
comp10697_c1	0	0	NA	NA	NA	NA
comp106986_c0	2.98802	4.17775	-0.48354	0.85927	1	FALSE
comp106994_c0	5.43742	3.77407	0.5268	0.83193	1	FALSE
comp10699_c0	15.1879	14.2019	0.096837	1	1	FALSE
comp10700_c0	7.78852	0.83638	3.2191	0.099226	0.41175	FALSE
comp10701_c0	6.61297	2.08888	1.6626	0.3678	0.82122	FALSE
comp107021_c0	2.79143	2.50914	0.15381	1	1	FALSE
comp10702_c0	10.3834	5.8588	0.8256	0.50461	0.91863	FALSE
comp10703_c0	0	0	NA	NA	NA	NA
comp10704_c0	25.9604	2.50499	3.3734	0.0013562	0.020914	TRUE
comp107050_c0	0	0.416117	#NAME?	1	1	FALSE
comp107061_c0	0	0	NA	NA	NA	NA
comp107071_c0	11.6572	1.25664	3.2136	0.034512	0.21444	FALSE
comp10708_c0	0	0.420263	#NAME?	1	1	FALSE
comp10709_c0	0.636923	3.77822	-2.5685	0.39637	0.84146	FALSE
comp107104_c0	11.9992	4.60631	1.3813	0.24516	0.68144	FALSE
comp10710_c0	21.4036	8.81308	1.2801	0.15612	0.53611	FALSE
comp10711_c0	3.52665	4.6146	-0.38791	0.89785	1	FALSE
comp10712_c0	5.97605	11.7383	-0.97396	0.41177	0.85171	FALSE
comp10713_c0	0	0	NA	NA	NA	NA
comp10714_c0	5.77946	13.3987	-1.2131	0.30554	0.75445	FALSE
comp107150_c0	8.22885	9.18774	-0.15902	0.93922	1	FALSE
comp10715_c0	4.06528	3.34966	0.27934	0.95293	1	FALSE
comp107175_c0	4.7022	0.416117	3.4983	0.2096	0.62824	FALSE
comp107181_c0	3.96698	9.62873	-1.2793	0.38254	0.82908	FALSE
comp10718_c0	36.2415	38.9145	-0.10266	0.9596	1	FALSE
comp10719_c0	24.49	15.9202	0.62133	0.44727	0.88363	FALSE
comp107200_c0	0	0	NA	NA	NA	NA
comp10720_c0	0	3.77822	#NAME?	0.25836	0.6979	FALSE
comp107214_c0	3.62495	7.52742	-1.0542	0.49178	0.91257	FALSE
comp107218_c0	1.17555	9.61629	-3.0321	0.082275	0.36786	FALSE
comp107222_c0	2.79143	6.26248	-1.1657	0.55156	0.94724	FALSE
comp10722_c0	6.12149	0	Inf	0.043635	0.24774	FALSE
comp107230_c0	8.03226	6.67445	0.26716	0.8675	1	FALSE
comp10723_c0	0	0	NA	NA	NA	NA
comp10723_c1	0	0	NA	NA	NA	NA
comp107243_c0	8.86577	4.18604	1.0827	0.4539	0.88405	FALSE
comp10725_c0	3.08632	1.67276	0.88366	0.8231	1	FALSE
comp107270_c0	1.07725	7.11959	-2.7244	0.19287	0.60032	FALSE
comp10727_c0	749.144	648.371	0.20842	0.61456	0.97683	FALSE
comp10729_c0	1.81247	2.91696	-0.68651	0.85068	1	FALSE
comp10730_c0	0.636923	23.0232	-5.1758	0.0002862	0.0060777	TRUE
comp107313_c0	0	1.25664	#NAME?	0.74213	1	FALSE
comp10731_c0	10.2851	3.34966	1.6185	0.22283	0.64811	FALSE
comp10732_c0	2.2528	5.03072	-1.159	0.61245	0.97683	FALSE
comp10732_c1	0.636923	1.67691	-1.3966	0.82845	1	FALSE
comp10733_c0	0	0	NA	NA	NA	NA
comp10734_c0	4.16357	7.93939	-0.93121	0.53426	0.93734	FALSE
comp10735_c0	13.0293	20.9385	-0.68439	0.43174	0.86988	FALSE
comp10737_c0	6.17264	10.8605	-0.81513	0.47514	0.90284	FALSE
comp107383_c0	0	0	NA	NA	NA	NA
comp107389_c0	4.06528	22.9942	-2.4998	0.016526	0.13238	FALSE
comp10738_c0	315.378	820.364	-1.3792	0.0016544	0.024316	TRUE
comp10739_c0	1.71418	3.35796	-0.97007	0.76867	1	FALSE
comp1073_c0	0	0	NA	NA	NA	NA
comp107403_c0	0.636923	4.61874	-2.8583	0.37454	0.82205	FALSE
comp10742_c0	0	0	NA	NA	NA	NA
comp107437_c0	6.51467	8.79235	-0.43256	0.76369	1	FALSE
comp10743_c0	5.04424	10.4444	-1.05	0.45456	0.88405	FALSE
comp10744_c0	4.40731	14.6346	-1.7314	0.16222	0.54751	FALSE
comp10745_c0	2.98802	5.8588	-0.97141	0.59818	0.97275	FALSE
comp10746_c0	21.844	7.93939	1.4601	0.10797	0.43106	FALSE
comp10748_c0	24.5883	41.3573	-0.75017	0.27039	0.7158	FALSE
comp10750_c0	2.88973	0.83638	1.7887	0.58788	0.9708	FALSE
comp10751_c0	14.2049	8.37209	0.76273	0.49079	0.91201	FALSE
comp10752_c0	2.98802	2.92526	0.030629	1	1	FALSE
comp10753_c0	12.7345	3.7492	1.7641	0.1506	0.52605	FALSE
comp10754_c0	3.96698	2.93355	0.4354	0.86874	1	FALSE
comp10756_c0	12.1487	14.6221	-0.26735	0.76462	1	FALSE
comp107571_c0	1.71418	9.59971	-2.4855	0.13107	0.48341	FALSE
comp10757_c0	13.91	10.0531	0.46848	0.65676	1	FALSE
comp107582_c0	8.86577	17.1561	-0.95241	0.33419	0.78821	FALSE
comp10758_c0	0	0.416117	#NAME?	1	1	FALSE
comp10758_c1	0	0.416117	#NAME?	1	1	FALSE
comp10759_c0	6.12149	13.3696	-1.127	0.36303	0.81508	FALSE
comp10761_c0	1.81247	5.04315	-1.4764	0.62646	0.98157	FALSE
comp10762_c0	1.71418	3.75334	-1.1307	0.69159	1	FALSE
comp10762_c1	1.07725	1.67691	-0.63844	1	1	FALSE
comp107639_c0	2.98802	0	Inf	0.27167	0.71655	FALSE
comp10763_c0	2.88973	6.26663	-1.1168	0.54799	0.94553	FALSE
comp107643_c0	4.99709	8.79235	-0.81516	0.52198	0.92674	FALSE
comp10764_c0	27.136	67.285	-1.3101	0.031637	0.20341	FALSE
comp10765_c0	6.41638	5.43854	0.23854	0.92672	1	FALSE
comp107679_c0	21.6474	7.93524	1.4478	0.10806	0.43106	FALSE
comp10767_c0	4.94594	1.66861	1.5676	0.43341	0.87152	FALSE
comp10769_c0	0	0	NA	NA	NA	NA
comp10770_c0	4.40731	6.69933	-0.60412	0.78424	1	FALSE
comp10771_c0	44.2777	37.221	0.25047	0.70109	1	FALSE
comp10772_c0	1908.35	673.841	1.5018	0.23225	0.66132	FALSE
comp10773_c0	10.8748	17.1479	-0.65703	0.47004	0.89747	FALSE
comp10774_c0	11.2169	3.34966	1.7436	0.19093	0.59704	FALSE
comp107751_c0	2.69314	3.76578	-0.48366	0.94506	1	FALSE
comp107758_c0	1.07725	1.25664	-0.22221	1	1	FALSE
comp10775_c0	17.9281	9.17945	0.96575	0.34168	0.79386	FALSE
comp10776_c0	13.7134	18.8704	-0.46053	0.71649	1	FALSE
comp107789_c0	0	0	NA	NA	NA	NA
comp10778_c0	81.8913	136.754	-0.7398	0.15393	0.53179	FALSE
comp10779_c0	8.76748	6.25419	0.48734	0.74133	1	FALSE
comp1077_c0	0	0.420263	#NAME?	1	1	FALSE
comp10780_c0	2.54769	7.56058	-1.5693	0.53994	0.93978	FALSE
comp10780_c1	0.636923	1.26079	-0.98514	0.95255	1	FALSE
comp107816_c0	0.636923	5.00999	-2.9756	0.24945	0.68676	FALSE
comp10784_c0	8.71633	5.8588	0.57312	0.70863	1	FALSE
comp10786_c0	31.3978	41.8397	-0.41421	0.51516	0.92103	FALSE
comp107873_c0	6.31808	2.51328	1.3299	0.44198	0.88032	FALSE
comp10787_c0	13.4697	9.64117	0.48244	0.66556	1	FALSE
comp10788_c0	0	0	NA	NA	NA	NA
comp107891_c0	4.06528	7.12374	-0.80928	0.63268	0.98356	FALSE
comp10789_c0	0	0.840526	#NAME?	0.89006	1	FALSE
comp10789_c1	0	5.87953	#NAME?	0.24374	0.67972	FALSE
comp107904_c0	3.18461	7.1113	-1.159	0.44256	0.88088	FALSE
comp10790_c0	0.636923	1.26079	-0.98514	0.95255	1	FALSE
comp107911_c0	0	0	NA	NA	NA	NA
comp10792_c0	0.636923	0	Inf	0.95566	1	FALSE
comp107932_c0	6.0232	11.3056	-0.90844	0.52063	0.92482	FALSE
comp10793_c0	0	0	NA	NA	NA	NA
comp10794_c0	4.94594	2.92526	0.75768	0.67219	1	FALSE
comp10795_c0	7.10045	1.66861	2.0893	0.37868	0.82574	FALSE
comp10795_c1	14.2992	8.73845	0.71048	0.69239	1	FALSE
comp107964_c0	2.4494	2.50499	-0.03238	1	1	FALSE
comp10796_c0	0	0	NA	NA	NA	NA
comp107985_c0	18.0264	2.9294	2.6214	0.024412	0.17224	FALSE
comp10798_c0	0	0	NA	NA	NA	NA
comp10799_c0	8.66918	10.0366	-0.2113	0.91491	1	FALSE
comp108009_c0	8.76748	0	Inf	0.011888	0.1054	FALSE
comp10800_c0	7.59193	15.0465	-0.98689	0.35865	0.80978	FALSE
comp10801_c0	0	0.420263	#NAME?	1	1	FALSE
comp108021_c0	0.538627	0	Inf	0.95562	1	FALSE
comp10804_c0	7.0533	6.28736	0.16584	0.9676	1	FALSE
comp10805_c0	0	0	NA	NA	NA	NA
comp10805_c1	0	0	NA	NA	NA	NA
comp10806_c0	36.6858	12.5374	1.549	0.040322	0.23663	FALSE
comp108082_c0	10.1868	1.66861	2.61	0.080774	0.36468	FALSE
comp10808_c0	9.4044	10.8646	-0.20823	0.8882	1	FALSE
comp10809_c0	0	0	NA	NA	NA	NA
comp10810_c0	6.95501	10.461	-0.58889	0.65975	1	FALSE
comp10811_c0	8.76748	2.08473	2.0723	0.18694	0.59025	FALSE
comp10812_c0	9.06237	15.4792	-0.77237	0.42857	0.86646	FALSE
comp10813_c0	4.16357	10.4485	-1.3274	0.31623	0.76737	FALSE
comp10814_c0	1.07725	18.8206	-4.1269	0.0036116	0.044157	TRUE
comp10815_c0	407.544	196.783	1.0503	0.5054	0.91891	FALSE
comp10818_c0	0	3.34552	#NAME?	0.27812	0.72148	FALSE
comp10819_c0	10.1868	8.77991	0.21442	0.85541	1	FALSE
comp10820_c0	1.17555	0.416117	1.4983	0.90623	1	FALSE
comp10820_c1	0	0.420263	#NAME?	1	1	FALSE
comp10821_c0	0	0.840526	#NAME?	0.89006	1	FALSE
comp10823_c0	7.0533	12.5333	-0.82939	0.47298	0.90096	FALSE
comp108245_c0	18.0736	26.7683	-0.56664	0.48148	0.90519	FALSE
comp10824_c0	1.27385	10.0407	-2.9786	0.070172	0.33457	FALSE
comp10825_c0	0	2.10131	#NAME?	0.51587	0.92103	FALSE
comp10826_c0	1.81247	2.93769	-0.69672	0.8498	1	FALSE
comp108273_c0	5.24083	5.85466	-0.15979	0.98926	1	FALSE
comp10828_c0	5.63401	14.6387	-1.3776	0.19268	0.59981	FALSE
comp10829_c0	9.60099	14.2226	-0.56693	0.57354	0.96161	FALSE
comp10830_c0	6.71127	9.18359	-0.45247	0.71244	1	FALSE
comp10831_c0	9.69929	15.8788	-0.71115	0.45186	0.88405	FALSE
comp10833_c0	11.1186	7.51498	0.56513	0.65021	0.9965	FALSE
comp10837_c0	1.81247	3.76993	-1.0566	0.6861	1	FALSE
comp10838_c0	0	0	NA	NA	NA	NA
comp10839_c0	2.79143	3.34137	-0.25944	1	1	FALSE
comp1083_c0	2.98802	2.50499	0.25439	1	1	FALSE
comp10841_c0	6.95501	1.2525	2.4732	0.18636	0.59012	FALSE
comp108424_c0	0	0	NA	NA	NA	NA
comp10843_c0	4.7022	15.4917	-1.7201	0.13174	0.48477	FALSE
comp10844_c0	3.52665	9.20847	-1.3847	0.34134	0.7935	FALSE
comp10844_c1	6.31808	28.8406	-2.1905	0.016981	0.13479	FALSE
comp10845_c0	2.88973	8.3555	-1.5318	0.33558	0.79023	FALSE
comp10846_c0	1.27385	2.52158	-0.98514	0.79359	1	FALSE
comp10846_c1	0	2.51328	#NAME?	0.4134	0.85171	FALSE
comp10847_c0	5.14253	2.9294	0.81187	0.67336	1	FALSE
comp10847_c1	8.13056	7.1113	0.19324	0.92525	1	FALSE
comp10848_c0	332.618	139.704	1.2515	0.0060162	0.06437	FALSE
comp108492_c0	7.78852	1.67691	2.2155	0.20419	0.61988	FALSE
comp10849_c0	48.8305	106.616	-1.1266	0.04224	0.24355	FALSE
comp108503_c0	0	0	NA	NA	NA	NA
comp10850_c0	0	0	NA	NA	NA	NA
comp10851_c0	15.3804	2.92526	2.3945	0.04884	0.26621	FALSE
comp108521_c0	0	0.416117	#NAME?	1	1	FALSE
comp10852_c0	3.18461	5.43025	-0.7699	0.65002	0.9965	FALSE
comp10853_c0	2.79143	2.92526	-0.067557	1	1	FALSE
comp10857_c0	5.43742	8.78406	-0.69197	0.6047	0.97683	FALSE
comp10858_c0	0	0.420263	#NAME?	1	1	FALSE
comp10860_c0	1.81247	0.420263	2.1086	0.72048	1	FALSE
comp10861_c0	2.3511	4.59387	-0.96637	0.67327	1	FALSE
comp108649_c0	2.79143	0.83638	1.7388	0.58974	0.9708	FALSE
comp10864_c0	0	0	NA	NA	NA	NA
comp10865_c0	0	0	NA	NA	NA	NA
comp10867_c0	268.969	133.371	1.012	0.056616	0.29123	FALSE
comp10868_c0	0	2.50085	#NAME?	0.41478	0.85171	FALSE
comp10869_c0	0	0	NA	NA	NA	NA
comp10870_c0	72.192	21.7707	1.7294	0.0043339	0.05087	FALSE
comp108711_c0	0	0.420263	#NAME?	1	1	FALSE
comp10871_c0	13.0293	2.92111	2.1572	0.094952	0.40103	FALSE
comp10872_c0	5.53572	6.26248	-0.17796	0.92093	1	FALSE
comp10873_c0	7.69022	57.7309	-2.9082	0.00010412	0.0026325	TRUE
comp10874_c0	514.357	388.606	0.40446	0.67043	1	FALSE
comp10875_c0	90.8043	17.1188	2.4072	7.33e-05	0.0019771	TRUE
comp10876_c0	3.82154	2.4967	0.61413	0.9247	1	FALSE
comp10877_c0	137.048	100.444	0.44828	0.37202	0.82196	FALSE
comp10878_c0	98.5065	10.0407	3.2944	5.31e-05	0.0015205	TRUE
comp10878_c1	22.7286	3.34137	2.766	0.0089735	0.086662	FALSE
comp10879_c0	9.06237	13.3738	-0.56145	0.58195	0.96746	FALSE
comp1087_c0	0	0	NA	NA	NA	NA
comp10880_c0	0	0	NA	NA	NA	NA
comp108823_c0	0.538627	1.25664	-1.2222	0.95854	1	FALSE
comp10882_c0	2.3511	2.93355	-0.31931	0.98563	1	FALSE
comp10883_c0	14.9361	10.0366	0.57354	0.61048	0.97683	FALSE
comp108844_c0	19.9844	5.84636	1.7733	0.076767	0.35284	FALSE
comp10884_c0	2714.58	1718.6	0.6595	0.1034	0.4202	FALSE
comp10885_c0	8.42544	9.62458	-0.19197	0.88681	1	FALSE
comp10886_c0	1.17555	0.420263	1.484	0.90628	1	FALSE
comp10887_c0	4.06528	1.2525	1.6985	0.49453	0.91439	FALSE
comp10888_c0	21.6985	40.9867	-0.91756	0.18487	0.58781	FALSE
comp108890_c0	9.4044	3.77407	1.3172	0.3477	0.79926	FALSE
comp108906_c0	8.22885	2.92111	1.4942	0.33387	0.7877	FALSE
comp10890_c0	32.129	28.4411	0.1759	0.78738	1	FALSE
comp10891_c0	1.81247	0.416117	2.1229	0.72059	1	FALSE
comp10891_c1	1.27385	0	Inf	0.70454	1	FALSE
comp108939_c0	12.0975	0.83638	3.8544	0.015843	0.12884	FALSE
comp10893_c0	0	0	NA	NA	NA	NA
comp10894_c0	18.8088	5.02657	1.9038	0.067617	0.32733	FALSE
comp10896_c0	14.9361	2.92526	2.3522	0.20167	0.61612	FALSE
comp10898_c0	1.17555	5.46342	-2.2165	0.53246	0.93635	FALSE
comp108992_c0	4.8005	6.69933	-0.48083	0.77403	1	FALSE
comp10899_c0	0	0	NA	NA	NA	NA
comp10900_c0	9.4044	15.4668	-0.71777	0.48428	0.90758	FALSE
comp10901_c0	4.84765	7.53985	-0.63725	0.77725	1	FALSE
comp10902_c0	11.7555	11.6927	0.0077245	1	1	FALSE
comp109036_c0	2.15451	1.26079	0.77303	0.84206	1	FALSE
comp109039_c0	11.3623	4.19019	1.4392	0.23883	0.6716	FALSE
comp10903_c0	0	0	NA	NA	NA	NA
comp10904_c0	13.6151	11.7176	0.21653	0.82159	1	FALSE
comp10905_c0	844.053	1097.08	-0.37826	0.34958	0.80079	FALSE
comp109064_c0	13.2731	10.461	0.34349	0.7505	1	FALSE
comp109067_c0	5.04424	3.34552	0.59241	0.75079	1	FALSE
comp10906_c0	22.0877	12.1254	0.86521	0.29187	0.73782	FALSE
comp10907_c0	0	0	NA	NA	NA	NA
comp10908_c0	9.94303	1.66861	2.575	0.096041	0.40324	FALSE
comp10909_c0	1348.04	832.359	0.69559	0.10968	0.43494	FALSE
comp109109_c0	2.2528	11.2849	-2.3246	0.11761	0.45408	FALSE
comp10910_c0	5.87775	12.9742	-1.1423	0.3288	0.78172	FALSE
comp10911_c0	12.4907	13.3821	-0.099445	0.93949	1	FALSE
comp109128_c0	5.33912	0	Inf	0.075374	0.34869	FALSE
comp109147_c0	1.81247	4.17361	-1.2033	0.61532	0.97683	FALSE
comp109163_c0	4.60391	2.09302	1.1373	0.595	0.9711	FALSE
comp10916_c0	8.22885	9.63702	-0.2279	0.88998	1	FALSE
comp10918_c0	169.118	146.774	0.20443	0.62462	0.98006	FALSE
comp10920_c0	11.0203	15.8871	-0.52769	0.61522	0.97683	FALSE
comp10921_c0	7.29704	9.21261	-0.3363	0.8729	1	FALSE
comp10922_c0	34.3347	0.840526	5.3522	3.14e-06	0.00013642	TRUE
comp109233_c0	7.29704	15.4709	-1.0842	0.33907	0.79221	FALSE
comp109237_c0	77.6966	5.01828	3.9526	0.075328	0.34869	FALSE
comp10923_c0	4.16357	5.00999	-0.26698	0.9305	1	FALSE
comp10924_c0	0	0	NA	NA	NA	NA
comp10925_c0	2.2528	2.08888	0.109	1	1	FALSE
comp10926_c0	5.87775	7.93524	-0.43301	0.78623	1	FALSE
comp10927_c0	52.1254	12.1171	2.1049	0.30062	0.74685	FALSE
comp10929_c0	2.79143	18.8082	-2.7523	0.021856	0.16001	FALSE
comp10930_c0	4.89879	4.60216	0.090115	1	1	FALSE
comp10931_c0	0	2.51743	#NAME?	0.41294	0.85171	FALSE
comp10932_c0	0	0	NA	NA	NA	NA
comp109331_c0	12.7345	12.1254	0.070702	0.9768	1	FALSE
comp10933_c0	8.76748	10.8688	-0.30996	0.82245	1	FALSE
comp10934_c0	35.412	53.4661	-0.59439	0.34761	0.79926	FALSE
comp10935_c0	0	0	NA	NA	NA	NA
comp10936_c0	50.3521	100.041	-0.99046	0.068308	0.32964	FALSE
comp109375_c0	0	7.11959	#NAME?	0.047366	0.26108	FALSE
comp10939_c0	0	0.840526	#NAME?	0.89006	1	FALSE
comp10940_c0	0	0	NA	NA	NA	NA
comp10940_c1	0	0	NA	NA	NA	NA
comp109427_c0	2.98802	2.50914	0.252	1	1	FALSE
comp10942_c0	3.33006	0.832234	2.0005	0.48183	0.90519	FALSE
comp10945_c0	0	3.34552	#NAME?	0.27812	0.72148	FALSE
comp10946_c0	0	0	NA	NA	NA	NA
comp109473_c0	11.9009	1.25664	3.2434	0.028703	0.19161	FALSE
comp10947_c0	0.636923	2.92526	-2.1994	0.53652	0.93734	FALSE
comp109486_c0	9.69929	0.83638	3.5356	0.048518	0.26534	FALSE
comp10950_c0	5.68116	13.3738	-1.2351	0.30764	0.75779	FALSE
comp109510_c0	5.14253	3.34137	0.62204	0.75175	1	FALSE
comp109547_c0	13.9572	10.4485	0.41771	0.64524	0.99337	FALSE
comp109552_c0	32.7188	10.0656	1.7007	0.033754	0.21164	FALSE
comp10955_c0	7.59193	7.544	0.0091368	1	1	FALSE
comp109569_c0	0	0	NA	NA	NA	NA
comp10956_c0	596.722	627.492	-0.072537	0.94778	1	FALSE
comp10957_c0	1.27385	3.33723	-1.3895	0.61848	0.97919	FALSE
comp10958_c0	0	0	NA	NA	NA	NA
comp1095_c0	0	0	NA	NA	NA	NA
comp10960_c0	5.87775	5.02657	0.22569	0.95004	1	FALSE
comp10962_c0	1.17555	0	Inf	0.71345	1	FALSE
comp10963_c0	5.09538	30.2382	-2.5691	0.33178	0.78543	FALSE
comp10965_c0	7.49363	7.93939	-0.083362	1	1	FALSE
comp109692_c0	8.66918	23.4228	-1.4339	0.12055	0.46074	FALSE
comp10971_c0	0	0.83638	#NAME?	0.89067	1	FALSE
comp109733_c0	6.07434	6.69933	-0.14129	0.94865	1	FALSE
comp109752_c0	3.86869	4.1819	-0.11231	1	1	FALSE
comp10975_c0	2.69314	3.76163	-0.48207	0.94519	1	FALSE
comp10976_c0	0	0	NA	NA	NA	NA
comp10977_c0	7.0533	5.84636	0.27076	0.90682	1	FALSE
comp10978_c0	2.4494	3.76163	-0.61893	0.81398	1	FALSE
comp109802_c0	3.96698	3.77407	0.07192	1	1	FALSE
comp10981_c0	26.157	10.4319	1.3262	0.12719	0.47492	FALSE
comp10982_c0	15.2822	12.5374	0.28561	0.80387	1	FALSE
comp10984_c0	1.07725	0.416117	1.3723	0.90523	1	FALSE
comp109852_c0	0	0	NA	NA	NA	NA
comp109854_c0	8.22885	6.27077	0.39205	0.81279	1	FALSE
comp10985_c0	259.391	424.237	-0.70974	0.11544	0.44921	FALSE
comp10989_c0	5.09538	9.66604	-0.92373	0.71023	1	FALSE
comp109900_c0	1.17555	10.0241	-3.0921	0.071525	0.33835	FALSE
comp109906_c0	12.1958	8.78406	0.47343	0.68091	1	FALSE
comp10990_c0	7790.17	339.537	4.52	5.57e-13	1.01e-10	TRUE
comp10991_c0	9.5027	2.50499	1.9235	0.19958	0.61283	FALSE
comp109923_c0	0	0.83638	#NAME?	0.89067	1	FALSE
comp10993_c0	0.538627	5.42196	-3.3315	0.21735	0.64062	FALSE
comp109946_c0	2.3511	5.85466	-1.3162	0.49609	0.91465	FALSE
comp109948_c0	5.24083	0.416117	3.6547	0.16285	0.5487	FALSE
comp10994_c0	30.6115	2.08888	3.8733	0.00015103	0.0036161	TRUE
comp10995_c0	3.96698	2.50914	0.66085	0.78224	1	FALSE
comp10997_c0	3.72324	15.9078	-2.0951	0.066396	0.32374	FALSE
comp10998_c0	0.636923	1.2525	-0.97562	0.95303	1	FALSE
comp10998_c1	0	1.25664	#NAME?	0.74213	1	FALSE
comp10999_c0	0	0	NA	NA	NA	NA
comp1099_c0	0	1.24835	#NAME?	0.74349	1	FALSE
comp110005_c0	2.2528	2.09302	0.10613	1	1	FALSE
comp11001_c0	0	0	NA	NA	NA	NA
comp11001_c1	0	0	NA	NA	NA	NA
comp11002_c0	0	0	NA	NA	NA	NA
comp11003_c0	24.2934	12.9908	0.90307	0.27245	0.7169	FALSE
comp11004_c0	0	0	NA	NA	NA	NA
comp11005_c0	0	0	NA	NA	NA	NA
comp11005_c1	0	0	NA	NA	NA	NA
comp11006_c0	9.54985	12.9742	-0.4421	0.75082	1	FALSE
comp110070_c0	1.07725	5.4261	-2.3326	0.33214	0.78575	FALSE
comp11009_c0	3.23176	4.20263	-0.37897	0.98676	1	FALSE
comp11009_c1	11.5078	21.8454	-0.92472	0.72575	1	FALSE
comp11011_c0	11.2169	8.37209	0.42201	0.74968	1	FALSE
comp11012_c0	16.21	11.7218	0.46769	0.60755	0.97683	FALSE
comp11012_c1	2.98802	2.51328	0.24962	1	1	FALSE
comp11013_c0	45.5987	84.5158	-0.89023	0.12128	0.46249	FALSE
comp11014_c0	6.31808	10.4568	-0.72689	0.59063	0.9711	FALSE
comp11015_c0	27.5291	10.461	1.3959	0.1051	0.42457	FALSE
comp11016_c0	12.8839	7.11545	0.85654	0.54611	0.9439	FALSE
comp11018_c0	4.89879	5.01413	-0.033574	1	1	FALSE
comp11019_c0	42.6618	65.1754	-0.61138	0.29837	0.74482	FALSE
comp11022_c0	0	0	NA	NA	NA	NA
comp11022_c1	0	0	NA	NA	NA	NA
comp11024_c0	9.94303	14.647	-0.55885	0.60109	0.97533	FALSE
comp110254_c0	8.76748	2.09302	2.0666	0.18688	0.59025	FALSE
comp11025_c0	2.3511	3.75749	-0.67643	0.81782	1	FALSE
comp11026_c0	50.2066	22.1744	1.179	0.078439	0.35756	FALSE
comp11027_c0	9.69929	12.966	-0.41878	0.67757	1	FALSE
comp11030_c0	0	0	NA	NA	NA	NA
comp11030_c1	0	0	NA	NA	NA	NA
comp110310_c0	1.71418	2.92526	-0.77105	0.85456	1	FALSE
comp11031_c0	7.19875	4.60631	0.64414	0.63878	0.98884	FALSE
comp11032_c0	8.42544	0.420263	4.3254	0.042412	0.24391	FALSE
comp11032_c1	5.33912	6.27907	-0.23395	0.92476	1	FALSE
comp11033_c0	9.01122	0	Inf	0.0094047	0.089804	FALSE
comp11035_c0	1.07725	2.08888	-0.95537	0.90109	1	FALSE
comp11036_c0	25.6655	18.4377	0.47718	0.55018	0.94653	FALSE
comp11037_c0	206.641	119.956	0.78462	0.092222	0.39467	FALSE
comp11038_c0	0	0	NA	NA	NA	NA
comp11039_c0	6.95501	0	Inf	0.030261	0.19779	FALSE
comp11040_c0	1134.58	725.329	0.64546	0.18007	0.57968	FALSE
comp11041_c0	17.0946	11.3139	0.59544	0.55057	0.94653	FALSE
comp11042_c0	7.39534	14.6387	-0.9851	0.38708	0.83319	FALSE
comp11043_c0	11.6572	13.4028	-0.20131	0.88488	1	FALSE
comp11044_c0	16.7014	6.69933	1.3179	0.19248	0.59955	FALSE
comp11045_c0	0	0	NA	NA	NA	NA
comp11046_c0	4.06528	7.1113	-0.80676	0.63304	0.98362	FALSE
comp11047_c0	8.22885	4.1819	0.97653	0.51284	0.92103	FALSE
comp110492_c0	5.14253	16.299	-1.6642	0.14092	0.50718	FALSE
comp11049_c0	18.6634	2.09717	3.1537	0.0091955	0.088215	FALSE
comp11050_c0	4.60391	8.77577	-0.93067	0.53225	0.93612	FALSE
comp110514_c0	1.17555	7.93939	-2.7557	0.14443	0.51459	FALSE
comp11052_c0	3.42836	3.34552	0.035287	1	1	FALSE
comp11053_c0	7.24989	5.01413	0.53196	0.78309	1	FALSE
comp110550_c0	4.16357	5.00999	-0.26698	0.9305	1	FALSE
comp110555_c0	13.4697	10.4444	0.36699	0.75217	1	FALSE
comp110559_c0	3.62495	5.43439	-0.58416	0.76042	1	FALSE
comp110565_c0	0	0	NA	NA	NA	NA
comp11056_c0	2.3511	0.83638	1.4911	0.71756	1	FALSE
comp11056_c1	7.78852	3.34552	1.2191	0.4498	0.88405	FALSE
comp110571_c0	4.89879	5.00169	-0.02999	1	1	FALSE
comp11057_c0	0	0	NA	NA	NA	NA
comp110581_c0	0	0	NA	NA	NA	NA
comp110582_c0	0	0	NA	NA	NA	NA
comp110587_c0	0	7.95182	#NAME?	0.032297	0.20596	FALSE
comp110589_c0	2.15451	7.10715	-1.7219	0.36725	0.82102	FALSE
comp11058_c0	0	2.10131	#NAME?	0.51587	0.92103	FALSE
comp11058_c1	0	0.840526	#NAME?	0.89006	1	FALSE
comp110593_c0	8.76748	3.75749	1.2224	0.39717	0.842	FALSE
comp110596_c0	9.4044	1.66861	2.4947	0.11625	0.45093	FALSE
comp110601_c0	12.8328	15.4585	-0.26857	0.81035	1	FALSE
comp110604_c0	5.24083	10.0407	-0.93799	0.48606	0.90893	FALSE
comp11060_c0	17.4327	25.0831	-0.52492	0.72381	1	FALSE
comp110613_c0	0	0.420263	#NAME?	1	1	FALSE
comp11061_c0	5.68116	7.53156	-0.40676	0.84339	1	FALSE
comp110627_c0	25.174	6.27907	2.0033	0.026372	0.18134	FALSE
comp11062_c0	12.4907	42.6595	-1.772	0.016002	0.12982	FALSE
comp110638_c0	4.7022	11.6927	-1.3142	0.29596	0.7425	FALSE
comp11063_c0	8.42544	12.1379	-0.52669	0.62895	0.98248	FALSE
comp110640_c0	4.26187	22.9901	-2.4315	0.016188	0.13073	FALSE
comp110641_c0	1.81247	3.35381	-0.88784	0.76431	1	FALSE
comp110647_c0	4.8005	2.08888	1.2005	0.59477	0.9711	FALSE
comp11064_c0	1.71418	1.66861	0.038867	1	1	FALSE
comp110650_c0	15.0384	3.75334	2.0024	0.095484	0.40191	FALSE
comp110653_c0	18.2702	18.8082	-0.041869	0.98333	1	FALSE
comp110663_c0	0	0	NA	NA	NA	NA
comp11066_c0	0	0	NA	NA	NA	NA
comp11066_c1	1.17555	0.83638	0.49111	1	1	FALSE
comp110670_c0	2.79143	15.4585	-2.4693	0.05422	0.28323	FALSE
comp110677_c0	0.636923	10.0324	-3.9774	0.036572	0.22293	FALSE
comp110686_c0	0	0.840526	#NAME?	0.89006	1	FALSE
comp11068_c0	6.71127	5.84636	0.19905	0.99445	1	FALSE
comp110697_c0	4.7022	7.53571	-0.68041	0.66878	1	FALSE
comp11069_c0	7.49363	2.9294	1.3551	0.38714	0.83319	FALSE
comp110705_c0	1.17555	0.840526	0.48397	1	1	FALSE
comp110715_c0	9.84473	5.43025	0.85833	0.507	0.92074	FALSE
comp11071_c0	0	7.51083	#NAME?	0.039362	0.2337	FALSE
comp110721_c0	10.8748	7.51912	0.53236	0.71219	1	FALSE
comp110725_c0	9.60099	10.0324	-0.063412	0.97713	1	FALSE
comp11072_c0	89.0941	112.342	-0.33449	0.51998	0.92423	FALSE
comp11073_c0	9.79758	4.59387	1.0927	0.45519	0.88405	FALSE
comp11074_c0	0	0	NA	NA	NA	NA
comp110756_c0	0	13.3821	#NAME?	0.0029008	0.037573	TRUE
comp11075_c0	0	0	NA	NA	NA	NA
comp110763_c0	7.39534	6.27492	0.23702	0.88447	1	FALSE
comp110769_c0	8.03226	12.5581	-0.64474	0.59907	0.97356	FALSE
comp11076_c0	27.7217	1.67276	4.0507	0.00019651	0.0044294	TRUE
comp110772_c0	10.922	16.3156	-0.57902	0.5854	0.97068	FALSE
comp110776_c0	5.97605	9.20017	-0.62247	0.63887	0.98884	FALSE
comp110778_c0	0.636923	6.67031	-3.3886	0.16103	0.54521	FALSE
comp11077_c0	1.81247	6.68274	-1.8825	0.30711	0.75689	FALSE
comp110782_c0	0	7.544	#NAME?	0.039007	0.23266	FALSE
comp110789_c0	2.3511	2.50499	-0.09147	1	1	FALSE
comp110790_c0	2.2528	5.82978	-1.3717	0.59535	0.9711	FALSE
comp110793_c0	40.8965	14.647	1.4814	0.037414	0.22532	FALSE
comp110798_c0	0.636923	0.83638	-0.39304	1	1	FALSE
comp11079_c0	3.52665	10.4693	-1.5698	0.25556	0.69415	FALSE
comp11079_c1	1.61588	4.60216	-1.51	0.55902	0.95107	FALSE
comp11080_c0	1.27385	0	Inf	0.70454	1	FALSE
comp110820_c0	2.15451	4.60631	-1.0963	0.68083	1	FALSE
comp110826_c0	0	2.50914	#NAME?	0.41386	0.85171	FALSE
comp110829_c0	1.07725	6.28321	-2.5441	0.25335	0.69145	FALSE
comp11082_c0	47.7061	20.9178	1.1894	0.074206	0.34548	FALSE
comp110835_c0	4.89879	3.78236	0.37314	0.93746	1	FALSE
comp11083_c0	1.17555	18.8165	-4.0006	0.0035505	0.043682	TRUE
comp110848_c0	4.16357	5.45098	-0.38869	0.86288	1	FALSE
comp11084_c0	11.3152	3.76163	1.5888	0.22987	0.65764	FALSE
comp110855_c0	0	0	NA	NA	NA	NA
comp11085_c0	5.73231	23.9342	-2.0619	0.3792	0.82625	FALSE
comp110860_c0	7.39534	5.84636	0.33908	0.82495	1	FALSE
comp110866_c0	2.98802	3.76993	-0.33535	0.93624	1	FALSE
comp11086_c0	1518.58	573.328	1.4053	0.0041228	0.048898	TRUE
comp110874_c0	0	0	NA	NA	NA	NA
comp110878_c0	8.13056	6.27077	0.37471	0.81161	1	FALSE
comp110882_c0	5.43742	5.44269	-0.0013966	1	1	FALSE
comp110883_c0	2.98802	8.7882	-1.5564	0.30024	0.74653	FALSE
comp110886_c0	14.4015	14.618	-0.021526	0.98672	1	FALSE
comp110893_c0	0	0	NA	NA	NA	NA
comp11089_c0	16.1628	6.27907	1.3641	0.18792	0.59174	FALSE
comp110900_c0	1.07725	0.832234	0.3723	1	1	FALSE
comp110903_c0	0	0	NA	NA	NA	NA
comp110905_c0	0	0	NA	NA	NA	NA
comp110908_c0	3.82154	2.50499	0.60935	0.90915	1	FALSE
comp110909_c0	10.2379	8.80893	0.21688	0.9291	1	FALSE
comp11090_c0	2.79143	10.0531	-1.8486	0.22359	0.64897	FALSE
comp110912_c0	10.1396	1.67276	2.5997	0.094879	0.40087	FALSE
comp110918_c0	1.07725	2.09302	-0.95823	0.90088	1	FALSE
comp11091_c0	75.0346	22.9984	1.706	0.0047093	0.054113	FALSE
comp110921_c0	1.81247	2.50914	-0.46923	0.94357	1	FALSE
comp110926_c0	1.71418	4.60216	-1.4248	0.55435	0.9486	FALSE
comp110930_c0	0	1.26079	#NAME?	0.74145	1	FALSE
comp110938_c0	0	0	NA	NA	NA	NA
comp11093_c0	6.75841	15.4585	-1.1936	0.2922	0.73795	FALSE
comp110945_c0	4.16357	20.0773	-2.2697	0.033518	0.21111	FALSE
comp11095_c0	31.0518	36.7924	-0.24473	0.76126	1	FALSE
comp110967_c0	4.30902	25.4743	-2.5636	0.01364	0.11616	FALSE
comp11096_c0	25.7127	24.2301	0.085677	0.8985	1	FALSE
comp110970_c0	6.51467	5.43854	0.26047	0.92833	1	FALSE
comp110974_c0	0.636923	1.24835	-0.97083	0.95327	1	FALSE
comp110979_c0	9.30611	5.84636	0.67064	0.61962	0.97983	FALSE
comp11097_c0	0	0	NA	NA	NA	NA
comp110981_c0	3.96698	7.51912	-0.92252	0.58639	0.9708	FALSE
comp110987_c0	0.636923	5.85466	-3.2004	0.18168	0.58269	FALSE
comp11098_c0	464.063	176.064	1.3982	0.0015338	0.023049	TRUE
comp110990_c0	3.52665	5.00584	-0.50531	0.82913	1	FALSE
comp11099_c0	31.5904	19.2658	0.71345	0.31856	0.76897	FALSE
comp111005_c0	1.91077	3.76163	-0.97721	0.6819	1	FALSE
comp111006_c0	6.41638	3.76163	0.7704	0.65699	1	FALSE
comp111011_c0	0	0	NA	NA	NA	NA
comp11101_c0	53.4935	3.34137	4.0009	0.013976	0.11786	FALSE
comp11102_c0	0	0	NA	NA	NA	NA
comp11102_c1	0	0	NA	NA	NA	NA
comp111037_c0	10.2851	5.43854	0.91926	0.45431	0.88405	FALSE
comp11103_c0	12.5379	8.7882	0.51265	0.62615	0.98149	FALSE
comp111044_c0	7.83567	1.26079	2.6357	0.12606	0.47344	FALSE
comp11104_c0	2.15451	4.1819	-0.9568	0.75041	1	FALSE
comp11105_c0	0	0	NA	NA	NA	NA
comp111064_c0	16.2611	6.68689	1.282	0.21517	0.63781	FALSE
comp111065_c0	7.19875	2.92526	1.2992	0.38824	0.83365	FALSE
comp11106_c0	13.568	2.92111	2.2156	0.080701	0.36443	FALSE
comp111071_c0	18.5651	2.50499	2.8897	0.014228	0.11926	FALSE
comp111075_c0	3.96698	0.832234	2.253	0.38957	0.83484	FALSE
comp111086_c0	3.08632	2.91696	0.08142	1	1	FALSE
comp11108_c0	411.093	377.503	0.12297	0.78614	1	FALSE
comp111093_c0	0	2.52158	#NAME?	0.47776	0.90292	FALSE
comp111098_c0	7.93396	6.69933	0.24403	0.86649	1	FALSE
comp11109_c0	17.9753	2.91696	2.6235	0.021236	0.15674	FALSE
comp111104_c0	10.3834	0.83638	3.634	0.031954	0.2045	FALSE
comp11110_c0	0	0	NA	NA	NA	NA
comp11110_c1	1.07725	0	Inf	0.72305	1	FALSE
comp11111_c0	1.17555	2.93355	-1.3193	0.70506	1	FALSE
comp11111_c1	1.27385	4.19848	-1.7207	0.51182	0.92103	FALSE
comp111130_c0	15.577	5.44683	1.5159	0.17682	0.57401	FALSE
comp111131_c0	3.52665	0.416117	3.0832	0.34865	0.79936	FALSE
comp111138_c0	46.2356	2.51328	4.2014	2.69e-06	0.00011942	TRUE
comp11114_c0	4.50561	9.20017	-1.0299	0.49365	0.91416	FALSE
comp11115_c0	9.64814	17.9552	-0.89608	0.38337	0.8301	FALSE
comp111166_c0	4.06528	8.79235	-1.1129	0.45264	0.88405	FALSE
comp111170_c0	8.66918	0	Inf	0.012126	0.10694	FALSE
comp111177_c0	5.43742	2.50499	1.1181	0.59284	0.9711	FALSE
comp11117_c0	0	0	NA	NA	NA	NA
comp111183_c0	7.0533	6.25419	0.17348	0.96704	1	FALSE
comp111197_c0	6.71127	7.52742	-0.16557	0.91628	1	FALSE
comp11119_c0	298.102	732.575	-1.2972	0.0026868	0.035313	TRUE
comp111202_c0	3.42836	4.60216	-0.42479	0.90094	1	FALSE
comp111209_c0	16.7997	2.50914	2.7432	0.021125	0.15613	FALSE
comp111212_c0	17.1418	16.711	0.036718	0.9721	1	FALSE
comp11121_c0	12.4396	18.8123	-0.59674	0.5639	0.95565	FALSE
comp111224_c0	0	0	NA	NA	NA	NA
comp111226_c0	2.4494	4.17361	-0.76887	0.73893	1	FALSE
comp111232_c0	3.23176	14.2641	-2.142	0.31058	0.76124	FALSE
comp111237_c0	3.52665	6.65787	-0.91676	0.72091	1	FALSE
comp11124_c0	3.96698	10.4485	-1.3972	0.3205	0.77151	FALSE
comp11125_c0	7.1516	10.8854	-0.60605	0.61473	0.97683	FALSE
comp111261_c0	7.24989	1.2525	2.5332	0.18297	0.58509	FALSE
comp11126_c0	5.77946	5.87539	-0.02375	1	1	FALSE
comp11127_c0	6.61297	12.1171	-0.87368	0.44147	0.88029	FALSE
comp11127_c1	0	2.93355	#NAME?	0.33874	0.79221	FALSE
comp111305_c0	9.20781	7.544	0.28753	0.83645	1	FALSE
comp11130_c0	22.6775	21.3463	0.087273	0.93358	1	FALSE
comp111310_c0	8.86577	10.8771	-0.29497	0.82061	1	FALSE
comp111313_c0	10.6782	2.08473	2.3567	0.10869	0.43275	FALSE
comp111315_c0	0.538627	4.58143	-3.0884	0.38128	0.82779	FALSE
comp111323_c0	2.2528	3.76163	-0.73964	0.82142	1	FALSE
comp11134_c0	963.809	1691.86	-0.81179	0.056534	0.291	FALSE
comp111350_c0	29.0467	34.4076	-0.24435	0.83661	1	FALSE
comp111353_c0	0.636923	0	Inf	0.95566	1	FALSE
comp111359_c0	1.71418	0.83638	1.0353	0.87112	1	FALSE
comp11135_c0	146.932	197.514	-0.42681	0.39945	0.84402	FALSE
comp111360_c0	0.538627	0.832234	-0.6277	1	1	FALSE
comp111377_c0	0	0	NA	NA	NA	NA
comp111379_c0	20.6684	11.2932	0.87197	0.31564	0.76665	FALSE
comp111381_c0	0	0	NA	NA	NA	NA
comp111387_c0	6.21979	1.66447	1.9018	0.29984	0.74634	FALSE
comp11138_c0	4.84765	5.02242	-0.051099	1	1	FALSE
comp11139_c0	12.6873	2.51743	2.3334	0.084628	0.37333	FALSE
comp111400_c0	5.9249	2.92526	1.0182	0.64933	0.9963	FALSE
comp11140_c0	1.07725	2.9294	-1.4432	0.71127	1	FALSE
comp111417_c0	26.153	16.711	0.64618	0.38759	0.83337	FALSE
comp11141_c0	34.5784	58.9876	-0.77054	0.22183	0.64707	FALSE
comp111422_c0	10.2851	11.3015	-0.13596	0.97602	1	FALSE
comp11142_c0	0	0	NA	NA	NA	NA
comp111430_c0	9.74644	4.60216	1.0826	0.4033	0.84634	FALSE
comp11143_c0	6.17264	3.76163	0.71453	0.74256	1	FALSE
comp11144_c0	119.222	110.278	0.11251	0.86024	1	FALSE
comp111450_c0	5.24083	16.3032	-1.6373	0.13986	0.50447	FALSE
comp111452_c0	2.98802	8.80064	-1.5584	0.29992	0.74634	FALSE
comp11146_c0	24.7809	7.96841	1.6369	0.13629	0.49622	FALSE
comp111487_c0	2.15451	0	Inf	0.41522	0.85171	FALSE
comp11148_c0	7.88682	6.68274	0.239	0.94994	1	FALSE
comp11149_c0	20.9162	59.4493	-1.507	0.018114	0.14087	FALSE
comp11149_c1	11.4606	34.7118	-1.5987	0.046927	0.25989	FALSE
comp111509_c0	1.17555	5.84222	-2.3132	0.28686	0.73272	FALSE
comp11150_c0	5.58286	29.2691	-2.3903	0.011493	0.10303	FALSE
comp111526_c0	0.538627	0	Inf	0.95562	1	FALSE
comp111528_c0	5.24083	5.42196	-0.049019	1	1	FALSE
comp11152_c0	0	2.52158	#NAME?	0.47776	0.90292	FALSE
comp11153_c0	1.91077	1.66861	0.1955	1	1	FALSE
comp11154_c0	16.6543	5.8588	1.5072	0.16169	0.5464	FALSE
comp111553_c0	6.12149	7.09472	-0.21286	0.98395	1	FALSE
comp11155_c0	6.75841	10.0407	-0.5711	0.70677	1	FALSE
comp111562_c0	1.27385	3.3621	-1.4002	0.67842	1	FALSE
comp111563_c0	4.06528	5.42196	-0.41546	0.86623	1	FALSE
comp111565_c0	9.5027	4.59387	1.0486	0.45483	0.88405	FALSE
comp11156_c0	10.922	6.69518	0.70604	0.5507	0.94653	FALSE
comp111573_c0	5.33912	4.60631	0.21299	0.97557	1	FALSE
comp111580_c0	0	1.66861	#NAME?	0.61386	0.97683	FALSE
comp11158_c0	432.893	427.528	0.017992	0.98589	1	FALSE
comp111613_c0	18.0736	5.84222	1.6293	0.11218	0.44112	FALSE
comp11161_c0	1.81247	2.50499	-0.46685	0.94372	1	FALSE
comp111624_c0	0	0	NA	NA	NA	NA
comp111625_c0	2.88973	2.09717	0.46249	0.92318	1	FALSE
comp11162_c0	6.95501	7.10715	-0.03122	1	1	FALSE
comp111637_c0	1.61588	4.16946	-1.3675	0.62501	0.98034	FALSE
comp11163_c0	8.61804	19.187	-1.1547	0.51404	0.92103	FALSE
comp111642_c0	0	1.66447	#NAME?	0.61449	0.97683	FALSE
comp111643_c0	123.665	8.75918	3.8195	3.21e-05	0.001004	TRUE
comp111647_c0	3.52665	7.52742	-1.0939	0.49468	0.91439	FALSE
comp11164_c0	1031.57	557.95	0.88663	0.036992	0.22409	FALSE
comp111650_c0	2.15451	10.0283	-2.2186	0.16849	0.55848	FALSE
comp11165_c0	11.0203	15.4958	-0.49172	0.64714	0.9948	FALSE
comp111665_c0	9.06237	13.3987	-0.56413	0.58153	0.96743	FALSE
comp111669_c0	28.799	5.43025	2.4069	0.0072493	0.073899	FALSE
comp111682_c0	1.07725	8.37623	-2.9589	0.12721	0.47492	FALSE
comp11168_c0	5.24083	5.43025	-0.051223	1	1	FALSE
comp11168_c1	11.5589	7.95597	0.5389	0.64172	0.99143	FALSE
comp111690_c0	9.5027	12.5457	-0.40078	0.71907	1	FALSE
comp111692_c0	0	0	NA	NA	NA	NA
comp111693_c0	4.50561	6.27907	-0.47883	0.84	1	FALSE
comp11169_c0	4.36017	18.0713	-2.0512	0.48867	0.91167	FALSE
comp11170_c0	7.69022	1.66861	2.2044	0.20518	0.62158	FALSE
comp111712_c0	4.8005	20.4643	-2.0919	0.041999	0.24255	FALSE
comp11171_c0	20.7196	7.9228	1.3869	0.14887	0.52204	FALSE
comp111721_c0	7.78852	17.9842	-1.2073	0.216	0.6391	FALSE
comp111729_c0	9.94303	2.08473	2.2538	0.13109	0.48341	FALSE
comp11172_c0	7.83567	10.461	-0.41689	0.8048	1	FALSE
comp11174_c0	11.5589	6.69518	0.78781	0.49977	0.91753	FALSE
comp111758_c0	12.589	5.44269	1.2098	0.32365	0.7757	FALSE
comp111761_c0	1.71418	5.01828	-1.5497	0.49523	0.91449	FALSE
comp111763_c0	7.39534	10.4485	-0.49861	0.73298	1	FALSE
comp111764_c0	1.27385	0.83638	0.60696	1	1	FALSE
comp11176_c0	5.14253	8.36794	-0.70239	0.65803	1	FALSE
comp111771_c0	0	0	NA	NA	NA	NA
comp111772_c0	0.538627	0.83638	-0.63487	1	1	FALSE
comp111779_c0	0	0	NA	NA	NA	NA
comp11177_c0	0	1.67691	#NAME?	0.6126	0.97683	FALSE
comp111782_c0	4.40731	2.92526	0.59134	0.76473	1	FALSE
comp111784_c0	4.60391	4.1819	0.1387	0.99962	1	FALSE
comp111788_c0	5.14253	8.7882	-0.77309	0.61173	0.97683	FALSE
comp11178_c0	0	0	NA	NA	NA	NA
comp111792_c0	10.8237	5.43854	0.9929	0.40654	0.84836	FALSE
comp111794_c0	14.3032	3.33723	2.0996	0.088328	0.38382	FALSE
comp11179_c0	7.69022	12.1462	-0.6594	0.56772	0.95893	FALSE
comp111809_c0	1.17555	6.28736	-2.4191	0.24968	0.68716	FALSE
comp11180_c0	11.3152	13.3904	-0.24294	0.8228	1	FALSE
comp11181_c0	2.69314	16.3198	-2.5993	0.043658	0.2478	FALSE
comp11182_c0	123.681	149.67	-0.27517	0.54367	0.94284	FALSE
comp111839_c0	6.07434	15.5083	-1.3522	0.236	0.66781	FALSE
comp11183_c0	9.60099	24.725	-1.3647	0.17465	0.57083	FALSE
comp11184_c0	0	0	NA	NA	NA	NA
comp11185_c0	1.17555	3.34137	-1.5071	0.62405	0.98006	FALSE
comp111870_c0	7.78852	9.63702	-0.30724	0.8156	1	FALSE
comp11188_c0	3.52665	1.67276	1.0761	0.70113	1	FALSE
comp111895_c0	25.811	2.51328	3.3603	0.0011894	0.018914	TRUE
comp11189_c0	17.3895	10.8978	0.67418	0.51546	0.92103	FALSE
comp111904_c0	1.91077	4.18604	-1.1314	0.61015	0.97683	FALSE
comp11190_c0	0	0	NA	NA	NA	NA
comp11190_c1	0	0	NA	NA	NA	NA
comp111916_c0	12.1958	2.50499	2.2835	0.086487	0.37834	FALSE
comp111929_c0	9.30611	7.11959	0.38638	0.78405	1	FALSE
comp11192_c0	163.838	274.923	-0.74676	0.1058	0.42615	FALSE
comp11193_c0	22.4338	2.50499	3.1628	0.0040417	0.048088	TRUE
comp111957_c0	10.3834	6.68689	0.63487	0.60608	0.97683	FALSE
comp11195_c0	146.507	174.487	-0.25214	0.56259	0.9546	FALSE
comp111960_c0	5.33912	5.43439	-0.025516	1	1	FALSE
comp11196_c0	52.8486	50.1579	0.075389	0.90427	1	FALSE
comp111981_c0	1.17555	2.08473	-0.82652	0.89629	1	FALSE
comp111987_c0	1.17555	4.59387	-1.9664	0.42626	0.86335	FALSE
comp111989_c0	1.81247	0	Inf	0.51714	0.9212	FALSE
comp11198_c0	41.5374	0	Inf	8.68e-09	7.31e-07	TRUE
comp112001_c0	2.2528	10.8771	-2.2715	0.13202	0.48534	FALSE
comp11200_c0	0.636923	2.10131	-1.7221	0.71801	1	FALSE
comp112016_c0	5.24083	5.85466	-0.15979	0.98926	1	FALSE
comp11201_c0	23.511	13.8023	0.76842	0.37044	0.82195	FALSE
comp112022_c0	0.636923	0	Inf	0.95566	1	FALSE
comp11202_c0	11.2169	13.794	-0.29837	0.7861	1	FALSE
comp11203_c0	20.1298	8.77577	1.1977	0.19073	0.59674	FALSE
comp112046_c0	0	0	NA	NA	NA	NA
comp112048_c0	18.0736	8.79235	1.0396	0.28167	0.72564	FALSE
comp11205_c0	89.0509	4.59801	4.2755	4.69e-09	4.22e-07	TRUE
comp112067_c0	0.636923	2.51328	-1.9804	0.62141	0.98006	FALSE
comp11206_c0	5.04424	8.78406	-0.80025	0.61426	0.97683	FALSE
comp11208_c0	15.2822	0.83638	4.1915	0.0047337	0.054241	FALSE
comp112098_c0	10.58	2.9294	1.8527	0.18109	0.5821	FALSE
comp112104_c0	0.538627	11.7135	-4.4427	0.019594	0.14874	FALSE
comp11210_c0	160.453	31.3539	2.3554	1.04e-05	0.00038375	TRUE
comp112110_c0	8.66918	4.59387	0.91619	0.51095	0.92103	FALSE
comp112118_c0	11.2169	7.09472	0.66085	0.60145	0.97565	FALSE
comp112119_c0	13.91	21.3132	-0.61562	0.49601	0.91464	FALSE
comp11211_c0	9.64814	30.1138	-1.6421	0.056719	0.29157	FALSE
comp112139_c0	1.27385	9.62458	-2.9175	0.080846	0.36488	FALSE
comp112140_c0	2.2528	2.08888	0.109	1	1	FALSE
comp112141_c0	13.0293	14.6346	-0.16762	0.88046	1	FALSE
comp112143_c0	18.8088	3.76163	2.322	0.032991	0.20908	FALSE
comp11214_c0	3.72324	4.59801	-0.30445	0.89293	1	FALSE
comp11215_c0	346.826	223.03	0.63698	0.15272	0.53045	FALSE
comp112162_c0	10.7254	2.4967	2.1029	0.12327	0.46676	FALSE
comp11216_c0	0	0	NA	NA	NA	NA
comp11217_c0	222.957	382.888	-0.78015	0.080998	0.36518	FALSE
comp112185_c0	8.22885	9.21676	-0.16357	0.93874	1	FALSE
comp11218_c0	0	0.420263	#NAME?	1	1	FALSE
comp112207_c0	3.42836	2.09302	0.71193	0.80045	1	FALSE
comp11220_c0	1.81247	3.76993	-1.0566	0.6861	1	FALSE
comp11221_c0	5.77946	10.0241	-0.79447	0.55896	0.95107	FALSE
comp11222_c0	15.5259	16.7152	-0.10648	0.96617	1	FALSE
comp11223_c0	8.76748	13.8065	-0.65511	0.553	0.9486	FALSE
comp112241_c0	10.2851	1.67276	2.6202	0.080236	0.36318	FALSE
comp112246_c0	4.50561	10.4568	-1.2146	0.38608	0.83266	FALSE
comp11224_c0	1.27385	2.93355	-1.2035	0.69927	1	FALSE
comp112253_c0	0.538627	7.13203	-3.727	0.17614	0.57316	FALSE
comp112258_c0	12.2941	4.18604	1.5543	0.20791	0.62612	FALSE
comp11225_c0	5.97605	7.95597	-0.41285	0.78358	1	FALSE
comp112260_c0	28.5081	33.8754	-0.24887	0.70696	1	FALSE
comp112263_c0	4.50561	1.67276	1.4295	0.50509	0.91863	FALSE
comp112264_c0	8.57089	1.66861	2.3608	0.14279	0.51125	FALSE
comp11226_c0	23.853	46.8663	-0.97438	0.14811	0.52109	FALSE
comp112276_c0	29.145	20.4851	0.50868	0.53449	0.93734	FALSE
comp11227_c0	18.7577	10.0407	0.90162	0.31268	0.76379	FALSE
comp112282_c0	9.74644	1.25664	2.9553	0.066427	0.32374	FALSE
comp11228_c0	29.5342	5.86295	2.3327	0.0082362	0.081691	FALSE
comp11229_c0	0	0	NA	NA	NA	NA
comp11230_c0	4.50561	1.26079	1.8374	0.41177	0.85171	FALSE
comp112316_c0	0	0	NA	NA	NA	NA
comp11231_c0	0	0	NA	NA	NA	NA
comp11232_c0	0.636923	2.10131	-1.7221	0.71801	1	FALSE
comp11233_c0	7.93396	7.93939	-0.00098557	1	1	FALSE
comp11234_c0	3.08632	4.59801	-0.57512	0.78362	1	FALSE
comp11236_c0	9.94303	2.92526	1.7651	0.21196	0.63282	FALSE
comp112379_c0	4.06528	10.0531	-1.3062	0.34772	0.79926	FALSE
comp11237_c0	2.3511	3.34137	-0.5071	0.89875	1	FALSE
comp11238_c0	2.88973	10.4444	-1.8537	0.19986	0.61328	FALSE
comp112390_c0	2.3511	14.235	-2.598	0.050386	0.27112	FALSE
comp11239_c0	6.41638	9.17115	-0.51534	0.71898	1	FALSE
comp11241_c0	1.71418	10.4485	-2.6077	0.10149	0.4163	FALSE
comp11242_c0	0	0.416117	#NAME?	1	1	FALSE
comp112433_c0	2.3511	2.50499	-0.09147	1	1	FALSE
comp11243_c0	0.538627	0.83638	-0.63487	1	1	FALSE
comp11244_c0	14.3032	18.4045	-0.36372	0.67951	1	FALSE
comp11245_c0	7.39534	4.19019	0.8196	0.57693	0.96451	FALSE
comp112461_c0	7.39534	6.26663	0.23893	0.88435	1	FALSE
comp11246_c0	6.12149	37.2624	-2.6058	0.0029682	0.038283	TRUE
comp112479_c0	0.636923	2.50499	-1.9756	0.62209	0.98006	FALSE
comp11247_c0	3.62495	13.8148	-1.9302	0.11314	0.4434	FALSE
comp112480_c0	5.43742	5.01413	0.11692	1	1	FALSE
comp112481_c0	5.68116	1.67276	1.764	0.35762	0.8081	FALSE
comp11248_c0	4.16357	5.4261	-0.38209	0.86353	1	FALSE
comp112495_c0	0.636923	4.59801	-2.8518	0.29131	0.73697	FALSE
comp11249_c0	15.7696	42.2061	-1.4203	0.058322	0.29669	FALSE
comp1124_c0	0	0	NA	NA	NA	NA
comp11250_c0	1.17555	0.420263	1.484	0.90628	1	FALSE
comp11251_c0	1.07725	7.1113	-2.7228	0.19312	0.60084	FALSE
comp11252_c0	6.41638	10.0366	-0.64543	0.62967	0.98248	FALSE
comp11252_c1	9.5027	11.7176	-0.30227	0.79976	1	FALSE
comp112559_c0	16.2611	13.8355	0.23305	0.81954	1	FALSE
comp112561_c0	0	1.26079	#NAME?	0.74145	1	FALSE
comp112562_c0	0	1.25664	#NAME?	0.74213	1	FALSE
comp11257_c0	298.802	344.254	-0.20428	0.80388	1	FALSE
comp112585_c0	7.59193	15.4917	-1.029	0.3343	0.7884	FALSE
comp112588_c0	10.3834	33.9003	-1.707	0.036487	0.22259	FALSE
comp112603_c0	1.27385	1.68105	-0.40017	1	1	FALSE
comp11261_c0	16.8509	20.9053	-0.31105	0.68982	1	FALSE
comp11262_c0	1.17555	2.92111	-1.3132	0.70581	1	FALSE
comp112631_c0	0.636923	4.59387	-2.8505	0.29152	0.73735	FALSE
comp112640_c0	2.15451	2.50085	-0.21506	1	1	FALSE
comp112643_c0	7.69022	25.9029	-1.752	0.050663	0.27223	FALSE
comp11264_c0	12.6362	15.9078	-0.33218	0.77763	1	FALSE
comp11266_c0	0	0	NA	NA	NA	NA
comp11266_c1	0	0	NA	NA	NA	NA
comp11267_c0	1.61588	4.58972	-1.5061	0.55961	0.95154	FALSE
comp11268_c0	216.832	457.667	-1.0777	0.01623	0.1309	FALSE
comp112699_c0	5.68116	0.83638	2.764	0.20284	0.61742	FALSE
comp11269_c0	12.5379	13.3862	-0.094456	1	1	FALSE
comp112709_c0	2.3511	7.09886	-1.5943	0.36103	0.81214	FALSE
comp11270_c0	5.14253	3.77407	0.44636	0.82791	1	FALSE
comp11270_c1	575.282	4643.69	-3.0129	0.027911	0.18836	FALSE
comp112710_c0	0	0	NA	NA	NA	NA
comp112725_c0	14.5469	20.069	-0.46425	0.61601	0.97729	FALSE
comp112726_c0	3.86869	7.11959	-0.87995	0.6385	0.9887	FALSE
comp11272_c0	40.409	13.3904	1.5935	0.030496	0.19869	FALSE
comp112738_c0	3.52665	1.24835	1.4983	0.59369	0.9711	FALSE
comp11273_c0	111.788	68.5707	0.7051	0.4726	0.90056	FALSE
comp11274_c0	6.75841	8.76747	-0.37548	0.84775	1	FALSE
comp11275_c0	0	0	NA	NA	NA	NA
comp11275_c1	0	0	NA	NA	NA	NA
comp11276_c0	1.91077	0.416117	2.1991	0.71804	1	FALSE
comp11277_c0	424.723	702.096	-0.72515	0.10982	0.43519	FALSE
comp112786_c0	12.6362	9.20017	0.45783	0.6714	1	FALSE
comp112788_c0	3.42836	5.85051	-0.77105	0.70523	1	FALSE
comp11278_c0	17.535	13.794	0.34619	0.72678	1	FALSE
comp11279_c0	7.29704	3.76163	0.95595	0.51334	0.92103	FALSE
comp11281_c0	5.58286	16.7193	-1.5824	0.16191	0.54679	FALSE
comp11283_c0	45.6579	16.7276	1.4486	0.37288	0.82205	FALSE
comp11284_c0	5.68116	6.27077	-0.14246	1	1	FALSE
comp112885_c0	2.3511	2.51328	-0.096238	1	1	FALSE
comp112887_c0	6.31808	5.02657	0.32991	0.86066	1	FALSE
comp112893_c0	7.0533	1.67691	2.0725	0.24746	0.68404	FALSE
comp11289_c0	12.6362	14.6304	-0.21141	0.8858	1	FALSE
comp112909_c0	38.6477	7.09057	2.4464	0.0028783	0.037349	TRUE
comp11290_c0	15.231	12.9701	0.23182	0.78743	1	FALSE
comp11291_c0	75.5301	33.4013	1.1771	0.04835	0.26458	FALSE
comp11292_c0	498.52	246.442	1.0164	0.021484	0.15803	FALSE
comp112948_c0	1.71418	1.67691	0.031716	1	1	FALSE
comp112949_c0	3.96698	0	Inf	0.1486	0.5216	FALSE
comp112951_c0	20.9633	17.5681	0.25491	0.77761	1	FALSE
comp112961_c0	7.69022	9.20017	-0.25864	0.86584	1	FALSE
comp11296_c0	3.62495	7.94353	-1.1318	0.44898	0.88377	FALSE
comp11296_c1	0	1.67276	#NAME?	0.61323	0.97683	FALSE
comp112971_c0	7.73737	8.3555	-0.11088	1	1	FALSE
comp112974_c0	0	0	NA	NA	NA	NA
comp11297_c0	1.81247	2.10131	-0.21333	1	1	FALSE
comp11298_c0	14.4486	12.1171	0.25388	0.81247	1	FALSE
comp11299_c0	0	3.3621	#NAME?	0.42309	0.86088	FALSE
comp113017_c0	0	0.420263	#NAME?	1	1	FALSE
comp11301_c0	0.538627	12.5374	-4.5408	0.014261	0.11946	FALSE
comp11301_c1	0	2.08473	#NAME?	0.50512	0.91863	FALSE
comp11302_c0	26.2553	4.17361	2.6532	0.006836	0.070917	FALSE
comp11303_c0	1.17555	5.43854	-2.2099	0.32727	0.78006	FALSE
comp113042_c0	14.7435	15.4627	-0.068707	0.96754	1	FALSE
comp11304_c0	23.3144	55.2093	-1.2437	0.056446	0.29067	FALSE
comp113062_c0	26.3496	2.9294	3.1691	0.0016247	0.024004	TRUE
comp11306_c0	11.264	0.840526	3.7443	0.020629	0.15386	FALSE
comp11306_c1	2.79143	0.420263	2.7316	0.45266	0.88405	FALSE
comp113070_c0	5.43742	5.02242	0.11454	1	1	FALSE
comp11307_c0	5.68116	4.61045	0.30128	0.87927	1	FALSE
comp113085_c0	0	0	NA	NA	NA	NA
comp11308_c0	22.3826	69.0034	-1.6243	0.011046	0.10029	FALSE
comp11309_c0	0	4.19848	#NAME?	0.25637	0.69547	FALSE
comp113102_c0	0	2.50499	#NAME?	0.41432	0.85171	FALSE
comp11310_c0	4.06528	13.794	-1.7626	0.15081	0.52634	FALSE
comp11311_c0	0	1.26079	#NAME?	0.74145	1	FALSE
comp113125_c0	21.9894	0	Inf	0.00045131	0.0087821	TRUE
comp11313_c0	0.538627	1.67691	-1.6384	0.83611	1	FALSE
comp113142_c0	4.50561	9.19603	-1.0293	0.49375	0.91428	FALSE
comp11314_c0	10.5288	7.95182	0.40498	0.70701	1	FALSE
comp11315_c0	20.1809	11.2891	0.83807	0.37351	0.82205	FALSE
comp11315_c1	4.06528	1.67276	1.2811	0.59575	0.9711	FALSE
comp113166_c0	9.06237	5.01413	0.85389	0.57032	0.9602	FALSE
comp11316_c0	0	4.59387	#NAME?	0.15365	0.5314	FALSE
comp113177_c0	7.1516	4.60216	0.63595	0.71661	1	FALSE
comp11317_c0	10.0885	10.0158	0.010427	0.99623	1	FALSE
comp11317_c1	4.06528	3.35381	0.27755	0.95302	1	FALSE
comp113182_c0	0.636923	3.34137	-2.3912	0.46193	0.88995	FALSE
comp11318_c0	28.803	32.1737	-0.15966	0.78959	1	FALSE
comp113191_c0	3.86869	1.67276	1.2096	0.59658	0.97164	FALSE
comp113199_c0	6.75841	9.2209	-0.44822	0.79821	1	FALSE
comp113209_c0	8.22885	1.67276	2.2985	0.17037	0.56224	FALSE
comp11320_c0	2.2528	6.68274	-1.5687	0.40539	0.84744	FALSE
comp113215_c0	4.7022	12.9535	-1.4619	0.22746	0.65458	FALSE
comp113229_c0	15.5259	22.5905	-0.54104	0.55067	0.94653	FALSE
comp11322_c0	7.83567	1.67276	2.2278	0.17383	0.56917	FALSE
comp113233_c0	3.08632	1.66861	0.88724	0.82305	1	FALSE
comp11323_c0	23.0707	24.6504	-0.095551	0.90634	1	FALSE
comp11324_c0	0	0	NA	NA	NA	NA
comp11324_c1	0	0	NA	NA	NA	NA
comp113256_c0	4.60391	7.11545	-0.6281	0.72378	1	FALSE
comp11325_c0	0	0	NA	NA	NA	NA
comp11326_c0	17.1418	2.92111	2.5529	0.025498	0.17731	FALSE
comp113272_c0	5.63401	2.09302	1.4286	0.56542	0.95669	FALSE
comp11327_c0	0	0	NA	NA	NA	NA
comp113284_c0	2.15451	0	Inf	0.41522	0.85171	FALSE
comp113289_c0	9.84473	1.25664	2.9698	0.065891	0.32228	FALSE
comp11328_c0	0	0	NA	NA	NA	NA
comp11328_c1	0	0	NA	NA	NA	NA
comp113309_c0	14.1066	1.67691	3.0725	0.023787	0.16923	FALSE
comp11330_c0	0	2.10131	#NAME?	0.51587	0.92103	FALSE
comp11331_c0	0	0	NA	NA	NA	NA
comp11331_c1	0	1.2525	#NAME?	0.74281	1	FALSE
comp11332_c0	7.1516	7.94353	-0.15152	0.94363	1	FALSE
comp113347_c0	6.0232	6.68689	-0.15081	1	1	FALSE
comp113353_c0	4.8005	1.24835	1.9432	0.40757	0.84884	FALSE
comp11335_c0	0.636923	0.83638	-0.39304	1	1	FALSE
comp11335_c1	0.636923	0.420263	0.59983	1	1	FALSE
comp11336_c0	11.2169	2.08888	2.4249	0.090782	0.39073	FALSE
comp113370_c0	2.88973	2.50914	0.20374	1	1	FALSE
comp11339_c0	2.3511	24.7333	-3.395	0.039641	0.23475	FALSE
comp113417_c0	1.81247	9.19603	-2.3431	0.14649	0.51779	FALSE
comp11341_c0	493.79	710.477	-0.52489	0.20292	0.61742	FALSE
comp113420_c0	4.8005	0.83638	2.521	0.30896	0.75949	FALSE
comp113428_c0	5.68116	0.832234	2.7711	0.20291	0.61742	FALSE
comp11342_c0	4.50561	1.2525	1.8469	0.41189	0.85171	FALSE
comp11343_c0	34.7199	10.0531	1.7881	0.30164	0.74827	FALSE
comp11347_c0	8.91292	3.34552	1.4137	0.29815	0.74472	FALSE
comp113480_c0	3.08632	7.10301	-1.2025	0.44587	0.88363	FALSE
comp11348_c0	6.85671	16.3073	-1.2499	0.25075	0.68774	FALSE
comp11349_c0	6.31808	2.92526	1.1109	0.51403	0.92103	FALSE
comp113514_c0	0	0	NA	NA	NA	NA
comp11353_c0	8.22885	4.60216	0.83838	0.5736	0.96161	FALSE
comp11354_c0	5.77946	30.9958	-2.4231	0.0096924	0.091351	FALSE
comp11354_c1	3.52665	14.6429	-2.0538	0.092899	0.39664	FALSE
comp113551_c0	6.51467	5.43854	0.26047	0.92833	1	FALSE
comp11355_c0	6287.45	113.07	5.7972	5.59e-27	5.97e-24	TRUE
comp11356_c0	1.17555	5.03901	-2.0998	0.45639	0.88538	FALSE
comp113570_c0	0	0.840526	#NAME?	0.89006	1	FALSE
comp11357_c0	16.3594	5.4261	1.5921	0.1381	0.501	FALSE
comp11358_c0	29.5853	31.4119	-0.086429	0.90391	1	FALSE
comp11359_c0	5.58286	2.08888	1.4183	0.43615	0.87486	FALSE
comp113606_c0	4.7022	4.59801	0.032325	1	1	FALSE
comp11360_c0	4.84765	6.6786	-0.46226	0.88791	1	FALSE
comp11361_c0	6.51467	4.17775	0.64097	0.72777	1	FALSE
comp11362_c0	0	0.416117	#NAME?	1	1	FALSE
comp11363_c0	0.636923	4.59801	-2.8518	0.29131	0.73697	FALSE
comp113646_c0	6.95501	5.85051	0.24949	0.90538	1	FALSE
comp11364_c0	4.8005	5.01828	-0.064008	1	1	FALSE
comp113672_c0	0	0	NA	NA	NA	NA
comp113677_c0	18.7577	2.08058	3.1724	0.0067835	0.070435	FALSE
comp11367_c0	1.71418	8.37209	-2.2881	0.19019	0.59577	FALSE
comp11368_c0	5.87775	6.26248	-0.09147	1	1	FALSE
comp113698_c0	1.61588	6.27077	-1.9563	0.35323	0.8043	FALSE
comp11369_c0	0	0.420263	#NAME?	1	1	FALSE
comp113714_c0	10.4817	0	Inf	0.0048545	0.054948	FALSE
comp11371_c0	82.0999	30.9336	1.4082	0.12857	0.4784	FALSE
comp11372_c0	28.6495	20.1063	0.51087	0.55069	0.94653	FALSE
comp113755_c0	0	0	NA	NA	NA	NA
comp113757_c0	10.1868	8.7882	0.21306	0.85551	1	FALSE
comp113758_c0	2.79143	10.4775	-1.9082	0.20111	0.61488	FALSE
comp11376_c0	59.1156	35.5399	0.7341	0.20824	0.62673	FALSE
comp11377_c0	1.27385	0	Inf	0.70454	1	FALSE
comp11378_c0	10.6782	0.83638	3.6744	0.03093	0.20071	FALSE
comp11380_c0	26.8411	54.7518	-1.0285	0.10822	0.43142	FALSE
comp113817_c0	12.7816	0.83638	3.9338	0.069062	0.33219	FALSE
comp11381_c0	0	0	NA	NA	NA	NA
comp113823_c0	0.538627	0.840526	-0.642	1	1	FALSE
comp113825_c0	13.4697	5.44269	1.3073	0.25564	0.6942	FALSE
comp11382_c0	27.9183	31.799	-0.18777	0.81867	1	FALSE
comp11383_c0	12.1447	26.3605	-1.1181	0.2197	0.64396	FALSE
comp11384_c0	9.94303	7.93939	0.32466	0.82358	1	FALSE
comp11384_c1	2.98802	4.1819	-0.48497	0.85913	1	FALSE
comp11385_c0	1.61588	0	Inf	0.53538	0.93734	FALSE
comp113864_c0	6.41638	12.554	-0.96831	0.41394	0.85171	FALSE
comp113865_c0	3.52665	0	Inf	0.19874	0.61096	FALSE
comp11386_c0	1.27385	10.8688	-3.0929	0.05285	0.2792	FALSE
comp11389_c0	11.0203	20.9178	-0.92457	0.31713	0.76835	FALSE
comp11390_c0	27.82	3.33723	3.0594	0.0017701	0.025726	TRUE
comp11391_c0	0	0	NA	NA	NA	NA
comp11392_c0	0	0	NA	NA	NA	NA
comp11393_c0	6.85671	20.4685	-1.5778	0.11646	0.45122	FALSE
comp113944_c0	3.52665	34.3081	-3.2822	0.00058121	0.010795	TRUE
comp11394_c0	4.94594	5.45098	-0.14027	1	1	FALSE
comp113964_c0	4.36017	5.43439	-0.31774	0.85824	1	FALSE
comp11396_c0	8.57089	6.68689	0.35811	0.79559	1	FALSE
comp11399_c0	2.88973	9.60385	-1.7327	0.2467	0.68384	FALSE
comp11399_c1	1.81247	2.51328	-0.47161	0.94341	1	FALSE
comp114003_c0	1.81247	3.34966	-0.88606	0.7645	1	FALSE
comp11400_c0	13267	989.747	3.7446	0.0032175	0.040717	TRUE
comp114017_c0	7.69022	7.95182	-0.04826	1	1	FALSE
comp11401_c0	24.2422	43.9244	-0.8575	0.23625	0.66814	FALSE
comp11402_c0	27.8672	7.93939	1.8115	0.03155	0.20317	FALSE
comp11402_c1	16.0134	10.8729	0.55854	0.62637	0.98156	FALSE
comp114035_c0	7.59193	5.02657	0.59489	0.70445	1	FALSE
comp11403_c0	26.2553	17.1313	0.61598	0.47183	0.89972	FALSE
comp11405_c0	6.80956	4.59801	0.56655	0.79989	1	FALSE
comp11406_c0	4.7022	1.66861	1.4947	0.50355	0.91863	FALSE
comp114075_c0	0	0	NA	NA	NA	NA
comp11407_c0	16.7997	13.7816	0.28569	0.77113	1	FALSE
comp11408_c0	30.9063	40.1255	-0.37662	0.58289	0.9684	FALSE
comp11410_c0	0	0	NA	NA	NA	NA
comp114116_c0	9.74644	4.6146	1.0787	0.40331	0.84634	FALSE
comp11411_c0	119.025	220.034	-0.88646	0.057641	0.29482	FALSE
comp114138_c0	5.33912	1.67276	1.6744	0.42343	0.86093	FALSE
comp114167_c0	1.71418	1.67276	0.035287	1	1	FALSE
comp11416_c0	0.636923	0.416117	0.61413	1	1	FALSE
comp114176_c0	4.16357	1.2525	1.733	0.49323	0.91397	FALSE
comp114179_c0	2.88973	0.416117	2.7959	0.44895	0.88377	FALSE
comp11418_c0	9.74644	4.61045	1.08	0.4033	0.84634	FALSE
comp11419_c0	0	0	NA	NA	NA	NA
comp11420_c0	2.4494	8.79235	-1.8438	0.22919	0.65695	FALSE
comp114218_c0	0	0	NA	NA	NA	NA
comp11421_c0	17.5861	12.1171	0.53739	0.62772	0.98248	FALSE
comp11422_c0	41.6317	3.34137	3.6392	3.56e-05	0.0010923	TRUE
comp11423_c0	5.87775	8.3638	-0.50889	0.73527	1	FALSE
comp11424_c0	10.4305	31.7493	-1.6059	0.063797	0.31599	FALSE
comp114253_c0	0	0	NA	NA	NA	NA
comp114255_c0	1.27385	0.83638	0.60696	1	1	FALSE
comp11425_c0	1.91077	6.27907	-1.7164	0.342	0.79421	FALSE
comp11425_c1	1.71418	3.34966	-0.9665	0.76906	1	FALSE
comp11426_c0	16.0645	9.61629	0.74033	0.44219	0.88059	FALSE
comp114271_c0	3.62495	7.51912	-1.0526	0.49202	0.91273	FALSE
comp114274_c0	27.8672	3.34552	3.0583	0.001544	0.023157	TRUE
comp11427_c0	2.2528	5.01828	-1.1555	0.61295	0.97683	FALSE
comp114285_c0	2.4494	2.08473	0.23257	1	1	FALSE
comp11429_c0	2.4494	8.36794	-1.7724	0.25664	0.69581	FALSE
comp11430_c0	0	0	NA	NA	NA	NA
comp114314_c0	12.9311	6.68274	0.95233	0.40924	0.84967	FALSE
comp11431_c0	0	0.840526	#NAME?	0.89006	1	FALSE
comp11433_c0	7.49363	0.840526	3.1563	0.10204	0.41791	FALSE
comp114347_c0	0.636923	6.2915	-3.3042	0.15818	0.53991	FALSE
comp11434_c0	9.25896	14.206	-0.61758	0.51302	0.92103	FALSE
comp11436_c0	0.538627	12.1254	-4.4926	0.016715	0.13312	FALSE
comp114377_c0	5.33912	7.52327	-0.49476	0.75388	1	FALSE
comp11437_c0	10.0413	6.68689	0.58654	0.66726	1	FALSE
comp11438_c0	0	0.832234	#NAME?	0.89128	1	FALSE
comp11439_c0	41.73	2.50499	4.0582	1.02e-05	0.0003773	TRUE
comp1143_c0	5.68116	2.08473	1.4463	0.43552	0.87399	FALSE
comp11440_c0	12.243	7.51498	0.70411	0.53929	0.93935	FALSE
comp114418_c0	9.30611	6.68274	0.47774	0.72959	1	FALSE
comp11442_c0	2.15451	13.3779	-2.6344	0.065874	0.32228	FALSE
comp11442_c1	0	1.67276	#NAME?	0.61323	0.97683	FALSE
comp11443_c0	336.43	252.082	0.41641	0.67025	1	FALSE
comp114440_c0	2.98802	6.27077	-1.0695	0.54447	0.94304	FALSE
comp114441_c0	5.97605	2.50085	1.2568	0.51222	0.92103	FALSE
comp114451_c0	2.69314	16.6861	-2.6313	0.11266	0.44196	FALSE
comp114454_c0	10.3834	41.4899	-1.9985	0.082209	0.36785	FALSE
comp11445_c0	37.8574	28.0166	0.43429	0.48592	0.90893	FALSE
comp11446_c0	0	0	NA	NA	NA	NA
comp114471_c0	4.16357	10.4693	-1.3303	0.31579	0.76683	FALSE
comp11447_c0	2210.12	995.227	1.151	0.079188	0.35947	FALSE
comp114497_c0	2.69314	2.09717	0.36084	0.91884	1	FALSE
comp11449_c0	9.20781	18.4003	-0.9988	0.31705	0.76831	FALSE
comp11451_c0	7.34819	1.67276	2.1352	0.24455	0.68039	FALSE
comp114522_c0	3.42836	3.75334	-0.13066	1	1	FALSE
comp11453_c0	0	1.26079	#NAME?	0.74145	1	FALSE
comp114547_c0	13.2259	5.84636	1.1778	0.32708	0.77983	FALSE
comp11454_c0	11.4606	7.10301	0.69018	0.5462	0.9439	FALSE
comp11455_c0	51.968	3.76578	3.7866	4.54e-06	0.00018843	TRUE
comp11456_c0	0	0	NA	NA	NA	NA
comp11458_c0	5.04424	12.5415	-1.314	0.30491	0.75357	FALSE
comp11458_c1	2.2528	2.50499	-0.15308	1	1	FALSE
comp11459_c0	9.10952	12.1213	-0.4121	0.76551	1	FALSE
comp114628_c0	5.77946	3.75749	0.62116	0.73882	1	FALSE
comp11463_c0	16.1628	7.10715	1.1853	0.24403	0.67983	FALSE
comp11464_c0	13.6663	6.69104	1.0303	0.3693	0.82151	FALSE
comp11465_c0	0	2.10131	#NAME?	0.51587	0.92103	FALSE
comp11465_c1	0	0.840526	#NAME?	0.89006	1	FALSE
comp114661_c0	0	0	NA	NA	NA	NA
comp114667_c0	4.60391	4.16946	0.143	0.99934	1	FALSE
comp11466_c0	0	0	NA	NA	NA	NA
comp11468_c0	17.5861	21.8454	-0.31289	0.85145	1	FALSE
comp11469_c0	3.52665	20.5224	-2.5408	0.020834	0.15473	FALSE
comp114717_c0	4.36017	4.62289	-0.084412	0.99736	1	FALSE
comp11471_c0	0	2.10131	#NAME?	0.51587	0.92103	FALSE
comp11472_c0	110.749	246.574	-1.1547	0.012966	0.1125	FALSE
comp11473_c0	2.98802	11.7135	-1.9709	0.14328	0.51222	FALSE
comp11474_c0	11.8027	8.77991	0.42683	0.67763	1	FALSE
comp11476_c0	0	0	NA	NA	NA	NA
comp11476_c1	0	0	NA	NA	NA	NA
comp11477_c0	391.811	870.178	-1.1512	0.0096106	0.090853	FALSE
comp114780_c0	0	0	NA	NA	NA	NA
comp11478_c0	3.33006	10.4444	-1.6491	0.26018	0.70078	FALSE
comp11479_c0	32.129	13.3738	1.2645	0.094862	0.40087	FALSE
comp114802_c0	23.2633	4.1819	2.4758	0.011358	0.10206	FALSE
comp11480_c0	44.7221	29.6811	0.59144	0.39832	0.84282	FALSE
comp11481_c0	18.1207	8.76747	1.0474	0.25544	0.69407	FALSE
comp11481_c1	16.5049	5.00999	1.72	0.10228	0.41828	FALSE
comp114836_c0	2.98802	0.83638	1.837	0.58607	0.97068	FALSE
comp11483_c0	2.98802	1.24835	1.2592	0.70983	1	FALSE
comp11483_c1	12.8328	5.45098	1.2352	0.28793	0.73362	FALSE
comp114867_c0	9.60099	0.420263	4.5138	0.025016	0.17512	FALSE
comp114877_c0	1.71418	3.77822	-1.1402	0.69039	1	FALSE
comp11488_c0	105.115	30.5216	1.7841	0.0017934	0.026001	TRUE
comp11491_c0	535.398	652.509	-0.28539	0.51137	0.92103	FALSE
comp11494_c0	355.201	1061.81	-1.5798	0.00028382	0.0060431	TRUE
comp11495_c0	4.89879	9.17945	-0.90598	0.48445	0.90758	FALSE
comp114960_c0	6.41638	2.50914	1.3546	0.44159	0.88029	FALSE
comp11496_c0	4.06528	7.12374	-0.80928	0.63268	0.98356	FALSE
comp114976_c0	11.4135	2.52158	2.1783	0.11992	0.45948	FALSE
comp11497_c0	0	7.14447	#NAME?	0.30529	0.7541	FALSE
comp11499_c0	16.3594	14.2226	0.20194	0.85771	1	FALSE
comp115004_c0	6.07434	2.50499	1.2779	0.51199	0.92103	FALSE
comp11500_c0	9.74644	10.4527	-0.10092	1	1	FALSE
comp11501_c0	0.636923	0.420263	0.59983	1	1	FALSE
comp11501_c1	0	0.840526	#NAME?	0.89006	1	FALSE
comp115029_c0	23.6564	6.25004	1.9203	0.03851	0.23024	FALSE
comp11503_c0	11.6572	5.00999	1.2183	0.31989	0.77096	FALSE
comp115045_c0	9.10952	18.3506	-1.0104	0.42932	0.86728	FALSE
comp11504_c0	0	1.66861	#NAME?	0.61386	0.97683	FALSE
comp11506_c0	6.51467	14.2143	-1.1256	0.30644	0.75578	FALSE
comp11507_c0	8.32715	7.53571	0.14408	0.98321	1	FALSE
comp115095_c0	4.40731	24.2343	-2.4591	0.018113	0.14087	FALSE
comp11509_c0	0	0	NA	NA	NA	NA
comp11510_c0	132.18	106.64	0.30975	0.6205	0.98006	FALSE
comp11511_c0	6.17264	9.2209	-0.57902	0.63401	0.98447	FALSE
comp115129_c0	4.30902	4.60216	-0.094952	1	1	FALSE
comp11512_c0	1.17555	0.416117	1.4983	0.90623	1	FALSE
comp11515_c0	9.94303	9.62044	0.047583	1	1	FALSE
comp11516_c0	16.5049	2.08888	2.9821	0.014446	0.12041	FALSE
comp11517_c0	0.538627	2.93355	-2.4453	0.54362	0.94284	FALSE
comp115204_c0	9.74644	15.0756	-0.62926	0.57168	0.96104	FALSE
comp11520_c0	5.24083	0.416117	3.6547	0.16285	0.5487	FALSE
comp11521_c0	2.3511	7.92695	-1.7534	0.2903	0.73643	FALSE
comp11521_c1	2.79143	4.59801	-0.72001	0.79362	1	FALSE
comp11522_c0	0	0	NA	NA	NA	NA
comp11523_c0	0	0	NA	NA	NA	NA
comp11525_c0	1.91077	1.68105	0.18479	1	1	FALSE
comp11525_c1	4.7022	8.76333	-0.89814	0.53006	0.93381	FALSE
comp115262_c0	2.3511	0.420263	2.484	0.56996	0.9602	FALSE
comp11526_c0	20.3775	6.26663	1.7012	0.091261	0.39207	FALSE
comp115274_c0	1.61588	1.24835	0.3723	0.99388	1	FALSE
comp115284_c0	0	2.50085	#NAME?	0.41478	0.85171	FALSE
comp11528_c0	25.5201	3.7492	2.767	0.0057222	0.062406	FALSE
comp11529_c0	9.69929	6.26663	0.63019	0.67792	1	FALSE
comp115310_c0	11.0203	10.4568	0.075718	0.98375	1	FALSE
comp11532_c0	30.5683	7.09472	2.1072	0.16719	0.55596	FALSE
comp11533_c0	11.0203	4.59387	1.2624	0.31549	0.76651	FALSE
comp11535_c0	24.49	11.2725	1.1194	0.18948	0.5945	FALSE
comp11536_c0	613.079	578.786	0.083043	0.83769	1	FALSE
comp115370_c0	1.17555	5.00999	-2.0915	0.3741	0.82205	FALSE
comp11537_c0	1.27385	15.0673	-3.5642	0.012572	0.11016	FALSE
comp11538_c0	5.43742	0.83638	2.7007	0.2468	0.68384	FALSE
comp11539_c0	1.81247	13.4484	-2.8914	0.41591	0.85239	FALSE
comp11541_c0	3.62495	0.416117	3.1229	0.3453	0.79736	FALSE
comp11542_c0	3.08632	4.1819	-0.43827	0.85604	1	FALSE
comp11543_c0	3.42836	6.27907	-0.87303	0.64748	0.99499	FALSE
comp11547_c0	10.1868	5.03072	1.0179	0.40512	0.84744	FALSE
comp11548_c0	1.27385	1.68105	-0.40017	1	1	FALSE
comp11548_c1	1.27385	1.68105	-0.40017	1	1	FALSE
comp11549_c0	0	0	NA	NA	NA	NA
comp11550_c0	2.2528	5.01413	-1.1543	0.61312	0.97683	FALSE
comp11551_c0	28.5512	3.34552	3.0933	0.044342	0.25029	FALSE
comp11552_c0	0	2.52158	#NAME?	0.47776	0.90292	FALSE
comp11552_c1	0.636923	3.35796	-2.3984	0.46075	0.88964	FALSE
comp11553_c0	0.636923	0.840526	-0.40017	1	1	FALSE
comp115542_c0	5.24083	3.34552	0.64757	0.75278	1	FALSE
comp11554_c0	5.43742	3.74505	0.53794	0.83154	1	FALSE
comp11556_c0	1.71418	9.23749	-2.43	0.37378	0.82205	FALSE
comp11556_c1	1.27385	2.51743	-0.98276	0.78993	1	FALSE
[truncated: 26,538 more rows]

## Sheet: Table S4 B
Additional file 6: Table S4 B Differentially expressed genes between SWL and CON
gene_id	SWL_readcount	CON_readcount	log2FoldChange	pval	padj	Gene Length	NR GI	NR ID	NR Score	NR Evalue	NR Description	NT GI	NT ID	NT Score	NT Evalue	NT Description	KO ID	KO Name	KO Description	Http Link	Swissprot ID	Swissprot Score	Swissprot Evalue	Swissprot Description	PFAM ID	PFAM description	Gene Ontology Biological Pathway	BP Description	Gene Ontology Molecular Function	MF Description	Gene Ontology Cellular Component	CC Description	KOG ID	KOG Description
comp19606_c0	5070.73	3.76578	10.395	1.7848e-56	4.1921e-52	881	67968357	BAE00072.1	205	2.83822e-17	PGR5 [Amaranthus hybridus]	119514171	EF127958.1	329	2.0592e-170	Porphyra yezoensis PGR5 (pgr5) mRNA, complete cds	--	--	--	--	Q9SL05	199	1.56891e-17	Protein PROTON GRADIENT REGULATION 5, chloroplastic OS=Arabidopsis thaliana GN=PGR5 PE=1 SV=1	--	--	--	--	--	--	--	--	--	--
comp19572_c0	6513.87	12.5208	9.023	2.1383e-51	2.5111e-47	1538	397640511	EJK74161.1	1101	2.08967e-143	hypothetical protein THAOC_04179 [Thalassiosira oceanica]	--	--	--	--	--	K06413	spoVK	stage V sporulation protein K	http://www.genome.jp/dbget-bin/www_bget?ko:K06413	O22034	876	1.81076e-112	Protein cfxQ homolog OS=Cyanidium caldarium GN=cfxQ PE=3 SV=1	PF05064//PF00910//PF00004//PF01078//PF01736//PF01583//PF07728//PF00485//PF06309//PF03266	Nsp1-like C-terminal region//RNA helicase//ATPase family associated with various cellular activities (AAA)//Magnesium chelatase, subunit ChlI//Polyomavirus agnoprotein//Adenylylsulphate kinase//AAA domain (dynein-related subfamily)//Phosphoribulokinase / Uridine kinase family//Torsin//NTPase	GO:0000103//GO:0051085//GO:0015994//GO:0006144//GO:0015995//GO:0008152//GO:0015979	sulfate assimilation//chaperone mediated protein folding requiring cofactor//chlorophyll metabolic process//purine nucleobase metabolic process//chlorophyll biosynthetic process//metabolic process//photosynthesis	GO:0003723//GO:0003677//GO:0005524//GO:0019204//GO:0016851//GO:0017111//GO:0016887//GO:0016301//GO:0003724//GO:0004020//GO:0017056//GO:0016740	RNA binding//DNA binding//ATP binding//nucleotide phosphatase activity//magnesium chelatase activity//nucleoside-triphosphatase activity//ATPase activity//kinase activity//RNA helicase activity//adenylylsulfate kinase activity//structural constituent of nuclear pore//transferase activity	GO:0010007//GO:0005643//GO:0009507//GO:0033009	magnesium chelatase complex//nuclear pore//chloroplast//nucleomorph	KOG3544	Collagens (type IV and type XIII), and related proteins
comp15165_c0	101014	307.962	8.3576	1.4827e-50	1.1608e-46	1903	20455487	P19866.2	1207	9.90292e-158	RecName: Full=Glyceraldehyde-3-phosphate dehydrogenase A, chloroplastic; AltName: Full=NADP-dependent glyceraldehydephosphate dehydrogenase subunit A; Flags: Precursor	56311475	CR555306.1	51	1.57069e-15	Azoarcus aromaticum EbN1 complete genome	K05298	GAPA	glyceraldehyde-3-phosphate dehydrogenase (NADP+) (phosphorylating)	http://www.genome.jp/dbget-bin/www_bget?ko:K05298	P58554	1109	4.07279e-145	Glyceraldehyde-3-phosphate dehydrogenase 2 OS=Nostoc sp. (strain PCC 7120 / UTEX 2576) GN=gap2 PE=1 SV=1	PF01408//PF02800//PF02863//PF00044	Oxidoreductase family, NAD-binding Rossmann fold//Glyceraldehyde 3-phosphate dehydrogenase, C-terminal domain//Arginine repressor, C-terminal domain//Glyceraldehyde 3-phosphate dehydrogenase, NAD binding domain	GO:0006006//GO:0006096//GO:0055114//GO:0015976//GO:0019253//GO:0051259	glucose metabolic process//glycolysis//oxidation-reduction process//carbon utilization//reductive pentose-phosphate cycle//protein oligomerization	GO:0016620//GO:0034618//GO:0051287//GO:0050661//GO:0047100//GO:0016491	oxidoreductase activity, acting on the aldehyde or oxo group of donors, NAD or NADP as acceptor//arginine binding//NAD binding//NADP binding//glyceraldehyde-3-phosphate dehydrogenase (NADP+) (phosphorylating) activity//oxidoreductase activity	GO:0009507	chloroplast	KOG0657	Glyceraldehyde 3-phosphate dehydrogenase
comp6875_c0	3220.33	5.43854	9.2098	2.1772e-47	1.2784e-43	2218	218190501	EEC72928.1	1659	0	hypothetical protein OsI_06773 [Oryza sativa Indica Group]	333113473	CP002727.1	39	8.59994e-09	Pseudomonas fulva 12-X, complete genome	K06207	typA, bipA	GTP-binding protein	http://www.genome.jp/dbget-bin/www_bget?ko:K06207	Q9ZLZ3	1230	5.20204e-158	GTP-binding protein TypA/BipA homolog OS=Helicobacter pylori (strain J99) GN=typA PE=3 SV=1	PF00497//PF02263//PF01926//PF02421//PF00735//PF04703//PF00009//PF03144//PF00679//PF08477//PF00350	Bacterial extracellular solute-binding proteins, family 3//Guanylate-binding protein, N-terminal domain//GTPase of unknown function//Ferrous iron transport protein B//Septin//FaeA-like protein//Elongation factor Tu GTP binding domain//Elongation factor Tu domain 2//Elongation factor G C-terminus//Miro-like protein//Dynamin family	GO:0015684//GO:0006355//GO:0007264//GO:0006810//GO:0006139//GO:0007049	ferrous iron transport//regulation of transcription, DNA-dependent//small GTPase mediated signal transduction//transport//nucleobase-containing compound metabolic process//cell cycle	GO:0015093//GO:0000166//GO:0003924//GO:0005525//GO:0005215	ferrous iron transmembrane transporter activity//nucleotide binding//GTPase activity//GTP binding//transporter activity	GO:0016021//GO:0030288//GO:0009507//GO:0009289//GO:0005622	integral to membrane//outer membrane-bounded periplasmic space//chloroplast//pilus//intracellular	KOG0462	Elongation factor-type GTP-binding protein
comp8430_c0	14759.5	69.4112	7.7323	7.3746e-45	3.4641e-41	1537	356559665	XP_003548119.1	991	8.01462e-128	PREDICTED: fructose-1,6-bisphosphatase, cytosolic-like [Glycine max]	71015919	XM_753757.1	43	3.53683e-11	Ustilago maydis 521 hypothetical protein (UM02703.1) partial mRNA	K03841	FBP, fbp	fructose-1,6-bisphosphatase I	http://www.genome.jp/dbget-bin/www_bget?ko:K03841	Q8RW99	964	6.05614e-125	Fructose-1,6-bisphosphatase, cytosolic OS=Pisum sativum PE=2 SV=1	PF00316	Fructose-1-6-bisphosphatase	GO:0006000//GO:0006094//GO:0006096//GO:0015976//GO:0006098//GO:0006013//GO:0005975	fructose metabolic process//gluconeogenesis//glycolysis//carbon utilization//pentose-phosphate shunt//mannose metabolic process//carbohydrate metabolic process	GO:0042578//GO:0042132	phosphoric ester hydrolase activity//fructose 1,6-bisphosphate 1-phosphatase activity	--	--	KOG1458	Fructose-1,6-bisphosphatase
comp7253_c0	33575.8	190.37	7.4625	9.6465e-44	3.7761e-40	2592	115450991	NP_001049096.1	826	3.72063e-100	Os03g0169100 [Oryza sativa Japonica Group]	240863652	CP001644.1	38	3.62277e-08	Ralstonia pickettii 12D chromosome 1, complete sequence	K01783	rpe, RPE	ribulose-phosphate 3-epimerase	http://www.genome.jp/dbget-bin/www_bget?ko:K01783	P0AG08	549	1.08339e-62	Ribulose-phosphate 3-epimerase OS=Escherichia coli O6:H1 (strain CFT073 / ATCC 700928 / UPEC) GN=rpe PE=3 SV=1	PF00977//PF00834//PF01180//PF01884//PF01437//PF00179	Histidine biosynthesis protein//Ribulose-phosphate 3 epimerase family//Dihydroorotate dehydrogenase//PcrB family//Plexin repeat//Ubiquitin-conjugating enzyme	GO:0042742//GO:0055114//GO:0000105//GO:0005975//GO:0006206//GO:0009409//GO:0009624//GO:0006222//GO:0006098//GO:0015976//GO:0019253//GO:0009793	defense response to bacterium//oxidation-reduction process//histidine biosynthetic process//carbohydrate metabolic process//pyrimidine nucleobase metabolic process//response to cold//response to nematode//UMP biosynthetic process//pentose-phosphate shunt//carbon utilization//reductive pentose-phosphate cycle//embryo development ending in seed dormancy	GO:0016857//GO:0016881//GO:0004152//GO:0016765//GO:0046872//GO:0004750	racemase and epimerase activity, acting on carbohydrates and derivatives//acid-amino acid ligase activity//dihydroorotate dehydrogenase activity//transferase activity, transferring alkyl or aryl (other than methyl) groups//metal ion binding//ribulose-phosphate 3-epimerase activity	GO:0016020//GO:0009535//GO:0048046//GO:0009941//GO:0010319//GO:0009570	membrane//chloroplast thylakoid membrane//apoplast//chloroplast envelope//stromule//chloroplast stroma	KOG3111	D-ribulose-5-phosphate 3-epimerase
comp7178_c0	4155.94	13.8189	8.2324	3.84e-43	1.2884e-39	632	729842	Q03943.1	428	3.43074e-48	RecName: Full=Membrane-associated 30 kDa protein, chloroplastic; Short=M30; Flags: Precursor	--	--	--	--	--	K03969	pspA	phage shock protein A	http://www.genome.jp/dbget-bin/www_bget?ko:K03969	P54617	138	4.49873e-09	Phage shock protein A homolog OS=Bacillus subtilis (strain 168) GN=ydjF PE=1 SV=3	PF02996//PF08702//PF01025//PF05478//PF06009//PF10186//PF02321	Prefoldin subunit//Fibrinogen alpha/beta chain family//GrpE//Prominin//Laminin Domain II//UV radiation resistance protein and autophagy-related subunit 14//Outer membrane efflux protein	GO:0030168//GO:0006457//GO:0006810//GO:0007165//GO:0010508//GO:0051258//GO:0007155	platelet activation//protein folding//transport//signal transduction//positive regulation of autophagy//protein polymerization//cell adhesion	GO:0030674//GO:0005102//GO:0051087//GO:0042803//GO:0051082//GO:0000774//GO:0005215	protein binding, bridging//receptor binding//chaperone binding//protein homodimerization activity//unfolded protein binding//adenyl-nucleotide exchange factor activity//transporter activity	GO:0016020//GO:0005577//GO:0044434//GO:0009526//GO:0016272//GO:0016021//GO:0005604//GO:0009579	membrane//fibrinogen complex//chloroplast part//plastid envelope//prefoldin complex//integral to membrane//basement membrane//thylakoid	KOG1985	Vesicle coat complex COPII, subunit SEC24/subunit SFB2
comp17956_c1	1985.11	7.11545	8.1241	1.4576e-41	4.2794e-38	2519	156363289	XP_001625978.1	473	1.32482e-49	predicted protein [Nematostella vectensis]	--	--	--	--	--	--	--	--	--	--	--	--	--	--	--	--	--	--	--	--	--	--	--
comp7178_c1	2138.05	8.80064	7.9245	5.3856e-41	1.4055e-37	371	--	--	--	--	--	--	--	--	--	--	--	--	--	--	--	--	--	--	--	--	--	--	--	--	--	--	KOG1187	Serine/threonine protein kinase
comp18941_c0	44754.4	393.253	6.8304	6.1791e-39	1.4513e-35	3731	323449746	EGB05632.1	2005	0	hypothetical protein AURANDRAFT_296, partial [Aureococcus anophagefferens]	114339016	CP000449.1	34	8.75565e-06	Maricaulis maris MCS10, complete genome	K03235	EF3, TEF3	elongation factor 3	http://www.genome.jp/dbget-bin/www_bget?ko:K03235	Q8SRV5	136	8.54451e-07	Probable ATP-binding cassette sub-family F member 3 homolog OS=Encephalitozoon cuniculi (strain GB-M1) GN=ECU05_1190 PE=3 SV=1	PF06414//PF00004//PF01637//PF03193//PF10662//PF00910//PF08477//PF00005	Zeta toxin//ATPase family associated with various cellular activities (AAA)//Archaeal ATPase//Protein of unknown function, DUF258//Ethanolamine utilisation - propanediol utilisation//RNA helicase//Miro-like protein//ABC transporter	GO:0007264//GO:0006576	small GTPase mediated signal transduction//cellular biogenic amine metabolic process	GO:0097159//GO:1901363//GO:0003723//GO:0005524//GO:0003724//GO:0016301//GO:0003924//GO:0005525//GO:0016887	organic cyclic compound binding//heterocyclic compound binding//RNA binding//ATP binding//RNA helicase activity//kinase activity//GTPase activity//GTP binding//ATPase activity	GO:0005622	intracellular	KOG0062	ATPase component of ABC transporters with duplicated ATPase domains/Translation elongation factor EF-3b
comp15504_c0	4854.94	37.2541	7.0259	1.5603e-38	3.3316e-35	2183	325191855	CCA26327.1	988	2.83685e-117	delta 5 fatty acid desaturase putative [Albugo laibachii Nc14]	170181204	EU341597.1	961	0	Porphyra yezoensis putative delta-5 fatty acid desaturase mRNA, partial cds	--	--	--	--	P49100	170	2.34622e-12	Cytochrome b5 OS=Oryza sativa subsp. japonica GN=Os05g0108800 PE=2 SV=2	PF00173//PF00487	Cytochrome b5-like Heme/Steroid binding domain//Fatty acid desaturase	GO:0006633//GO:0055114//GO:0006629	fatty acid biosynthetic process//oxidation-reduction process//lipid metabolic process	GO:0020037//GO:0005506//GO:0016717	heme binding//iron ion binding//oxidoreductase activity, acting on paired donors, with oxidation of a pair of donors resulting in the reduction of molecular oxygen to two molecules of water	--	--	KOG4232	Delta 6-fatty acid desaturase/delta-8 sphingolipid desaturase
comp23250_c0	822.555	2.50499	8.3592	4.2608e-36	8.3394e-33	321	--	--	--	--	--	--	--	--	--	--	--	--	--	--	--	--	--	--	--	--	--	--	--	--	--	--	KOG1995	Conserved Zn-finger protein
comp21809_c0	1336.15	13.3655	6.6434	2.0739e-32	3.747e-29	1221	226493392	NP_001143623.1	154	6.95461e-09	hypothetical protein [Zea mays]	--	--	--	--	--	--	--	--	--	--	--	--	--	--	--	--	--	--	--	--	--	KOG3544	Collagens (type IV and type XIII), and related proteins
comp18097_c0	100830	855.771	6.8805	5.7792e-32	9.6954e-29	3584	388511487	AFK43805.1	1024	4.1213e-125	unknown [Medicago truncatula]	168274236	AB127048.1	900	0	Porphyra yezoensis mRNA for fructose-bisphosphate aldolase, complete cds	K01623	ALDO	fructose-bisphosphate aldolase, class I	http://www.genome.jp/dbget-bin/www_bget?ko:K01623	Q40677	983	6.5996e-120	Fructose-bisphosphate aldolase, chloroplastic OS=Oryza sativa subsp. japonica GN=Os11g0171300 PE=1 SV=2	PF04625//PF01032//PF00274	DEC-1 protein, N-terminal region//FecCD transport family//Fructose-bisphosphate aldolase class-I	GO:0006810//GO:0007304//GO:0006000//GO:0006094//GO:0006096//GO:0006020//GO:0015976//GO:0006098//GO:0006013	transport//chorion-containing eggshell formation//fructose metabolic process//gluconeogenesis//glycolysis//inositol metabolic process//carbon utilization//pentose-phosphate shunt//mannose metabolic process	GO:0004332//GO:0005213//GO:0005215	fructose-bisphosphate aldolase activity//structural constituent of chorion//transporter activity	GO:0016020//GO:0042600//GO:0005576	membrane//chorion//extracellular region	KOG1557	Fructose-biphosphate aldolase
comp18914_c0	39841.8	571.138	6.1243	1.5819e-31	2.477e-28	1032	--	--	--	--	--	--	--	--	--	--	--	--	--	--	--	--	--	--	--	--	--	--	--	--	--	--	--	--
comp19376_c0	7401.26	125.341	5.8838	3.6583e-31	5.3701e-28	1491	327298723	XP_003234055.1	1088	5.03962e-141	stearic acid desaturase [Trichophyton rubrum CBS 118892]	--	--	--	--	--	K00507	SCD, desC	stearoyl-CoA desaturase (delta-9 desaturase)	http://www.genome.jp/dbget-bin/www_bget?ko:K00507	O00767	442	7.55831e-48	Acyl-CoA desaturase OS=Homo sapiens GN=SCD PE=1 SV=2	PF00173//PF00487	Cytochrome b5-like Heme/Steroid binding domain//Fatty acid desaturase	GO:0043581//GO:0006629	mycelium development//lipid metabolic process	GO:0020037//GO:0046872//GO:0016717	heme binding//metal ion binding//oxidoreductase activity, acting on paired donors, with oxidation of a pair of donors resulting in the reduction of molecular oxygen to two molecules of water	GO:0016020	membrane	KOG1600	Fatty acid desaturase
comp17812_c0	14334	25.108	9.1571	3.5603e-30	4.9189e-27	634	383149217	AFG56480.1	220	1.01119e-19	Pinus taeda anonymous locus UMN_6182_01 genomic sequence	46197919	AE017221.1	48	2.3508e-14	Thermus thermophilus HB27, complete genome	K00615	E2.2.1.1, tktA, tktB	transketolase	http://www.genome.jp/dbget-bin/www_bget?ko:K00615	Q6GH64	206	3.85382e-17	Transketolase OS=Staphylococcus aureus (strain MRSA252) GN=tkt PE=3 SV=1	--	--	GO:0006098//GO:0015976//GO:0008152	pentose-phosphate shunt//carbon utilization//metabolic process	GO:0004802	transketolase activity	GO:0009536	plastid	KOG0523	Transketolase
comp21489_c0	478.248	2.50914	7.5744	2.0304e-29	2.6493e-26	373	159491628	XP_001703763.1	123	1.77898e-06	predicted protein [Chlamydomonas reinhardtii]	--	--	--	--	--	--	--	--	--	--	--	--	--	--	--	--	--	--	--	--	--	--	--
comp16260_c1	1196.24	18.8496	5.9878	1.1468e-28	1.4176e-25	924	18405775	NP_565954.1	715	4.78256e-87	NADPH-dependent thioredoxin reductase 3 [Arabidopsis thaliana]	--	--	--	--	--	K00384	E1.8.1.9, trxB	thioredoxin reductase (NADPH)	http://www.genome.jp/dbget-bin/www_bget?ko:K00384	Q54UU8	569	5.7252e-69	Thioredoxin reductase OS=Dictyostelium discoideum GN=trrA PE=3 SV=1	PF07992//PF00070//PF01134//PF01266	Pyridine nucleotide-disulphide oxidoreductase//Pyridine nucleotide-disulphide oxidoreductase//Glucose inhibited division protein A//FAD dependent oxidoreductase	GO:0006118//GO:0055114//GO:0045454//GO:0010380//GO:0006206//GO:0016117//GO:0043085//GO:0010027//GO:0019288//GO:0008033//GO:0010581//GO:0046686//GO:0042744	electron transport//oxidation-reduction process//cell redox homeostasis//regulation of chlorophyll biosynthetic process//pyrimidine nucleobase metabolic process//carotenoid biosynthetic process//positive regulation of catalytic activity//thylakoid membrane organization//isopentenyl diphosphate biosynthetic process, mevalonate-independent pathway//tRNA processing//regulation of starch biosynthetic…	GO:0050660//GO:0004791//GO:0005515//GO:0016491//GO:0016671//GO:0008047	flavin adenine dinucleotide binding//thioredoxin-disulfide reductase activity//protein binding//oxidoreductase activity//oxidoreductase activity, acting on a sulfur group of donors, disulfide as acceptor//enzyme activator activity	GO:0009570	chloroplast stroma	KOG0404	Thioredoxin reductase
comp6952_c0	3023.58	64.0597	5.5607	4.5462e-28	5.3388e-25	1225	--	--	--	--	--	--	--	--	--	--	--	--	--	--	--	--	--	--	--	--	--	--	--	--	--	--	KOG3544	Collagens (type IV and type XIII), and related proteins
comp16260_c0	1178.71	20.9675	5.8129	1.2029e-27	1.3453e-24	793	164598928	ABY61747.1	524	4.57551e-60	NADP-thioredoxin reductase C precursor [Hordeum vulgare]	159463153	XM_001689755.1	73	3.76471e-28	Chlamydomonas reinhardtii NADPH-dependent thioredoxin reductase (NTRC1) mRNA, complete cds	K00384	E1.8.1.9, trxB	thioredoxin reductase (NADPH)	http://www.genome.jp/dbget-bin/www_bget?ko:K00384	P43496	181	3.49953e-14	Thioredoxin reductase OS=Penicillium chrysogenum GN=TRR1 PE=1 SV=3	PF01537//PF07992//PF00462//PF00085	Herpesvirus glycoprotein D/GG/GX domain//Pyridine nucleotide-disulphide oxidoreductase//Glutaredoxin//Thioredoxin	GO:0006118//GO:0055114//GO:0045454//GO:0042744//GO:0006206	electron transport//oxidation-reduction process//cell redox homeostasis//hydrogen peroxide catabolic process//pyrimidine nucleobase metabolic process	GO:0015035//GO:0009055//GO:0042802//GO:0004791//GO:0016671//GO:0016491	protein disulfide oxidoreductase activity//electron carrier activity//identical protein binding//thioredoxin-disulfide reductase activity//oxidoreductase activity, acting on a sulfur group of donors, disulfide as acceptor//oxidoreductase activity	GO:0016021//GO:0009507	integral to membrane//chloroplast	KOG0907	Thioredoxin
comp11355_c0	6287.45	113.07	5.7972	5.5919e-27	5.9699e-24	2564	321258651	XP_003194046.1	808	4.25792e-97	inorganic diphosphatase [Cryptococcus gattii WM276]	--	--	--	--	--	K01507	ppa	inorganic pyrophosphatase	http://www.genome.jp/dbget-bin/www_bget?ko:K01507	Q6FRB7	758	2.57061e-91	Inorganic pyrophosphatase OS=Candida glabrata (strain ATCC 2001 / CBS 138 / JCM 3761 / NBRC 0622 / NRRL Y-65) GN=IPP1 PE=3 SV=1	PF05927//PF00719//PF00316//PF00145	Penaeidin//Inorganic pyrophosphatase//Fructose-1-6-bisphosphatase//C-5 cytosine-specific DNA methylase	GO:0006096//GO:0006119//GO:0006013//GO:0005975//GO:0006796//GO:0006094//GO:0006000//GO:0006306//GO:0006098//GO:0015976	glycolysis//oxidative phosphorylation//mannose metabolic process//carbohydrate metabolic process//phosphate-containing compound metabolic process//gluconeogenesis//fructose metabolic process//DNA methylation//pentose-phosphate shunt//carbon utilization	GO:0000287//GO:0003677//GO:0004427//GO:0008061//GO:0042132//GO:0042578//GO:0046872	magnesium ion binding//DNA binding//inorganic diphosphatase activity//chitin binding//fructose 1,6-bisphosphate 1-phosphatase activity//phosphoric ester hydrolase activity//metal ion binding	GO:0005737//GO:0030446	cytoplasm//hyphal cell wall	KOG1626	Inorganic pyrophosphatase/Nucleosome remodeling factor, subunit NURF38
comp16847_c0	4685.07	120.323	5.2831	1.4832e-26	1.5146e-23	894	297742533	CBI34682.3	179	4.69956e-12	unnamed protein product [Vitis vinifera]	--	--	--	--	--	K01533	E3.6.3.4, ATP7, copA	Cu2+-exporting ATPase	http://www.genome.jp/dbget-bin/www_bget?ko:K01533	Q9KPZ7	135	1.18383e-07	Copper-exporting P-type ATPase A OS=Vibrio cholerae serotype O1 (strain ATCC 39315 / El Tor Inaba N16961) GN=copA PE=3 SV=1	PF00702	haloacid dehalogenase-like hydrolase	GO:0006754//GO:0008152//GO:0006825	ATP biosynthetic process//metabolic process//copper ion transport	GO:0005524//GO:0005507//GO:0043682//GO:0003824	ATP binding//copper ion binding//copper-transporting ATPase activity//catalytic activity	GO:0016021	integral to membrane	KOG0207	Cation transport ATPase
comp18463_c0	6841.23	184.778	5.2104	2.6761e-26	2.6189e-23	1863	--	--	--	--	--	--	--	--	--	--	--	--	--	--	--	--	--	--	PF00403	Heavy-metal-associated domain	GO:0030001	metal ion transport	GO:0046872	metal ion binding	--	--	KOG4462	WASP-interacting protein VRP1/WIP, contains WH2 domain
comp7161_c0	8849.13	265.218	5.0603	1.8655e-25	1.7526e-22	1945	--	--	--	--	--	--	--	--	--	--	--	--	--	--	--	--	--	--	PF00016	Ribulose bisphosphate carboxylase large chain, catalytic domain	GO:0015977//GO:0046487	carbon fixation//glyoxylate metabolic process	GO:0000287//GO:0016984	magnesium ion binding//ribulose-bisphosphate carboxylase activity	GO:0009573//GO:0009536	chloroplast ribulose bisphosphate carboxylase complex//plastid	KOG3671	Actin regulatory protein (Wiskott-Aldrich syndrome protein)
comp17812_c1	66240.1	161.38	8.6811	2.4792e-25	2.2396e-22	2778	2501356	Q43848.1	1872	0	RecName: Full=Transketolase, chloroplastic; Short=TK; Flags: Precursor	116206715	XM_001229166.1	35	1.8067e-06	Chaetomium globosum CBS 148.51 hypothetical protein (CHGG_02651) partial mRNA	K00615	E2.2.1.1, tktA, tktB	transketolase	http://www.genome.jp/dbget-bin/www_bget?ko:K00615	P34736	1495	0	Transketolase OS=Scheffersomyces stipitis (strain ATCC 58785 / CBS 6054 / NBRC 10063 / NRRL Y-11545) GN=TKT PE=3 SV=2	PF02780	Transketolase, C-terminal domain	GO:0006833//GO:0006096//GO:0016049//GO:0030243//GO:0006972//GO:0009651//GO:0009832//GO:0008152//GO:0006094//GO:0006816//GO:0007030//GO:0009750//GO:0019288//GO:0010075//GO:0009266//GO:0006098//GO:0015976//GO:0046686//GO:0032880//GO:0019344//GO:0042744	water transport//glycolysis//cell growth//cellulose metabolic process//hyperosmotic response//response to salt stress//plant-type cell wall biogenesis//metabolic process//gluconeogenesis//calcium ion transport//Golgi organization//response to fructose stimulus//isopentenyl diphosphate biosynthetic process, mevalonate-independent pathway//regulation of meristem growth//response to temperature stim…	GO:0003824//GO:0004802	catalytic activity//transketolase activity	GO:0009535//GO:0005829//GO:0009941//GO:0009570	chloroplast thylakoid membrane//cytosol//chloroplast envelope//chloroplast stroma	KOG0523	Transketolase
comp21374_c0	1708.49	46.6756	5.1939	9.6422e-25	8.3877e-22	1211	358249342	NP_001240037.1	243	7.38565e-21	uncharacterized protein LOC100810571 [Glycine max]	--	--	--	--	--	--	--	--	--	Q55403	226	2.43985e-20	Thylakoid membrane protein slr0575 OS=Synechocystis sp. (strain PCC 6803 / Kazusa) GN=slr0575 PE=4 SV=1	PF01040	UbiA prenyltransferase family	--	--	GO:0004659	prenyltransferase activity	GO:0016021	integral to membrane	KOG1187	Serine/threonine protein kinase
comp18632_c0	2115.64	45.8848	5.5269	4.1525e-24	3.4832e-21	1326	--	--	--	--	--	--	--	--	--	--	--	--	--	--	--	--	--	--	--	--	--	--	--	--	--	--	KOG2146	Splicing coactivator SRm160/300, subunit SRm160 (contains PWI domain)
comp15251_c0	12232.9	427.172	4.8398	8.2702e-24	6.698e-21	2047	297744661	CBI37923.3	734	1.13159e-88	unnamed protein product [Vitis vinifera]	161158851	AM746676.1	35	1.3264e-06	Sorangium cellulosum &apos;So ce 56&apos; complete genome	K01803	TPI, tpiA	triosephosphate isomerase (TIM)	http://www.genome.jp/dbget-bin/www_bget?ko:K01803	P48501	678	1.12647e-81	Triosephosphate isomerase OS=Schistosoma mansoni GN=TPI PE=1 SV=1	PF00121	Triosephosphate isomerase	GO:0006013//GO:0015976//GO:0008152//GO:0006000//GO:0046486//GO:0006094//GO:0006096//GO:0006020	mannose metabolic process//carbon utilization//metabolic process//fructose metabolic process//glycerolipid metabolic process//gluconeogenesis//glycolysis//inositol metabolic process	GO:0004807	triose-phosphate isomerase activity	--	--	KOG1643	Triosephosphate isomerase
comp18894_c0	13859	511.982	4.7586	2.4968e-23	1.9547e-20	2124	281212316	EFA86476.1	136	4.383e-06	putative glycoside hydrolase [Polysphondylium pallidum PN500]	--	--	--	--	--	--	--	--	--	P78789	139	8.53176e-08	Uncharacterized protein C1919.03c OS=Schizosaccharomyces pombe (strain 972 / ATCC 24843) GN=SPCC1919.03c PE=1 SV=2	--	--	--	--	--	--	--	--	KOG1616	Protein involved in Snf1 protein kinase complex assembly
comp17267_c0	10808.6	398.746	4.7606	3.045e-23	2.3071e-20	2359	356558246	XP_003547418.1	604	2.07282e-63	PREDICTED: copper-transporting ATPase RAN1-like [Glycine max]	302567367	CP002162.1	37	1.18429e-07	Micromonospora aurantiaca ATCC 27029, complete genome	K01533	E3.6.3.4, ATP7, copA	Cu2+-exporting ATPase	http://www.genome.jp/dbget-bin/www_bget?ko:K01533	Q5HL56	480	3.61928e-49	Copper-exporting P-type ATPase A OS=Staphylococcus epidermidis (strain ATCC 35984 / RP62A) GN=copA PE=3 SV=1	PF00122//PF00702	E1-E2 ATPase//haloacid dehalogenase-like hydrolase	GO:0008152//GO:0006812	metabolic process//cation transport	GO:0046872//GO:0016787//GO:0000166//GO:0003824//GO:0005488	metal ion binding//hydrolase activity//nucleotide binding//catalytic activity//binding	--	--	KOG0207	Cation transport ATPase
comp19180_c0	16404.5	22.9859	9.4791	3.2276e-23	2.369e-20	599	118489355	ABK96482.1	130	1.29199e-06	unknown [Populus trichocarpa x Populus deltoides]	168274236	AB127048.1	293	1.41387e-150	Porphyra yezoensis mRNA for fructose-bisphosphate aldolase, complete cds	--	--	--	--	Q01516	115	7.7394e-06	Fructose-bisphosphate aldolase 1, chloroplastic (Fragment) OS=Pisum sativum PE=1 SV=1	PF00274	Fructose-bisphosphate aldolase class-I	GO:0006013//GO:0006098//GO:0015976//GO:0006000//GO:0006094//GO:0006096//GO:0006020	mannose metabolic process//pentose-phosphate shunt//carbon utilization//fructose metabolic process//gluconeogenesis//glycolysis//inositol metabolic process	GO:0004332	fructose-bisphosphate aldolase activity	--	--	--	--
comp18933_c0	14435.3	557.683	4.694	7.6366e-23	5.3118e-20	375	--	--	--	--	--	--	--	--	--	--	--	--	--	--	--	--	--	--	--	--	--	--	--	--	--	--	--	--
comp27587_c0	363.713	5.4261	6.0667	7.6894e-23	5.3118e-20	598	--	--	--	--	--	--	--	--	--	--	--	--	--	--	--	--	--	--	--	--	--	--	--	--	--	--	--	--
comp12139_c0	60086	2410.73	4.6395	8.1329e-23	5.4577e-20	1494	388522539	AFK49331.1	302	1.28359e-28	unknown [Lotus japonicus]	--	--	--	--	--	K01674	cah	carbonic anhydrase	http://www.genome.jp/dbget-bin/www_bget?ko:K01674	P00916	251	1.14915e-22	Carbonic anhydrase 1 OS=Macaca mulatta GN=CA1 PE=1 SV=2	--	--	GO:0042221//GO:0006970//GO:0050801//GO:0030001//GO:0051707	response to chemical stimulus//response to osmotic stress//ion homeostasis//metal ion transport//response to other organism	GO:0005488//GO:0016820	binding//hydrolase activity, acting on acid anhydrides, catalyzing transmembrane movement of substances	GO:0005783//GO:0044425//GO:0005774//GO:0000325//GO:0009507	endoplasmic reticulum//membrane part//vacuolar membrane//plant-type vacuole//chloroplast	KOG0382	Carbonic anhydrase
comp15413_c0	1866.54	64.7552	4.8492	9.4341e-23	6.155e-20	440	--	--	--	--	--	--	--	--	--	--	--	--	--	--	--	--	--	--	--	--	--	--	--	--	--	--	KOG3671	Actin regulatory protein (Wiskott-Aldrich syndrome protein)
comp11914_c0	737.613	19.2077	5.2631	1.0649e-22	6.7601e-20	495	--	--	--	--	--	--	--	--	--	--	--	--	--	--	--	--	--	--	PF03229//PF00403	Alphavirus glycoprotein J//Heavy-metal-associated domain	GO:0019050//GO:0030001	suppression by virus of host apoptotic process//metal ion transport	GO:0046872	metal ion binding	--	--	--	--
comp19229_c0	3217.17	124.912	4.6868	3.8035e-22	2.3509e-19	1257	301110068	XP_002904114.1	165	2.63743e-11	conserved hypothetical protein [Phytophthora infestans T30-4]	--	--	--	--	--	--	--	--	--	--	--	--	--	PF01213//PF10099	Adenylate cyclase associated (CAP) N terminal//Anti-sigma-K factor rskA	GO:0007010	cytoskeleton organization	GO:0003779	actin binding	GO:0016021//GO:0005886	integral to membrane//plasma membrane	--	--
comp19405_c0	3961.43	162.302	4.6093	7.7907e-22	4.6918e-19	734	323454832	EGB10701.1	195	2.19734e-14	hypothetical protein AURANDRAFT_62132 [Aureococcus anophagefferens]	--	--	--	--	--	--	--	--	--	--	--	--	--	--	--	--	--	--	--	--	--	KOG1187	Serine/threonine protein kinase
comp12831_c0	2217.4	18.363	6.9159	1.6296e-21	9.5684e-19	1789	15234259	NP_192074.1	241	1.0418e-19	Polyketide cyclase / dehydrase and lipid transport protein [Arabidopsis thaliana]	--	--	--	--	--	--	--	--	--	--	--	--	--	--	--	--	--	--	--	GO:0043231	intracellular membrane-bounded organelle	KOG0498	K+-channel ERG and related proteins, contain PAS/PAC sensor domain
comp11960_c0	20877.3	141.387	7.2061	1.9545e-21	1.1197e-18	1544	302783104	XP_002973325.1	859	3.22974e-108	hypothetical protein SELMODRAFT_99338 [Selaginella moellendorffii]	32394481	AY123067.1	105	1.21625e-45	Griffithsia japonica sedoheptulose-1,7-bisphosphatase mRNA, partial cds	K01100	E3.1.3.37	sedoheptulose-bisphosphatase	http://www.genome.jp/dbget-bin/www_bget?ko:K01100	B5EFV5	407	2.98304e-43	Fructose-1,6-bisphosphatase class 1 OS=Geobacter bemidjiensis (strain Bem / ATCC BAA-1014 / DSM 16622) GN=fbp PE=3 SV=1	PF00316	Fructose-1-6-bisphosphatase	GO:0006000//GO:0006094//GO:0006096//GO:0015976//GO:0006098//GO:0006013//GO:0005975	fructose metabolic process//gluconeogenesis//glycolysis//carbon utilization//pentose-phosphate shunt//mannose metabolic process//carbohydrate metabolic process	GO:0042578//GO:0050278//GO:0042132	phosphoric ester hydrolase activity//sedoheptulose-bisphosphatase activity//fructose 1,6-bisphosphate 1-phosphatase activity	GO:0009507	chloroplast	KOG1458	Fructose-1,6-bisphosphatase
comp19728_c0	1187.26	43.1129	4.7834	2.3449e-21	1.3113e-18	859	11994202	BAB01305.1	210	3.58287e-17	unnamed protein product [Arabidopsis thaliana]	--	--	--	--	--	--	--	--	--	--	--	--	--	--	--	--	--	--	--	GO:0009507	chloroplast	KOG1922	Rho GTPase effector BNI1 and related formins
comp18608_c0	12592.3	565.644	4.4765	2.5722e-21	1.405e-18	2465	328854603	EGG03734.1	1407	0	hypothetical protein MELLADRAFT_44407 [Melampsora larici-populina 98AG31]	56341539	CR680214.2	73	1.20374e-27	Tetraodon nigroviridis full-length cDNA	K00963	UGP2, galU, galF	UTP--glucose-1-phosphate uridylyltransferase	http://www.genome.jp/dbget-bin/www_bget?ko:K00963	Q43772	1250	9.13629e-162	UTP--glucose-1-phosphate uridylyltransferase OS=Hordeum vulgare PE=2 SV=1	PF01704	UTP--glucose-1-phosphate uridylyltransferase	GO:0008152//GO:0005982//GO:0005985//GO:0044710//GO:0009117//GO:0006012//GO:0009250	metabolic process//starch metabolic process//sucrose metabolic process//single-organism metabolic process//nucleotide metabolic process//galactose metabolic process//glucan biosynthetic process	GO:0016779//GO:0003983	nucleotidyltransferase activity//UTP:glucose-1-phosphate uridylyltransferase activity	--	--	KOG2638	UDP-glucose pyrophosphorylase
comp13025_c0	714.507	12.9452	5.7865	6.3074e-21	3.3669e-18	1213	242040063	XP_002467426.1	536	3.30246e-60	hypothetical protein SORBIDRAFT_01g027910 [Sorghum bicolor]	--	--	--	--	--	K00630	ATS1	glycerol-3-phosphate O-acyltransferase	http://www.genome.jp/dbget-bin/www_bget?ko:K00630	Q42713	457	6.38775e-50	Glycerol-3-phosphate acyltransferase, chloroplastic OS=Carthamus tinctorius PE=2 SV=1	PF01553	Acyltransferase	GO:0008152//GO:0006644	metabolic process//phospholipid metabolic process	GO:0016746	transferase activity, transferring acyl groups	GO:0009536	plastid	KOG4229	Myosin VII, myosin IXB and related myosins
comp18813_c2	8357.64	392.356	4.4129	8.4225e-21	4.396e-18	2566	330798717	XP_003287397.1	1056	3.74418e-133	UDP-glucose 4-epimerase [Dictyostelium purpureum]	309250456	CP002220.1	46	1.28064e-12	Bifidobacterium bifidum S17, complete genome	K01784	galE, GALE	UDP-glucose 4-epimerase	http://www.genome.jp/dbget-bin/www_bget?ko:K01784	P18645	1010	1.7063e-127	UDP-glucose 4-epimerase OS=Rattus norvegicus GN=Gale PE=2 SV=1	PF01370//PF00111//PF04321//PF00106//PF01073//PF01113//PF03721//PF05456//PF02719//PF04258	NAD dependent epimerase/dehydratase family//2Fe-2S iron-sulfur cluster binding domain//RmlD substrate binding domain//short chain dehydrogenase//3-beta hydroxysteroid dehydrogenase/isomerase family//Dihydrodipicolinate reductase, N-terminus//UDP-glucose/GDP-mannose dehydrogenase family, NAD binding domain//Eukaryotic translation initiation factor 4E binding protein (EIF4EBP)//Polysaccharide biosy…	GO:0006118//GO:0009117//GO:0045226//GO:0045947//GO:0009058//GO:0019872//GO:0008207//GO:0044237//GO:0030639//GO:0008209//GO:0008152//GO:0009085//GO:0009089//GO:0008210//GO:0055114//GO:0006694//GO:0019388//GO:0009225//GO:0006012	electron transport//nucleotide metabolic process//extracellular polysaccharide biosynthetic process//negative regulation of translational initiation//biosynthetic process//streptomycin biosynthetic process//C21-steroid hormone metabolic process//cellular metabolic process//polyketide biosynthetic process//androgen metabolic process//metabolic process//lysine biosynthetic process//lysine biosynthe…	GO:0008831//GO:0009055//GO:0016616//GO:0003824//GO:0008190//GO:0003854//GO:0008839//GO:0003978//GO:0016491//GO:0051287//GO:0042803//GO:0051536//GO:0004190//GO:0050662	dTDP-4-dehydrorhamnose reductase activity//electron carrier activity//oxidoreductase activity, acting on the CH-OH group of donors, NAD or NADP as acceptor//catalytic activity//eukaryotic initiation factor 4E binding//3-beta-hydroxy-delta5-steroid dehydrogenase activity//dihydrodipicolinate reductase activity//UDP-glucose 4-epimerase activity//oxidoreductase activity//NAD binding//protein homodim…	GO:0016021	integral to membrane	KOG1371	UDP-glucose 4-epimerase/UDP-sulfoquinovose synthase
comp19186_c0	3327.29	154.148	4.432	1.6028e-20	8.1835e-18	992	--	--	--	--	--	--	--	--	--	--	--	--	--	--	--	--	--	--	--	--	--	--	--	--	--	--	KOG2146	Splicing coactivator SRm160/300, subunit SRm160 (contains PWI domain)
comp13036_c0	1465.06	61.8092	4.567	1.8453e-20	9.2216e-18	1739	359359055	AEV40962.1	431	2.58934e-46	putative thiol-disulfide oxudoreductase DCC [Oryza punctata]	--	--	--	--	--	--	--	--	--	Q8W485	406	4.59074e-44	Uncharacterized protein At5g50100, mitochondrial OS=Arabidopsis thaliana GN=At5g50100 PE=1 SV=1	PF06085	Lipoprotein Rz1 precursor	GO:0019064	viral entry into host cell via membrane fusion with the plasma membrane	--	--	GO:0019867	outer membrane	KOG1869	Splicing coactivator SRm160/300, subunit SRm300
comp13101_c1	849.615	13.8065	5.9434	2.1678e-20	1.0607e-17	391	--	--	--	--	--	--	--	--	--	--	--	--	--	--	--	--	--	--	PF02178	AT hook motif	--	--	GO:0003677	DNA binding	--	--	KOG1922	Rho GTPase effector BNI1 and related formins
comp12213_c0	7424.59	210.824	5.1382	2.3682e-20	1.1351e-17	1586	297825111	XP_002880438.1	439	4.47822e-45	AAT/ATAAT/MEE17 [Arabidopsis lyrata subsp. lyrata]	--	--	--	--	--	--	--	--	--	Q9SIE1	444	6.98413e-47	Bifunctional aspartate aminotransferase and glutamate/aspartate-prephenate aminotransferase OS=Arabidopsis thaliana GN=PAT PE=1 SV=2	PF00155//PF01212//PF05937//PF00266//PF01053	Aminotransferase class I and II//Beta-eliminating lyase//EB-1 Binding Domain//Aminotransferase class-V//Cys/Met metabolism PLP-dependent enzyme	GO:0008152//GO:0006520//GO:0009058//GO:0016055//GO:0009095	metabolic process//cellular amino acid metabolic process//biosynthetic process//Wnt receptor signaling pathway//aromatic amino acid family biosynthetic process, prephenate pathway	GO:0005488//GO:0016829//GO:0008483//GO:0016740//GO:0030170//GO:0008013	binding//lyase activity//transaminase activity//transferase activity//pyridoxal phosphate binding//beta-catenin binding	GO:0016342//GO:0009536	catenin complex//plastid	KOG0257	Kynurenine aminotransferase, glutamine transaminase K
comp7441_c0	5733.49	53.9361	6.732	2.8893e-20	1.3572e-17	2141	356505459	XP_003521508.1	1180	3.68554e-150	PREDICTED: D-lactate dehydrogenase [cytochrome], mitochondrial-like [Glycine max]	--	--	--	--	--	K00102	E1.1.2.4, dld	D-lactate dehydrogenase (cytochrome)	http://www.genome.jp/dbget-bin/www_bget?ko:K00102	Q7XI14	396	1.75478e-39	Probable D-2-hydroxyglutarate dehydrogenase, mitochondrial OS=Oryza sativa subsp. japonica GN=D2HGDH PE=3 SV=1	PF08926//PF01565//PF00557//PF02913	Domain of unknown function (DUF1908)//FAD binding domain//Metallopeptidase family M24//FAD linked oxidases, C-terminal domain	GO:0016310//GO:0051596//GO:0055114//GO:0006090//GO:0009069//GO:0006468//GO:0006040//GO:0046487//GO:0009987	phosphorylation//methylglyoxal catabolic process//oxidation-reduction process//pyruvate metabolic process//serine family amino acid metabolic process//protein phosphorylation//amino sugar metabolic process//glyoxylate metabolic process//cellular process	GO:0008762//GO:0000287//GO:0005524//GO:0050660//GO:0008891//GO:0016491//GO:0042802//GO:0003824//GO:0004674//GO:0004458//GO:0019154	UDP-N-acetylmuramate dehydrogenase activity//magnesium ion binding//ATP binding//flavin adenine dinucleotide binding//glycolate oxidase activity//oxidoreductase activity//identical protein binding//catalytic activity//protein serine/threonine kinase activity//D-lactate dehydrogenase (cytochrome) activity//glycolate dehydrogenase activity	GO:0005739//GO:0009339	mitochondrion//glycolate oxidase complex	KOG1231	Proteins containing the FAD binding domain
comp20702_c0	1390.68	5.86709	7.8889	4.125e-20	1.8997e-17	994	--	--	--	--	--	--	--	--	--	--	--	--	--	--	--	--	--	--	PF02163	Peptidase family M50	GO:0006508	proteolysis	GO:0004222	metalloendopeptidase activity	--	--	KOG3592	Microtubule-associated proteins
comp17565_c0	373.294	9.19188	5.3438	5.8293e-20	2.5833e-17	769	--	--	--	--	--	--	--	--	--	--	--	--	--	--	--	--	--	--	--	--	--	--	--	--	--	--	KOG2146	Splicing coactivator SRm160/300, subunit SRm160 (contains PWI domain)
comp7500_c0	24756.4	595.896	5.3766	5.7925e-20	2.5833e-17	2957	--	--	--	--	--	--	--	--	--	--	--	--	--	--	--	--	--	--	--	--	--	--	--	--	--	--	KOG3227	Calcium-responsive transcription coactivator
comp15242_c1	20856.3	25.9692	9.6495	6.7061e-20	2.9168e-17	1289	--	--	--	--	--	--	--	--	--	--	--	--	--	--	--	--	--	--	PF01213	Adenylate cyclase associated (CAP) N terminal	GO:0007010	cytoskeleton organization	GO:0003779	actin binding	--	--	--	--
comp17523_c1	491.577	16.2742	4.9168	2.085e-19	8.9038e-17	1692	224007357	XP_002292638.1	210	3.84761e-15	predicted protein [Thalassiosira pseudonana CCMP1335]	--	--	--	--	--	K00464	diox1	all-trans-8'-apo-beta-carotenal 15,15'-oxygenase	http://www.genome.jp/dbget-bin/www_bget?ko:K00464	Q9YGX2	136	3.09327e-07	Retinoid isomerohydrolase OS=Gallus gallus GN=RPE65 PE=1 SV=1	--	--	--	--	--	--	--	--	KOG0307	Vesicle coat complex COPII, subunit SEC31
comp14862_c0	2866.64	149.242	4.2636	2.3773e-19	9.9705e-17	4002	290997283	XP_002681211.1	157	2.72723e-08	predicted protein [Naegleria gruberi]	--	--	--	--	--	--	--	--	--	--	--	--	--	PF02201//PF00376	SWIB/MDM2 domain//MerR family regulatory protein	GO:0006355	regulation of transcription, DNA-dependent	GO:0005515//GO:0003700	protein binding//sequence-specific DNA binding transcription factor activity	GO:0005667	transcription factor complex	KOG4715	SWI/SNF-related matrix-associated actin-dependent regulator of chromatin
comp8567_c0	832.022	36.3929	4.5149	4.4067e-19	1.8158e-16	485	--	--	--	--	--	--	--	--	--	--	--	--	--	--	--	--	--	--	--	--	--	--	--	--	--	--	--	--
comp16742_c0	17102.2	1002.26	4.0929	6.8364e-19	2.7684e-16	3712	--	--	--	--	--	--	--	--	--	--	--	--	--	--	--	--	--	--	PF04593//PF01166//PF05531	Selenoprotein P, C terminal region//TSC-22/dip/bun family//Nucleopolyhedrovirus P10 protein	GO:0006355	regulation of transcription, DNA-dependent	GO:0008430//GO:0003700	selenium binding//sequence-specific DNA binding transcription factor activity	GO:0005667//GO:0019028	transcription factor complex//viral capsid	KOG3544	Collagens (type IV and type XIII), and related proteins
comp17614_c0	1162.05	58.4222	4.314	1.4651e-18	5.8324e-16	867	297592137	ADI46921.1	409	2.43366e-44	SPS1m [Volvox carteri f. nagariensis]	--	--	--	--	--	K00797	E2.5.1.16, SRM, speE	spermidine synthase	http://www.genome.jp/dbget-bin/www_bget?ko:K00797	A3MU81	393	1.38663e-43	Probable spermidine synthase OS=Pyrobaculum calidifontis (strain JCM 11548 / VA1) GN=speE PE=3 SV=1	PF01564//PF05175	Spermine/spermidine synthase//Methyltransferase small domain	--	--	GO:0008168//GO:0003824	methyltransferase activity//catalytic activity	--	--	KOG1562	Spermidine synthase
comp24500_c0	1733.97	1.67276	10.018	2.6467e-18	1.0361e-15	1152	224081268	XP_002306360.1	377	9.02126e-39	predicted protein [Populus trichocarpa]	--	--	--	--	--	K15111	SLC25A26	solute carrier family 25 (mitochondrial S-adenosylmethionine transporter), member 26	http://www.genome.jp/dbget-bin/www_bget?ko:K15111	P38921	235	5.91554e-21	Putative mitochondrial carrier protein PET8 OS=Saccharomyces cerevisiae (strain ATCC 204508 / S288c) GN=PET8 PE=1 SV=1	PF04604	Type-A lantibiotic	GO:0019748	secondary metabolic process	--	--	GO:0016020//GO:0005576	membrane//extracellular region	KOG0768	Mitochondrial carrier protein PET8
comp8341_c0	121.015	2233.62	-4.2061	3.1271e-18	1.204e-15	1188	--	--	--	--	--	--	--	--	--	--	--	--	--	--	--	--	--	--	PF00751	DM DNA binding domain	GO:0007548//GO:0006355	sex differentiation//regulation of transcription, DNA-dependent	GO:0043565	sequence-specific DNA binding	GO:0005634	nucleus	KOG2510	SWI-SNF chromatin-remodeling complex protein
comp12872_c0	579.055	24.7084	4.5506	3.3872e-18	1.2831e-15	548	--	--	--	--	--	--	--	--	--	--	--	--	--	--	--	--	--	--	--	--	--	--	--	--	--	--	--	--
comp38027_c0	161.349	0.416117	8.599	6.2028e-18	2.3125e-15	399	--	--	--	--	--	--	--	--	--	--	--	--	--	--	--	--	--	--	--	--	--	--	--	--	--	--	--	--
comp7002_c0	139.733	0.83638	7.3843	7.9717e-18	2.9255e-15	674	--	--	--	--	--	--	--	--	--	--	--	--	--	--	--	--	--	--	--	--	--	--	--	--	--	--	--	--
comp17061_c0	635.076	30.4429	4.3828	1.2748e-17	4.6064e-15	2769	384252122	EIE25599.1	147	4.3245e-07	MFS general substrate transporter [Coccomyxa subellipsoidea C-169]	--	--	--	--	--	K08171	SLC37A4	MFS transporter, OPA family, solute carrier family 37 (glycerol-6-phosphate transporter), member 4	http://www.genome.jp/dbget-bin/www_bget?ko:K08171	Q0K843	141	1.20617e-07	Probable sulfoacetate transporter SauU OS=Cupriavidus necator (strain ATCC 17699 / H16 / DSM 428 / Stanier 337) GN=sauU PE=2 SV=1	PF07690//PF01306	Major Facilitator Superfamily//LacY proton/sugar symporter	GO:0006810//GO:0055085	transport//transmembrane transport	--	--	GO:0016020//GO:0016021	membrane//integral to membrane	KOG2533	Permease of the major facilitator superfamily
comp15850_c0	486.918	20.8971	4.5423	1.35e-17	4.8043e-15	972	224087786	XP_002308231.1	561	2.44462e-66	predicted protein [Populus trichocarpa]	--	--	--	--	--	K01778	dapF	diaminopimelate epimerase	http://www.genome.jp/dbget-bin/www_bget?ko:K01778	B8HU20	542	3.33243e-65	Diaminopimelate epimerase OS=Cyanothece sp. (strain PCC 7425 / ATCC 29141) GN=dapF PE=1 SV=1	PF01678//PF05544	Diaminopimelate epimerase//Proline racemase	GO:0006525//GO:0008652//GO:0009089//GO:0006560	arginine metabolic process//cellular amino acid biosynthetic process//lysine biosynthetic process via diaminopimelate//proline metabolic process	GO:0008837//GO:0018112	diaminopimelate epimerase activity//proline racemase activity	--	--	KOG0115	RNA-binding protein p54nrb (RRM superfamily)
comp15634_c0	257.65	1.2525	7.6845	2.0418e-17	7.1577e-15	476	--	--	--	--	--	--	--	--	--	--	--	--	--	--	--	--	--	--	PF12235	Fragile X-related 1 protein C terminal	--	--	GO:0003723	RNA binding	--	--	--	--
comp7811_c1	15548.1	1057.45	3.8781	2.2989e-17	7.9404e-15	4039	168008346	XP_001756868.1	172	4.89329e-10	predicted protein [Physcomitrella patens subsp. patens]	--	--	--	--	--	--	--	--	--	Q4JSW2	162	5.1893e-10	D-inositol 3-phosphate glycosyltransferase OS=Corynebacterium jeikeium (strain K411) GN=mshA PE=3 SV=1	PF04111//PF00534//PF00006//PF04977	Autophagy protein Apg6//Glycosyl transferases group 1//ATP synthase alpha/beta family, nucleotide-binding domain//Septum formation initiator	GO:0009058//GO:0006914//GO:0007049	biosynthetic process//autophagy//cell cycle	GO:0005524	ATP binding	--	--	KOG3544	Collagens (type IV and type XIII), and related proteins
comp45351_c0	230.848	5.86295	5.2992	3.8416e-17	1.3077e-14	284	--	--	--	--	--	--	--	--	--	--	--	--	--	--	--	--	--	--	--	--	--	--	--	--	--	--	--	--
comp35519_c0	141.55	1.25664	6.8156	4.0284e-17	1.3516e-14	444	--	--	--	--	--	--	--	--	--	--	--	--	--	--	--	--	--	--	--	--	--	--	--	--	--	--	--	--
comp24831_c0	232.598	6.2915	5.2083	4.5535e-17	1.5063e-14	703	--	--	--	--	--	--	--	--	--	--	--	--	--	--	--	--	--	--	--	--	--	--	--	--	--	--	KOG3671	Actin regulatory protein (Wiskott-Aldrich syndrome protein)
comp15972_c0	526.8	25.5282	4.3671	6.6093e-17	2.156e-14	781	196006666	XP_002113199.1	173	5.48165e-13	zinc finger protein [Trichoplax adhaerens]	--	--	--	--	--	K09201	YY	transcription factor YY	http://www.genome.jp/dbget-bin/www_bget?ko:K09201	Q642B9	160	3.62481e-11	Zinc finger protein 18 OS=Rattus norvegicus GN=Znf18 PE=2 SV=1	PF08273//PF00096	Zinc-binding domain of primase-helicase//Zinc finger, C2H2 type	GO:0006269//GO:0034644//GO:0000122//GO:0010225//GO:0006351//GO:0000724	DNA replication, synthesis of RNA primer//cellular response to UV//negative regulation of transcription from RNA polymerase II promoter//response to UV-C//transcription, DNA-dependent//double-strand break repair via homologous recombination	GO:0003723//GO:0003714//GO:0003896//GO:0004386//GO:0005515//GO:0008270//GO:0003700//GO:0044212//GO:0003713//GO:0000400	RNA binding//transcription corepressor activity//DNA primase activity//helicase activity//protein binding//zinc ion binding//sequence-specific DNA binding transcription factor activity//transcription regulatory region DNA binding//transcription coactivator activity//four-way junction DNA binding	GO:0031011//GO:0005730//GO:0005667//GO:0005886//GO:0005622//GO:0005657	Ino80 complex//nucleolus//transcription factor complex//plasma membrane//intracellular//replication fork	KOG1721	FOG: Zn-finger
comp14780_c1	139.536	0.420263	8.3751	6.7407e-17	2.1687e-14	656	--	--	--	--	--	--	--	--	--	--	--	--	--	--	--	--	--	--	PF00643	B-box zinc finger	--	--	GO:0008270	zinc ion binding	GO:0005622	intracellular	KOG0131	Splicing factor 3b, subunit 4
comp15847_c0	209.731	5.00169	5.39	6.8867e-17	2.1858e-14	364	--	--	--	--	--	--	--	--	--	--	--	--	--	--	--	--	--	--	--	--	--	--	--	--	--	--	--	--
comp16969_c0	4491.47	115.037	5.287	7.7444e-17	2.4252e-14	1690	115454871	NP_001051036.1	751	5.23186e-92	Os03g0708400 [Oryza sativa Japonica Group]	--	--	--	--	--	--	--	--	--	--	--	--	--	PF02544//PF04140	3-oxo-5-alpha-steroid 4-dehydrogenase//Isoprenylcysteine carboxyl methyltransferase (ICMT) family	GO:0006479//GO:0006481//GO:0006629	protein methylation//C-terminal protein methylation//lipid metabolic process	GO:0016627//GO:0004671	oxidoreductase activity, acting on the CH-CH group of donors//protein C-terminal S-isoprenylcysteine carboxyl O-methyltransferase activity	GO:0016023//GO:0005737//GO:0016021//GO:0005886	cytoplasmic membrane-bounded vesicle//cytoplasm//integral to membrane//plasma membrane	KOG4650	Predicted steroid reductase
comp18501_c2	5951.82	430.118	3.7905	1.3091e-16	4.0455e-14	1170	410913913	XP_003970433.1	676	1.27964e-82	PREDICTED: glyoxylate reductase/hydroxypyruvate reductase-like [Takifugu rubripes]	--	--	--	--	--	K00049	GRHPR	glyoxylate/hydroxypyruvate reductase	http://www.genome.jp/dbget-bin/www_bget?ko:K00049	B7NEK6	498	2.40954e-57	Glyoxylate/hydroxypyruvate reductase B OS=Escherichia coli O17:K52:H18 (strain UMN026 / ExPEC) GN=ghrB PE=3 SV=1	PF03807//PF02826//PF00389//PF07991//PF03446	NADP oxidoreductase coenzyme F420-dependent//D-isomer specific 2-hydroxyacid dehydrogenase, NAD binding domain//D-isomer specific 2-hydroxyacid dehydrogenase, catalytic domain//Acetohydroxy acid isomeroreductase, catalytic domain//NAD binding domain of 6-phosphogluconate dehydrogenase	GO:0008652//GO:0055114//GO:0009098//GO:0009099//GO:0015940//GO:0008152//GO:0019521//GO:0009097//GO:0006098	cellular amino acid biosynthetic process//oxidation-reduction process//leucine biosynthetic process//valine biosynthetic process//pantothenate biosynthetic process//metabolic process//D-gluconate metabolic process//isoleucine biosynthetic process//pentose-phosphate shunt	GO:0048037//GO:0016491//GO:0016616//GO:0004616//GO:0004455//GO:0051287//GO:0005488	cofactor binding//oxidoreductase activity//oxidoreductase activity, acting on the CH-OH group of donors, NAD or NADP as acceptor//phosphogluconate dehydrogenase (decarboxylating) activity//ketol-acid reductoisomerase activity//NAD binding//binding	--	--	KOG0069	Glyoxylate/hydroxypyruvate reductase (D-isomer-specific 2-hydroxy acid dehydrogenase superfamily)
comp18228_c0	2454.43	42.5434	5.8503	1.4173e-16	4.3232e-14	1064	325186205	CCA20707.1	157	4.43049e-09	Major Facilitator Superfamily (MFS) putative [Albugo laibachii Nc14]	--	--	--	--	--	--	--	--	--	--	--	--	--	PF00083//PF07690//PF00112	Sugar (and other) transporter//Major Facilitator Superfamily//Papain family cysteine protease	GO:0055085//GO:0006508	transmembrane transport//proteolysis	GO:0008234//GO:0022857	cysteine-type peptidase activity//transmembrane transporter activity	GO:0016021	integral to membrane	KOG0850	Transcription factor DLX and related proteins with LIM Zn-binding and HOX domains
comp7181_c0	79.1079	1236.41	-3.9662	1.5444e-16	4.5916e-14	263	--	--	--	--	--	--	--	--	--	--	--	--	--	--	--	--	--	--	--	--	--	--	--	--	--	--	--	--
comp8624_c0	2866.88	200.128	3.8405	1.5281e-16	4.5916e-14	672	--	--	--	--	--	--	--	--	--	--	--	--	--	--	--	--	--	--	--	--	--	--	--	--	--	--	--	--
comp6925_c0	301.491	0.83638	8.4937	2.8211e-16	8.2823e-14	444	--	--	--	--	--	--	--	--	--	--	--	--	--	--	--	--	--	--	--	--	--	--	--	--	--	--	--	--
comp19569_c0	8630.17	654.798	3.7203	3.0872e-16	8.9518e-14	1883	168034813	XP_001769906.1	146	2.44425e-07	predicted protein [Physcomitrella patens subsp. patens]	--	--	--	--	--	--	--	--	--	--	--	--	--	PF02272//PF01842//PF01632	DHHA1 domain//ACT domain//Ribosomal protein L35	GO:0042254//GO:0008152//GO:0006412	ribosome biogenesis//metabolic process//translation	GO:0016597//GO:0003735//GO:0003676	amino acid binding//structural constituent of ribosome//nucleic acid binding	GO:0005840//GO:0005622	ribosome//intracellular	KOG3070	Predicted RNA-binding protein containing PIN domain and invovled in translation or RNA processing
comp17879_c2	15077.9	1165.64	3.6932	3.2491e-16	9.3062e-14	2190	--	--	--	--	--	--	--	--	--	--	--	--	--	--	--	--	--	--	--	--	--	--	--	--	--	--	KOG4462	WASP-interacting protein VRP1/WIP, contains WH2 domain
comp21183_c0	1472.56	45.6221	5.0125	3.3896e-16	9.5918e-14	646	24987754	1MH9	353	1.93124e-38	Chain A, Crystal Structure Analysis Of Deoxyribonucleotidase	--	--	--	--	--	K01081	E3.1.3.5	5'-nucleotidase	http://www.genome.jp/dbget-bin/www_bget?ko:K01081	Q5UQH3	183	2.98787e-15	Putative 5&apos;(3&apos;)-deoxyribonucleotidase R824 OS=Acanthamoeba polyphaga mimivirus GN=MIMI_R824 PE=3 SV=1	PF01213//PF06941//PF00702	Adenylate cyclase associated (CAP) N terminal//5' nucleotidase, deoxy (Pyrimidine), cytosolic type C protein (NT5C)//haloacid dehalogenase-like hydrolase	GO:0008152//GO:0009223//GO:0007010	metabolic process//pyrimidine deoxyribonucleotide catabolic process//cytoskeleton organization	GO:0008253//GO:0003824//GO:0016791//GO:0003779	5'-nucleotidase activity//catalytic activity//phosphatase activity//actin binding	GO:0005739	mitochondrion	--	--
comp17668_c0	2341.38	172.058	3.7664	4.5596e-16	1.2749e-13	6083	403344817	EJY71757.1	701	1.49047e-71	Glycosyl transferase, group 1 family protein [Oxytricha trifallax]	--	--	--	--	--	--	--	--	--	B9J2G5	291	1.32051e-25	Glycogen synthase OS=Bacillus cereus (strain Q1) GN=glgA PE=3 SV=1	PF00534//PF01355//PF01141	Glycosyl transferases group 1//High potential iron-sulfur protein//Gag polyprotein, inner coat protein p12	GO:0019646//GO:0009058//GO:0006118	aerobic electron transport chain//biosynthetic process//electron transport	GO:0009055//GO:0003824	electron carrier activity//catalytic activity	GO:0019028	viral capsid	KOG2146	Splicing coactivator SRm160/300, subunit SRm160 (contains PWI domain)
comp26682_c0	237.076	5.02242	5.5608	5.3941e-16	1.4905e-13	287	--	--	--	--	--	--	--	--	--	--	--	--	--	--	--	--	--	--	--	--	--	--	--	--	--	--	--	--
comp12784_c0	659.216	40.1835	4.0361	6.4997e-16	1.7751e-13	902	--	--	--	--	--	--	--	--	--	--	--	--	--	--	--	--	--	--	--	--	--	--	--	--	--	--	KOG2654	Uncharacterized conserved protein
comp15582_c1	1608.98	114.368	3.8144	6.8832e-16	1.8582e-13	760	--	--	--	--	--	--	--	--	--	--	--	--	--	--	--	--	--	--	PF03824	High-affinity nickel-transport protein	GO:0055085//GO:0030001	transmembrane transport//metal ion transport	GO:0046872	metal ion binding	GO:0016021	integral to membrane	KOG4462	WASP-interacting protein VRP1/WIP, contains WH2 domain
comp17846_c0	95.1644	0	Inf	7.8761e-16	2.0554e-13	927	--	--	--	--	--	--	--	--	--	--	--	--	--	--	--	--	--	--	--	--	--	--	--	--	--	--	KOG3671	Actin regulatory protein (Wiskott-Aldrich syndrome protein)
comp18546_c0	59856.7	4750.62	3.6553	7.8566e-16	2.0554e-13	5785	357488225	XP_003614400.1	173	1.04855e-09	Cytochrome P450 likeTBP [Medicago truncatula]	16564876	AF175553.1	1659	0	Porphyra umbilicalis isolate NJ small subunit ribosomal RNA gene, partial sequence	--	--	--	--	--	--	--	--	--	--	--	--	GO:0004519	endonuclease activity	--	--	--	--
comp8404_c0	10670.3	848.436	3.6526	7.7598e-16	2.0554e-13	1683	384248532	EIE22016.1	603	8.542e-70	Tpt phosphate/phosphoenolpyruvate translocator [Coccomyxa subellipsoidea C-169]	--	--	--	--	--	K15283	SLC35E1	solute carrier family 35, member E1	http://www.genome.jp/dbget-bin/www_bget?ko:K15283	Q5VQL3	558	1.30743e-63	Phosphoenolpyruvate/phosphate translocator 3, chloroplastic OS=Oryza sativa subsp. japonica GN=PPT3 PE=2 SV=1	PF00892//PF08449	EamA-like transporter family//UAA transporter family	GO:0055085	transmembrane transport	--	--	GO:0016020	membrane	KOG1441	Glucose-6-phosphate/phosphate and phosphoenolpyruvate/phosphate antiporter
comp12176_c0	117.068	0.840526	7.1218	9.9804e-16	2.5759e-13	398	--	--	--	--	--	--	--	--	--	--	--	--	--	--	--	--	--	--	--	--	--	--	--	--	--	--	KOG4462	WASP-interacting protein VRP1/WIP, contains WH2 domain
comp7192_c0	108.784	1512.29	-3.7972	1.2874e-15	3.2867e-13	550	--	--	--	--	--	--	--	--	--	--	--	--	--	--	--	--	--	--	PF00037	4Fe-4S binding domain	GO:0006118	electron transport	GO:0009055//GO:0051536	electron carrier activity//iron-sulfur cluster binding	--	--	KOG4161	Methyl-CpG binding transcription regulators
comp17309_c0	816.772	53.4329	3.9341	1.3016e-15	3.2872e-13	2085	323452159	EGB08034.1	216	2.18457e-15	hypothetical protein AURANDRAFT_64483 [Aureococcus anophagefferens]	--	--	--	--	--	--	--	--	--	--	--	--	--	PF10462//PF00413	Peptidase M66//Matrixin	GO:0006508	proteolysis	GO:0004222//GO:0008270	metalloendopeptidase activity//zinc ion binding	GO:0031012	extracellular matrix	KOG3227	Calcium-responsive transcription coactivator
comp7446_c1	1233.87	88.3453	3.8039	1.4725e-15	3.6791e-13	2887	356508912	XP_003523197.1	1912	0	PREDICTED: translation factor GUF1 homolog, chloroplastic-like [Glycine max]	147846875	CT971583.1	56	3.98083e-18	Synechococcus WH7803 complete genome sequence	K03596	lepA	GTP-binding protein LepA	http://www.genome.jp/dbget-bin/www_bget?ko:K03596	B1WWD8	1975	0	Elongation factor 4 OS=Cyanothece sp. (strain ATCC 51142) GN=lepA PE=3 SV=1	PF00071//PF01926//PF03144//PF00009//PF00679	Ras family//GTPase of unknown function//Elongation factor Tu domain 2//Elongation factor Tu GTP binding domain//Elongation factor G C-terminus	GO:0009637//GO:0006448//GO:0009902//GO:0007264//GO:0010218//GO:0010114//GO:0010027//GO:0015995//GO:0006184//GO:0019288//GO:0006364//GO:0006098//GO:0006412//GO:0015979	response to blue light//regulation of translational elongation//chloroplast relocation//small GTPase mediated signal transduction//response to far red light//response to red light//thylakoid membrane organization//chlorophyll biosynthetic process//GTP catabolic process//isopentenyl diphosphate biosynthetic process, mevalonate-independent pathway//rRNA processing//pentose-phosphate shunt//translat…	GO:0003746//GO:0003924//GO:0005525	translation elongation factor activity//GTPase activity//GTP binding	GO:0005840//GO:0005886//GO:0009507	ribosome//plasma membrane//chloroplast	KOG0462	Elongation factor-type GTP-binding protein
comp91298_c0	163.838	3.77407	5.44	1.9522e-15	4.8264e-13	280	--	--	--	--	--	--	--	--	--	--	--	--	--	--	--	--	--	--	PF01323	DSBA-like thioredoxin domain	GO:0006118	electron transport	GO:0015035	protein disulfide oxidoreductase activity	--	--	KOG4462	WASP-interacting protein VRP1/WIP, contains WH2 domain
comp22691_c0	258.074	10.4568	4.6253	2.0414e-15	4.9943e-13	415	--	--	--	--	--	--	--	--	--	--	--	--	--	--	--	--	--	--	--	--	--	--	--	--	--	--	--	--
comp16421_c0	321.48	3912.04	-3.6051	2.281e-15	5.5232e-13	921	--	--	--	--	--	--	--	--	--	--	--	--	--	--	--	--	--	--	--	--	--	--	--	--	--	--	KOG3599	Ca2+-modulated nonselective cation channel polycystin
comp18222_c0	1655.51	11.2932	7.1957	2.5417e-15	6.0915e-13	1851	351722100	NP_001237488.1	407	1.72483e-40	digalactosyldiacylglycerol synthase 2, chloroplastic [Glycine max]	302834334	XM_002948684.1	45	3.30534e-12	Volvox carteri f. nagariensis hypothetical protein, mRNA	K09480	E2.4.1.241	digalactosyldiacylglycerol synthase	http://www.genome.jp/dbget-bin/www_bget?ko:K09480	Q9S7D1	418	7.15223e-42	Digalactosyldiacylglycerol synthase 1, chloroplastic OS=Arabidopsis thaliana GN=DGD1 PE=1 SV=1	PF00534	Glycosyl transferases group 1	GO:0009058	biosynthetic process	--	--	GO:0043231//GO:0044444	intracellular membrane-bounded organelle//cytoplasmic part	KOG2510	SWI-SNF chromatin-remodeling complex protein
comp22173_c0	588.821	15.4171	5.2552	3.1321e-15	7.4306e-13	543	357463123	XP_003601843.1	142	8.56512e-09	hypothetical protein MTR_3g086040 [Medicago truncatula]	--	--	--	--	--	--	--	--	--	--	--	--	--	PF01414	Delta serrate ligand	GO:0007154	cell communication	--	--	GO:0016020	membrane	--	--
comp13101_c0	14297.5	526.2	4.764	3.1752e-15	7.4576e-13	1956	--	--	--	--	--	--	--	--	--	--	--	--	--	--	--	--	--	--	PF00170//PF07716//PF06818	bZIP transcription factor//Basic region leucine zipper//Fez1	GO:0006355	regulation of transcription, DNA-dependent	GO:0043565//GO:0003700//GO:0046983	sequence-specific DNA binding//sequence-specific DNA binding transcription factor activity//protein dimerization activity	GO:0016020//GO:0005667//GO:0005737	membrane//transcription factor complex//cytoplasm	KOG3544	Collagens (type IV and type XIII), and related proteins
comp13719_c0	220.516	7.91451	4.8002	3.8966e-15	9.0614e-13	534	--	--	--	--	--	--	--	--	--	--	--	--	--	--	--	--	--	--	--	--	--	--	--	--	--	--	--	--
comp14895_c1	721.756	50.0501	3.8501	4.3025e-15	9.9071e-13	620	240848755	NP_001155576.1	151	3.90675e-10	translocator protein-like [Acyrthosiphon pisum]	--	--	--	--	--	--	--	--	--	O94327	112	6.84784e-06	Translocator protein homolog OS=Schizosaccharomyces pombe (strain 972 / ATCC 24843) GN=SPBC725.10 PE=2 SV=2	PF03073	TspO/MBR family	--	--	--	--	GO:0016021	integral to membrane	KOG3797	Peripheral-type benzodiazepine receptor and related proteins
comp16133_c0	1024.66	56.7867	4.1735	1.0277e-14	2.3436e-12	1658	298704888	CBJ28405.1	134	3.16407e-06	conserved unknown protein [Ectocarpus siliculosus]	--	--	--	--	--	--	--	--	--	--	--	--	--	--	--	--	--	--	--	--	--	KOG3671	Actin regulatory protein (Wiskott-Aldrich syndrome protein)
comp27954_c0	252.932	11.7093	4.433	1.4206e-14	3.2082e-12	336	--	--	--	--	--	90818941	AP006715.1	207	4.87274e-103	Porphyra yezoensis chloroplast DNA, complete genome	--	--	--	--	--	--	--	--	--	--	--	--	--	--	--	--	--	--
comp38742_c0	5.77946	194.353	-5.0716	1.5839e-14	3.543e-12	1402	115443376	XP_001218495.1	1199	4.00796e-151	DNA replication licensing factor mcm4 [Aspergillus terreus NIH2624]	--	--	--	--	--	K02212	MCM4, CDC54	minichromosome maintenance protein 4 (cell division control protein 54)	http://www.genome.jp/dbget-bin/www_bget?ko:K02212	O75001	694	7.81931e-81	DNA replication licensing factor mcm7 OS=Schizosaccharomyces pombe (strain 972 / ATCC 24843) GN=mcm7 PE=1 SV=1	PF00158//PF07726//PF00004//PF01078//PF00493//PF07728	Sigma-54 interaction domain//ATPase family associated with various cellular activities (AAA)//ATPase family associated with various cellular activities (AAA)//Magnesium chelatase, subunit ChlI//MCM2/3/5 family//AAA domain (dynein-related subfamily)	GO:0006260//GO:0006355//GO:0015994//GO:0015995//GO:0006261//GO:0015979	DNA replication//regulation of transcription, DNA-dependent//chlorophyll metabolic process//chlorophyll biosynthetic process//DNA-dependent DNA replication//photosynthesis	GO:0003677//GO:0005524//GO:0016851//GO:0017111//GO:0016887//GO:0008134	DNA binding//ATP binding//magnesium chelatase activity//nucleoside-triphosphatase activity//ATPase activity//transcription factor binding	GO:0010007//GO:0031981//GO:0005667//GO:0043234	magnesium chelatase complex//nuclear lumen//transcription factor complex//protein complex	KOG0478	DNA replication licensing factor, MCM4 component
comp46622_c0	145.037	3.34552	5.438	1.7511e-14	3.8801e-12	635	428186683	EKX55533.1	132	7.63423e-07	hypothetical protein GUITHDRAFT_149817, partial [Guillardia theta CCMP2712]	--	--	--	--	--	--	--	--	--	--	--	--	--	--	--	--	--	--	--	--	--	KOG4462	WASP-interacting protein VRP1/WIP, contains WH2 domain
comp18747_c0	292.405	15.5	4.2376	1.939e-14	4.2562e-12	992	--	--	--	--	--	--	--	--	--	--	--	--	--	--	--	--	--	--	PF00424	REV protein (anti-repression trans-activator protein)	GO:0006355	regulation of transcription, DNA-dependent	GO:0003700	sequence-specific DNA binding transcription factor activity	GO:0042025//GO:0005667	host cell nucleus//transcription factor complex	KOG3544	Collagens (type IV and type XIII), and related proteins
comp7181_c1	12.1487	263.402	-4.4384	2.2961e-14	4.9933e-12	242	--	--	--	--	--	--	--	--	--	--	--	--	--	--	--	--	--	--	--	--	--	--	--	--	--	--	--	--
comp7301_c0	1113.99	90.3746	3.6237	2.5429e-14	5.4794e-12	353	--	--	--	--	--	--	--	--	--	--	--	--	--	--	--	--	--	--	PF01372	Melittin	GO:0045859	regulation of protein kinase activity	GO:0004860	protein kinase inhibitor activity	GO:0005576	extracellular region	--	--
comp7953_c0	1175.49	5.00584	7.8754	3.6036e-14	7.6944e-12	375	--	--	--	--	--	--	--	--	--	--	--	--	--	--	--	--	--	--	PF07462	Merozoite surface protein 1 (MSP1) C-terminus	GO:0009405	pathogenesis	--	--	GO:0016020	membrane	--	--
comp15096_c2	1374.31	53.9403	4.6712	8.4757e-14	1.7934e-11	935	115399710	XP_001215410.1	323	5.07717e-32	hypothetical protein ATEG_06232 [Aspergillus terreus NIH2624]	--	--	--	--	--	K00059	fabG	3-oxoacyl-	http://www.genome.jp/dbget-bin/www_bget?ko:K00059	P99093	260	9.37673e-25	3-oxoacyl-[acyl-carrier-protein] reductase FabG OS=Staphylococcus aureus (strain N315) GN=fabG PE=1 SV=1	PF02882//PF01370//PF00106	Tetrahydrofolate dehydrogenase/cyclohydrolase, NAD(P)-binding domain//NAD dependent epimerase/dehydratase family//short chain dehydrogenase	GO:0008152//GO:0055114//GO:0009396//GO:0046487//GO:0044237	metabolic process//oxidation-reduction process//folic acid-containing compound biosynthetic process//glyoxylate metabolic process//cellular metabolic process	GO:0003824//GO:0004488//GO:0016491//GO:0050662	catalytic activity//methylenetetrahydrofolate dehydrogenase (NADP+) activity//oxidoreductase activity//coenzyme binding	--	--	KOG0725	Reductases with broad range of substrate specificities
comp16569_c0	655.14	44.2493	3.8881	1.039e-13	2.1789e-11	1353	298713071	CBJ48846.1	682	1.92602e-81	carboxyl-terminal protease [Ectocarpus siliculosus]	--	--	--	--	--	K03797	E3.4.21.102, prc, ctpA	carboxyl-terminal processing protease	http://www.genome.jp/dbget-bin/www_bget?ko:K03797	Q8NWR2	375	4.53663e-38	Probable CtpA-like serine protease OS=Staphylococcus aureus (strain MW2) GN=MW1310 PE=3 SV=1	PF03572//PF07941//PF00595	Peptidase family S41//Potassium channel Kv1.4 tandem inactivation domain//PDZ domain (Also known as DHR or GLGF)	GO:0006813//GO:0006508	potassium ion transport//proteolysis	GO:0005249//GO:0008233//GO:0008236//GO:0030955//GO:0005515	voltage-gated potassium channel activity//peptidase activity//serine-type peptidase activity//potassium ion binding//protein binding	GO:0044424//GO:0016021//GO:0008076	intracellular part//integral to membrane//voltage-gated potassium channel complex	KOG1279	Chromatin remodeling factor subunit and related transcription factors
comp18867_c0	19611.5	272.069	6.1716	1.1227e-13	2.3334e-11	1326	--	--	--	--	--	--	--	--	--	--	--	--	--	--	--	--	--	--	--	--	--	--	--	--	--	--	KOG0118	FOG: RRM domain
comp9558_c0	732.25	7226.64	-3.3029	1.8773e-13	3.8678e-11	2600	219128827	XP_002184605.1	221	1.79317e-16	predicted protein [Phaeodactylum tricornutum CCAP 1055/1]	--	--	--	--	--	--	--	--	--	--	--	--	--	PF00892	EamA-like transporter family	--	--	--	--	GO:0016020	membrane	KOG3544	Collagens (type IV and type XIII), and related proteins
comp18511_c3	65.4848	782.362	-3.5786	1.9214e-13	3.9242e-11	667	384253170	EIE26645.1	568	1.48984e-67	cell division cycle 20 [Coccomyxa subellipsoidea C-169]	--	--	--	--	--	K03363	CDC20	cell division cycle 20, cofactor of APC complex	http://www.genome.jp/dbget-bin/www_bget?ko:K03363	O94423	370	5.26022e-40	Meiotic fizzy-related protein 1 OS=Schizosaccharomyces pombe (strain 972 / ATCC 24843) GN=mfr1 PE=1 SV=1	PF00930//PF00400	Dipeptidyl peptidase IV (DPP IV) N-terminal region//WD domain, G-beta repeat	GO:0006508	proteolysis	GO:0005515	protein binding	GO:0016020	membrane	KOG0305	Anaphase promoting complex, Cdc20, Cdh1, and Ama1 subunits
comp18662_c0	116.383	1249.36	-3.4242	2.0103e-13	4.0704e-11	1396	--	--	--	--	--	--	--	--	--	--	--	--	--	--	--	--	--	--	--	--	--	--	--	--	--	--	KOG4462	WASP-interacting protein VRP1/WIP, contains WH2 domain
comp7494_c0	2.88973	134.999	-5.5459	2.5596e-13	5.1382e-11	252	--	--	--	--	--	--	--	--	--	--	--	--	--	--	--	--	--	--	--	--	--	--	--	--	--	--	--	--
comp7198_c0	2646.7	269.82	3.2941	3.2585e-13	6.4858e-11	353	--	--	--	--	--	--	--	--	--	--	--	--	--	--	--	--	--	--	PF03060	Nitronate monooxygenase	GO:0006807//GO:0055114	nitrogen compound metabolic process//oxidation-reduction process	GO:0018580	nitronate monooxygenase activity	--	--	--	--
comp19110_c0	26769.9	148.606	7.493	3.4456e-13	6.8006e-11	1995	302816736	XP_002990046.1	1207	8.42063e-157	hypothetical protein SELMODRAFT_184990 [Selaginella moellendorffii]	37508091	BA000045.2	91	9.5737e-38	Gloeobacter violaceus PCC 7421 DNA, complete genome	K00855	E2.7.1.19, prkB	phosphoribulokinase	http://www.genome.jp/dbget-bin/www_bget?ko:K00855	Q9VC99	210	5.98058e-17	Probable uridine-cytidine kinase OS=Drosophila melanogaster GN=CG6364 PE=2 SV=1	PF00171//PF00485	Aldehyde dehydrogenase family//Phosphoribulokinase / Uridine kinase family	GO:0016310//GO:0042742//GO:0055114//GO:0008152//GO:0009409//GO:0015976//GO:0019253	phosphorylation//defense response to bacterium//oxidation-reduction process//metabolic process//response to cold//carbon utilization//reductive pentose-phosphate cycle	GO:0005524//GO:0016491//GO:0008974//GO:0016301//GO:0003676	ATP binding//oxidoreductase activity//phosphoribulokinase activity//kinase activity//nucleic acid binding	GO:0009535//GO:0048046//GO:0009941//GO:0010319//GO:0009570	chloroplast thylakoid membrane//apoplast//chloroplast envelope//stromule//chloroplast stroma	KOG4203	Armadillo/beta-Catenin/plakoglobin
comp12123_c0	11410.5	361.516	4.9802	4.0733e-13	7.9258e-11	521	--	--	--	--	--	--	--	--	--	--	--	--	--	--	--	--	--	--	--	--	--	--	--	--	--	--	KOG0131	Splicing factor 3b, subunit 4
comp27542_c0	211.65	10.8729	4.2829	4.084e-13	7.9258e-11	357	--	--	--	--	--	--	--	--	--	--	--	--	--	--	--	--	--	--	PF12235//PF11837	Fragile X-related 1 protein C terminal//Domain of unknown function (DUF3357)	GO:0005982//GO:0005985//GO:0006012	starch metabolic process//sucrose metabolic process//galactose metabolic process	GO:0003723//GO:0004575//GO:0004564	RNA binding//sucrose alpha-glucosidase activity//beta-fructofuranosidase activity	GO:0017177	glucosidase II complex	KOG3671	Actin regulatory protein (Wiskott-Aldrich syndrome protein)
comp43183_c0	102.764	1.66861	5.9445	4.117e-13	7.9258e-11	396	--	--	--	--	--	--	--	--	--	--	--	--	--	--	--	--	--	--	--	--	--	--	--	--	--	--	KOG4462	WASP-interacting protein VRP1/WIP, contains WH2 domain
comp15022_c0	654.204	56.0706	3.5444	4.2346e-13	8.086e-11	393	--	--	--	--	--	110811723	DQ831157.1	151	7.80972e-72	Porphyra haitanensis clone PH-9 microsatellite sequences	--	--	--	--	--	--	--	--	--	--	--	--	--	--	--	--	--	--
comp12528_c1	887.182	59.7327	3.8926	4.3497e-13	8.2388e-11	255	--	--	--	--	--	--	--	--	--	--	--	--	--	--	--	--	--	--	PF06596	Photosystem II reaction centre X protein (PsbX)	GO:0015979	photosynthesis	--	--	GO:0016020//GO:0009523	membrane//photosystem II	KOG3544	Collagens (type IV and type XIII), and related proteins
comp7206_c0	4116.65	431.002	3.2557	4.6055e-13	8.6536e-11	1590	115488340	NP_001066657.1	806	2.16419e-99	Os12g0420200 [Oryza sativa Japonica Group]	--	--	--	--	--	--	--	--	--	Q9LYA9	456	3.68416e-49	Chloroplast stem-loop binding protein of 41 kDa a, chloroplastic OS=Arabidopsis thaliana GN=CSP41A PE=1 SV=1	PF01370//PF04321//PF00106//PF01073	NAD dependent epimerase/dehydratase family//RmlD substrate binding domain//short chain dehydrogenase//3-beta hydroxysteroid dehydrogenase/isomerase family	GO:0055114//GO:0009117//GO:0045226//GO:0019872//GO:0008207//GO:0044237//GO:0006694//GO:0030639//GO:0008209//GO:0008152//GO:0009225//GO:0008210	oxidation-reduction process//nucleotide metabolic process//extracellular polysaccharide biosynthetic process//streptomycin biosynthetic process//C21-steroid hormone metabolic process//cellular metabolic process//steroid biosynthetic process//polyketide biosynthetic process//androgen metabolic process//metabolic process//nucleotide-sugar metabolic process//estrogen metabolic process	GO:0008831//GO:0016491//GO:0016616//GO:0003824//GO:0005488//GO:0003854//GO:0050662	dTDP-4-dehydrorhamnose reductase activity//oxidoreductase activity//oxidoreductase activity, acting on the CH-OH group of donors, NAD or NADP as acceptor//catalytic activity//binding//3-beta-hydroxy-delta5-steroid dehydrogenase activity//coenzyme binding	GO:0044435//GO:0009507	plastid part//chloroplast	KOG3227	Calcium-responsive transcription coactivator
comp12465_c0	81.4982	907.584	-3.4772	4.8303e-13	9.004e-11	1299	224133510	XP_002321587.1	233	1.40439e-19	predicted protein [Populus trichocarpa]	--	--	--	--	--	--	--	--	--	--	--	--	--	--	--	--	--	--	--	--	--	KOG1187	Serine/threonine protein kinase
comp31821_c0	218.318	2.08888	6.7076	4.9046e-13	9.0705e-11	567	412990866	CCO18238.1	173	7.62243e-13	predicted protein [Bathycoccus prasinos]	--	--	--	--	--	--	--	--	--	--	--	--	--	--	--	--	--	--	--	--	--	--	--
comp64018_c0	71.2171	0	Inf	5.0697e-13	9.3025e-11	286	--	--	--	--	--	--	--	--	--	--	--	--	--	--	--	--	--	--	--	--	--	--	--	--	--	--	--	--
comp10990_c0	7790.17	339.537	4.52	5.5692e-13	1.014e-10	1594	--	--	--	--	--	--	--	--	--	--	--	--	--	--	--	--	--	--	PF07741	Brf1-like TBP-binding domain	GO:0045893	positive regulation of transcription, DNA-dependent	GO:0008270	zinc ion binding	GO:0005634	nucleus	KOG1598	Transcription initiation factor TFIIIB, Brf1 subunit
comp14899_c0	1112.39	107.885	3.3661	5.9556e-13	1.076e-10	2331	224138290	XP_002322777.1	669	8.98181e-72	predicted protein [Populus trichocarpa]	159485085	XM_001700528.1	48	8.98114e-14	Chlamydomonas reinhardtii ATP-dependent RNA helicase (CHLREDRAFT_107301) mRNA, partial cds	K14442	DHX36, RHAU	ATP-dependent RNA helicase DHX36	http://www.genome.jp/dbget-bin/www_bget?ko:K14442	O70133	369	1.05475e-34	ATP-dependent RNA helicase A OS=Mus musculus GN=Dhx9 PE=1 SV=2	PF04055//PF00271//PF00847//PF04408	Radical SAM superfamily//Helicase conserved C-terminal domain//AP2 domain//Helicase associated domain (HA2)	GO:0006355	regulation of transcription, DNA-dependent	GO:0005524//GO:0003824//GO:0004386//GO:0051536//GO:0003676//GO:0000166//GO:0003700	ATP binding//catalytic activity//helicase activity//iron-sulfur cluster binding//nucleic acid binding//nucleotide binding//sequence-specific DNA binding transcription factor activity	GO:0005667	transcription factor complex	KOG0920	ATP-dependent RNA helicase A
comp18307_c0	78.463	0.420263	7.5446	6.7462e-13	1.2095e-10	826	--	--	--	--	--	--	--	--	--	--	--	--	--	--	--	--	--	--	--	--	--	--	--	--	--	--	KOG3544	Collagens (type IV and type XIII), and related proteins
comp15044_c0	2784.35	296.774	3.2299	7.2111e-13	1.2831e-10	2814	194706228	ACF87198.1	137	6.76263e-06	unknown [Zea mays]	--	--	--	--	--	K00771	XYLT	protein xylosyltransferase	http://www.genome.jp/dbget-bin/www_bget?ko:K00771	--	--	--	--	PF02485//PF08879	Core-2/I-Branching enzyme//WRC	--	--	GO:0008375//GO:0005515	acetylglucosaminyltransferase activity//protein binding	GO:0016020	membrane	--	--
comp17672_c0	177.111	8.3555	4.4058	7.9733e-13	1.408e-10	457	--	--	--	--	--	--	--	--	--	--	--	--	--	--	--	--	--	--	PF03427	Carbohydrate binding domain (family 19)	GO:0006032//GO:0016998	chitin catabolic process//cell wall macromolecule catabolic process	GO:0004568	chitinase activity	--	--	KOG1187	Serine/threonine protein kinase
comp19697_c0	180.185	1791.2	-3.3134	8.744e-13	1.5326e-10	1007	--	--	--	--	--	--	--	--	--	--	--	--	--	--	--	--	--	--	--	--	--	--	--	--	--	--	KOG4475	FOG: Immunoglobin and related proteins
comp24614_c0	199.211	10.4775	4.2489	1.0235e-12	1.7806e-10	334	--	--	--	--	--	--	--	--	--	--	--	--	--	--	--	--	--	--	PF02770	Acyl-CoA dehydrogenase, middle domain	GO:0006118//GO:0055114	electron transport//oxidation-reduction process	GO:0003995	acyl-CoA dehydrogenase activity	--	--	--	--
comp18514_c0	98.8917	1015.78	-3.3606	1.0342e-12	1.7861e-10	2744	384250310	EIE23790.1	2828	0	DNA topoisomerase II [Coccomyxa subellipsoidea C-169]	356555328	XM_003545938.1	74	3.73095e-28	PREDICTED: Glycine max DNA topoisomerase 2-like (LOC100796974), mRNA	K03164	TOP2	DNA topoisomerase II	http://www.genome.jp/dbget-bin/www_bget?ko:K03164	P11388	2560	0	DNA topoisomerase 2-alpha OS=Homo sapiens GN=TOP2A PE=1 SV=3	PF00204//PF00521//PF02518	DNA gyrase B//DNA gyrase/topoisomerase IV, subunit A//Histidine kinase-, DNA gyrase B-, and HSP90-like ATPase	GO:0006265//GO:0006259	DNA topological change//DNA metabolic process	GO:0003677//GO:0005524//GO:0000166//GO:0003918//GO:0003916	DNA binding//ATP binding//nucleotide binding//DNA topoisomerase (ATP-hydrolyzing) activity//DNA topoisomerase activity	GO:0043229//GO:0005694	intracellular organelle//chromosome	KOG0355	DNA topoisomerase type II
comp12742_c0	290.699	20.0731	3.8562	1.0471e-12	1.7951e-10	669	--	--	--	--	--	--	--	--	--	--	--	--	--	--	--	--	--	--	PF01821	Anaphylotoxin-like domain	--	--	--	--	GO:0005576	extracellular region	KOG1596	Fibrillarin and related nucleolar RNA-binding proteins
comp18936_c0	46821	541.572	6.4339	1.1463e-12	1.951e-10	2453	384250701	EIE24180.1	939	3.67516e-115	alanine-glyoxylate transaminase [Coccomyxa subellipsoidea C-169]	--	--	--	--	--	K00830	AGXT	alanine-glyoxylate transaminase / serine-glyoxylate transaminase / serine-pyruvate transaminase	http://www.genome.jp/dbget-bin/www_bget?ko:K00830	Q58369	553	2.23338e-61	Uncharacterized aminotransferase MJ0959 OS=Methanocaldococcus jannaschii (strain ATCC 43067 / DSM 2661 / JAL-1 / JCM 10045 / NBRC 100440) GN=MJ0959 PE=3 SV=1	PF01053//PF00266	Cys/Met metabolism PLP-dependent enzyme//Aminotransferase class-V	GO:0008152//GO:0006520	metabolic process//cellular amino acid metabolic process	GO:0008483//GO:0030170	transaminase activity//pyridoxal phosphate binding	--	--	KOG3227	Calcium-responsive transcription coactivator
comp19239_c0	2912.79	314.01	3.2135	1.2056e-12	2.0325e-10	3116	149239845	XP_001525798.1	1736	0	ATP-binding cassette sub-family F member 2 [Lodderomyces elongisporus NRRL YB-4239]	120604516	CP000539.1	45	5.6025e-12	Acidovorax sp. JS42, complete genome	K06185	ABCF2	ATP-binding cassette, subfamily F, member 2	http://www.genome.jp/dbget-bin/www_bget?ko:K06185	Q8H0V6	1042	1.75445e-125	ABC transporter F family member 3 OS=Arabidopsis thaliana GN=ABCF3 PE=2 SV=1	PF06414//PF01637//PF10662//PF00735//PF00448//PF00910//PF00006//PF07728//PF00485//PF03266//PF01443//PF00437//PF00004//PF03193//PF01580//PF00931//PF08477//PF00005	Zeta toxin//Archaeal ATPase//Ethanolamine utilisation - propanediol utilisation//Septin//SRP54-type protein, GTPase domain//RNA helicase//ATP synthase alpha/beta family, nucleotide-binding domain//AAA domain (dynein-related subfamily)//Phosphoribulokinase / Uridine kinase family//NTPase//Viral (Superfamily 1) RNA helicase//Type II/IV secretion system protein//ATPase family associated with various…	GO:0007059//GO:0035690//GO:0007264//GO:0006576//GO:0006810//GO:0008152//GO:0006614//GO:0051301//GO:0007049	chromosome segregation//cellular response to drug//small GTPase mediated signal transduction//cellular biogenic amine metabolic process//transport//metabolic process//SRP-dependent cotranslational protein targeting to membrane//cell division//cell cycle	GO:0003723//GO:0003677//GO:0005524//GO:0004386//GO:0019204//GO:0000166//GO:0017111//GO:0016887//GO:0016301//GO:0003724//GO:0003924//GO:0043531//GO:0016740//GO:0005525	RNA binding//DNA binding//ATP binding//helicase activity//nucleotide phosphatase activity//nucleotide binding//nucleoside-triphosphatase activity//ATPase activity//kinase activity//RNA helicase activity//GTPase activity//ADP binding//transferase activity//GTP binding	GO:0016021//GO:0005622	integral to membrane//intracellular	KOG0927	Predicted transporter (ABC superfamily)
comp7471_c0	70.187	758.931	-3.4347	1.2115e-12	2.0325e-10	1460	406862701	EKD15750.1	153	1.40645e-09	nucleosome binding protein [Marssonina brunnea f. sp. &apos;multigermtubi&apos; MB_m1]	--	--	--	--	--	K10802	HMGB1	high mobility group protein B1	http://www.genome.jp/dbget-bin/www_bget?ko:K10802	P40632	137	1.00952e-08	High mobility group protein homolog NHP1 OS=Babesia bovis PE=1 SV=1	PF00505	HMG (high mobility group) box	--	--	GO:0005515	protein binding	--	--	KOG0381	HMG box-containing protein
comp16253_c0	19.7878	297.052	-3.908	1.3836e-12	2.3047e-10	2395	428173997	EKX42896.1	169	8.08815e-10	hypothetical protein GUITHDRAFT_111263 [Guillardia theta CCMP2712]	--	--	--	--	--	--	--	--	--	Q99829	132	1.61204e-06	Copine-1 OS=Homo sapiens GN=CPNE1 PE=1 SV=1	PF00168	C2 domain	--	--	GO:0005515	protein binding	--	--	--	--
comp17327_c0	6391.81	387.937	4.0423	1.7098e-12	2.8117e-10	1821	--	--	--	--	--	--	--	--	--	--	--	--	--	--	--	--	--	--	PF01442	Apolipoprotein A1/A4/E domain	GO:0006869//GO:0042157	lipid transport//lipoprotein metabolic process	GO:0008289	lipid binding	GO:0005576	extracellular region	KOG1869	Splicing coactivator SRm160/300, subunit SRm300
comp21485_c0	707.665	67.6141	3.3877	1.7119e-12	2.8117e-10	2233	302812343	XP_002987859.1	1461	0	hypothetical protein SELMODRAFT_183439 [Selaginella moellendorffii]	--	--	--	--	--	K00111	glpA, glpD	glycerol-3-phosphate dehydrogenase	http://www.genome.jp/dbget-bin/www_bget?ko:K00111	O14400	941	1.40805e-114	Glycerol-3-phosphate dehydrogenase, mitochondrial OS=Schizosaccharomyces pombe (strain 972 / ATCC 24843) GN=gut2 PE=2 SV=1	PF07992//PF00070//PF05834//PF02737//PF01134//PF01266	Pyridine nucleotide-disulphide oxidoreductase//Pyridine nucleotide-disulphide oxidoreductase//Lycopene cyclase protein//3-hydroxyacyl-CoA dehydrogenase, NAD binding domain//Glucose inhibited division protein A//FAD dependent oxidoreductase	GO:0055114//GO:0018874//GO:0008033//GO:0006574//GO:0006552//GO:0006554//GO:0006568//GO:0006631//GO:0006633//GO:0016117//GO:0006550	oxidation-reduction process//benzoate metabolic process//tRNA processing//valine catabolic process//leucine catabolic process//lysine catabolic process//tryptophan metabolic process//fatty acid metabolic process//fatty acid biosynthetic process//carotenoid biosynthetic process//isoleucine catabolic process	GO:0050660//GO:0016705//GO:0003857//GO:0016491	flavin adenine dinucleotide binding//oxidoreductase activity, acting on paired donors, with incorporation or reduction of molecular oxygen//3-hydroxyacyl-CoA dehydrogenase activity//oxidoreductase activity	--	--	KOG0042	Glycerol-3-phosphate dehydrogenase
comp17403_c0	56.281	600.856	-3.4163	2.6165e-12	4.2677e-10	2737	350634529	EHA22891.1	575	1.19586e-60	hypothetical protein ASPNIDRAFT_172934 [Aspergillus niger ATCC 1015]	--	--	--	--	--	--	--	--	--	Q9M2V5	423	1.0068e-41	ABC transporter G family member 18 OS=Arabidopsis thaliana GN=ABCG18 PE=2 SV=1	PF06414//PF00437//PF03193//PF03969//PF00005//PF01061	Zeta toxin//Type II/IV secretion system protein//Protein of unknown function, DUF258//AFG1-like ATPase//ABC transporter//ABC-2 type transporter	GO:0006810	transport	GO:0005524//GO:0016301//GO:0003924//GO:0005525//GO:0016887	ATP binding//kinase activity//GTPase activity//GTP binding//ATPase activity	GO:0016020//GO:0005622	membrane//intracellular	KOG0061	Transporter, ABC superfamily (Breast cancer resistance protein)
comp17729_c0	2358.77	264.256	3.158	2.6778e-12	4.3375e-10	3272	325180947	CCA15357.1	376	7.23735e-34	pyridoxaldependent decarboxylase putative [Albugo laibachii Nc14]	--	--	--	--	--	--	--	--	--	--	--	--	--	--	--	--	--	--	--	--	--	KOG2510	SWI-SNF chromatin-remodeling complex protein
comp11943_c0	88.1191	1634.1	-4.2129	2.8135e-12	4.5261e-10	910	--	--	--	--	--	--	--	--	--	--	--	--	--	--	--	--	--	--	--	--	--	--	--	--	--	--	KOG4462	WASP-interacting protein VRP1/WIP, contains WH2 domain
comp18982_c0	8979.41	1060.05	3.0825	4.251e-12	6.7921e-10	2857	345788646	XP_003433103.1	1145	9.28918e-138	PREDICTED: exosome complex exonuclease RRP44 isoform 1 [Canis lupus familiaris]	--	--	--	--	--	K12585	DIS3, RRP44	exosome complex exonuclease DIS3/RRP44	http://www.genome.jp/dbget-bin/www_bget?ko:K12585	Q8TF46	792	6.221e-88	DIS3-like exonuclease 1 OS=Homo sapiens GN=DIS3L PE=1 SV=2	PF00773	RNB domain	GO:0034661//GO:0051252	ncRNA catabolic process//regulation of RNA metabolic process	GO:0003723//GO:0004527//GO:0004540	RNA binding//exonuclease activity//ribonuclease activity	GO:0031981	nuclear lumen	KOG2102	Exosomal 3'-5' exoribonuclease complex, subunit Rrp44/Dis3
comp15093_c1	5692.36	77.6548	6.1958	7.0461e-12	1.1182e-09	1205	585118	Q07204.1	662	2.94544e-79	RecName: Full=Fructose-1,6-bisphosphatase, chloroplastic; Short=FBPase; AltName: Full=D-fructose-1,6-bisphosphate 1-phosphohydrolase; Flags: Precursor	3041774	AB007193.1	37	5.96477e-08	Oryza sativa mRNA for fructose-1,6-bisphosphatase (cytosolic isoform), complete cds	K03841	FBP, fbp	fructose-1,6-bisphosphatase I	http://www.genome.jp/dbget-bin/www_bget?ko:K03841	P46267	563	1.45603e-66	Fructose-1,6-bisphosphatase, cytosolic OS=Brassica napus PE=2 SV=1	PF00459//PF00316	Inositol monophosphatase family//Fructose-1-6-bisphosphatase	GO:0006000//GO:0006094//GO:0006096//GO:0046854//GO:0015976//GO:0006098//GO:0006013//GO:0005975	fructose metabolic process//gluconeogenesis//glycolysis//phosphatidylinositol phosphorylation//carbon utilization//pentose-phosphate shunt//mannose metabolic process//carbohydrate metabolic process	GO:0042578//GO:0042132	phosphoric ester hydrolase activity//fructose 1,6-bisphosphate 1-phosphatase activity	GO:0009507	chloroplast	KOG1458	Fructose-1,6-bisphosphatase
comp15464_c0	6338.14	788.205	3.0074	8.4346e-12	1.3295e-09	2410	219112151	XP_002177827.1	445	1.30852e-44	predicted protein [Phaeodactylum tricornutum CCAP 1055/1]	--	--	--	--	--	--	--	--	--	Q5AKA5	374	1.28211e-36	Cys-Gly metallodipeptidase DUG1 OS=Candida albicans (strain SC5314 / ATCC MYA-2876) GN=DUG1 PE=1 SV=1	PF07687//PF06003//PF01546	Peptidase dimerisation domain//Survival motor neuron protein (SMN)//Peptidase family M20/M25/M40	GO:0006397//GO:0008152	mRNA processing//metabolic process	GO:0003723//GO:0016787	RNA binding//hydrolase activity	GO:0005634//GO:0005737	nucleus//cytoplasm	KOG2276	Metalloexopeptidases
comp15526_c1	897.77	97.4569	3.2035	8.8418e-12	1.3845e-09	730	15223879	NP_172346.1	212	8.08512e-17	Presenilin-1 [Arabidopsis thaliana]	--	--	--	--	--	K04505	PSEN1, PS1	presenilin 1	http://www.genome.jp/dbget-bin/www_bget?ko:K04505	O12976	163	1.14338e-11	Presenilin-1 OS=Xenopus laevis GN=psen1 PE=2 SV=1	PF01080//PF01787//PF03188	Presenilin//Ilarvirus coat protein//Eukaryotic cytochrome b561	GO:0009555//GO:0035556//GO:0006259//GO:0019219//GO:0035194//GO:0034968//GO:0048438//GO:0006413//GO:0070918//GO:0048449//GO:2000112	pollen development//intracellular signal transduction//DNA metabolic process//regulation of nucleobase-containing compound metabolic process//posttranscriptional gene silencing by RNA//histone lysine methylation//floral whorl development//translational initiation//production of small RNA involved in gene silencing by RNA//floral organ formation//regulation of cellular macromolecule biosynthetic p…	GO:0003723//GO:0004190	RNA binding//aspartic-type endopeptidase activity	GO:0016020//GO:0019012//GO:0016021	membrane//virion//integral to membrane	KOG3671	Actin regulatory protein (Wiskott-Aldrich syndrome protein)
comp7124_c0	1055.09	119.403	3.1435	9.3016e-12	1.4468e-09	2320	224090693	XP_002309062.1	481	2.91751e-48	predicted protein [Populus trichocarpa]	--	--	--	--	--	K01147	rnb	exoribonuclease II	http://www.genome.jp/dbget-bin/www_bget?ko:K01147	A6T7Z4	163	3.11334e-10	Exoribonuclease 2 OS=Klebsiella pneumoniae subsp. pneumoniae (strain ATCC 700721 / MGH 78578) GN=rnb PE=3 SV=1	PF00773	RNB domain	GO:0009657//GO:0051252//GO:0034660	plastid organization//regulation of RNA metabolic process//ncRNA metabolic process	GO:0003723//GO:0004540	RNA binding//ribonuclease activity	--	--	KOG2102	Exosomal 3'-5' exoribonuclease complex, subunit Rrp44/Dis3
comp14661_c0	5.68116	144.186	-4.6656	9.587e-12	1.4814e-09	934	--	--	--	--	--	--	--	--	--	--	--	--	--	--	--	--	--	--	PF04545	Sigma-70, region 4	GO:0006355//GO:0006352	regulation of transcription, DNA-dependent//DNA-dependent transcription, initiation	GO:0003677//GO:0016987//GO:0003700	DNA binding//sigma factor activity//sequence-specific DNA binding transcription factor activity	GO:0005667	transcription factor complex	KOG1187	Serine/threonine protein kinase
comp16417_c0	38.3017	425.959	-3.4752	9.7752e-12	1.4909e-09	1139	--	--	--	--	--	--	--	--	--	--	--	--	--	--	--	--	--	--	--	--	--	--	--	--	--	--	KOG2146	Splicing coactivator SRm160/300, subunit SRm160 (contains PWI domain)
comp16506_c1	83.5072	799.689	-3.2595	9.7219e-12	1.4909e-09	843	--	--	--	--	--	--	--	--	--	--	--	--	--	--	--	--	--	--	--	--	--	--	--	--	--	--	--	--
comp16659_c0	15.4787	228.128	-3.8815	1.1372e-11	1.7232e-09	701	145341849	XP_001416015.1	403	4.41618e-44	predicted protein [Ostreococcus lucimarinus CCE9901]	--	--	--	--	--	K05868	CCNB	cyclin B	http://www.genome.jp/dbget-bin/www_bget?ko:K05868	Q9FVX0	352	3.63529e-37	Cyclin-A1-2 OS=Arabidopsis thaliana GN=CYCA1-2 PE=1 SV=2	PF02984	Cyclin, C-terminal domain	GO:0051726	regulation of cell cycle	--	--	GO:0005634	nucleus	KOG0653	Cyclin B and related kinase-activating proteins
comp14759_c0	14.0555	223.055	-3.9882	1.1973e-11	1.8026e-09	482	255088167	XP_002506006.1	289	1.38363e-28	predicted protein [Micromonas sp. RCC299]	--	--	--	--	--	K13717	OTUD3	OTU domain-containing protein 3	http://www.genome.jp/dbget-bin/www_bget?ko:K13717	P38747	149	1.04017e-10	OTU domain-containing protein 2 OS=Saccharomyces cerevisiae (strain ATCC 204508 / S288c) GN=OTU2 PE=1 SV=1	PF01280	Ribosomal protein L19e	GO:0042254//GO:0006412	ribosome biogenesis//translation	GO:0003735	structural constituent of ribosome	GO:0005840//GO:0005622	ribosome//intracellular	KOG2605	OTU (ovarian tumor)-like cysteine protease
comp28211_c0	369.363	33.3764	3.4681	1.2608e-11	1.8862e-09	892	440639662	ELR09581.1	540	3.66841e-64	chorismate mutase [Geomyces destructans 20631-21]	--	--	--	--	--	K01850	E5.4.99.5	chorismate mutase	http://www.genome.jp/dbget-bin/www_bget?ko:K01850	P42738	475	6.05177e-55	Chorismate mutase, chloroplastic OS=Arabidopsis thaliana GN=CM1 PE=2 SV=3	PF07836//PF01817	DmpG-like communication domain//Chorismate mutase type II	GO:0046417//GO:0019439	chorismate metabolic process//aromatic compound catabolic process	GO:0016833	oxo-acid-lyase activity	--	--	KOG0795	Chorismate mutase
comp16641_c0	447.735	3615.19	-3.0134	1.3408e-11	1.9931e-09	1216	363814508	NP_001242889.1	361	4.58314e-36	uncharacterized protein LOC100819709 [Glycine max]	--	--	--	--	--	K07056	rsmI	16S rRNA (cytidine1402-2'-O)-methyltransferase	http://www.genome.jp/dbget-bin/www_bget?ko:K07056	P45298	348	4.34759e-36	Ribosomal RNA small subunit methyltransferase I OS=Haemophilus influenzae (strain ATCC 51907 / DSM 11121 / KW20 / Rd) GN=rsmI PE=3 SV=1	PF05109//PF00288//PF00590	Herpes virus major outer envelope glycoprotein (BLLF1)//GHMP kinases N terminal domain//Tetrapyrrole (Corrin/Porphyrin) Methylases	GO:0008152//GO:0044237//GO:0019058	metabolic process//cellular metabolic process//viral infectious cycle	GO:0005524//GO:0008168	ATP binding//methyltransferase activity	GO:0019031//GO:0005737	viral envelope//cytoplasm	KOG2510	SWI-SNF chromatin-remodeling complex protein
comp24524_c0	59.3121	0	Inf	1.4968e-11	2.211e-09	417	--	--	--	--	--	--	--	--	--	--	--	--	--	--	--	--	--	--	--	--	--	--	--	--	--	--	--	--
comp20047_c0	27.478	326.825	-3.5722	1.5465e-11	2.2702e-09	479	--	--	--	--	--	--	--	--	--	--	--	--	--	--	--	--	--	--	PF04517	Microvirus lysis protein (E), C terminus	GO:0019054	modulation by virus of host cellular process	GO:0004857	enzyme inhibitor activity	--	--	KOG0118	FOG: RRM domain
comp19681_c0	518.111	4146.03	-3.0004	1.6272e-11	2.3738e-09	2854	357620865	EHJ72900.1	139	1.17832e-06	hypothetical protein KGM_01340 [Danaus plexippus]	--	--	--	--	--	--	--	--	--	Q9NL38	131	2.65473e-06	N66 matrix protein OS=Pinctada maxima PE=1 SV=1	PF01097	Arthropod defensin	GO:0006952	defense response	--	--	--	--	KOG0382	Carbonic anhydrase
comp19022_c0	17785.7	2301.17	2.9503	1.7748e-11	2.5731e-09	1664	300175599	CBK20910.2	164	3.13459e-10	unnamed protein product [Blastocystis hominis]	--	--	--	--	--	--	--	--	--	--	--	--	--	PF09057	Second Mitochondria-derived Activator of Caspases	GO:0006917//GO:0006919	induction of apoptosis//activation of cysteine-type endopeptidase activity involved in apoptotic process	--	--	GO:0005739	mitochondrion	--	--
comp32839_c0	107.164	3.75749	4.8339	1.9432e-11	2.7999e-09	254	--	--	--	--	--	--	--	--	--	--	--	--	--	--	--	--	--	--	--	--	--	--	--	--	--	--	--	--
comp14518_c0	427.665	41.4443	3.3672	2.1417e-11	3.0486e-09	381	--	--	--	--	--	--	--	--	--	--	--	--	--	--	--	--	--	--	PF01548	Transposase	GO:0006313	transposition, DNA-mediated	GO:0003677//GO:0004803	DNA binding//transposase activity	--	--	--	--
comp78439_c0	122.163	5.00999	4.6079	2.1409e-11	3.0486e-09	274	--	--	--	--	--	--	--	--	--	--	--	--	--	--	--	--	--	--	--	--	--	--	--	--	--	--	--	--
comp16258_c0	6.71127	143.141	-4.4147	2.4145e-11	3.4162e-09	902	--	--	--	--	--	--	--	--	--	--	--	--	--	--	--	--	--	--	--	--	--	--	--	--	--	--	--	--
comp6806_c0	126.315	5.83807	4.4354	2.5376e-11	3.5689e-09	666	--	--	--	--	--	--	--	--	--	--	--	--	--	--	--	--	--	--	--	--	--	--	--	--	--	--	KOG3544	Collagens (type IV and type XIII), and related proteins
comp19060_c0	408.619	27.9918	3.8677	2.9588e-11	4.1366e-09	983	--	--	--	--	--	--	--	--	--	--	--	--	--	--	--	--	--	--	--	--	--	--	--	--	--	--	--	--
comp16799_c1	2119.19	15668.4	-2.8863	4.0305e-11	5.6015e-09	1987	15485720	CAC67501.1	1110	1.57183e-141	selenium binding protein [Medicago sativa]	--	--	--	--	--	--	--	--	--	Q6PHD9	1071	2.66882e-137	Selenium-binding protein 1 OS=Danio rerio GN=selenbp1 PE=2 SV=1	PF04961//PF02993//PF06003//PF05694	Formiminotransferase-cyclodeaminase//Minor capsid protein VI//Survival motor neuron protein (SMN)//56kDa selenium binding protein (SBP56)	GO:0006397//GO:0042221//GO:0009987//GO:0044237	mRNA processing//response to chemical stimulus//cellular process//cellular metabolic process	GO:0003723//GO:0003824//GO:0008430	RNA binding//catalytic activity//selenium binding	GO:0005634//GO:0019028//GO:0005737	nucleus//viral capsid//cytoplasm	KOG0918	Selenium-binding protein
comp20411_c0	47.1203	458.353	-3.282	4.1919e-11	5.7915e-09	403	--	--	--	--	--	--	--	--	--	--	--	--	--	--	--	--	--	--	PF07382	Histone H1-like nucleoprotein HC2	GO:0030261	chromosome condensation	GO:0003677	DNA binding	--	--	--	--
comp78840_c0	84.6828	2.08058	5.347	4.9928e-11	6.8576e-09	399	--	--	--	--	--	--	--	--	--	--	--	--	--	--	--	--	--	--	--	--	--	--	--	--	--	--	KOG4462	WASP-interacting protein VRP1/WIP, contains WH2 domain
comp17068_c1	373.039	37.221	3.3251	5.4842e-11	7.4888e-09	369	--	--	--	--	--	--	--	--	--	--	--	--	--	--	--	--	--	--	PF07941	Potassium channel Kv1.4 tandem inactivation domain	GO:0006813	potassium ion transport	GO:0030955//GO:0005249	potassium ion binding//voltage-gated potassium channel activity	GO:0016021//GO:0008076	integral to membrane//voltage-gated potassium channel complex	--	--
comp16150_c0	306.465	28.8323	3.41	5.5627e-11	7.5521e-09	460	--	--	--	--	--	--	--	--	--	--	--	--	--	--	--	--	--	--	--	--	--	--	--	--	--	--	--	--
comp13216_c0	514.312	36.8463	3.8031	5.7892e-11	7.8144e-09	1029	--	--	--	--	--	--	--	--	--	--	--	--	--	--	--	--	--	--	PF02545//PF05400	Maf-like protein//Flagellar protein FliT	--	--	--	--	GO:0005737//GO:0019861	cytoplasm//flagellum	KOG3660	Sodium-neurotransmitter symporter
comp16737_c0	54329	7497.19	2.8573	6.0658e-11	8.141e-09	3088	125553745	EAY99350.1	963	1.63376e-117	hypothetical protein OsI_21320 [Oryza sativa Indica Group]	58613456	AY826854.1	39	1.20171e-08	Isochrysis galbana clone ISFO1 chloroplast ferredoxin NADP(+) reductase mRNA, partial cds; nuclear gene for chloroplast product	K02641	petH	ferredoxin--NADP+ reductase	http://www.genome.jp/dbget-bin/www_bget?ko:K02641	Q55318	850	1.13622e-101	Ferredoxin--NADP reductase OS=Synechocystis sp. (strain PCC 6803 / Kazusa) GN=petH PE=1 SV=2	PF01025//PF00175//PF00667	GrpE//Oxidoreductase NAD-binding domain//FAD binding domain	GO:0006118//GO:0055114//GO:0051707//GO:0006457//GO:0022900//GO:0006952//GO:0015979	electron transport//oxidation-reduction process//response to other organism//protein folding//electron transport chain//defense response//photosynthesis	GO:0051087//GO:0000166//GO:0016491//GO:0009055//GO:0042803//GO:0000774//GO:0050662	chaperone binding//nucleotide binding//oxidoreductase activity//electron carrier activity//protein homodimerization activity//adenyl-nucleotide exchange factor activity//coenzyme binding	GO:0044434//GO:0009532//GO:0009842//GO:0055035	chloroplast part//plastid stroma//cyanelle//plastid thylakoid membrane	KOG1158	NADP/FAD dependent oxidoreductase
comp7267_c0	49089.7	6821.22	2.8473	6.3077e-11	8.4176e-09	1316	157428032	NP_001098924.1	156	2.79506e-09	chymotrypsinogen B precursor [Bos taurus]	--	--	--	--	--	--	--	--	--	Q66TN7	137	1.81019e-07	Ovochymase-2 OS=Rhinella arenarum GN=OVCH2 PE=2 SV=2	PF00089	Trypsin	GO:0006508	proteolysis	GO:0004252//GO:0016787	serine-type endopeptidase activity//hydrolase activity	--	--	KOG2146	Splicing coactivator SRm160/300, subunit SRm160 (contains PWI domain)
comp67275_c0	54.6099	0	Inf	6.6514e-11	8.8261e-09	575	--	--	--	--	--	--	--	--	--	--	--	--	--	--	--	--	--	--	PF11593	Mediator complex subunit 3 fungal	GO:0006357	regulation of transcription from RNA polymerase II promoter	GO:0001104	RNA polymerase II transcription cofactor activity	GO:0016592	mediator complex	--	--
comp18747_c5	1474.57	186.5	2.983	6.9905e-11	9.2239e-09	3400	--	--	--	--	--	--	--	--	--	--	--	--	--	--	--	--	--	--	--	--	--	--	--	--	--	--	KOG2510	SWI-SNF chromatin-remodeling complex protein
comp6836_c0	242.875	2.51743	6.5921	7.589e-11	9.9576e-09	264	--	--	--	--	--	--	--	--	--	--	--	--	--	--	--	--	--	--	PF05433	Glycine zipper 2TM domain	--	--	--	--	GO:0019867	outer membrane	--	--
comp17358_c0	173.584	12.1213	3.84	7.7156e-11	1.0068e-08	242	--	--	--	--	--	--	--	--	--	--	--	--	--	--	--	--	--	--	--	--	--	--	--	--	--	--	--	--
comp16713_c0	158.102	10.461	3.9178	8.1883e-11	1.0625e-08	1086	218192121	EEC74548.1	354	6.25441e-34	hypothetical protein OsI_10084 [Oryza sativa Indica Group]	--	--	--	--	--	--	--	--	--	Q9H172	222	2.29193e-18	ATP-binding cassette sub-family G member 4 OS=Homo sapiens GN=ABCG4 PE=2 SV=2	PF01777//PF01061	Ribosomal L27e protein family//ABC-2 type transporter	GO:0042254//GO:0006412	ribosome biogenesis//translation	GO:0017111//GO:0003735	nucleoside-triphosphatase activity//structural constituent of ribosome	GO:0005840//GO:0016020//GO:0005622	ribosome//membrane//intracellular	KOG0061	Transporter, ABC superfamily (Breast cancer resistance protein)
comp14895_c0	702.892	85.1697	3.0449	8.6976e-11	1.1224e-08	1284	410919629	XP_003973286.1	172	7.70219e-12	PREDICTED: translocator protein-like [Takifugu rubripes]	--	--	--	--	--	K05770	BZRP	benzodiazapine receptor	http://www.genome.jp/dbget-bin/www_bget?ko:K05770	Q6UN27	125	6.26017e-07	Translocator protein OS=Sus scrofa GN=TSPO PE=2 SV=1	PF00107//PF03447//PF03073	Zinc-binding dehydrogenase//Homoserine dehydrogenase, NAD binding domain//TspO/MBR family	GO:0055114	oxidation-reduction process	GO:0050661//GO:0008270//GO:0016491	NADP binding//zinc ion binding//oxidoreductase activity	GO:0016021	integral to membrane	KOG2590	RNA-binding protein LARP/SRO9 and related La domain proteins
comp7428_c0	5364.98	35.8648	7.2249	8.7538e-11	1.1235e-08	1451	357440559	XP_003590557.1	771	3.89382e-95	MPBQ/MSBQ methyltransferase [Medicago truncatula]	--	--	--	--	--	K12502	VTE3, APG1	MPBQ/MSBQ methyltransferase	http://www.genome.jp/dbget-bin/www_bget?ko:K12502	C0RMK3	138	5.5353e-08	Ubiquinone/menaquinone biosynthesis methyltransferase ubiE OS=Brucella melitensis biotype 2 (strain ATCC 23457) GN=ubiE PE=3 SV=1	PF08241//PF01209//PF00891//PF08530	Methyltransferase domain//ubiE/COQ5 methyltransferase family//O-methyltransferase//X-Pro dipeptidyl-peptidase C-terminal non-catalytic domain	GO:0008152	metabolic process	GO:0008171//GO:0008168//GO:0016740//GO:0008239	O-methyltransferase activity//methyltransferase activity//transferase activity//dipeptidyl-peptidase activity	--	--	KOG1540	Ubiquinone biosynthesis methyltransferase COQ5
comp17228_c0	1576.15	205.592	2.9386	8.8973e-11	1.1357e-08	1311	255556376	XP_002519222.1	246	8.44021e-20	pre-mRNA splicing factor, putative [Ricinus communis]	--	--	--	--	--	--	--	--	--	Q9FNS4	180	1.00685e-12	PsbB mRNA maturation factor Mbb1, chloroplastic OS=Chlamydomonas reinhardtii GN=MBB1 PE=2 SV=1	PF00515//PF01213//PF05843//PF07721//PF02259//PF07201	Tetratricopeptide repeat//Adenylate cyclase associated (CAP) N terminal//Suppressor of forked protein (Suf)//Tetratricopeptide repeat//FAT domain//HrpJ-like domain	GO:0006397//GO:0016070//GO:0009657//GO:0010467//GO:0007010//GO:0009405//GO:0046903	mRNA processing//RNA metabolic process//plastid organization//gene expression//cytoskeleton organization//pathogenesis//secretion	GO:0042802//GO:0003779//GO:0005515	identical protein binding//actin binding//protein binding	GO:0043231//GO:0019867//GO:0005634	intracellular membrane-bounded organelle//outer membrane//nucleus	KOG3544	Collagens (type IV and type XIII), and related proteins
comp17709_c0	247.53	7.08228	5.1272	9.0633e-11	1.1502e-08	2561	301121690	XP_002908572.1	254	9.02112e-22	conserved hypothetical protein [Phytophthora infestans T30-4]	--	--	--	--	--	--	--	--	--	--	--	--	--	PF05699	hAT family dimerisation domain	--	--	GO:0046983	protein dimerization activity	--	--	--	--
comp7383_c0	28353.5	2983.62	3.2484	9.1091e-11	1.1502e-08	2260	223993855	XP_002286611.1	695	6.02062e-80	oxidoreductase [Thalassiosira pseudonana CCMP1335]	--	--	--	--	--	K00010	iolG	myo-inositol 2-dehydrogenase	http://www.genome.jp/dbget-bin/www_bget?ko:K00010	Q65D06	284	6.61645e-26	Inositol 2-dehydrogenase/D-chiro-inositol 3-dehydrogenase OS=Bacillus licheniformis (strain DSM 13 / ATCC 14580) GN=iolG PE=3 SV=1	PF00424//PF03807//PF01118//PF03446//PF01440//PF01408//PF02894//PF02826//PF03435//PF11883//PF03447//PF00044//PF07991	REV protein (anti-repression trans-activator protein)//NADP oxidoreductase coenzyme F420-dependent//Semialdehyde dehydrogenase, NAD binding domain//NAD binding domain of 6-phosphogluconate dehydrogenase//Geminivirus AL2 protein//Oxidoreductase family, NAD-binding Rossmann fold//Oxidoreductase family, C-terminal alpha/beta domain//D-isomer specific 2-hydroxyacid dehydrogenase, NAD binding domain//…	GO:0016310//GO:0008652//GO:0006355//GO:0055114//GO:0009098//GO:0009099//GO:0015940//GO:0008152//GO:0019521//GO:0006520//GO:0009069//GO:0009097//GO:0006098	phosphorylation//cellular amino acid biosynthetic process//regulation of transcription, DNA-dependent//oxidation-reduction process//leucine biosynthetic process//valine biosynthetic process//pantothenate biosynthetic process//metabolic process//D-gluconate metabolic process//cellular amino acid metabolic process//serine family amino acid metabolic process//isoleucine biosynthetic process//pentose…	GO:0048037//GO:0003700//GO:0016491//GO:0016620//GO:0016616//GO:0004616//GO:0051287//GO:0004455//GO:0050661//GO:0004674//GO:0005198	cofactor binding//sequence-specific DNA binding transcription factor activity//oxidoreductase activity//oxidoreductase activity, acting on the aldehyde or oxo group of donors, NAD or NADP as acceptor//oxidoreductase activity, acting on the CH-OH group of donors, NAD or NADP as acceptor//phosphogluconate dehydrogenase (decarboxylating) activity//NAD binding//ketol-acid reductoisomerase activity//N…	GO:0042025//GO:0019028//GO:0005737//GO:0005667	host cell nucleus//viral capsid//cytoplasm//transcription factor complex	KOG2741	Dimeric dihydrodiol dehydrogenase
comp17048_c0	116.674	5.44269	4.422	9.5556e-11	1.2002e-08	551	--	--	--	--	--	--	--	--	--	--	--	--	--	--	--	--	--	--	--	--	--	--	--	--	--	--	--	--
comp18502_c1	805.637	98.585	3.0307	9.7897e-11	1.223e-08	528	--	--	--	--	--	--	--	--	--	--	--	--	--	--	--	--	--	--	PF01553	Acyltransferase	GO:0008152	metabolic process	GO:0016746	transferase activity, transferring acyl groups	--	--	KOG4462	WASP-interacting protein VRP1/WIP, contains WH2 domain
comp176007_c0	61.1758	0.420263	7.1855	1.0004e-10	1.2366e-08	792	--	--	--	--	--	--	--	--	--	--	--	--	--	--	--	--	--	--	PF07721//PF00316	Tetratricopeptide repeat//Fructose-1-6-bisphosphatase	GO:0005975	carbohydrate metabolic process	GO:0042802//GO:0042578	identical protein binding//phosphoric ester hydrolase activity	--	--	KOG1869	Splicing coactivator SRm160/300, subunit SRm300
comp18650_c0	1676.37	218.591	2.939	9.9807e-11	1.2366e-08	1490	--	--	--	--	--	--	--	--	--	--	--	--	--	--	--	--	--	--	--	--	--	--	--	--	--	--	KOG4462	WASP-interacting protein VRP1/WIP, contains WH2 domain
comp17829_c0	38.2545	374.503	-3.2913	1.0255e-10	1.2556e-08	466	--	--	--	--	--	--	--	--	--	--	--	--	--	--	--	--	--	--	--	--	--	--	--	--	--	--	--	--
comp79081_c0	54.1736	0	Inf	1.0265e-10	1.2556e-08	264	--	--	--	--	--	--	--	--	--	--	--	--	--	--	--	--	--	--	--	--	--	--	--	--	--	--	--	--
comp15892_c0	77.2363	0.420263	7.5218	1.1321e-10	1.3777e-08	496	--	--	--	--	--	--	--	--	--	--	--	--	--	--	--	--	--	--	PF00170//PF03245//PF07716	bZIP transcription factor//Bacteriophage lysis protein//Basic region leucine zipper	GO:0019835//GO:0006355	cytolysis//regulation of transcription, DNA-dependent	GO:0043565//GO:0003700//GO:0046983	sequence-specific DNA binding//sequence-specific DNA binding transcription factor activity//protein dimerization activity	GO:0005667	transcription factor complex	KOG1922	Rho GTPase effector BNI1 and related formins
comp13475_c0	53.4895	0	Inf	1.4336e-10	1.7327e-08	1927	--	--	--	--	--	--	--	--	--	--	--	--	--	--	--	--	--	--	PF01764	Lipase (class 3)	GO:0016042//GO:0046486//GO:0006629	lipid catabolic process//glycerolipid metabolic process//lipid metabolic process	GO:0004806	triglyceride lipase activity	--	--	--	--
comp39498_c0	86.3066	2.50499	5.1066	1.4386e-10	1.7327e-08	491	--	--	--	--	--	--	--	--	--	--	--	--	--	--	--	--	--	--	--	--	--	--	--	--	--	--	KOG3671	Actin regulatory protein (Wiskott-Aldrich syndrome protein)
comp14191_c0	132.35	7.53571	4.1345	1.5457e-10	1.8523e-08	363	--	--	--	--	--	--	--	--	--	--	--	--	--	--	--	--	--	--	PF01484//PF05748//PF07941//PF00328//PF04706	Nematode cuticle collagen N-terminal domain//Rubella membrane glycoprotein E1//Potassium channel Kv1.4 tandem inactivation domain//Histidine phosphatase superfamily (branch 2)//Dickkopf N-terminal cysteine-rich region	GO:0006813//GO:0030178//GO:0019497//GO:0006771//GO:0007275	potassium ion transport//negative regulation of Wnt receptor signaling pathway//hexachlorocyclohexane metabolic process//riboflavin metabolic process//multicellular organismal development	GO:0042302//GO:0005249//GO:0003993//GO:0030955	structural constituent of cuticle//voltage-gated potassium channel activity//acid phosphatase activity//potassium ion binding	GO:0005576//GO:0016021//GO:0019013//GO:0008076	extracellular region//integral to membrane//viral nucleocapsid//voltage-gated potassium channel complex	--	--
comp18525_c0	122.741	6.69104	4.1972	1.6079e-10	1.917e-08	428	--	--	--	--	--	--	--	--	--	--	--	--	--	--	--	--	--	--	PF10099	Anti-sigma-K factor rskA	--	--	--	--	GO:0016021//GO:0005886	integral to membrane//plasma membrane	--	--
comp12513_c0	482.027	55.172	3.1271	1.6737e-10	1.9854e-08	1009	30682927	NP_850072.1	360	1.39788e-35	haloacid dehalogenase-like hydrolase domain-containing protein [Arabidopsis thaliana]	--	--	--	--	--	--	--	--	--	A4TPD3	157	8.86931e-11	HMP-PP phosphatase OS=Yersinia pestis (strain Pestoides F) GN=cof PE=3 SV=1	PF00702//PF02358	haloacid dehalogenase-like hydrolase//Trehalose-phosphatase	GO:0005992//GO:0008152	trehalose biosynthetic process//metabolic process	GO:0016787//GO:0003824	hydrolase activity//catalytic activity	GO:0043231//GO:0044444	intracellular membrane-bounded organelle//cytoplasmic part	KOG0019	Molecular chaperone (HSP90 family)
comp19245_c0	2826.16	396.14	2.8348	1.7207e-10	2.0206e-08	626	--	--	--	--	--	--	--	--	--	--	--	--	--	--	--	--	--	--	--	--	--	--	--	--	--	--	--	--
comp7235_c0	2292.25	322.077	2.8313	1.7151e-10	2.0206e-08	418	--	--	--	--	--	--	--	--	--	--	--	--	--	--	--	--	--	--	PF08030	Ferric reductase NAD binding domain	GO:0055114	oxidation-reduction process	GO:0016491	oxidoreductase activity	--	--	--	--
comp8367_c0	267.337	25.4826	3.3911	1.7968e-10	2.0995e-08	1154	116791022	ABK25826.1	483	6.03217e-54	unknown [Picea sitchensis]	--	--	--	--	--	--	--	--	--	P35924	133	9.28796e-08	Uncharacterized protein in fgs 3&apos;region OS=Lactobacillus casei PE=3 SV=1	PF00702	haloacid dehalogenase-like hydrolase	GO:0008152	metabolic process	GO:0003824	catalytic activity	GO:0009941//GO:0009570	chloroplast envelope//chloroplast stroma	KOG2914	Predicted haloacid-halidohydrolase and related hydrolases
comp8201_c0	201.341	0.83638	7.9113	1.9477e-10	2.2646e-08	420	--	--	--	--	--	--	--	--	--	--	--	--	--	--	--	--	--	--	PF03276//PF09606	Spumavirus gag protein//ARC105 or Med15 subunit of Mediator complex non-fungal	GO:0006357	regulation of transcription from RNA polymerase II promoter	GO:0001104	RNA polymerase II transcription cofactor activity	GO:0016592//GO:0019028	mediator complex//viral capsid	KOG1830	Wiskott Aldrich syndrome proteins
comp15455_c0	3036.49	425.236	2.8361	2.1473e-10	2.4744e-08	2308	242009389	XP_002425470.1	404	1.4033e-41	conserved hypothetical protein [Pediculus humanus corporis]	--	--	--	--	--	K13752	SLC24A4, NCKX4	solute carrier family 24 (sodium/potassium/calcium exchanger), member 4	http://www.genome.jp/dbget-bin/www_bget?ko:K13752	Q9IAL8	268	7.30477e-23	Sodium/potassium/calcium exchanger 1 OS=Gallus gallus GN=SLC24A1 PE=2 SV=1	PF01699	Sodium/calcium exchanger protein	GO:0055085//GO:0006811	transmembrane transport//ion transport	--	--	GO:0016020//GO:0016021	membrane//integral to membrane	KOG1307	K+-dependent Ca2+/Na+ exchanger NCKX1 and related proteins
comp8498_c0	229.763	20.8763	3.4602	2.1492e-10	2.4744e-08	745	195345095	XP_002039111.1	176	1.92274e-12	GM17010 [Drosophila sechellia]	--	--	--	--	--	--	--	--	--	--	--	--	--	PF01623//PF01199	Carlavirus putative nucleic acid binding protein//Ribosomal protein L34e	GO:0042254//GO:0006355//GO:0006412	ribosome biogenesis//regulation of transcription, DNA-dependent//translation	GO:0003735//GO:0003676	structural constituent of ribosome//nucleic acid binding	GO:0005840//GO:0005622	ribosome//intracellular	KOG2146	Splicing coactivator SRm160/300, subunit SRm160 (contains PWI domain)
comp30042_c0	109.318	5.4261	4.3325	2.308e-10	2.6443e-08	295	--	--	--	--	--	--	--	--	--	--	--	--	--	--	--	--	--	--	--	--	--	--	--	--	--	--	--	--
comp17195_c0	293.042	30.1304	3.2818	2.3931e-10	2.7265e-08	760	--	--	--	--	--	--	--	--	--	--	--	--	--	--	--	--	--	--	--	--	--	--	--	--	--	--	KOG1187	Serine/threonine protein kinase
comp6861_c0	246.193	1.2525	7.6188	2.403e-10	2.7265e-08	343	--	--	--	--	--	--	--	--	--	--	--	--	--	--	--	--	--	--	--	--	--	--	--	--	--	--	--	--
comp18654_c0	1018.34	136.282	2.9016	2.5007e-10	2.8238e-08	3302	356534910	XP_003535994.1	619	4.78079e-64	PREDICTED: protein translocase subunit SecA, chloroplastic-like [Glycine max]	339287872	CP002902.1	39	1.28594e-08	Alicyclobacillus acidocaldarius subsp. acidocaldarius Tc-4-1, complete genome	K03070	secA	preprotein translocase subunit SecA	http://www.genome.jp/dbget-bin/www_bget?ko:K03070	A4RW83	620	1.21999e-65	Protein translocase subunit SecA, chloroplastic OS=Ostreococcus lucimarinus (strain CCE9901) GN=secA PE=3 SV=1	PF00270//PF00271//PF07517//PF01043//PF07516//PF04851//PF01623//PF02984	DEAD/DEAH box helicase//Helicase conserved C-terminal domain//SecA DEAD-like domain//SecA preprotein cross-linking domain//SecA Wing and Scaffold domain//Type III restriction enzyme, res subunit//Carlavirus putative nucleic acid binding protein//Cyclin, C-terminal domain	GO:0006355//GO:0017038//GO:0009658//GO:0009646//GO:0010027//GO:0006605//GO:0010090//GO:0010109	regulation of transcription, DNA-dependent//protein import//chloroplast organization//response to absence of light//thylakoid membrane organization//protein targeting//trichome morphogenesis//regulation of photosynthesis	GO:0003677//GO:0005524//GO:0004386//GO:0008026//GO:0016787//GO:0003676	DNA binding//ATP binding//helicase activity//ATP-dependent helicase activity//hydrolase activity//nucleic acid binding	GO:0016020//GO:0009941//GO:0005886//GO:0005634//GO:0009570	membrane//chloroplast envelope//plasma membrane//nucleus//chloroplast stroma	KOG2510	SWI-SNF chromatin-remodeling complex protein
comp18450_c2	1386.55	192.11	2.8515	2.5255e-10	2.8381e-08	576	--	--	--	--	--	--	--	--	--	--	--	--	--	--	--	--	--	--	--	--	--	--	--	--	--	--	--	--
comp16766_c0	50.1595	433.636	-3.1119	2.5922e-10	2.8992e-08	2109	--	--	--	--	--	--	--	--	--	--	--	--	--	--	--	--	--	--	--	--	--	--	--	--	--	--	--	--
comp16970_c0	642.323	10.4775	5.9379	2.708e-10	3.0144e-08	482	--	--	--	--	--	--	--	--	--	--	--	--	--	--	--	--	--	--	--	--	--	--	--	--	--	--	--	--
comp196683_c0	116.277	6.27492	4.2118	2.7975e-10	3.0992e-08	545	--	--	--	--	--	--	--	--	--	--	--	--	--	--	--	--	--	--	PF02444	Hepatitis E virus ORF-2 (Putative capsid protein)	--	--	--	--	GO:0030430	host cell cytoplasm	--	--
comp6000_c0	9.69929	149.625	-3.9473	2.8159e-10	3.105e-08	1577	--	--	--	--	--	--	--	--	--	--	--	--	--	--	--	--	--	--	--	--	--	--	--	--	--	--	KOG3671	Actin regulatory protein (Wiskott-Aldrich syndrome protein)
comp10118_c0	2563.49	18.3962	7.1226	2.8586e-10	3.1374e-08	2026	1345975	P48626.1	610	4.50868e-69	RecName: Full=Omega-3 fatty acid desaturase, endoplasmic reticulum	--	--	--	--	--	K10257	FAD8, desB	omega-3 fatty acid desaturase (delta-15 desaturase)	http://www.genome.jp/dbget-bin/www_bget?ko:K10257	P48621	566	4.20498e-63	Omega-3 fatty acid desaturase, chloroplastic OS=Glycine max GN=FAD7 PE=2 SV=1	PF00487//PF01966//PF11960	Fatty acid desaturase//HD domain//Domain of unknown function (DUF3474)	GO:0055114//GO:0006629	oxidation-reduction process//lipid metabolic process	GO:0016717//GO:0046872//GO:0008081//GO:0016491	oxidoreductase activity, acting on paired donors, with oxidation of a pair of donors resulting in the reduction of molecular oxygen to two molecules of water//metal ion binding//phosphoric diester hydrolase activity//oxidoreductase activity	GO:0043231//GO:0016020//GO:0044444	intracellular membrane-bounded organelle//membrane//cytoplasmic part	KOG1187	Serine/threonine protein kinase
comp44711_c0	63.232	0.840526	6.2332	2.9217e-10	3.1917e-08	398	--	--	--	--	--	--	--	--	--	--	--	--	--	--	--	--	--	--	--	--	--	--	--	--	--	--	KOG3544	Collagens (type IV and type XIII), and related proteins
comp18715_c0	644.441	81.9901	2.9745	3.3247e-10	3.6151e-08	2088	--	--	--	--	--	--	--	--	--	--	--	--	--	--	--	--	--	--	--	--	--	--	--	--	--	--	KOG2510	SWI-SNF chromatin-remodeling complex protein
comp17903_c0	1005.16	49.663	4.3391	3.6242e-10	3.9227e-08	3054	25742748	NP_036947.1	1336	1.19239e-168	glutamate--cysteine ligase catalytic subunit [Rattus norvegicus]	--	--	--	--	--	K11204	GCLC	glutamate--cysteine ligase catalytic subunit	http://www.genome.jp/dbget-bin/www_bget?ko:K11204	Q9W3K5	272	4.22391e-23	Glutamate--cysteine ligase OS=Drosophila melanogaster GN=Gclc PE=2 SV=1	PF05001//PF03074//PF09599//PF01020	RNA polymerase Rpb1 C-terminal repeat//Glutamate-cysteine ligase//Salmonella-Shigella invasin protein C (IpaC_SipC)//Ribosomal L40e family	GO:0042254//GO:0051409//GO:0043524//GO:0006366//GO:0006979//GO:0006749//GO:0006412//GO:0006750//GO:0009405	ribosome biogenesis//response to nitrosative stress//negative regulation of neuron apoptotic process//transcription from RNA polymerase II promoter//response to oxidative stress//glutathione metabolic process//translation//glutathione biosynthetic process//pathogenesis	GO:0003677//GO:0046982//GO:0004357//GO:0043167//GO:0003735	DNA binding//protein heterodimerization activity//glutamate-cysteine ligase activity//ion binding//structural constituent of ribosome	GO:0005840//GO:0005665//GO:0017109	ribosome//DNA-directed RNA polymerase II, core complex//glutamate-cysteine ligase complex	KOG3754	Gamma-glutamylcysteine synthetase
comp8300_c0	131.52	2.92111	5.4926	3.7377e-10	4.027e-08	1330	428181612	EKX50475.1	902	7.1476e-115	hypothetical protein GUITHDRAFT_103709 [Guillardia theta CCMP2712]	--	--	--	--	--	--	--	--	--	A4X1R6	289	6.42561e-27	D-inositol 3-phosphate glycosyltransferase OS=Salinispora tropica (strain ATCC BAA-916 / DSM 44818 / CNB-440) GN=mshA PE=3 SV=1	PF00534//PF08288	Glycosyl transferases group 1//PIGA (GPI anchor biosynthesis)	GO:0006506//GO:0009058	GPI anchor biosynthetic process//biosynthetic process	GO:0016757	transferase activity, transferring glycosyl groups	--	--	KOG1111	N-acetylglucosaminyltransferase complex, subunit PIG-A/SPT14, required for phosphatidylinositol biosynthesis/Sulfolipid synthase
comp15252_c0	703.226	4807.18	-2.7731	3.8169e-10	4.0839e-08	1552	386869207	NP_001247537.1	226	1.77796e-18	cysteine dioxygenase type 1 [Macaca mulatta]	--	--	--	--	--	K00456	CDO1	cysteine dioxygenase	http://www.genome.jp/dbget-bin/www_bget?ko:K00456	Q20893	160	4.29368e-11	Cysteine dioxygenase 1 OS=Caenorhabditis elegans GN=cdo-1 PE=2 SV=2	PF03427//PF07847//PF05995	Carbohydrate binding domain (family 19)//Protein of unknown function (DUF1637)//Cysteine dioxygenase type I	GO:0019530//GO:0010243//GO:0016998//GO:0055114//GO:0006534//GO:0006032//GO:0046439	taurine metabolic process//response to organic nitrogen//cell wall macromolecule catabolic process//oxidation-reduction process//cysteine metabolic process//chitin catabolic process//L-cysteine metabolic process	GO:0017172//GO:0005506//GO:0004568//GO:0047800	cysteine dioxygenase activity//iron ion binding//chitinase activity//cysteamine dioxygenase activity	--	--	--	--
comp15399_c0	165.56	12.5333	3.7235	3.8254e-10	4.0839e-08	460	--	--	--	--	--	--	--	--	--	--	--	--	--	--	--	--	--	--	--	--	--	--	--	--	--	--	KOG2812	Uncharacterized conserved protein
comp17124_c2	135.09	8.80893	3.9388	4.1633e-10	4.4246e-08	881	219112557	XP_002178030.1	155	4.25416e-09	predicted protein [Phaeodactylum tricornutum CCAP 1055/1]	--	--	--	--	--	--	--	--	--	--	--	--	--	--	--	--	--	--	--	--	--	--	--
comp16834_c0	974.641	134.404	2.8583	4.2792e-10	4.5273e-08	1071	328857476	EGG06592.1	174	2.43727e-11	hypothetical protein MELLADRAFT_86430 [Melampsora larici-populina 98AG31]	--	--	--	--	--	K08490	STX5	syntaxin 5	http://www.genome.jp/dbget-bin/www_bget?ko:K08490	Q9LK09	167	1.04207e-11	Syntaxin-32 OS=Arabidopsis thaliana GN=SYP32 PE=2 SV=1	PF00804	Syntaxin	--	--	--	--	GO:0016020	membrane	KOG4462	WASP-interacting protein VRP1/WIP, contains WH2 domain
comp18075_c0	503.359	63.1073	2.9957	4.5483e-10	4.7904e-08	1247	326429530	EGD75100.1	144	2.37214e-07	CobW/P47K family protein [Salpingoeca sp. ATCC 50818]	--	--	--	--	--	--	--	--	--	P31521	135	1.87404e-07	47 kDa protein OS=Pseudomonas chlororaphis PE=3 SV=1	PF00089//PF05836	Trypsin//Chorion protein S16	GO:0006508//GO:0007275	proteolysis//multicellular organismal development	GO:0004252	serine-type endopeptidase activity	GO:0042600	chorion	KOG2510	SWI-SNF chromatin-remodeling complex protein
comp18437_c1	1405.35	197.702	2.8295	4.8629e-10	5.0989e-08	2451	410919687	XP_003973315.1	1010	2.12607e-122	PREDICTED: ATPase family AAA domain-containing protein 3-like [Takifugu rubripes]	152205933	AB248089.1	35	1.5926e-06	Haemaphysalis longicornis VCP gene for valosin containing protein, complete cds	--	--	--	--	Q5T2N8	723	6.18346e-85	ATPase family AAA domain-containing protein 3C OS=Homo sapiens GN=ATAD3C PE=1 SV=2	PF00158//PF07726//PF00004//PF01695//PF05496//PF00910//PF01078//PF07728	Sigma-54 interaction domain//ATPase family associated with various cellular activities (AAA)//ATPase family associated with various cellular activities (AAA)//IstB-like ATP binding protein//Holliday junction DNA helicase ruvB N-terminus//RNA helicase//Magnesium chelatase, subunit ChlI//AAA domain (dynein-related subfamily)	GO:0006355//GO:0015994//GO:0015995//GO:0006281//GO:0006310//GO:0015979	regulation of transcription, DNA-dependent//chlorophyll metabolic process//chlorophyll biosynthetic process//DNA repair//DNA recombination//photosynthesis	GO:0003723//GO:0005524//GO:0016851//GO:0009378//GO:0016887//GO:0003724//GO:0008134	RNA binding//ATP binding//magnesium chelatase activity//four-way junction helicase activity//ATPase activity//RNA helicase activity//transcription factor binding	GO:0010007//GO:0009379//GO:0005667//GO:0005657	magnesium chelatase complex//Holliday junction helicase complex//transcription factor complex//replication fork	KOG4462	WASP-interacting protein VRP1/WIP, contains WH2 domain
comp17492_c1	359.333	40.4919	3.1496	4.9463e-10	5.1633e-08	318	--	--	--	--	--	--	--	--	--	--	--	--	--	--	--	--	--	--	--	--	--	--	--	--	--	--	--	--
comp75240_c0	91.3469	3.75749	4.6035	5.2282e-10	5.4334e-08	252	--	--	--	--	--	--	--	--	--	--	--	--	--	--	--	--	--	--	--	--	--	--	--	--	--	--	KOG1721	FOG: Zn-finger
comp19712_c0	1323.96	187.367	2.8209	5.3898e-10	5.5767e-08	576	--	--	--	--	--	--	--	--	--	--	--	--	--	--	--	--	--	--	PF01442	Apolipoprotein A1/A4/E domain	GO:0006869//GO:0042157	lipid transport//lipoprotein metabolic process	GO:0008289	lipid binding	GO:0005576	extracellular region	--	--
comp5450_c0	108.98	5.86709	4.2153	5.602e-10	5.7707e-08	320	--	--	--	--	--	--	--	--	--	--	--	--	--	--	--	--	--	--	--	--	--	--	--	--	--	--	--	--
comp6862_c0	749.683	46.6839	4.0053	5.8053e-10	5.9541e-08	797	145340516	XP_001415369.1	561	2.19371e-68	predicted protein [Ostreococcus lucimarinus CCE9901]	--	--	--	--	--	--	--	--	--	Q9X0Y1	128	2.41083e-07	Phosphorylated carbohydrates phosphatase TM_1254 OS=Thermotoga maritima (strain ATCC 43589 / MSB8 / DSM 3109 / JCM 10099) GN=TM_1254 PE=1 SV=1	PF00702	haloacid dehalogenase-like hydrolase	GO:0008152	metabolic process	GO:0003824	catalytic activity	--	--	KOG2914	Predicted haloacid-halidohydrolase and related hydrolases
comp17632_c0	22.2372	235.385	-3.404	6.1458e-10	6.276e-08	1144	--	--	--	--	--	--	--	--	--	--	--	--	--	--	--	--	--	--	PF01200//PF10471	Ribosomal protein S28e//Anaphase-promoting complex APC subunit 1	GO:0042254//GO:0031145//GO:0006412//GO:0030071	ribosome biogenesis//anaphase-promoting complex-dependent proteasomal ubiquitin-dependent protein catabolic process//translation//regulation of mitotic metaphase/anaphase transition	GO:0003735	structural constituent of ribosome	GO:0005840//GO:0005622//GO:0005680	ribosome//intracellular//anaphase-promoting complex	--	--
comp17289_c1	391.466	46.0506	3.0876	6.3044e-10	6.41e-08	414	--	--	--	--	--	--	--	--	--	--	--	--	--	--	--	--	--	--	PF04226//PF10099	Transglycosylase associated protein//Anti-sigma-K factor rskA	--	--	--	--	GO:0016021//GO:0005886	integral to membrane//plasma membrane	--	--
comp12691_c0	88.5043	673.29	-2.9274	7.004e-10	7.0906e-08	851	--	--	--	--	--	--	--	--	--	--	--	--	--	--	--	--	--	--	PF07382	Histone H1-like nucleoprotein HC2	GO:0030261	chromosome condensation	GO:0003677	DNA binding	--	--	--	--
comp40771_c0	1.07725	72.2701	-6.068	7.4492e-10	7.509e-08	636	--	--	--	--	--	--	--	--	--	--	--	--	--	--	--	--	--	--	--	--	--	--	--	--	--	--	KOG4297	C-type lectin
comp19586_c0	10659.5	39.9845	8.0585	8.4344e-10	8.4658e-08	2343	397584410	EJK52971.1	2432	0	hypothetical protein THAOC_27681 [Thalassiosira oceanica]	169155030	AM849034.1	177	1.75748e-85	Clavibacter michiganensis subsp. sepedonicus complete genome	K02355	fusA, GFM, EFG	elongation factor G	http://www.genome.jp/dbget-bin/www_bget?ko:K02355	B4R8L3	2335	0	Elongation factor G OS=Phenylobacterium zucineum (strain HLK1) GN=fusA PE=3 SV=1	PF01926//PF04548//PF03764//PF00009//PF03144//PF00212//PF00679//PF08477	GTPase of unknown function//AIG1 family//Elongation factor G, domain IV//Elongation factor Tu GTP binding domain//Elongation factor Tu domain 2//Atrial natriuretic peptide//Elongation factor G C-terminus//Miro-like protein	GO:0006448//GO:0006414//GO:0009658//GO:0007264//GO:0007165//GO:0006184//GO:0009845	regulation of translational elongation//translational elongation//chloroplast organization//small GTPase mediated signal transduction//signal transduction//GTP catabolic process//seed germination	GO:0005524//GO:0003746//GO:0005179//GO:0003924//GO:0005525	ATP binding//translation elongation factor activity//hormone activity//GTPase activity//GTP binding	GO:0005840//GO:0048046//GO:0005576//GO:0009941//GO:0005739//GO:0005622//GO:0009570	ribosome//apoplast//extracellular region//chloroplast envelope//mitochondrion//intracellular//chloroplast stroma	KOG0465	Mitochondrial elongation factor
comp16349_c0	24.9774	254.272	-3.3477	9.1513e-10	9.1462e-08	2505	--	--	--	--	--	--	--	--	--	--	--	--	--	--	--	--	--	--	--	--	--	--	--	--	--	--	KOG3671	Actin regulatory protein (Wiskott-Aldrich syndrome protein)
comp6963_c0	596.881	79.7934	2.9031	9.4662e-10	9.4209e-08	459	--	--	--	--	--	--	--	--	--	--	--	--	--	--	--	--	--	--	--	--	--	--	--	--	--	--	--	--
comp18747_c4	285.682	9.62873	4.8909	1.0061e-09	9.9704e-08	1129	--	--	--	--	--	--	--	--	--	--	--	--	--	--	--	--	--	--	PF09282	Mago binding	--	--	GO:0005515	protein binding	--	--	KOG2352	Predicted spermine/spermidine synthase
comp18254_c0	12856.7	2082.15	2.6264	1.1649e-09	1.1496e-07	2136	--	--	--	--	--	--	--	--	--	--	--	--	--	--	--	--	--	--	--	--	--	--	--	--	--	--	KOG1124	FOG: TPR repeat
comp17789_c0	201.935	1376.22	-2.7688	1.181e-09	1.1605e-07	4326	402080962	EJT76107.1	1223	2.39778e-142	DNA mismatch repair protein MSH3 [Gaeumannomyces graminis var. tritici R3-111a-1]	--	--	--	--	--	K08736	MSH3	DNA mismatch repair protein MSH3	http://www.genome.jp/dbget-bin/www_bget?ko:K08736	P0CO93	981	7.83428e-110	DNA mismatch repair protein MSH3 OS=Cryptococcus neoformans var. neoformans serotype D (strain B-3501A) GN=MSH3 PE=3 SV=1	PF05188//PF01624//PF00488//PF05192//PF05190	MutS domain II//MutS domain I//MutS domain V//MutS domain III//MutS family domain IV	GO:0006298//GO:0006259	mismatch repair//DNA metabolic process	GO:0043566//GO:0005524//GO:0030983	structure-specific DNA binding//ATP binding//mismatched DNA binding	--	--	KOG0218	Mismatch repair MSH3
comp53251_c0	108.198	6.25419	4.1127	1.2168e-09	1.1908e-07	358	--	--	--	--	--	--	--	--	--	--	--	--	--	--	--	--	--	--	--	--	--	--	--	--	--	--	--	--
comp13732_c0	61.8087	0.840526	6.2004	1.428e-09	1.3917e-07	402	--	--	--	--	--	--	--	--	--	--	--	--	--	--	--	--	--	--	--	--	--	--	--	--	--	--	KOG3671	Actin regulatory protein (Wiskott-Aldrich syndrome protein)
comp40641_c0	1.07725	69.4029	-6.0096	1.4954e-09	1.4513e-07	722	--	--	--	--	--	--	--	--	--	--	--	--	--	--	--	--	--	--	--	--	--	--	--	--	--	--	--	--
comp11933_c0	5879.85	957.787	2.618	1.589e-09	1.5358e-07	1872	397134705	AFO11016.1	160	4.30279e-09	periostin variant 5 [Bos taurus]	--	--	--	--	--	--	--	--	--	Q9NY15	129	3.89691e-06	Stabilin-1 OS=Homo sapiens GN=STAB1 PE=1 SV=3	--	--	--	--	--	--	--	--	KOG1437	Fasciclin and related adhesion glycoproteins
comp15238_c0	6986.52	1121.69	2.6389	1.6823e-09	1.6193e-07	1834	--	--	--	--	--	--	--	--	--	--	--	--	--	--	--	--	--	--	PF00137//PF00050//PF10099	ATP synthase subunit C//Kazal-type serine protease inhibitor domain//Anti-sigma-K factor rskA	GO:0015991//GO:0015992	ATP hydrolysis coupled proton transport//proton transport	GO:0005515//GO:0015078	protein binding//hydrogen ion transmembrane transporter activity	GO:0033177//GO:0016021//GO:0005886	proton-transporting two-sector ATPase complex, proton-transporting domain//integral to membrane//plasma membrane	KOG4297	C-type lectin
comp15242_c0	12311.3	1529.38	3.009	1.8118e-09	1.7369e-07	1549	299469805	CBN76659.1	952	2.17624e-121	ATP synthase gamma chain [Ectocarpus siliculosus]	--	--	--	--	--	K02115	ATPF1G, atpG	F-type H+-transporting ATPase subunit gamma	http://www.genome.jp/dbget-bin/www_bget?ko:K02115	B0BZL3	847	1.26931e-107	ATP synthase gamma chain OS=Acaryochloris marina (strain MBIC 11017) GN=atpG PE=3 SV=1	PF00231	ATP synthase	GO:0006119//GO:0015986//GO:0015992	oxidative phosphorylation//ATP synthesis coupled proton transport//proton transport	GO:0046961//GO:0046933	proton-transporting ATPase activity, rotational mechanism//hydrogen ion transporting ATP synthase activity, rotational mechanism	GO:0045261//GO:0009535//GO:0045259	proton-transporting ATP synthase complex, catalytic core F(1)//chloroplast thylakoid membrane//proton-transporting ATP synthase complex	KOG1531	F0F1-type ATP synthase, gamma subunit
comp16478_c1	23.6053	237.66	-3.3317	1.8321e-09	1.7492e-07	2578	--	--	--	--	--	--	--	--	--	--	--	--	--	--	--	--	--	--	--	--	--	--	--	--	--	--	KOG2146	Splicing coactivator SRm160/300, subunit SRm160 (contains PWI domain)
comp15195_c0	23535.1	3890.03	2.597	1.8704e-09	1.7714e-07	1540	195612712	ACG28186.1	493	1.90662e-55	cytochrome b6-f complex iron-sulfur subunit [Zea mays]	303287629	XM_003063058.1	66	5.80565e-24	Micromonas pusilla CCMP1545 cytochrome b6/f complex iron-sulfur subunit, chloroplast precursor (PETC), mRNA	K02636	petC	cytochrome b6-f complex iron-sulfur subunit	http://www.genome.jp/dbget-bin/www_bget?ko:K02636	P0C8N7	461	1.47654e-52	Cytochrome b6-f complex iron-sulfur subunit OS=Synechococcus elongatus GN=petC PE=3 SV=1	PF00355//PF08802	Rieske [2Fe-2S] domain//Cytochrome B6-F complex Fe-S subunit	GO:0008152//GO:0006118//GO:0055114//GO:0050896	metabolic process//electron transport//oxidation-reduction process//response to stimulus	GO:0051537//GO:0016679//GO:0005488//GO:0009496//GO:0016491	2 iron, 2 sulfur cluster binding//oxidoreductase activity, acting on diphenols and related substances as donors//binding//plastoquinol--plastocyanin reductase activity//oxidoreductase activity	GO:0016020//GO:0009512//GO:0042651//GO:0044424	membrane//cytochrome b6f complex//thylakoid membrane//intracellular part	KOG1671	Ubiquinol cytochrome c reductase, subunit RIP1
comp16666_c0	78.2704	2.9294	4.7398	1.8665e-09	1.7714e-07	362	--	--	--	--	--	--	--	--	--	--	--	--	--	--	P73177	120	7.38886e-07	Uncharacterized ribonuclease sll1290 OS=Synechocystis sp. (strain PCC 6803 / Kazusa) GN=sll1290 PE=3 SV=1	--	--	--	--	--	--	--	--	--	--
comp18118_c0	157.567	1051.81	-2.7388	2.0955e-09	1.9766e-07	3295	354474732	XP_003499584.1	1283	3.47048e-156	PREDICTED: DNA mismatch repair protein Msh2 [Cricetulus griseus]	53748634	BX511072.8	34	7.72279e-06	Zebrafish DNA sequence from clone CH211-63A11 in linkage group 12, complete sequence	K08735	MSH2	DNA mismatch repair protein MSH2	http://www.genome.jp/dbget-bin/www_bget?ko:K08735	O74773	1000	3.5065e-116	DNA mismatch repair protein msh2 OS=Schizosaccharomyces pombe (strain 972 / ATCC 24843) GN=msh2 PE=2 SV=2	PF05188//PF00488//PF05192//PF07941//PF02403//PF05190	MutS domain II//MutS domain V//MutS domain III//Potassium channel Kv1.4 tandem inactivation domain//Seryl-tRNA synthetase N-terminal domain//MutS family domain IV	GO:0014070//GO:0043200//GO:0016447//GO:0006434//GO:0007283//GO:0048523//GO:0006544//GO:0019724//GO:0006813//GO:0007127//GO:0042493//GO:0006281//GO:0006298//GO:0006566//GO:0006563//GO:0019222//GO:0051726//GO:0042981	response to organic cyclic compound//response to amino acid stimulus//somatic recombination of immunoglobulin gene segments//seryl-tRNA aminoacylation//spermatogenesis//negative regulation of cellular process//glycine metabolic process//B cell mediated immunity//potassium ion transport//meiosis I//response to drug//DNA repair//mismatch repair//threonine metabolic process//L-serine metabolic proce…	GO:0005524//GO:0004828//GO:0043167//GO:0030955//GO:0005515//GO:0000166//GO:0000217//GO:0005249//GO:0030983//GO:0032138	ATP binding//serine-tRNA ligase activity//ion binding//potassium ion binding//protein binding//nucleotide binding//DNA secondary structure binding//voltage-gated potassium channel activity//mismatched DNA binding//single base insertion or deletion binding	GO:0005737//GO:0016021//GO:0008076//GO:0044428	cytoplasm//integral to membrane//voltage-gated potassium channel complex//nuclear part	KOG0219	Mismatch repair ATPase MSH2 (MutS family)
comp17574_c1	897.766	133.837	2.7459	2.1743e-09	2.0427e-07	2350	226492247	NP_001148684.1	215	1.68332e-16	FK506 binding protein [Zea mays]	--	--	--	--	--	--	--	--	--	Q944B0	153	6.01786e-10	Peptidyl-prolyl cis-trans isomerase FKBP16-1, chloroplastic OS=Arabidopsis thaliana GN=FKBP16-1 PE=2 SV=1	PF00254//PF02862	FKBP-type peptidyl-prolyl cis-trans isomerase//DDHD domain	GO:0006457	protein folding	GO:0046872	metal ion binding	--	--	KOG3671	Actin regulatory protein (Wiskott-Aldrich syndrome protein)
comp17640_c0	761.343	111.955	2.7656	2.2026e-09	2.061e-07	796	--	--	--	--	--	--	--	--	--	--	--	--	--	--	--	--	--	--	--	--	--	--	--	--	--	--	KOG3544	Collagens (type IV and type XIII), and related proteins
comp19121_c0	6935.43	1141.25	2.6034	2.4941e-09	2.3246e-07	1916	168039211	XP_001772092.1	139	3.35578e-07	predicted protein [Physcomitrella patens subsp. patens]	--	--	--	--	--	--	--	--	--	--	--	--	--	PF04542//PF00595	Sigma-70 region 2//PDZ domain (Also known as DHR or GLGF)	GO:0006355//GO:0006352	regulation of transcription, DNA-dependent//DNA-dependent transcription, initiation	GO:0003677//GO:0005515//GO:0003700//GO:0016987	DNA binding//protein binding//sequence-specific DNA binding transcription factor activity//sigma factor activity	GO:0044435//GO:0005667//GO:0009507	plastid part//transcription factor complex//chloroplast	KOG2510	SWI-SNF chromatin-remodeling complex protein
comp7214_c0	4356.34	710.746	2.6157	2.6234e-09	2.4354e-07	899	--	--	--	--	--	--	--	--	--	--	--	--	--	--	--	--	--	--	PF00170//PF03131//PF07716	bZIP transcription factor//bZIP Maf transcription factor//Basic region leucine zipper	GO:0006355	regulation of transcription, DNA-dependent	GO:0003677//GO:0043565//GO:0003700//GO:0046983	DNA binding//sequence-specific DNA binding//sequence-specific DNA binding transcription factor activity//protein dimerization activity	GO:0005634//GO:0005667	nucleus//transcription factor complex	KOG4462	WASP-interacting protein VRP1/WIP, contains WH2 domain
comp18892_c0	71894.6	11969.1	2.5866	2.7802e-09	2.5708e-07	1259	--	--	--	--	--	--	--	--	--	--	--	--	--	--	--	--	--	--	PF08054//PF03699//PF00335	Leucine operon leader peptide//Uncharacterised protein family (UPF0182)//Tetraspanin family	GO:0009098	leucine biosynthetic process	--	--	GO:0016021	integral to membrane	KOG1187	Serine/threonine protein kinase
comp12220_c0	258.416	30.5631	3.0798	3.4233e-09	3.1531e-07	746	--	--	--	--	--	--	--	--	--	--	--	--	--	--	--	--	--	--	PF01431	Peptidase family M13	GO:0006508	proteolysis	GO:0004222	metalloendopeptidase activity	--	--	KOG3529	Radixin, moesin and related proteins of the ERM family
comp13712_c1	55.2509	0.83638	6.0457	3.6052e-09	3.3076e-07	578	--	--	--	--	--	--	--	--	--	--	--	--	--	--	--	--	--	--	--	--	--	--	--	--	--	--	KOG3070	Predicted RNA-binding protein containing PIN domain and invovled in translation or RNA processing
comp15096_c3	126.865	9.62458	3.7204	3.8669e-09	3.5339e-07	1288	158147509	CAM33407.1	289	2.95973e-27	light harvesting complex protein 4 [Guillardia theta]	4038647	AB011501.1	53	8.14673e-17	Paramecium bursaria Chlorella virus CVK2 DNA, tRNA operon	K08908	LHCA2	light-harvesting complex I chlorophyll a/b binding protein 2	http://www.genome.jp/dbget-bin/www_bget?ko:K08908	Q39709	126	6.96569e-07	Fucoxanthin-chlorophyll a-c binding protein, chloroplastic OS=Isochrysis galbana GN=FCP PE=1 SV=1	--	--	--	--	--	--	--	--	--	--
comp14860_c0	160.457	15.0341	3.4159	3.8909e-09	3.5421e-07	388	--	--	--	--	--	--	--	--	--	--	--	--	--	--	--	--	--	--	--	--	--	--	--	--	--	--	--	--
comp13711_c0	13.9572	164.866	-3.5622	4.0879e-09	3.707e-07	1875	--	--	--	--	--	--	--	--	--	--	--	--	--	--	--	--	--	--	PF08015//PF02443	Fungal mating-type pheromone//Circovirus capsid protein	GO:0019069//GO:0007165	viral capsid assembly//signal transduction	GO:0000772	mating pheromone activity	GO:0042025//GO:0016020	host cell nucleus//membrane	KOG1187	Serine/threonine protein kinase
comp13030_c0	2.88973	81.0625	-4.81	4.5332e-09	4.0951e-07	435	406694853	EKC98172.1	455	4.50412e-55	hypothetical protein A1Q2_07504 [Trichosporon asahii var. asahii CBS 8904]	--	--	--	--	--	K08850	AURKX	aurora kinase, other	http://www.genome.jp/dbget-bin/www_bget?ko:K08850	Q6DE08	436	4.10329e-51	Aurora kinase B-A OS=Xenopus laevis GN=aurkb-a PE=1 SV=1	PF07714//PF00069	Protein tyrosine kinase//Protein kinase domain	GO:0016310//GO:0006468//GO:0009069//GO:0046777//GO:0018105//GO:0090307//GO:0051301	phosphorylation//protein phosphorylation//serine family amino acid metabolic process//protein autophosphorylation//peptidyl-serine phosphorylation//spindle assembly involved in mitosis//cell division	GO:0005524//GO:0004672//GO:0019894//GO:0008017//GO:0004674	ATP binding//protein kinase activity//kinesin binding//microtubule binding//protein serine/threonine kinase activity	GO:0045298//GO:0000922//GO:0005737//GO:0005871//GO:0005876//GO:0005813	tubulin complex//spindle pole//cytoplasm//kinesin complex//spindle microtubule//centrosome	KOG0580	Serine/threonine protein kinase
comp11205_c0	89.0509	4.59801	4.2755	4.685e-09	4.2159e-07	341	--	--	--	--	--	--	--	--	--	--	--	--	--	--	--	--	--	--	--	--	--	--	--	--	--	--	--	--
comp41757_c0	83.8021	4.19434	4.3205	4.7462e-09	4.2547e-07	453	--	--	--	--	--	--	--	--	--	--	--	--	--	--	--	--	--	--	PF01213	Adenylate cyclase associated (CAP) N terminal	GO:0007010	cytoskeleton organization	GO:0003779	actin binding	--	--	--	--
comp62364_c0	58.8758	1.25664	5.55	4.9225e-09	4.396e-07	263	--	--	--	--	--	--	--	--	--	--	--	--	--	--	--	--	--	--	--	--	--	--	--	--	--	--	--	--
comp9854_c0	147.919	13.3987	3.4646	4.9513e-09	4.4049e-07	384	--	--	--	--	--	--	--	--	--	--	--	--	--	--	--	--	--	--	--	--	--	--	--	--	--	--	--	--
comp19221_c0	5198.59	893.26	2.541	5.1517e-09	4.566e-07	1351	307106706	EFN54951.1	128	4.14659e-06	expressed protein [Chlorella variabilis]	--	--	--	--	--	--	--	--	--	--	--	--	--	PF02917//PF00684	Pertussis toxin, subunit 1//DnaJ central domain	GO:0009405	pathogenesis	GO:0051082//GO:0031072//GO:0003950	unfolded protein binding//heat shock protein binding//NAD+ ADP-ribosyltransferase activity	GO:0005576	extracellular region	KOG0307	Vesicle coat complex COPII, subunit SEC31
comp15110_c0	15.8208	168.795	-3.4154	5.7017e-09	5.0342e-07	1398	321477962	EFX88920.1	659	6.06862e-78	hypothetical protein DAPPUDRAFT_206450 [Daphnia pulex]	--	--	--	--	--	K02684	PRI1	DNA primase small subunit	http://www.genome.jp/dbget-bin/www_bget?ko:K02684	P34471	419	2.26287e-44	DNA primase small subunit OS=Caenorhabditis elegans GN=pri-1 PE=2 SV=1	PF01896	Eukaryotic and archaeal DNA primase small subunit	GO:0044699//GO:0006269//GO:0006261//GO:0006351//GO:0043414	single-organism process//DNA replication, synthesis of RNA primer//DNA-dependent DNA replication//transcription, DNA-dependent//macromolecule methylation	GO:0003896	DNA primase activity	GO:0005730//GO:0005657	nucleolus//replication fork	KOG2851	Eukaryotic-type DNA primase, catalytic (small) subunit
comp6763_c0	225.395	22.9279	3.2973	5.7229e-09	5.0342e-07	806	--	--	--	--	--	--	--	--	--	--	--	--	--	--	--	--	--	--	--	--	--	--	--	--	--	--	--	--
comp15485_c0	4875.5	247.99	4.2972	5.8818e-09	5.1547e-07	1616	162462528	NP_001105538.1	1091	3.11574e-142	glutamine synthetase root isozyme 1 [Zea mays]	319411750	FQ311474.1	39	6.22945e-09	Sporisorium reilianum SRZ2 chromosome 9 complete DNA sequence	K01915	glnA	glutamine synthetase	http://www.genome.jp/dbget-bin/www_bget?ko:K01915	P14656	1075	5.75154e-141	Glutamine synthetase cytosolic isozyme 1-1 OS=Oryza sativa subsp. japonica GN=GLN1-1 PE=1 SV=1	PF03951//PF00120//PF01437	Glutamine synthetase, beta-Grasp domain//Glutamine synthetase, catalytic domain//Plexin repeat	GO:0006542//GO:0009252//GO:0006807//GO:0050896	glutamine biosynthetic process//peptidoglycan biosynthetic process//nitrogen compound metabolic process//response to stimulus	GO:0004356//GO:0016874//GO:0000166	glutamate-ammonia ligase activity//ligase activity//nucleotide binding	GO:0016020//GO:0044434//GO:0009579	membrane//chloroplast part//thylakoid	KOG0683	Glutamine synthetase
comp14310_c0	71.9955	0.840526	6.4205	5.9248e-09	5.1731e-07	310	--	--	--	--	--	--	--	--	--	--	--	--	--	--	--	--	--	--	--	--	--	--	--	--	--	--	KOG3671	Actin regulatory protein (Wiskott-Aldrich syndrome protein)
comp19092_c0	72912.3	60.1406	10.244	6.033e-09	5.248e-07	1942	51241761	BAD36768.1	1339	3.05624e-176	phosphoglycerate kinase, chloroplast precursor [Cyanidioschyzon merolae]	309250456	CP002220.1	39	7.51314e-09	Bifidobacterium bifidum S17, complete genome	K00927	PGK, pgk	phosphoglycerate kinase	http://www.genome.jp/dbget-bin/www_bget?ko:K00927	Q0I6M5	1281	7.08665e-170	Phosphoglycerate kinase OS=Synechococcus sp. (strain CC9311) GN=pgk PE=3 SV=1	PF00162	Phosphoglycerate kinase	GO:0016310//GO:0006096//GO:0006094//GO:0009409//GO:0046686//GO:0015976//GO:0019253	phosphorylation//glycolysis//gluconeogenesis//response to cold//response to cadmium ion//carbon utilization//reductive pentose-phosphate cycle	GO:0005524//GO:0004618	ATP binding//phosphoglycerate kinase activity	GO:0048046//GO:0005739//GO:0009941//GO:0005886//GO:0005634//GO:0009579//GO:0005618//GO:0010319//GO:0009570	apoplast//mitochondrion//chloroplast envelope//plasma membrane//nucleus//thylakoid//cell wall//stromule//chloroplast stroma	KOG1367	3-phosphoglycerate kinase
comp12722_c0	839.095	131.715	2.6714	6.1836e-09	5.3592e-07	1341	154282663	XP_001542127.1	519	1.4009e-58	mitochondrial phosphate carrier protein [Ajellomyces capsulatus NAm1]	--	--	--	--	--	K15102	SLC25A3, PHC, PIC	solute carrier family 25 (mitochondrial phosphate transporter), member 3	http://www.genome.jp/dbget-bin/www_bget?ko:K15102	Q5R7W2	358	1.50627e-36	Phosphate carrier protein, mitochondrial OS=Pongo abelii GN=SLC25A3 PE=2 SV=1	PF05349	GATA-type transcription activator, N-terminal	GO:0045893	positive regulation of transcription, DNA-dependent	GO:0003677//GO:0008270	DNA binding//zinc ion binding	GO:0005634	nucleus	KOG0767	Mitochondrial phosphate carrier protein
comp17419_c0	99.8586	718.269	-2.8466	6.6303e-09	5.7252e-07	775	--	--	--	--	--	--	--	--	--	--	--	--	--	--	--	--	--	--	--	--	--	--	--	--	--	--	--	--
comp20648_c0	882.24	140.787	2.6477	7.1606e-09	6.1604e-07	887	--	--	--	--	--	--	--	--	--	--	--	--	--	--	--	--	--	--	--	--	--	--	--	--	--	--	KOG2150	CCR4-NOT transcriptional regulation complex, NOT5 subunit
comp17523_c0	83.122	4.17361	4.3159	7.2828e-09	6.2427e-07	451	429850467	ELA25737.1	138	8.27246e-08	lignostilbene dioxygenase [Colletotrichum gloeosporioides Nara gc5]	--	--	--	--	--	K00464	diox1	all-trans-8'-apo-beta-carotenal 15,15'-oxygenase	http://www.genome.jp/dbget-bin/www_bget?ko:K00464	Q52008	126	1.70581e-07	Lignostilbene-alpha,beta-dioxygenase isozyme III OS=Pseudomonas paucimobilis GN=lsdB PE=1 SV=1	--	--	--	--	--	--	--	--	KOG3671	Actin regulatory protein (Wiskott-Aldrich syndrome protein)
comp26232_c0	211.744	24.2757	3.1247	7.9107e-09	6.7563e-07	836	432114051	ELK36098.1	516	8.02491e-56	Putative ATP-dependent RNA helicase DHX57 [Myotis davidii]	--	--	--	--	--	K14442	DHX36, RHAU	ATP-dependent RNA helicase DHX36	http://www.genome.jp/dbget-bin/www_bget?ko:K14442	Q68FK8	393	9.86807e-41	ATP-dependent RNA helicase A-like protein OS=Xenopus laevis GN=dhx9 PE=2 SV=1	PF00437//PF00270	Type II/IV secretion system protein//DEAD/DEAH box helicase	GO:0006810	transport	GO:1901363//GO:0097159//GO:0005524//GO:0008026//GO:0003676//GO:0043167//GO:0016787	heterocyclic compound binding//organic cyclic compound binding//ATP binding//ATP-dependent helicase activity//nucleic acid binding//ion binding//hydrolase activity	GO:0005622	intracellular	KOG0920	ATP-dependent RNA helicase A
comp12145_c0	976.535	160.932	2.6012	8.1317e-09	6.9199e-07	1512	212526042	XP_002143178.1	390	1.09514e-39	elongation of fatty acids protein, putative [Talaromyces marneffei ATCC 18224]	--	--	--	--	--	--	--	--	--	Q555E8	271	1.94005e-25	Putative elongation of fatty acids protein DDB_G0274669 OS=Dictyostelium discoideum GN=DDB_G0274669 PE=3 SV=1	PF01151	GNS1/SUR4 family	--	--	--	--	GO:0016021	integral to membrane	KOG3071	Fatty acyl-CoA elongase/Polyunsaturated fatty acid specific elongation enzyme
comp18406_c2	103.842	7.11959	3.8664	8.5192e-09	7.2235e-07	235	--	--	--	--	--	--	--	--	--	--	--	--	--	--	--	--	--	--	PF02985	HEAT repeat	--	--	GO:0005515	protein binding	--	--	KOG3671	Actin regulatory protein (Wiskott-Aldrich syndrome protein)
comp12438_c0	149.436	928.26	-2.635	8.6364e-09	7.2965e-07	3046	--	--	--	--	--	--	--	--	--	--	--	--	--	--	--	--	--	--	PF00437//PF00301	Type II/IV secretion system protein//Rubredoxin	GO:0006810	transport	GO:0005524//GO:0005506	ATP binding//iron ion binding	GO:0005622	intracellular	KOG3544	Collagens (type IV and type XIII), and related proteins
comp11198_c0	41.5374	0	Inf	8.6812e-09	7.3081e-07	307	--	--	--	--	--	--	--	--	--	--	--	--	--	--	--	--	--	--	PF01925	Sulfite exporter TauE/SafE	--	--	--	--	GO:0016021	integral to membrane	--	--
comp17570_c0	552.202	84.4702	2.7087	8.9289e-09	7.4898e-07	1710	90991006	BAE92957.1	186	3.47315e-12	carotenoid cleavage dioxygenase1 [Citrus unshiu]	--	--	--	--	--	K11159	K11159	carotenoid cleavage dioxygenase	http://www.genome.jp/dbget-bin/www_bget?ko:K11159	Q9C6Z1	162	2.38326e-10	Probable 9-cis-epoxycarotenoid dioxygenase NCED5, chloroplastic OS=Arabidopsis thaliana GN=NCED5 PE=1 SV=1	PF04496	Herpesvirus UL35 family	--	--	--	--	GO:0019028	viral capsid	KOG3671	Actin regulatory protein (Wiskott-Aldrich syndrome protein)
comp19203_c0	10009.1	1782.85	2.4891	9.2704e-09	7.7485e-07	1670	225708448	ACO10070.1	932	3.54147e-118	Glycerol-3-phosphate dehydrogenase, cytoplasmic [Osmerus mordax]	--	--	--	--	--	K00006	GPD1	glycerol-3-phosphate dehydrogenase (NAD+)	http://www.genome.jp/dbget-bin/www_bget?ko:K00006	Q5RCE0	922	6.89951e-118	Glycerol-3-phosphate dehydrogenase [NAD(+)], cytoplasmic OS=Pongo abelii GN=GPD1 PE=2 SV=3	PF01210//PF00899//PF07479	NAD-dependent glycerol-3-phosphate dehydrogenase N-terminus//ThiF family//NAD-dependent glycerol-3-phosphate dehydrogenase C-terminus	GO:0046168//GO:0055114//GO:0005975//GO:0071704	glycerol-3-phosphate catabolic process//oxidation-reduction process//carbohydrate metabolic process//organic substance metabolic process	GO:0016614//GO:0016616//GO:0051287//GO:0003824//GO:0005488	oxidoreductase activity, acting on CH-OH group of donors//oxidoreductase activity, acting on the CH-OH group of donors, NAD or NADP as acceptor//NAD binding//catalytic activity//binding	GO:0005737	cytoplasm	KOG2711	Glycerol-3-phosphate dehydrogenase/dihydroxyacetone 3-phosphate reductase
comp17882_c0	67.2973	2.50085	4.7501	9.9056e-09	8.2501e-07	411	--	--	--	--	--	--	--	--	--	--	--	--	--	--	--	--	--	--	--	--	--	--	--	--	--	--	--	--
comp12415_c0	37523.7	6817.11	2.4606	9.9873e-09	8.2822e-07	2671	340381316	XP_003389167.1	392	2.81679e-36	PREDICTED: NADPH oxidase 5-like [Amphimedon queenslandica]	--	--	--	--	--	--	--	--	--	Q9FJD6	320	9.45651e-29	Putative respiratory burst oxidase homolog protein H OS=Arabidopsis thaliana GN=RBOHH PE=3 SV=1	PF00552//PF08030//PF08022	Integrase DNA binding domain//Ferric reductase NAD binding domain//FAD-binding domain	GO:0055114	oxidation-reduction process	GO:0016491//GO:0003676	oxidoreductase activity//nucleic acid binding	--	--	KOG0039	Ferric reductase, NADH/NADPH oxidase and related proteins
comp8078_c0	108.335	0.832234	7.0243	1.0015e-08	8.2822e-07	786	299117236	CBN75198.1	279	4.82156e-26	nitrite transporter NAR1 [Ectocarpus siliculosus]	95101722	CT573326.1	33	6.42083e-06	Pseudomonas entomophila str. L48 chromosome,complete sequence	K06212	focA	formate transporter	http://www.genome.jp/dbget-bin/www_bget?ko:K06212	P77733	129	2.70399e-07	Probable formate transporter 2 OS=Escherichia coli (strain K12) GN=focB PE=3 SV=1	PF01226	Formate/nitrite transporter	GO:0006810	transport	GO:0005215	transporter activity	GO:0016020	membrane	KOG3671	Actin regulatory protein (Wiskott-Aldrich syndrome protein)
comp13290_c0	36.0017	277.349	-2.9456	1.208e-08	9.9555e-07	894	405975405	EKC39971.1	144	7.99656e-09	hypothetical protein CGI_10026982 [Crassostrea gigas]	--	--	--	--	--	--	--	--	--	P74148	115	6.08162e-06	Universal stress protein Sll1388 OS=Synechocystis sp. (strain PCC 6803 / Kazusa) GN=sll1388 PE=3 SV=1	PF07941//PF00582	Potassium channel Kv1.4 tandem inactivation domain//Universal stress protein family	GO:0006813//GO:0006950	potassium ion transport//response to stress	GO:0030955//GO:0005249	potassium ion binding//voltage-gated potassium channel activity	GO:0016021//GO:0008076	integral to membrane//voltage-gated potassium channel complex	--	--
comp18590_c0	424.582	2375.75	-2.4843	1.2176e-08	9.9992e-07	2063	331242269	XP_003333781.1	583	1.60752e-64	terpenoid cylase/protein prenyltransferase alpha-alpha toroid [Puccinia graminis f. sp. tritici CRL 75-36-700-3]	--	--	--	--	--	--	--	--	--	Q17QR8	145	2.14101e-08	Putative nuclease HARBI1 OS=Bos taurus GN=HARBI1 PE=2 SV=1	PF01422//PF04827	NF-X1 type zinc finger//Plant transposon protein	GO:0006355	regulation of transcription, DNA-dependent	GO:0008270//GO:0003700//GO:0016788	zinc ion binding//sequence-specific DNA binding transcription factor activity//hydrolase activity, acting on ester bonds	GO:0005634//GO:0005667	nucleus//transcription factor complex	--	--
comp16753_c0	539.318	84.0002	2.6827	1.2366e-08	1.012e-06	401	--	--	--	--	--	--	--	--	--	--	--	--	--	--	--	--	--	--	PF05294//PF01254	Scorpion short toxin//Nuclear transition protein 2	GO:0007283//GO:0009405	spermatogenesis//pathogenesis	GO:0003677	DNA binding	GO:0005634//GO:0005576//GO:0000786	nucleus//extracellular region//nucleosome	KOG1922	Rho GTPase effector BNI1 and related formins
comp82767_c0	42.371	0	Inf	1.2937e-08	1.0551e-06	483	--	--	--	--	--	--	--	--	--	--	--	--	--	--	--	--	--	--	PF00260	Protamine P1	GO:0007283	spermatogenesis	GO:0003677	DNA binding	GO:0005634//GO:0000786	nucleus//nucleosome	--	--
comp18642_c0	63591.6	8790.95	2.8547	1.3391e-08	1.0883e-06	1434	58613431	AAW79302.1	192	6.80582e-14	carbonic anhydrase [Isochrysis galbana]	--	--	--	--	--	--	--	--	--	--	--	--	--	--	--	--	--	--	--	--	--	KOG0118	FOG: RRM domain
comp15574_c0	1764.51	148.648	3.5693	1.4817e-08	1.2e-06	1675	--	--	--	--	--	--	--	--	--	--	--	--	--	--	--	--	--	--	PF04554//PF01925	Extensin-like region//Sulfite exporter TauE/SafE	GO:0009664//GO:0042546	plant-type cell wall organization//cell wall biogenesis	GO:0005199	structural constituent of cell wall	GO:0005618//GO:0016021	cell wall//integral to membrane	KOG4462	WASP-interacting protein VRP1/WIP, contains WH2 domain
comp17632_c1	59.4144	402.106	-2.7587	1.6035e-08	1.2942e-06	2011	--	--	--	--	--	--	--	--	--	--	--	--	--	--	--	--	--	--	PF10099//PF02173	Anti-sigma-K factor rskA//pKID domain	GO:0006355	regulation of transcription, DNA-dependent	GO:0005515	protein binding	GO:0016021//GO:0005886	integral to membrane//plasma membrane	KOG3671	Actin regulatory protein (Wiskott-Aldrich syndrome protein)
comp15609_c1	138.998	13.8106	3.3312	1.6561e-08	1.3321e-06	311	115633804	XP_789732.2	127	1.03673e-06	PREDICTED: arachidonate 5-lipoxygenase-like [Strongylocentrotus purpuratus]	--	--	--	--	--	--	--	--	--	Q9I4G8	117	1.26171e-06	Arachidonate 15-lipoxygenase OS=Pseudomonas aeruginosa (strain ATCC 15692 / PAO1 / 1C / PRS 101 / LMG 12228) GN=loxA PE=3 SV=1	PF00305	Lipoxygenase	GO:0055114	oxidation-reduction process	GO:0016702//GO:0046872	oxidoreductase activity, acting on single donors with incorporation of molecular oxygen, incorporation of two atoms of oxygen//metal ion binding	--	--	--	--
comp17486_c0	3463.63	622.55	2.476	1.8121e-08	1.4526e-06	1627	322708457	EFZ00035.1	225	1.48515e-17	gluconolactonase precursor [Metarhizium anisopliae ARSEF 23]	--	--	--	--	--	--	--	--	--	--	--	--	--	PF03088//PF01436	Strictosidine synthase//NHL repeat	GO:0042432//GO:0009058//GO:0016114	indole biosynthetic process//biosynthetic process//terpenoid biosynthetic process	GO:0016844//GO:0005515	strictosidine synthase activity//protein binding	--	--	KOG3227	Calcium-responsive transcription coactivator
comp13147_c0	189.841	22.5574	3.0731	1.8466e-08	1.4752e-06	452	--	--	--	--	--	--	--	--	--	--	--	--	--	--	--	--	--	--	PF00906	Hepatitis core antigen	GO:0009405	pathogenesis	GO:0005198	structural molecule activity	--	--	--	--
comp16401_c0	15083.5	2282.91	2.724	1.8554e-08	1.4772e-06	3722	297834832	XP_002885298.1	2203	0	ATPREP1 [Arabidopsis lyrata subsp. lyrata]	159463457	XM_001689907.1	102	1.38114e-43	Chlamydomonas reinhardtii presequence protease (CHLREDRAFT_12379) mRNA, complete cds	K06972	K06972	--	http://www.genome.jp/dbget-bin/www_bget?ko:K06972	Q9V9E3	951	7.14829e-108	Presequence protease, mitochondrial OS=Drosophila melanogaster GN=CG3107 PE=2 SV=2	PF00675//PF07415//PF02200//PF05193//PF08367	Insulinase (Peptidase family M16)//Gammaherpesvirus latent membrane protein (LMP2) protein//STE like transcription factor//Peptidase M16 inactive domain//Peptidase M16C associated	GO:0006355//GO:0006508//GO:0019042	regulation of transcription, DNA-dependent//proteolysis//viral latency	GO:0004222//GO:0003824//GO:0008237//GO:0008270//GO:0003700	metalloendopeptidase activity//catalytic activity//metallopeptidase activity//zinc ion binding//sequence-specific DNA binding transcription factor activity	GO:0005634//GO:0005667//GO:0005739//GO:0033644	nucleus//transcription factor complex//mitochondrion//host cell membrane	KOG2019	Metalloendoprotease HMP1 (insulinase superfamily)
comp18188_c0	121.809	745.214	-2.613	1.8675e-08	1.4818e-06	5328	--	--	--	--	--	--	--	--	--	--	--	--	--	--	--	--	--	--	PF05460//PF02740	Origin recognition complex subunit 6 (ORC6)//Colipase, C-terminal domain	GO:0016042//GO:0006260//GO:0007586	lipid catabolic process//DNA replication//digestion	GO:0003677//GO:0008047	DNA binding//enzyme activator activity	GO:0005664//GO:0005576	nuclear origin of replication recognition complex//extracellular region	KOG2146	Splicing coactivator SRm160/300, subunit SRm160 (contains PWI domain)
comp83112_c0	44.1283	0.416117	6.7286	1.9955e-08	1.5781e-06	419	--	--	--	--	--	--	--	--	--	--	--	--	--	--	--	--	--	--	--	--	--	--	--	--	--	--	KOG0118	FOG: RRM domain
comp18532_c0	93.0611	581.878	-2.6445	2.0561e-08	1.6205e-06	2604	--	--	--	--	--	--	--	--	--	--	--	--	--	--	--	--	--	--	--	--	--	--	--	--	--	--	KOG2146	Splicing coactivator SRm160/300, subunit SRm160 (contains PWI domain)
comp18470_c2	481.339	75.0917	2.6803	2.0743e-08	1.6294e-06	1909	296085041	CBI28456.3	1110	6.18086e-140	unnamed protein product [Vitis vinifera]	--	--	--	--	--	K08869	ADCK, ABC1	aarF domain-containing kinase	http://www.genome.jp/dbget-bin/www_bget?ko:K08869	A4STK9	445	4.00604e-46	Probable ubiquinone biosynthesis protein UbiB OS=Aeromonas salmonicida (strain A449) GN=ubiB PE=3 SV=1	PF03484	tRNA synthetase B5 domain	GO:0006432	phenylalanyl-tRNA aminoacylation	GO:0000287//GO:0003723//GO:0005524	magnesium ion binding//RNA binding//ATP binding	--	--	KOG1235	Predicted unusual protein kinase
comp7360_c0	4825.16	26022.4	-2.4311	2.0993e-08	1.6435e-06	3319	390344181	XP_003726063.1	360	6.90845e-34	PREDICTED: extracellular serine proteinase-like isoform 1 [Strongylocentrotus purpuratus]	110812083	DQ831176.1	174	1.16249e-83	Porphyra haitanensis clone PH-28 microsatellite sequence	K01336	E3.4.21.48	cerevisin	http://www.genome.jp/dbget-bin/www_bget?ko:K01336	D4AX50	306	8.30379e-28	Subtilisin-like protease 8 OS=Arthroderma benhamiae (strain ATCC MYA-4681 / CBS 112371) GN=SUB8 PE=3 SV=1	PF00082//PF01222//PF04140	Subtilase family//Ergosterol biosynthesis ERG4/ERG24 family//Isoprenylcysteine carboxyl methyltransferase (ICMT) family	GO:0006479//GO:0006508//GO:0006481	protein methylation//proteolysis//C-terminal protein methylation	GO:0004252//GO:0016787//GO:0004671	serine-type endopeptidase activity//hydrolase activity//protein C-terminal S-isoprenylcysteine carboxyl O-methyltransferase activity	GO:0016020//GO:0016021	membrane//integral to membrane	KOG1153	Subtilisin-related protease/Vacuolar protease B
comp15582_c0	3206.51	584.519	2.4557	2.1341e-08	1.6653e-06	1197	--	--	--	--	--	--	--	--	--	--	--	--	--	--	--	--	--	--	PF11593	Mediator complex subunit 3 fungal	GO:0006357	regulation of transcription from RNA polymerase II promoter	GO:0001104	RNA polymerase II transcription cofactor activity	GO:0016592	mediator complex	KOG3544	Collagens (type IV and type XIII), and related proteins
comp21750_c0	1843.28	27.0849	6.0886	2.1578e-08	1.6782e-06	1024	224014692	XP_002297008.1	274	1.77077e-26	predicted protein [Thalassiosira pseudonana CCMP1335]	--	--	--	--	--	--	--	--	--	--	--	--	--	--	--	--	--	--	--	--	--	KOG4462	WASP-interacting protein VRP1/WIP, contains WH2 domain
comp18502_c3	64.557	2.50914	4.6853	2.294e-08	1.7782e-06	213	--	--	--	--	--	--	--	--	--	--	--	--	--	--	--	--	--	--	--	--	--	--	--	--	--	--	KOG4590	Signal transduction protein Enabled, contains WH1 domain
comp13661_c1	49.1725	0.840526	5.8704	2.4419e-08	1.8866e-06	444	--	--	--	--	--	--	--	--	--	--	--	--	--	--	--	--	--	--	--	--	--	--	--	--	--	--	--	--
comp7069_c0	37.8142	275.556	-2.8653	2.5023e-08	1.9269e-06	376	299115726	CBN74291.1	125	1.55918e-06	conserved unknown protein [Ectocarpus siliculosus]	--	--	--	--	--	--	--	--	--	--	--	--	--	--	--	--	--	--	--	--	--	--	--
comp15093_c0	2385.92	49.3049	5.5967	2.9987e-08	2.3016e-06	836	269849749	P00637.4	353	3.46158e-36	RecName: Full=Fructose-1,6-bisphosphatase 1; Short=FBPase 1; AltName: Full=D-fructose-1,6-bisphosphate 1-phosphohydrolase 1	49645467	CR382127.1	39	3.16322e-09	Yarrowia lipolytica CLIB122 chromosome A complete sequence	K03841	FBP, fbp	fructose-1,6-bisphosphatase I	http://www.genome.jp/dbget-bin/www_bget?ko:K03841	Q2KJJ9	338	3.28293e-35	Fructose-1,6-bisphosphatase isozyme 2 OS=Bos taurus GN=FBP2 PE=2 SV=1	PF05773//PF00818//PF00316	RWD domain//Ice nucleation protein repeat//Fructose-1-6-bisphosphatase	GO:0071286//GO:0046580//GO:0035690//GO:0006096//GO:0006111//GO:0006013//GO:0006002//GO:0005975//GO:0016311//GO:0030308//GO:0051289//GO:0006000//GO:0006094//GO:0015976//GO:0006098//GO:0045820	cellular response to magnesium ion//negative regulation of Ras protein signal transduction//cellular response to drug//glycolysis//regulation of gluconeogenesis//mannose metabolic process//fructose 6-phosphate metabolic process//carbohydrate metabolic process//dephosphorylation//negative regulation of cell growth//protein homotetramerization//fructose metabolic process//gluconeogenesis//carbon ut…	GO:0005515//GO:0048029//GO:0042132//GO:0016208//GO:0042578//GO:0046872	protein binding//monosaccharide binding//fructose 1,6-bisphosphate 1-phosphatase activity//AMP binding//phosphoric ester hydrolase activity//metal ion binding	GO:0005829//GO:0009279	cytosol//cell outer membrane	KOG1458	Fructose-1,6-bisphosphatase
comp17143_c0	22155.1	1780.73	3.6371	3.1797e-08	2.4326e-06	4140	403355152	EJY77145.1	2073	0	putative 1,4-alpha-glucan branching enzyme from glycoside hydrolase family GH13 [Oxytricha trifallax]	168022655	XM_001763803.1	45	7.46454e-12	Physcomitrella patens subsp. patens predicted protein (PHYPADRAFT_183250) mRNA, complete cds	K00700	glgB	1,4-alpha-glucan branching enzyme	http://www.genome.jp/dbget-bin/www_bget?ko:K00700	Q6T308	1941	0	1,4-alpha-glucan-branching enzyme OS=Felis catus GN=GBE1 PE=2 SV=1	PF00128//PF02922//PF02806//PF07657	Alpha amylase, catalytic domain//Carbohydrate-binding module 48 (Isoamylase N-terminal domain)//Alpha amylase, C-terminal all-beta domain//N terminus of Notch ligand	GO:0005982//GO:0005985//GO:0005978//GO:0007275//GO:0005975//GO:0007219	starch metabolic process//sucrose metabolic process//glycogen biosynthetic process//multicellular organismal development//carbohydrate metabolic process//Notch signaling pathway	GO:0003844//GO:0003824//GO:0043169//GO:0004553	1,4-alpha-glucan branching enzyme activity//catalytic activity//cation binding//hydrolase activity, hydrolyzing O-glycosyl compounds	GO:0016021//GO:0009536	integral to membrane//plastid	KOG0471	Alpha-amylase
comp25370_c0	138.074	14.1936	3.2821	3.2117e-08	2.4491e-06	541	--	--	--	--	--	--	--	--	--	--	--	--	--	--	--	--	--	--	--	--	--	--	--	--	--	--	KOG3671	Actin regulatory protein (Wiskott-Aldrich syndrome protein)
comp18862_c0	45058.1	8191.19	2.4596	3.346e-08	2.5433e-06	1728	57335877	CAH25340.1	868	1.24597e-109	oxygen-evolving enhancer [Guillardia theta]	288816166	GQ421504.1	58	1.82858e-19	Scenedesmus obliquus strain 1450 oxygen-evolving enhancer protein (OEE1) mRNA, partial cds	K02716	psbO	photosystem II oxygen-evolving enhancer protein 1	http://www.genome.jp/dbget-bin/www_bget?ko:K02716	P26320	557	6.17938e-64	Oxygen-evolving enhancer protein 1, chloroplastic OS=Solanum tuberosum GN=PSBO PE=2 SV=1	PF01716//PF12106//PF00523	Manganese-stabilising protein / photosystem II polypeptide//Colicin C terminal ribonuclease domain//Fusion glycoprotein F0	GO:0042549//GO:0006948//GO:0051252//GO:0015979	photosystem II stabilization//induction by virus of host cell-cell fusion//regulation of RNA metabolic process//photosynthesis	GO:0005509//GO:0004540	calcium ion binding//ribonuclease activity	GO:0009523//GO:0019898//GO:0009654	photosystem II//extrinsic to membrane//oxygen evolving complex	KOG2510	SWI-SNF chromatin-remodeling complex protein
comp15170_c0	12.5379	135.547	-3.4344	3.4691e-08	2.6283e-06	1767	--	--	--	--	--	--	--	--	--	--	--	--	--	--	--	--	--	--	--	--	--	--	--	--	--	--	--	--
comp17358_c1	77.5823	4.60631	4.074	3.5142e-08	2.654e-06	309	--	--	--	--	--	3868824	AB013742.1	37	1.41208e-08	Penicilliopsis clavariiformis gene for 16S-like rRNA, group I intron	--	--	--	--	--	--	--	--	--	--	--	--	--	--	--	--	--	--
comp18742_c0	187.314	1025.28	-2.4525	3.6774e-08	2.7683e-06	874	--	--	--	--	--	--	--	--	--	--	--	--	--	--	--	--	--	--	--	--	--	--	--	--	--	--	--	--
comp6296_c0	40.5033	0	Inf	4.0241e-08	3.0196e-06	335	--	--	--	--	--	--	--	--	--	--	--	--	--	--	--	--	--	--	PF01437	Plexin repeat	--	--	--	--	GO:0016020	membrane	--	--
comp17822_c0	112.224	0	Inf	4.043e-08	3.0241e-06	1431	428184640	EKX53495.1	550	4.60076e-61	hypothetical protein GUITHDRAFT_101193 [Guillardia theta CCMP2712]	--	--	--	--	--	K16150	K16150	glycogen(starch) synthase	http://www.genome.jp/dbget-bin/www_bget?ko:K16150	A8LZG1	217	2.2871e-17	D-inositol 3-phosphate glycosyltransferase OS=Salinispora arenicola (strain CNS-205) GN=mshA PE=3 SV=1	PF00534//PF06003	Glycosyl transferases group 1//Survival motor neuron protein (SMN)	GO:0006397//GO:0009058	mRNA processing//biosynthetic process	GO:0003723//GO:0016740	RNA binding//transferase activity	GO:0005634//GO:0005737	nucleus//cytoplasm	KOG1111	N-acetylglucosaminyltransferase complex, subunit PIG-A/SPT14, required for phosphatidylinositol biosynthesis/Sulfolipid synthase
comp17338_c1	1098.04	5849.48	-2.4134	4.0577e-08	3.0255e-06	2930	--	--	--	--	--	--	--	--	--	--	--	--	--	--	--	--	--	--	--	--	--	--	--	--	--	--	KOG2992	Nucleolar GTPase/ATPase p130
comp5933_c0	444.716	44.7442	3.3131	4.0737e-08	3.0278e-06	686	--	--	--	--	--	--	--	--	--	--	--	--	--	--	--	--	--	--	PF06614	Neuromodulin	GO:0040008	regulation of growth	--	--	--	--	--	--
comp25071_c0	30.1711	230.445	-2.9332	4.21e-08	3.1192e-06	537	--	--	--	--	--	--	--	--	--	--	--	--	--	--	--	--	--	--	--	--	--	--	--	--	--	--	KOG1187	Serine/threonine protein kinase
comp15378_c0	2768.6	531.631	2.3807	4.2603e-08	3.1466e-06	2819	297745378	CBI40458.3	582	1.41373e-65	unnamed protein product [Vitis vinifera]	--	--	--	--	--	K14566	UTP24, FCF1	U3 small nucleolar RNA-associated protein 24	http://www.genome.jp/dbget-bin/www_bget?ko:K14566	O74862	146	9.20482e-09	rRNA-processing protein utp23 OS=Schizosaccharomyces pombe (strain 972 / ATCC 24843) GN=utp23 PE=2 SV=1	PF00566	TBC domain	GO:0032313	regulation of Rab GTPase activity	GO:0005097	Rab GTPase activator activity	GO:0005622	intracellular	KOG3165	Predicted nucleic-acid-binding protein, contains PIN domain
comp15586_c0	3895.17	739.925	2.3962	4.2737e-08	3.1466e-06	1834	--	--	--	--	--	--	--	--	--	--	--	--	--	--	--	--	--	--	PF02079	Nuclear transition protein 1	GO:0007283	spermatogenesis	GO:0003677	DNA binding	GO:0005634//GO:0000786	nucleus//nucleosome	KOG2510	SWI-SNF chromatin-remodeling complex protein
comp69737_c0	67.541	3.33308	4.3408	4.3945e-08	3.2254e-06	407	156386196	XP_001633799.1	134	2.19999e-07	predicted protein [Nematostella vectensis]	--	--	--	--	--	--	--	--	--	O16796	120	9.2336e-07	Neprilysin-2 OS=Caenorhabditis elegans GN=nep-2 PE=1 SV=2	PF05649	Peptidase family M13	GO:0006508	proteolysis	GO:0008237	metallopeptidase activity	--	--	KOG3624	M13 family peptidase
comp26501_c0	17.6804	162.57	-3.2008	4.7605e-08	3.4832e-06	539	367007980	XP_003688719.1	342	3.24215e-34	hypothetical protein TPHA_0P01270 [Tetrapisispora phaffii CBS 4417]	--	--	--	--	--	K04412	STK3, MST2	serine/threonine kinase 3	http://www.genome.jp/dbget-bin/www_bget?ko:K04412	O54748	302	5.94812e-31	Serine/threonine-protein kinase 3 OS=Rattus norvegicus GN=Stk3 PE=1 SV=1	PF07714//PF00069	Protein tyrosine kinase//Protein kinase domain	GO:0006468	protein phosphorylation	GO:0005524//GO:0004672//GO:0016301//GO:0005488	ATP binding//protein kinase activity//kinase activity//binding	--	--	KOG0578	p21-activated serine/threonine protein kinase
comp7045_c0	129.692	12.5333	3.3713	4.8882e-08	3.5655e-06	258	--	--	--	--	--	--	--	--	--	--	--	--	--	--	--	--	--	--	--	--	--	--	--	--	--	--	--	--
comp15022_c1	2030.09	240.848	3.0753	5.15e-08	3.7449e-06	529	--	--	--	--	--	--	--	--	--	--	--	--	--	--	--	--	--	--	--	--	--	--	--	--	--	--	--	--
comp17306_c0	8853.35	1027.36	3.1073	5.35e-08	3.8783e-06	3112	294925600	XP_002778961.1	683	6.75713e-76	conserved hypothetical protein [Perkinsus marinus ATCC 50983]	151559131	AP006488.2	46	1.55568e-12	Cyanidioschyzon merolae DNA, chromosome 6, complete genome, complete sequence	--	--	--	--	Q1I5C0	141	1.00024e-07	D-alanine--D-alanine ligase OS=Pseudomonas entomophila (strain L48) GN=ddl PE=3 SV=1	PF08015//PF02655//PF07478//PF06874//PF02786	Fungal mating-type pheromone//ATP-grasp domain//D-ala D-ala ligase C-terminus//Firmicute fructose-1,6-bisphosphatase//Carbamoyl-phosphate synthase L chain, ATP binding domain	GO:0007165//GO:0006000//GO:0006094//GO:0006096//GO:0046436//GO:0009252//GO:0006013//GO:0006098//GO:0015976	signal transduction//fructose metabolic process//gluconeogenesis//glycolysis//D-alanine metabolic process//peptidoglycan biosynthetic process//mannose metabolic process//pentose-phosphate shunt//carbon utilization	GO:0008716//GO:0000772//GO:0005524//GO:0046872//GO:0042132	D-alanine-D-alanine ligase activity//mating pheromone activity//ATP binding//metal ion binding//fructose 1,6-bisphosphate 1-phosphatase activity	GO:0016020	membrane	KOG3671	Actin regulatory protein (Wiskott-Aldrich syndrome protein)
comp8571_c0	121.428	11.7259	3.3723	5.4861e-08	3.9647e-06	339	--	--	--	--	--	--	--	--	--	--	--	--	--	--	--	--	--	--	--	--	--	--	--	--	--	--	--	--
comp6946_c0	80.6726	479.866	-2.5725	5.8003e-08	4.1789e-06	1130	56758062	AAW27171.1	774	4.00763e-96	SJCHGC09312 protein [Schistosoma japonicum]	--	--	--	--	--	K10752	RBBP4, HAT2, CAF1, MIS16	histone-binding protein RBBP4	http://www.genome.jp/dbget-bin/www_bget?ko:K10752	Q5RF92	768	2.82123e-96	Histone-binding protein RBBP4 OS=Pongo abelii GN=RBBP4 PE=2 SV=3	PF00400	WD domain, G-beta repeat	GO:0000122	negative regulation of transcription from RNA polymerase II promoter	GO:0005515	protein binding	GO:0016581//GO:0035098	NuRD complex//ESC/E(Z) complex	KOG0264	Nucleosome remodeling factor, subunit CAF1/NURF55/MSI1
comp32824_c0	198.727	5.8588	5.084	5.8466e-08	4.1994e-06	243	--	--	--	--	--	--	--	--	--	--	--	--	--	--	--	--	--	--	--	--	--	--	--	--	--	--	--	--
comp19856_c0	1568.87	303.195	2.3714	6.1374e-08	4.3948e-06	939	--	--	--	--	--	--	--	--	--	--	--	--	--	--	--	--	--	--	--	--	--	--	--	--	--	--	KOG3671	Actin regulatory protein (Wiskott-Aldrich syndrome protein)
comp18454_c1	38.1562	264.525	-2.7934	6.1569e-08	4.3954e-06	578	409043792	EKM53274.1	322	2.26434e-33	hypothetical protein PHACADRAFT_259507 [Phanerochaete carnosa HHB-10118-sp]	--	--	--	--	--	K03564	BCP, PRXQ, DOT5	peroxiredoxin Q/BCP	http://www.genome.jp/dbget-bin/www_bget?ko:K03564	P0AE52	182	1.43717e-15	Putative peroxiredoxin bcp OS=Escherichia coli (strain K12) GN=bcp PE=1 SV=1	PF08534//PF00578	Redoxin//AhpC/TSA family	GO:0055114	oxidation-reduction process	GO:0016209//GO:0016491	antioxidant activity//oxidoreductase activity	--	--	KOG0855	Alkyl hydroperoxide reductase, thiol specific antioxidant and related enzymes
comp17690_c0	10.4817	117.147	-3.4824	6.3984e-08	4.5539e-06	354	--	--	--	--	--	--	--	--	--	--	--	--	--	--	--	--	--	--	PF01114	Colipase, N-terminal domain	GO:0016042//GO:0007586	lipid catabolic process//digestion	GO:0008047	enzyme activator activity	GO:0005576	extracellular region	--	--
comp7240_c0	1446.2	7258.25	-2.3274	6.4564e-08	4.5813e-06	3217	328873228	EGG21595.1	1474	0	NAD(P)+ transhydrogenase [Dictyostelium fasciculatum]	121551644	CP000542.1	38	4.50473e-08	Verminephrobacter eiseniae EF01-2, complete genome	K00323	NNT	NAD(P) transhydrogenase	http://www.genome.jp/dbget-bin/www_bget?ko:K00323	Q2RSB4	611	9.09651e-68	NAD(P) transhydrogenase subunit beta OS=Rhodospirillum rubrum (strain ATCC 11170 / NCIB 8255) GN=pntB PE=1 SV=1	PF09453//PF01213//PF02233//PF00205//PF07992//PF02826//PF00070//PF01134	HIRA B motif//Adenylate cyclase associated (CAP) N terminal//NAD(P) transhydrogenase beta subunit//Thiamine pyrophosphate enzyme, central domain//Pyridine nucleotide-disulphide oxidoreductase//D-isomer specific 2-hydroxyacid dehydrogenase, NAD binding domain//Pyridine nucleotide-disulphide oxidoreductase//Glucose inhibited division protein A	GO:0006769//GO:0006355//GO:0055114//GO:0016568//GO:0046497//GO:0008033//GO:0007010	nicotinamide metabolic process//regulation of transcription, DNA-dependent//oxidation-reduction process//chromatin modification//nicotinate nucleotide metabolic process//tRNA processing//cytoskeleton organization	GO:0000287//GO:0050660//GO:0003682//GO:0048037//GO:0008746//GO:0030976//GO:0016491//GO:0008750//GO:0016616//GO:0050661//GO:0003779	magnesium ion binding//flavin adenine dinucleotide binding//chromatin binding//cofactor binding//NAD(P)+ transhydrogenase activity//thiamine pyrophosphate binding//oxidoreductase activity//NAD(P)+ transhydrogenase (AB-specific) activity//oxidoreductase activity, acting on the CH-OH group of donors, NAD or NADP as acceptor//NADP binding//actin binding	GO:0016021//GO:0005634//GO:0000785	integral to membrane//nucleus//chromatin	KOG2146	Splicing coactivator SRm160/300, subunit SRm160 (contains PWI domain)
comp5910_c0	83.3146	5.85051	3.8319	6.5318e-08	4.6209e-06	656	118162023	ABK64186.1	136	9.82896e-08	CBS domain-containing protein [Solenostemon scutellarioides]	--	--	--	--	--	--	--	--	--	Q9LEV3	129	6.86983e-08	CBS domain-containing protein CBSX3, mitochondrial OS=Arabidopsis thaliana GN=CBSX3 PE=1 SV=1	PF00571	CBS domain	--	--	GO:0005515	protein binding	--	--	--	--
comp14926_c0	56.7213	354.908	-2.6455	6.8359e-08	4.8215e-06	2501	302767148	XP_002966994.1	858	6.30376e-98	hypothetical protein SELMODRAFT_408296 [Selaginella moellendorffii]	--	--	--	--	--	K03654	recQ	ATP-dependent DNA helicase RecQ	http://www.genome.jp/dbget-bin/www_bget?ko:K03654	Q9FT74	668	6.34876e-75	ATP-dependent DNA helicase Q-like 1 OS=Arabidopsis thaliana GN=RECQL1 PE=2 SV=1	PF00270//PF00271//PF00570//PF03391	DEAD/DEAH box helicase//Helicase conserved C-terminal domain//HRDC domain//Nepovirus coat protein, central domain	GO:0044237	cellular metabolic process	GO:0005524//GO:0004386//GO:0008026//GO:0003676//GO:0016787//GO:0005198	ATP binding//helicase activity//ATP-dependent helicase activity//nucleic acid binding//hydrolase activity//structural molecule activity	GO:0019028//GO:0005622	viral capsid//intracellular	KOG0351	ATP-dependent DNA helicase
comp6386_c0	1.17555	54.3398	-5.5306	6.9481e-08	4.8859e-06	401	58386786	XP_315054.2	127	1.93557e-06	AGAP004956-PA [Anopheles gambiae str. PEST]	--	--	--	--	--	--	--	--	--	P30664	112	7.37624e-06	DNA replication licensing factor mcm4-B OS=Xenopus laevis GN=mcm4-b PE=1 SV=3	PF00296	Luciferase-like monooxygenase	GO:0055114	oxidation-reduction process	GO:0016705	oxidoreductase activity, acting on paired donors, with incorporation or reduction of molecular oxygen	--	--	KOG0478	DNA replication licensing factor, MCM4 component
comp25628_c0	130.588	12.9411	3.335	7.0225e-08	4.9235e-06	204	--	--	--	--	--	--	--	--	--	--	--	--	--	--	--	--	--	--	--	--	--	--	--	--	--	--	--	--
comp72313_c0	45.355	0.83638	5.761	7.196e-08	5.0152e-06	289	--	--	--	--	--	--	--	--	--	--	--	--	--	--	--	--	--	--	PF02535	ZIP Zinc transporter	GO:0055085//GO:0030001	transmembrane transport//metal ion transport	GO:0046873	metal ion transmembrane transporter activity	GO:0016020	membrane	KOG3000	Microtubule-binding protein involved in cell cycle control
comp8015_c1	113.785	636.743	-2.4844	7.1858e-08	5.0152e-06	1314	71014541	XP_758726.1	170	6.49077e-11	hypothetical protein UM02579.1 [Ustilago maydis 521]	--	--	--	--	--	--	--	--	--	Q8LFJ8	150	1.40082e-09	Replication protein A 32 kDa subunit B OS=Arabidopsis thaliana GN=RPA2B PE=2 SV=1	PF01336	OB-fold nucleic acid binding domain	--	--	GO:0003676	nucleic acid binding	--	--	KOG3108	Single-stranded DNA-binding replication protein A (RPA), medium (30 kD) subunit
comp17763_c0	22.7246	227.715	-3.3249	7.2947e-08	5.0614e-06	2691	19115671	NP_594759.1	176	2.57263e-10	P-type ATPase (predicted) [Schizosaccharomyces pombe 972h-]	--	--	--	--	--	K01530	E3.6.3.1	phospholipid-translocating ATPase	http://www.genome.jp/dbget-bin/www_bget?ko:K01530	Q9LK90	150	1.76056e-08	Putative phospholipid-transporting ATPase 8 OS=Arabidopsis thaliana GN=ALA8 PE=2 SV=1	PF04810//PF00006	Sec23/Sec24 zinc finger//ATP synthase alpha/beta family, nucleotide-binding domain	GO:0006886//GO:0006888	intracellular protein transport//ER to Golgi vesicle-mediated transport	GO:0005524//GO:0016787//GO:0008270//GO:0005488	ATP binding//hydrolase activity//zinc ion binding//binding	GO:0030127	COPII vesicle coat	KOG0206	P-type ATPase
comp6983_c0	76.6505	5.02657	3.9306	7.3054e-08	5.0614e-06	396	302837766	XP_002950442.1	127	1.10302e-06	hypothetical protein VOLCADRAFT_117556 [Volvox carteri f. nagariensis]	--	--	--	--	--	--	--	--	--	--	--	--	--	--	--	--	--	--	--	--	--	--	--
comp17258_c0	351.918	57.1863	2.6215	7.7191e-08	5.3323e-06	1425	15231918	NP_187461.1	291	1.12347e-25	MATE efflux family protein [Arabidopsis thaliana]	--	--	--	--	--	--	--	--	--	Q84K71	254	5.08426e-22	MATE efflux family protein 2, chloroplastic OS=Arabidopsis thaliana GN=DTX44 PE=2 SV=1	PF01554	MatE	GO:0006810//GO:0006879//GO:0071732//GO:0055085//GO:0071281//GO:0015893//GO:0015746//GO:0006855//GO:0071369	transport//cellular iron ion homeostasis//cellular response to nitric oxide//transmembrane transport//cellular response to iron ion//drug transport//citrate transport//drug transmembrane transport//cellular response to ethylene stimulus	GO:0015137//GO:0015238//GO:0015297	citrate transmembrane transporter activity//drug transmembrane transporter activity//antiporter activity	GO:0016020//GO:0005886	membrane//plasma membrane	KOG1347	Uncharacterized membrane protein, predicted efflux pump
comp19709_c0	77.0557	441.176	-2.5174	8.046e-08	5.5418e-06	619	397614360	EJK62751.1	368	1.01392e-38	hypothetical protein THAOC_16623 [Thalassiosira oceanica]	--	--	--	--	--	K03839	fldA, nifF, isiB	flavodoxin I	http://www.genome.jp/dbget-bin/www_bget?ko:K03839	P61949	294	3.55905e-31	Flavodoxin-1 OS=Escherichia coli (strain K12) GN=fldA PE=1 SV=2	PF00258	Flavodoxin	--	--	GO:0010181//GO:0016491	FMN binding//oxidoreductase activity	--	--	--	--
comp13208_c0	264.452	39.2186	2.7534	8.09e-08	5.5558e-06	1133	168033192	XP_001769100.1	172	7.5813e-11	predicted protein [Physcomitrella patens subsp. patens]	--	--	--	--	--	--	--	--	--	Q9Z2R9	124	4.70483e-06	Eukaryotic translation initiation factor 2-alpha kinase 1 OS=Mus musculus GN=Eif2ak1 PE=1 SV=2	PF06293//PF00069	Lipopolysaccharide kinase (Kdo/WaaP) family//Protein kinase domain	GO:0009103//GO:0006468	lipopolysaccharide biosynthetic process//protein phosphorylation	GO:0005524//GO:0004672//GO:0016773	ATP binding//protein kinase activity//phosphotransferase activity, alcohol group as acceptor	GO:0016020	membrane	KOG1924	RhoA GTPase effector DIA/Diaphanous
comp20607_c0	97.5275	545.116	-2.4827	8.1457e-08	5.5778e-06	474	--	--	--	--	--	--	--	--	--	--	--	--	--	--	--	--	--	--	--	--	--	--	--	--	--	--	--	--
comp13153_c0	285.077	43.5083	2.712	9.1572e-08	6.2522e-06	339	--	--	--	--	--	--	--	--	--	--	--	--	--	--	--	--	--	--	--	--	--	--	--	--	--	--	--	--
comp18078_c0	110.207	615.444	-2.4814	9.2129e-08	6.2719e-06	3491	356524043	XP_003530642.1	276	4.38138e-24	PREDICTED: uncharacterized protein LOC100806732 [Glycine max]	--	--	--	--	--	--	--	--	--	--	--	--	--	PF01079	Hint module	GO:0006508	proteolysis	GO:0008233//GO:0003824	peptidase activity//catalytic activity	--	--	KOG3638	Sonic hedgehog and related proteins
comp17721_c0	435.205	2249.96	-2.3701	9.3257e-08	6.3304e-06	3122	--	--	--	--	--	--	--	--	--	--	--	--	--	--	--	--	--	--	--	--	--	--	--	--	--	--	KOG3544	Collagens (type IV and type XIII), and related proteins
comp13282_c0	444.719	78.1662	2.5083	9.7369e-08	6.5905e-06	507	--	--	--	--	--	--	--	--	--	--	--	--	--	--	--	--	--	--	--	--	--	--	--	--	--	--	--	--
comp44353_c0	91.3469	7.49425	3.6075	9.8456e-08	6.645e-06	386	--	--	--	--	--	--	--	--	--	--	--	--	--	--	--	--	--	--	--	--	--	--	--	--	--	--	--	--
comp16650_c0	2117.03	175.349	3.5937	9.9822e-08	6.7178e-06	4308	146324661	XP_747093.2	966	7.47756e-111	alpha-galactosidase C [Aspergillus fumigatus Af293]	--	--	--	--	--	--	--	--	--	P27756	866	1.34957e-98	Alpha-galactosidase OS=Streptococcus mutans serotype c (strain ATCC 700610 / UA159) GN=aga PE=3 SV=3	PF00832//PF02065//PF02321	Ribosomal L39 protein//Melibiase//Outer membrane efflux protein	GO:0006810//GO:0042254//GO:0006412//GO:0005975	transport//ribosome biogenesis//translation//carbohydrate metabolic process	GO:0016798//GO:0004553//GO:0003735//GO:0005215	hydrolase activity, acting on glycosyl bonds//hydrolase activity, hydrolyzing O-glycosyl compounds//structural constituent of ribosome//transporter activity	GO:0005840//GO:0005622	ribosome//intracellular	KOG2510	SWI-SNF chromatin-remodeling complex protein
comp13353_c1	39.4261	0.420263	6.5517	1.0216e-07	6.8365e-06	289	--	--	--	--	--	--	--	--	--	--	--	--	--	--	--	--	--	--	PF07941	Potassium channel Kv1.4 tandem inactivation domain	GO:0006813	potassium ion transport	GO:0030955//GO:0005249	potassium ion binding//voltage-gated potassium channel activity	GO:0016021//GO:0008076	integral to membrane//voltage-gated potassium channel complex	--	--
comp65184_c0	75.821	5.00584	3.9209	1.0217e-07	6.8365e-06	494	--	--	--	--	--	--	--	--	--	--	--	--	--	--	--	--	--	--	--	--	--	--	--	--	--	--	KOG2385	Uncharacterized conserved protein
comp20637_c0	260.968	39.7467	2.715	1.0324e-07	6.8888e-06	502	--	--	--	--	--	--	--	--	--	--	--	--	--	--	--	--	--	--	--	--	--	--	--	--	--	--	--	--
comp12594_c0	145.23	17.1893	3.0788	1.1135e-07	7.4084e-06	539	--	--	--	--	--	--	--	--	--	--	--	--	--	--	--	--	--	--	--	--	--	--	--	--	--	--	--	--
comp13182_c0	872.466	167.272	2.3829	1.1352e-07	7.5319e-06	1117	330040254	XP_003239821.1	325	4.45427e-31	RNA-polymerase sigma factor [Cryptomonas paramecium]	--	--	--	--	--	K03086	SIG1, rpoD	RNA polymerase primary sigma factor	http://www.genome.jp/dbget-bin/www_bget?ko:K03086	Q6GGD8	315	3.64014e-31	RNA polymerase sigma factor RpoD OS=Staphylococcus aureus (strain MRSA252) GN=rpoD PE=3 SV=1	PF04539//PF00140//PF04542//PF04545	Sigma-70 region 3//Sigma-70 factor, region 1.2//Sigma-70 region 2//Sigma-70, region 4	GO:0006355//GO:0006352	regulation of transcription, DNA-dependent//DNA-dependent transcription, initiation	GO:0003677//GO:0016987//GO:0003700	DNA binding//sigma factor activity//sequence-specific DNA binding transcription factor activity	GO:0005667	transcription factor complex	KOG2992	Nucleolar GTPase/ATPase p130
comp18630_c1	56.0292	349.327	-2.6403	1.229e-07	8.1312e-06	660	255073479	XP_002500414.1	226	1.43217e-18	metal dependent hydrolase [Micromonas sp. RCC299]	--	--	--	--	--	--	--	--	--	A3DEQ2	121	1.88418e-06	5-methylthioadenosine/S-adenosylhomocysteine deaminase OS=Clostridium thermocellum (strain ATCC 27405 / DSM 1237) GN=mtaD PE=3 SV=1	PF07174//PF01979	Fibronectin-attachment protein (FAP)//Amidohydrolase family	--	--	GO:0016787//GO:0050840	hydrolase activity//extracellular matrix binding	GO:0005576	extracellular region	KOG3968	Atrazine chlorohydrolase/guanine deaminase
comp17218_c1	40.2124	264.525	-2.7177	1.3115e-07	8.6524e-06	643	--	--	--	--	--	--	--	--	--	--	--	--	--	--	--	--	--	--	--	--	--	--	--	--	--	--	--	--
comp16880_c0	130.431	704.739	-2.4338	1.3202e-07	8.6856e-06	1419	--	--	--	--	--	--	--	--	--	--	--	--	--	--	--	--	--	--	PF07425	Pardaxin	--	--	--	--	GO:0005576	extracellular region	KOG0335	ATP-dependent RNA helicase
comp18034_c0	576.437	36.809	3.969	1.3869e-07	9.099e-06	1695	255554176	XP_002518128.1	1189	1.77517e-150	Protein ABC1, mitochondrial precursor, putative [Ricinus communis]	--	--	--	--	--	K08869	ADCK, ABC1	aarF domain-containing kinase	http://www.genome.jp/dbget-bin/www_bget?ko:K08869	Q9K0N0	496	1.29702e-53	Probable ubiquinone biosynthesis protein UbiB OS=Neisseria meningitidis serogroup B (strain MC58) GN=ubiB PE=3 SV=1	PF01163//PF06176//PF07714//PF00069	RIO1 family//Lipopolysaccharide core biosynthesis protein (WaaY)//Protein tyrosine kinase//Protein kinase domain	GO:0009244//GO:0006468	lipopolysaccharide core region biosynthetic process//protein phosphorylation	GO:0005524//GO:0004672//GO:0003824	ATP binding//protein kinase activity//catalytic activity	--	--	KOG1235	Predicted unusual protein kinase
comp30853_c0	332.582	55.2093	2.5907	1.4675e-07	9.6007e-06	799	356548289	XP_003542535.1	276	1.54305e-24	PREDICTED: serine/threonine-protein kinase CTR1-like [Glycine max]	--	--	--	--	--	K14510	CTR1	serine/threonine-protein kinase CTR1	http://www.genome.jp/dbget-bin/www_bget?ko:K14510	P54744	194	2.46594e-15	Serine/threonine-protein kinase PknB OS=Mycobacterium leprae (strain TN) GN=pknB PE=3 SV=3	PF07714//PF00069	Protein tyrosine kinase//Protein kinase domain	GO:0006468	protein phosphorylation	GO:0005524//GO:0004672	ATP binding//protein kinase activity	--	--	KOG0192	Tyrosine kinase specific for activated (GTP-bound) p21cdc42Hs
comp20906_c0	243.296	36.7841	2.7256	1.5624e-07	1.0194e-05	264	--	--	--	--	--	--	--	--	--	--	--	--	--	--	--	--	--	--	PF04043	Plant invertase/pectin methylesterase inhibitor	GO:0005982//GO:0005985	starch metabolic process//sucrose metabolic process	GO:0004857//GO:0030599	enzyme inhibitor activity//pectinesterase activity	--	--	--	--
comp22883_c0	512.496	51.0067	3.3288	1.5817e-07	1.0291e-05	299	--	--	--	--	--	--	--	--	--	--	--	--	--	--	--	--	--	--	--	--	--	--	--	--	--	--	--	--
comp143026_c0	66.0786	3.34966	4.3021	1.5933e-07	1.0338e-05	530	--	--	--	--	--	357519516	XM_003629999.1	37	2.53259e-08	Medicago truncatula Protein kinase (MTR_8g091210) mRNA, complete cds	--	--	--	--	--	--	--	--	--	--	--	--	--	--	--	--	--	--
comp18988_c0	12013.8	2526.79	2.2493	1.6025e-07	1.0369e-05	1813	145349935	XP_001419382.1	512	2.91834e-57	predicted protein [Ostreococcus lucimarinus CCE9901]	--	--	--	--	--	K03969	pspA	phage shock protein A	http://www.genome.jp/dbget-bin/www_bget?ko:K03969	O32201	203	2.63672e-16	Protein LiaH OS=Bacillus subtilis (strain 168) GN=liaH PE=2 SV=1	PF06621//PF05478//PF06009//PF10186//PF02403	Single-minded protein C-terminus//Prominin//Laminin Domain II//UV radiation resistance protein and autophagy-related subunit 14//Seryl-tRNA synthetase N-terminal domain	GO:0006355//GO:0006434//GO:0006544//GO:0010508//GO:0006566//GO:0006563//GO:0007155	regulation of transcription, DNA-dependent//seryl-tRNA aminoacylation//glycine metabolic process//positive regulation of autophagy//threonine metabolic process//L-serine metabolic process//cell adhesion	GO:0003677//GO:0005524//GO:0004828//GO:0000166//GO:0003700	DNA binding//ATP binding//serine-tRNA ligase activity//nucleotide binding//sequence-specific DNA binding transcription factor activity	GO:0005737//GO:0005667//GO:0016021//GO:0005604//GO:0005634	cytoplasm//transcription factor complex//integral to membrane//basement membrane//nucleus	KOG3544	Collagens (type IV and type XIII), and related proteins
comp39951_c0	59.5599	2.92526	4.3477	1.7382e-07	1.1216e-05	336	--	--	--	--	--	--	--	--	--	--	--	--	--	--	--	--	--	--	--	--	--	--	--	--	--	--	--	--
comp12078_c0	27356.3	5239.29	2.3844	1.7714e-07	1.1399e-05	3298	145349576	XP_001419206.1	864	8.07365e-102	predicted protein [Ostreococcus lucimarinus CCE9901]	387159419	JQ793376.1	999	0	Pyropia yezoensis strain OUCLXC DnaJ mRNA, complete cds	K09503	DNAJA2	DnaJ homolog subfamily A member 2	http://www.genome.jp/dbget-bin/www_bget?ko:K09503	P43644	800	5.08191e-94	DnaJ protein homolog ANJ1 OS=Atriplex nummularia PE=2 SV=1	PF01556//PF00684//PF00226//PF01155	DnaJ C terminal domain//DnaJ central domain//DnaJ domain//Hydrogenase expression/synthesis hypA family	GO:0006457//GO:0006260//GO:0009408//GO:0006464	protein folding//DNA replication//response to heat//cellular protein modification process	GO:0005524//GO:0031072//GO:0046872//GO:0051082//GO:0016151	ATP binding//heat shock protein binding//metal ion binding//unfolded protein binding//nickel cation binding	GO:0005737	cytoplasm	KOG0712	Molecular chaperone (DnaJ superfamily)
comp18463_c2	400.721	69.902	2.5192	1.805e-07	1.1583e-05	685	--	--	--	--	--	--	--	--	--	--	--	--	--	--	--	--	--	--	PF07221	N-acylglucosamine 2-epimerase (GlcNAc 2-epimerase)	GO:0006013//GO:0006000	mannose metabolic process//fructose metabolic process	GO:0004476	mannose-6-phosphate isomerase activity	--	--	KOG3671	Actin regulatory protein (Wiskott-Aldrich syndrome protein)
comp20793_c0	694.203	82.315	3.0761	1.8488e-07	1.1832e-05	462	--	--	--	--	--	--	--	--	--	--	--	--	--	--	--	--	--	--	PF02866	lactate/malate dehydrogenase, alpha/beta C-terminal domain	GO:0055114	oxidation-reduction process	GO:0016616	oxidoreductase activity, acting on the CH-OH group of donors, NAD or NADP as acceptor	--	--	KOG4715	SWI/SNF-related matrix-associated actin-dependent regulator of chromatin
comp36065_c0	223.854	13.8479	4.0148	1.911e-07	1.2197e-05	344	--	--	--	--	--	--	--	--	--	--	--	--	--	--	--	--	--	--	--	--	--	--	--	--	--	--	--	--
comp15439_c0	2516.84	87.7038	4.8428	1.9733e-07	1.256e-05	1728	310743900	BAJ23881.1	240	1.90086e-19	fructose 1,6-bisphosphatase [Marsupenaeus japonicus]	--	--	--	--	--	--	--	--	--	Q72RN8	267	4.34988e-24	Fructose-1,6-bisphosphatase class 1 OS=Leptospira interrogans serogroup Icterohaemorrhagiae serovar copenhageni (strain Fiocruz L1-130) GN=fbp PE=3 SV=2	PF00316	Fructose-1-6-bisphosphatase	GO:0005975	carbohydrate metabolic process	GO:0042578	phosphoric ester hydrolase activity	--	--	KOG1458	Fructose-1,6-bisphosphatase
comp14663_c1	188.957	27.5922	2.7757	1.9792e-07	1.2564e-05	1051	--	--	--	--	--	--	--	--	--	--	--	--	--	--	--	--	--	--	PF03964	Chorion family 2	GO:0007275	multicellular organismal development	--	--	GO:0042600	chorion	KOG2510	SWI-SNF chromatin-remodeling complex protein
comp15640_c0	33.0569	461.355	-3.8029	2.0011e-07	1.2669e-05	682	--	--	--	--	--	--	--	--	--	--	--	--	--	--	--	--	--	--	--	--	--	--	--	--	--	--	KOG3544	Collagens (type IV and type XIII), and related proteins
comp18735_c4	29.6836	203.282	-2.7757	2.1182e-07	1.3374e-05	1323	357493449	XP_003617013.1	933	7.17893e-116	Tousled-like kinase [Medicago truncatula]	--	--	--	--	--	K08864	TLK	tousled-like kinase	http://www.genome.jp/dbget-bin/www_bget?ko:K08864	P0C8M8	331	6.13883e-32	Probable serine/threonine-protein kinase CCRP1 OS=Zea mays GN=CCRP1 PE=1 SV=1	PF01163//PF07714//PF00069	RIO1 family//Protein tyrosine kinase//Protein kinase domain	GO:0016310//GO:0006468	phosphorylation//protein phosphorylation	GO:0005524//GO:0004672//GO:0000166//GO:0003824	ATP binding//protein kinase activity//nucleotide binding//catalytic activity	--	--	KOG1151	Tousled-like protein kinase
comp18387_c0	810.704	3906.87	-2.2688	2.3124e-07	1.4561e-05	3052	359489082	XP_002264736.2	605	2.77975e-66	PREDICTED: xylulose 5-phosphate/phosphate translocator, chloroplastic-like [Vitis vinifera]	--	--	--	--	--	K15283	SLC35E1	solute carrier family 35, member E1	http://www.genome.jp/dbget-bin/www_bget?ko:K15283	P21727	528	3.00032e-57	Triose phosphate/phosphate translocator, chloroplastic OS=Pisum sativum PE=1 SV=1	PF05757//PF06112//PF08449//PF10278//PF01787//PF00892//PF07741//PF04142//PF06003	Oxygen evolving enhancer protein 3 (PsbQ)//Gammaherpesvirus capsid protein//UAA transporter family//Mediator of RNA pol II transcription subunit 19//Ilarvirus coat protein//EamA-like transporter family//Brf1-like TBP-binding domain//Nucleotide-sugar transporter//Survival motor neuron protein (SMN)	GO:0045893//GO:0006357//GO:0006397//GO:0055085//GO:0006413//GO:0008643//GO:0015979	positive regulation of transcription, DNA-dependent//regulation of transcription from RNA polymerase II promoter//mRNA processing//transmembrane transport//translational initiation//carbohydrate transport//photosynthesis	GO:0003723//GO:0008270//GO:0001104//GO:0005351//GO:0005509	RNA binding//zinc ion binding//RNA polymerase II transcription cofactor activity//sugar:hydrogen symporter activity//calcium ion binding	GO:0016020//GO:0009523//GO:0019028//GO:0019898//GO:0005737//GO:0000139//GO:0009654//GO:0019012//GO:0016021//GO:0005634//GO:0016592	membrane//photosystem II//viral capsid//extrinsic to membrane//cytoplasm//Golgi membrane//oxygen evolving complex//virion//integral to membrane//nucleus//mediator complex	KOG1441	Glucose-6-phosphate/phosphate and phosphoenolpyruvate/phosphate antiporter
comp18836_c0	99113.8	21483.2	2.2059	2.4408e-07	1.5328e-05	1070	--	--	--	--	--	--	--	--	--	--	--	--	--	--	--	--	--	--	PF01213//PF05279//PF01442	Adenylate cyclase associated (CAP) N terminal//Aspartyl beta-hydroxylase N-terminal region//Apolipoprotein A1/A4/E domain	GO:0006869//GO:0007010//GO:0042157	lipid transport//cytoskeleton organization//lipoprotein metabolic process	GO:0008289//GO:0003779	lipid binding//actin binding	GO:0016020//GO:0005576	membrane//extracellular region	KOG4229	Myosin VII, myosin IXB and related myosins
comp20069_c0	160.755	810.716	-2.3343	2.4918e-07	1.5607e-05	461	--	--	--	--	--	--	--	--	--	--	--	--	--	--	--	--	--	--	--	--	--	--	--	--	--	--	KOG1922	Rho GTPase effector BNI1 and related formins
comp18690_c0	45.2998	287.793	-2.6675	2.5808e-07	1.6015e-05	440	--	--	--	--	--	--	--	--	--	--	--	--	--	--	--	--	--	--	PF01654	Bacterial Cytochrome Ubiquinol Oxidase	--	--	--	--	GO:0016020	membrane	--	--
comp20787_c0	1357.81	267.225	2.3451	2.5718e-07	1.6015e-05	772	--	--	--	--	--	--	--	--	--	--	--	--	--	--	--	--	--	--	--	--	--	--	--	--	--	--	KOG3671	Actin regulatory protein (Wiskott-Aldrich syndrome protein)
comp22296_c0	348.069	60.0991	2.534	2.5746e-07	1.6015e-05	622	--	--	--	--	--	--	--	--	--	--	--	--	--	--	--	--	--	--	--	--	--	--	--	--	--	--	--	--
comp61111_c0	4.7022	74.0217	-3.9765	2.5843e-07	1.6015e-05	950	--	--	--	--	--	--	--	--	--	--	--	--	--	--	--	--	--	--	PF02993//PF05793//PF02724	Minor capsid protein VI//Transcription initiation factor IIF, alpha subunit (TFIIF-alpha)//CDC45-like protein	GO:0006270//GO:0045893	DNA replication initiation//positive regulation of transcription, DNA-dependent	GO:0003677	DNA binding	GO:0005634//GO:0019028	nucleus//viral capsid	KOG0213	Splicing factor 3b, subunit 1
comp13690_c0	13.6663	122.523	-3.1644	2.607e-07	1.6113e-05	588	--	--	--	--	--	--	--	--	--	--	--	--	--	--	--	--	--	--	PF06112	Gammaherpesvirus capsid protein	--	--	--	--	GO:0019028	viral capsid	KOG2146	Splicing coactivator SRm160/300, subunit SRm160 (contains PWI domain)
comp13266_c0	4399.28	396.553	3.4717	2.6364e-07	1.6253e-05	1334	--	--	--	--	--	--	--	--	--	--	--	--	--	--	--	--	--	--	--	--	--	--	--	--	--	--	--	--
comp8525_c0	230.195	37.1836	2.6301	2.7344e-07	1.6812e-05	495	--	--	--	--	--	--	--	--	--	--	--	--	--	--	--	--	--	--	--	--	--	--	--	--	--	--	--	--
comp18650_c1	376.692	4.58143	6.3614	2.7578e-07	1.6912e-05	496	--	--	--	--	--	--	--	--	--	--	--	--	--	--	--	--	--	--	--	--	--	--	--	--	--	--	--	--
comp31586_c0	132.287	10.0158	3.7233	2.7904e-07	1.7067e-05	231	--	--	--	--	--	--	--	--	--	--	--	--	--	--	--	--	--	--	--	--	--	--	--	--	--	--	--	--
comp13348_c0	57.1576	2.92526	4.2883	2.8322e-07	1.7278e-05	203	--	--	--	--	--	--	--	--	--	--	--	--	--	--	--	--	--	--	--	--	--	--	--	--	--	--	--	--
comp92118_c0	0	37.6578	#NAME?	2.8705e-07	1.7466e-05	946	367012415	XP_003680708.1	877	1.58961e-103	hypothetical protein TDEL_0C06080 [Torulaspora delbrueckii]	302830633	XM_002946837.1	46	4.61962e-13	Volvox carteri f. nagariensis hypothetical protein, mRNA	K02324	POLE1	DNA polymerase epsilon subunit 1	http://www.genome.jp/dbget-bin/www_bget?ko:K02324	Q4WXH8	846	1.8418e-100	DNA polymerase epsilon catalytic subunit A OS=Neosartorya fumigata (strain ATCC MYA-4609 / Af293 / CBS 101355 / FGSC A1100) GN=pol2 PE=3 SV=1	PF00136	DNA polymerase family B	GO:0045750//GO:0006260//GO:0051567//GO:0048579//GO:0006306//GO:0008283//GO:0009793	positive regulation of S phase of mitotic cell cycle//DNA replication//histone H3-K9 methylation//negative regulation of long-day photoperiodism, flowering//DNA methylation//cell proliferation//embryo development ending in seed dormancy	GO:0003677//GO:0003676//GO:0003887//GO:0000166	DNA binding//nucleic acid binding//DNA-directed DNA polymerase activity//nucleotide binding	GO:0048046//GO:0008622//GO:0042575	apoplast//epsilon DNA polymerase complex//DNA polymerase complex	KOG1798	DNA polymerase epsilon, catalytic subunit A
comp18387_c2	2969.51	621.785	2.2557	3.1165e-07	1.8914e-05	793	--	--	--	--	--	--	--	--	--	--	--	--	--	--	--	--	--	--	--	--	--	--	--	--	--	--	--	--
comp16763_c0	2747.66	597.866	2.2003	3.1922e-07	1.9324e-05	2349	--	--	--	--	--	--	--	--	--	--	--	--	--	--	--	--	--	--	--	--	--	--	--	--	--	--	KOG1187	Serine/threonine protein kinase
comp16511_c0	56.0332	323.483	-2.5293	3.2827e-07	1.982e-05	954	--	--	--	--	--	--	--	--	--	--	--	--	--	--	--	--	--	--	--	--	--	--	--	--	--	--	KOG3544	Collagens (type IV and type XIII), and related proteins
comp25710_c0	4.26187	128.212	-4.9109	3.3213e-07	2.0002e-05	443	302833461	XP_002948294.1	153	1.34388e-10	hypothetical protein VOLCADRAFT_88491 [Volvox carteri f. nagariensis]	--	--	--	--	--	--	--	--	--	--	--	--	--	--	--	--	--	--	--	--	--	--	--
comp16277_c0	853.402	176.205	2.276	3.3562e-07	2.0161e-05	559	--	--	--	--	--	--	--	--	--	--	--	--	--	--	--	--	--	--	--	--	--	--	--	--	--	--	--	--
comp10274_c0	145.473	19.2201	2.9201	3.4921e-07	2.087e-05	229	--	--	--	--	--	--	--	--	--	--	--	--	--	--	--	--	--	--	--	--	--	--	--	--	--	--	--	--
comp15810_c0	209.33	33.4096	2.6474	3.4916e-07	2.087e-05	588	296188976	XP_002742587.1	147	6.94091e-09	PREDICTED: ATP-dependent (S)-NAD(P)H-hydrate dehydratase [Callithrix jacchus]	--	--	--	--	--	--	--	--	--	B7PBI5	124	4.92297e-07	ATP-dependent (S)-NAD(P)H-hydrate dehydratase OS=Ixodes scapularis GN=ISCW003308 PE=3 SV=1	PF04732	Intermediate filament head (DNA binding) region	--	--	--	--	GO:0005882	intermediate filament	KOG3974	Predicted sugar kinase
comp24899_c0	113.69	7.93939	3.8399	3.5063e-07	2.0902e-05	285	--	--	--	--	--	--	--	--	--	--	--	--	--	--	--	--	--	--	--	--	--	--	--	--	--	--	--	--
comp20385_c0	349.96	1649.26	-2.2366	3.633e-07	2.1602e-05	2748	224082486	XP_002306711.1	2855	0	predicted protein [Populus trichocarpa]	170944886	CU638744.1	83	3.71012e-33	Podospora anserina S mat+ genomic DNA chromosome 6, supercontig 2	K10807	RRM1	ribonucleoside-diphosphate reductase subunit M1	http://www.genome.jp/dbget-bin/www_bget?ko:K10807	P21524	2693	0	Ribonucleoside-diphosphate reductase large chain 1 OS=Saccharomyces cerevisiae (strain ATCC 204508 / S288c) GN=RNR1 PE=1 SV=2	PF02867//PF00317	Ribonucleotide reductase, barrel domain//Ribonucleotide reductase, all-alpha domain	GO:0009202//GO:0006260//GO:0055114//GO:0046686//GO:0009186//GO:0006144//GO:0006206	deoxyribonucleoside triphosphate biosynthetic process//DNA replication//oxidation-reduction process//response to cadmium ion//deoxyribonucleoside diphosphate metabolic process//purine nucleobase metabolic process//pyrimidine nucleobase metabolic process	GO:0005524//GO:0004748	ATP binding//ribonucleoside-diphosphate reductase activity, thioredoxin disulfide as acceptor	GO:0005971	ribonucleoside-diphosphate reductase complex	KOG1112	Ribonucleotide reductase, alpha subunit
comp19838_c0	5144.85	860.343	2.5801	3.7282e-07	2.2112e-05	5003	270013742	EFA10190.1	2485	0	hypothetical protein TcasGA2_TC012382 [Tribolium castaneum]	--	--	--	--	--	K12828	SF3B1, SAP155	splicing factor 3B subunit 1	http://www.genome.jp/dbget-bin/www_bget?ko:K12828	P48631	732	7.90161e-84	Omega-6 fatty acid desaturase, endoplasmic reticulum isozyme 2 OS=Glycine max GN=FAD2-2 PE=2 SV=1	PF01602//PF00487//PF02985//PF00514//PF11960	Adaptin N terminal region//Fatty acid desaturase//HEAT repeat//Armadillo/beta-catenin-like repeat//Domain of unknown function (DUF3474)	GO:0006886//GO:0055114//GO:0016192//GO:0006629	intracellular protein transport//oxidation-reduction process//vesicle-mediated transport//lipid metabolic process	GO:0005515//GO:0016717	protein binding//oxidoreductase activity, acting on paired donors, with oxidation of a pair of donors resulting in the reduction of molecular oxygen to two molecules of water	GO:0030117	membrane coat	KOG0213	Splicing factor 3b, subunit 1
comp23464_c0	126.716	15.4709	3.034	3.7695e-07	2.2301e-05	266	--	--	--	--	--	--	--	--	--	--	--	--	--	--	--	--	--	--	--	--	--	--	--	--	--	--	--	--
comp12250_c0	1422.93	298.337	2.2538	3.8396e-07	2.2659e-05	1217	298709874	CBJ26214.1	313	2.37521e-29	conserved unknown protein [Ectocarpus siliculosus]	--	--	--	--	--	--	--	--	--	Q3K8U2	144	1.36625e-08	Histidinol-phosphate aminotransferase 2 OS=Pseudomonas fluorescens (strain Pf0-1) GN=hisC2 PE=1 SV=1	PF05001//PF00155	RNA polymerase Rpb1 C-terminal repeat//Aminotransferase class I and II	GO:0009058//GO:0006366	biosynthetic process//transcription from RNA polymerase II promoter	GO:0003677//GO:0016740//GO:0030170	DNA binding//transferase activity//pyridoxal phosphate binding	GO:0005665	DNA-directed RNA polymerase II, core complex	KOG3630	Nuclear pore complex, Nup214/CAN component
comp11783_c0	8165.65	1244.28	2.7143	3.9315e-07	2.3143e-05	1044	--	--	--	--	--	--	--	--	--	--	--	--	--	--	--	--	--	--	--	--	--	--	--	--	--	--	--	--
comp18257_c0	64.8007	359.439	-2.4717	3.9888e-07	2.3421e-05	2807	308801233	XP_003077930.1	288	7.17844e-25	bile acid:sodium symporter family protein (ISS) [Ostreococcus tauri]	--	--	--	--	--	K03453	TC.BASS	bile acid:Na+ symporter, BASS family	http://www.genome.jp/dbget-bin/www_bget?ko:K03453	F4JPW1	214	1.1713e-16	Probable sodium/metabolite cotransporter BASS5, chloroplastic OS=Arabidopsis thaliana GN=BASS5 PE=2 SV=1	PF04758//PF11716//PF01758//PF06936	Ribosomal protein S30//Mycothiol maleylpyruvate isomerase N-terminal domain//Sodium Bile acid symporter family//Selenoprotein S (SelS)	GO:0015721//GO:0006886//GO:0042254//GO:0006412//GO:0006814	bile acid and bile salt transport//intracellular protein transport//ribosome biogenesis//translation//sodium ion transport	GO:0046872//GO:0008508//GO:0008430//GO:0003735	metal ion binding//bile acid:sodium symporter activity//selenium binding//structural constituent of ribosome	GO:0016020//GO:0005840//GO:0005622//GO:0030176	membrane//ribosome//intracellular//integral to endoplasmic reticulum membrane	KOG2718	Na+-bile acid cotransporter
comp7223_c0	578.138	2680.37	-2.2129	4.1351e-07	2.4219e-05	1392	--	--	--	--	--	--	--	--	--	--	--	--	--	--	--	--	--	--	--	--	--	--	--	--	--	--	--	--
comp79641_c0	63.2871	1.67276	5.2416	4.1846e-07	2.4449e-05	231	--	--	--	--	--	--	--	--	--	--	--	--	--	--	--	--	--	--	PF07174	Fibronectin-attachment protein (FAP)	--	--	GO:0050840	extracellular matrix binding	GO:0005576	extracellular region	KOG0131	Splicing factor 3b, subunit 4
comp9307_c0	56.2298	2.91696	4.2688	4.2577e-07	2.4814e-05	572	--	--	--	--	--	--	--	--	--	--	--	--	--	--	--	--	--	--	--	--	--	--	--	--	--	--	--	--
comp7509_c1	283.15	49.8579	2.5057	4.3905e-07	2.5525e-05	222	--	--	--	--	--	--	--	--	--	--	--	--	--	--	--	--	--	--	--	--	--	--	--	--	--	--	--	--
comp9522_c0	2521.19	36.7178	6.1015	4.5197e-07	2.6211e-05	1066	397622314	EJK66644.1	741	1.75939e-93	hypothetical protein THAOC_12421 [Thalassiosira oceanica]	--	--	--	--	--	K01807	rpiA	ribose 5-phosphate isomerase A	http://www.genome.jp/dbget-bin/www_bget?ko:K01807	A9VID8	450	6.26675e-52	Ribose-5-phosphate isomerase A OS=Bacillus weihenstephanensis (strain KBAB4) GN=rpiA PE=3 SV=1	PF06026	Ribose 5-phosphate isomerase A (phosphoriboisomerase A)	GO:0006098//GO:0015976//GO:0009052	pentose-phosphate shunt//carbon utilization//pentose-phosphate shunt, non-oxidative branch	GO:0004751	ribose-5-phosphate isomerase activity	--	--	KOG3075	Ribose 5-phosphate isomerase
comp8967_c0	39.9687	0.83638	5.5786	4.8347e-07	2.7969e-05	646	302835672	XP_002949397.1	280	1.71978e-26	hypothetical protein VOLCADRAFT_89823 [Volvox carteri f. nagariensis]	--	--	--	--	--	K10704	UBE2V	ubiquitin-conjugating enzyme E2 variant	http://www.genome.jp/dbget-bin/www_bget?ko:K10704	--	--	--	--	PF04116//PF04347	Fatty acid hydroxylase superfamily//Flagellar biosynthesis protein, FliO	GO:0046471//GO:0055114//GO:0006636//GO:0080167//GO:0006633//GO:0043064	phosphatidylglycerol metabolic process//oxidation-reduction process//unsaturated fatty acid biosynthetic process//response to karrikin//fatty acid biosynthetic process//flagellum organization	GO:0005506//GO:0052637//GO:0016491	iron ion binding//delta 3-trans-hexadecenoic acid phosphatidylglycerol desaturase activity//oxidoreductase activity	GO:0019861//GO:0016021//GO:0009507	flagellum//integral to membrane//chloroplast	KOG3011	Ubiquitin-conjugating enzyme
comp36530_c0	251.701	43.5705	2.5303	4.8904e-07	2.8222e-05	922	--	--	--	--	--	--	--	--	--	--	--	--	--	--	--	--	--	--	--	--	--	--	--	--	--	--	--	--
comp16987_c0	25376.2	5755.12	2.1406	4.9715e-07	2.8619e-05	2522	--	--	--	--	--	--	--	--	--	--	--	--	--	--	--	--	--	--	PF01442	Apolipoprotein A1/A4/E domain	GO:0006869//GO:0042157	lipid transport//lipoprotein metabolic process	GO:0008289	lipid binding	GO:0005576	extracellular region	KOG3660	Sodium-neurotransmitter symporter
comp8485_c0	2471.95	543.408	2.1855	5.0183e-07	2.8818e-05	1304	--	--	--	--	--	--	--	--	--	--	--	--	--	--	--	--	--	--	--	--	--	--	--	--	--	--	KOG3544	Collagens (type IV and type XIII), and related proteins
comp29224_c0	104.376	11.7135	3.1556	5.0697e-07	2.9042e-05	395	--	--	--	--	--	--	--	--	--	--	--	--	--	--	--	--	--	--	--	--	--	--	--	--	--	--	--	--
comp117685_c0	39.4772	0.83638	5.5607	5.0859e-07	2.9064e-05	290	--	--	--	--	--	--	--	--	--	--	--	--	--	--	--	--	--	--	--	--	--	--	--	--	--	--	KOG4090	Uncharacterized conserved protein
comp12130_c0	1418.17	6374.8	-2.1684	5.1886e-07	2.9579e-05	1133	--	--	--	--	--	--	--	--	--	--	--	--	--	--	--	--	--	--	PF01213//PF02557	Adenylate cyclase associated (CAP) N terminal//D-alanyl-D-alanine carboxypeptidase	GO:0006508//GO:0007010	proteolysis//cytoskeleton organization	GO:0003779//GO:0008233	actin binding//peptidase activity	--	--	--	--
comp5870_c0	30.8592	0	Inf	5.2066e-07	2.961e-05	311	--	--	--	--	--	--	--	--	--	--	--	--	--	--	--	--	--	--	--	--	--	--	--	--	--	--	--	--
comp6518_c0	52.9429	0.420263	6.977	5.3052e-07	3.0097e-05	332	--	--	--	--	--	--	--	--	--	--	--	--	--	--	--	--	--	--	--	--	--	--	--	--	--	--	--	--
comp16293_c0	515.441	104.976	2.2957	5.6573e-07	3.2018e-05	1000	145473819	XP_001462573.1	202	6.28686e-15	hypothetical protein [Paramecium tetraurelia strain d4-2]	--	--	--	--	--	--	--	--	--	--	--	--	--	--	--	--	--	--	--	--	--	KOG0118	FOG: RRM domain
comp14145_c0	175.499	26.7227	2.7153	6.3065e-07	3.552e-05	605	--	--	--	--	--	--	--	--	--	--	--	--	--	--	--	--	--	--	PF03652	Uncharacterised protein family (UPF0081)	GO:0006281//GO:0006974//GO:0006310	DNA repair//response to DNA damage stimulus//DNA recombination	GO:0016788	hydrolase activity, acting on ester bonds	GO:0005737	cytoplasm	--	--
comp17545_c0	8.13056	89.1677	-3.4551	6.2937e-07	3.552e-05	269	--	--	--	--	--	--	--	--	--	--	--	--	--	--	--	--	--	--	--	--	--	--	--	--	--	--	--	--
comp17944_c0	222.23	36.7966	2.5944	6.3963e-07	3.594e-05	497	224486258	ACN51894.1	217	1.91048e-18	glutamine-oxaloacetic transaminase [Daphnia magna]	--	--	--	--	--	K14454	GOT1	aspartate aminotransferase, cytoplasmic	http://www.genome.jp/dbget-bin/www_bget?ko:K14454	P17174	200	3.94301e-17	Aspartate aminotransferase, cytoplasmic OS=Homo sapiens GN=GOT1 PE=1 SV=3	PF00155	Aminotransferase class I and II	GO:0006571//GO:0043581//GO:0000162//GO:0006525//GO:0006522//GO:0006107//GO:0009058//GO:0009821//GO:0009094//GO:0006531//GO:0006520//GO:0006560//GO:0006536//GO:0006534//GO:0015976	tyrosine biosynthetic process//mycelium development//tryptophan biosynthetic process//arginine metabolic process//alanine metabolic process//oxaloacetate metabolic process//biosynthetic process//alkaloid biosynthetic process//L-phenylalanine biosynthetic process//aspartate metabolic process//cellular amino acid metabolic process//proline metabolic process//glutamate metabolic process//cysteine me…	GO:0030170//GO:0004069//GO:0080130//GO:0016740	pyridoxal phosphate binding//L-aspartate:2-oxoglutarate aminotransferase activity//L-phenylalanine:2-oxoglutarate aminotransferase activity//transferase activity	--	--	KOG1411	Aspartate aminotransferase/Glutamic oxaloacetic transaminase AAT1/GOT2
comp18564_c0	120.979	595.181	-2.2986	6.7441e-07	3.7804e-05	461	--	--	--	--	--	--	--	--	--	--	--	--	--	--	--	--	--	--	--	--	--	--	--	--	--	--	KOG4462	WASP-interacting protein VRP1/WIP, contains WH2 domain
comp15727_c0	198.224	32.1654	2.6235	7.0853e-07	3.9622e-05	418	229328281	YP_002860257.1	159	8.69894e-12	ribosomal protein S13 [Megaceros aenigmaticus]	--	--	--	--	--	K02952	RP-S13, rpsM	small subunit ribosomal protein S13	http://www.genome.jp/dbget-bin/www_bget?ko:K02952	B0T2E4	181	4.96849e-16	30S ribosomal protein S13 OS=Caulobacter sp. (strain K31) GN=rpsM PE=3 SV=1	PF00416//PF10391	Ribosomal protein S13/S18//Fingers domain of DNA polymerase lambda	GO:0042254//GO:0006412	ribosome biogenesis//translation	GO:0003723//GO:0016779//GO:0003735	RNA binding//nucleotidyltransferase activity//structural constituent of ribosome	GO:0005840//GO:0043229//GO:0005622//GO:0044444	ribosome//intracellular organelle//intracellular//cytoplasmic part	KOG3311	Ribosomal protein S18
comp17740_c1	101.687	501.478	-2.302	7.1151e-07	3.9694e-05	2831	402887515	XP_003907137.1	2679	0	PREDICTED: DNA-directed RNA polymerase III subunit RPC2 isoform 2 [Papio anubis]	158297006	XM_317312.4	48	1.09279e-13	Anopheles gambiae str. PEST AGAP008151-PA (AgaP_AGAP008151) mRNA, partial cds	K03021	RPC2, POLR3B	DNA-directed RNA polymerase III subunit RPC2	http://www.genome.jp/dbget-bin/www_bget?ko:K03021	Q8CFI7	1548	0	DNA-directed RNA polymerase II subunit RPB2 OS=Mus musculus GN=Polr2b PE=2 SV=2	PF04566//PF04561//PF00562//PF04567//PF04565//PF04560	RNA polymerase Rpb2, domain 4//RNA polymerase Rpb2, domain 2//RNA polymerase Rpb2, domain 6//RNA polymerase Rpb2, domain 5//RNA polymerase Rpb2, domain 3//RNA polymerase Rpb2, domain 7	GO:0006351//GO:0006144//GO:0006206//GO:0048518	transcription, DNA-dependent//purine nucleobase metabolic process//pyrimidine nucleobase metabolic process//positive regulation of biological process	GO:0097159//GO:1901363//GO:0003677//GO:0016779//GO:0003899	organic cyclic compound binding//heterocyclic compound binding//DNA binding//nucleotidyltransferase activity//DNA-directed RNA polymerase activity	GO:0005730	nucleolus	KOG0215	RNA polymerase III, second largest subunit
comp9094_c0	9.60099	94.1445	-3.2936	7.3428e-07	4.0867e-05	1305	--	--	--	--	--	--	--	--	--	--	--	--	--	--	--	--	--	--	--	--	--	--	--	--	--	--	KOG1187	Serine/threonine protein kinase
comp18666_c0	1907.13	356.968	2.4175	7.4887e-07	4.1581e-05	2152	380486132	CCF38904.1	143	7.63874e-07	endoglucanase-4 [Colletotrichum higginsianum]	--	--	--	--	--	--	--	--	--	P50272	142	1.34989e-08	Putative polysaccharide-binding protein OS=Porphyra purpurea PE=2 SV=1	PF00734	Fungal cellulose binding domain	GO:0005975	carbohydrate metabolic process	GO:0030248//GO:0004553	cellulose binding//hydrolase activity, hydrolyzing O-glycosyl compounds	GO:0005576	extracellular region	--	--
comp19904_c0	720.259	3089.68	-2.1009	7.5917e-07	4.2053e-05	1979	22654991	AAM98087.1	1402	0	At1g24280/F3I6_22 [Arabidopsis thaliana]	169155030	AM849034.1	42	1.64616e-10	Clavibacter michiganensis subsp. sepedonicus complete genome	K00036	G6PD, zwf	glucose-6-phosphate 1-dehydrogenase	http://www.genome.jp/dbget-bin/www_bget?ko:K00036	Q27464	1161	6.90016e-150	Glucose-6-phosphate 1-dehydrogenase OS=Caenorhabditis elegans GN=gspd-1 PE=2 SV=1	PF00479//PF02781	Glucose-6-phosphate dehydrogenase, NAD binding domain//Glucose-6-phosphate dehydrogenase, C-terminal domain	GO:0006006//GO:0055114//GO:0009051//GO:0006749//GO:0006098	glucose metabolic process//oxidation-reduction process//pentose-phosphate shunt, oxidative branch//glutathione metabolic process//pentose-phosphate shunt	GO:0004345//GO:0050661//GO:0005515//GO:0000166	glucose-6-phosphate dehydrogenase activity//NADP binding//protein binding//nucleotide binding	GO:0009570	chloroplast stroma	KOG0563	Glucose-6-phosphate 1-dehydrogenase
comp49286_c0	85.5594	0	Inf	7.6212e-07	4.2117e-05	413	--	--	--	--	--	--	--	--	--	--	--	--	--	--	--	--	--	--	--	--	--	--	--	--	--	--	KOG3671	Actin regulatory protein (Wiskott-Aldrich syndrome protein)
comp52880_c0	77.5823	7.12374	3.445	7.6408e-07	4.2127e-05	303	--	--	--	--	--	--	--	--	--	--	--	--	--	--	--	--	--	--	PF01545	Cation efflux family	GO:0055085//GO:0006812	transmembrane transport//cation transport	GO:0008324	cation transmembrane transporter activity	GO:0016021	integral to membrane	--	--
comp72861_c0	41.73	1.2525	5.0582	7.6657e-07	4.2165e-05	269	--	--	--	--	--	--	--	--	--	--	--	--	--	--	--	--	--	--	--	--	--	--	--	--	--	--	--	--
comp131191_c0	34.2364	0.416117	6.3624	7.95e-07	4.3525e-05	335	--	--	--	--	--	--	--	--	--	--	--	--	--	--	--	--	--	--	--	--	--	--	--	--	--	--	--	--
comp19722_c0	609.226	126.476	2.2681	7.9318e-07	4.3525e-05	294	--	--	--	--	--	--	--	--	--	--	--	--	--	--	--	--	--	--	--	--	--	--	--	--	--	--	--	--
comp16411_c1	70.2341	5.8588	3.5835	7.9953e-07	4.3671e-05	468	--	--	--	--	--	--	--	--	--	--	--	--	--	--	--	--	--	--	--	--	--	--	--	--	--	--	KOG2510	SWI-SNF chromatin-remodeling complex protein
comp19536_c0	1068.91	232.726	2.1994	8.064e-07	4.3944e-05	974	--	--	--	--	--	--	--	--	--	--	--	--	--	--	--	--	--	--	--	--	--	--	--	--	--	--	--	--
comp12337_c0	713.963	153.37	2.2188	8.1499e-07	4.4282e-05	604	335298935	XP_003358439.1	137	1.11477e-07	PREDICTED: zinc finger protein 501-like [Sus scrofa]	--	--	--	--	--	K09228	KRAB	KRAB domain-containing zinc finger protein	http://www.genome.jp/dbget-bin/www_bget?ko:K09228	Q5DWN0	152	1.2879e-10	Zinc finger protein Gfi-1 OS=Canis familiaris GN=GFI1 PE=2 SV=1	PF02444//PF07975//PF11648//PF00320//PF05955//PF01155//PF00096	Hepatitis E virus ORF-2 (Putative capsid protein)//TFIIH C1-like domain//C-terminal domain of RIG-I//GATA zinc finger//Equine herpesvirus glycoprotein gp2//Hydrogenase expression/synthesis hypA family//Zinc finger, C2H2 type	GO:0006281//GO:0006355//GO:0016032//GO:0006464	DNA repair//regulation of transcription, DNA-dependent//viral reproduction//cellular protein modification process	GO:0005488//GO:0016817//GO:0043565//GO:0008270//GO:0003700//GO:0016151	binding//hydrolase activity, acting on acid anhydrides//sequence-specific DNA binding//zinc ion binding//sequence-specific DNA binding transcription factor activity//nickel cation binding	GO:0005634//GO:0030430//GO:0005622//GO:0005667//GO:0016021	nucleus//host cell cytoplasm//intracellular//transcription factor complex//integral to membrane	KOG1721	FOG: Zn-finger
comp79389_c0	10.2851	99.6121	-3.2758	8.1637e-07	4.4282e-05	1765	--	--	--	--	--	--	--	--	--	--	--	--	--	--	--	--	--	--	--	--	--	--	--	--	--	--	KOG1187	Serine/threonine protein kinase
comp13642_c0	219.67	38.0449	2.5296	8.6375e-07	4.6744e-05	759	--	--	--	--	--	--	--	--	--	--	--	--	--	--	--	--	--	--	--	--	--	--	--	--	--	--	--	--
comp15650_c0	137.732	654.624	-2.2488	8.8558e-07	4.7596e-05	1218	407916553	EKG09919.1	468	6.9369e-51	DNA repair protein [Macrophomina phaseolina MS6]	--	--	--	--	--	K04799	FEN1, RAD2	flap endonuclease-1	http://www.genome.jp/dbget-bin/www_bget?ko:K04799	C5JVG7	447	4.18975e-49	Flap endonuclease 1 OS=Ajellomyces dermatitidis (strain SLH14081) GN=FEN1 PE=3 SV=2	PF00867//PF01367	XPG I-region//5'-3' exonuclease, C-terminal SAM fold	GO:0006281//GO:0006259//GO:0006974	DNA repair//DNA metabolic process//response to DNA damage stimulus	GO:0003677//GO:0003824//GO:0005488//GO:0004518	DNA binding//catalytic activity//binding//nuclease activity	GO:0005634	nucleus	KOG2519	5'-3' exonuclease
comp18630_c0	121.514	593.37	-2.2878	8.8161e-07	4.7596e-05	1292	428178353	EKX47229.1	219	1.39007e-16	hypothetical protein GUITHDRAFT_107140 [Guillardia theta CCMP2712]	--	--	--	--	--	--	--	--	--	--	--	--	--	PF09142//PF01979	tRNA Pseudouridine synthase II, C terminal//Amidohydrolase family	GO:0009451//GO:0001522	RNA modification//pseudouridine synthesis	GO:0003723//GO:0016787//GO:0009982	RNA binding//hydrolase activity//pseudouridine synthase activity	--	--	KOG3227	Calcium-responsive transcription coactivator
comp6534_c0	53.9299	2.91696	4.2085	8.851e-07	4.7596e-05	534	--	--	--	--	--	--	--	--	--	--	--	--	--	--	--	--	--	--	--	--	--	--	--	--	--	--	--	--
comp5621_c0	48.5356	1.66861	4.8623	9.1352e-07	4.8986e-05	297	145530868	XP_001451206.1	121	3.92202e-06	hypothetical protein [Paramecium tetraurelia strain d4-2]	--	--	--	--	--	--	--	--	--	--	--	--	--	--	--	--	--	--	--	--	--	--	--
comp14068_c0	9.20781	92.8547	-3.334	9.2236e-07	4.9149e-05	311	--	--	--	--	--	--	--	--	--	--	--	--	--	--	--	--	--	--	PF12801	4Fe-4S binding domain	GO:0006118	electron transport	GO:0009055//GO:0051536	electron carrier activity//iron-sulfur cluster binding	--	--	--	--
comp20048_c0	2242.02	269.266	3.0577	9.2251e-07	4.9149e-05	868	--	--	--	--	--	--	--	--	--	--	--	--	--	--	--	--	--	--	PF00428//PF04706//PF00564	60s Acidic ribosomal protein//Dickkopf N-terminal cysteine-rich region//PB1 domain	GO:0030178//GO:0006414//GO:0042254//GO:0007275	negative regulation of Wnt receptor signaling pathway//translational elongation//ribosome biogenesis//multicellular organismal development	GO:0005515//GO:0003735	protein binding//structural constituent of ribosome	GO:0005840//GO:0005622//GO:0005576	ribosome//intracellular//extracellular region	KOG4582	Uncharacterized conserved protein, contains ZZ-type Zn-finger
comp9861_c0	678.528	144.203	2.2343	9.2284e-07	4.9149e-05	724	--	--	--	--	--	--	--	--	--	--	--	--	--	--	--	--	--	--	--	--	--	--	--	--	--	--	KOG3671	Actin regulatory protein (Wiskott-Aldrich syndrome protein)
comp63883_c0	34.1893	0.416117	6.3604	9.2635e-07	4.9224e-05	271	--	--	--	--	--	--	--	--	--	--	--	--	--	--	--	--	--	--	PF02917//PF06236	Pertussis toxin, subunit 1//Tyrosinase co-factor MelC1	GO:0042438//GO:0009405	melanin biosynthetic process//pathogenesis	GO:0005507//GO:0003950	copper ion binding//NAD+ ADP-ribosyltransferase activity	GO:0005576	extracellular region	--	--
comp13712_c0	90.6197	5.00999	4.1769	9.4499e-07	5.0102e-05	1251	--	--	--	--	--	--	--	--	--	--	--	--	--	--	--	--	--	--	PF04211//PF00085	Tetrahydromethanopterin S-methyltransferase, subunit C//Thioredoxin	GO:0015948//GO:0046656//GO:0045454	methanogenesis//folic acid biosynthetic process//cell redox homeostasis	GO:0030269	tetrahydromethanopterin S-methyltransferase activity	GO:0016021	integral to membrane	--	--
comp13854_c0	3515.62	815.597	2.1078	9.803e-07	5.1856e-05	1936	3334196	O23936.1	1032	3.9235e-131	RecName: Full=Aminomethyltransferase, mitochondrial; AltName: Full=Glycine cleavage system T protein; Short=GCVT; Flags: Precursor	--	--	--	--	--	K00605	gcvT, AMT	aminomethyltransferase	http://www.genome.jp/dbget-bin/www_bget?ko:K00605	Q8CFA2	917	3.37779e-115	Aminomethyltransferase, mitochondrial OS=Mus musculus GN=Amt PE=2 SV=1	PF06072//PF11837//PF10099//PF06978//PF01571	Alphaherpesvirus tegument protein US9//Domain of unknown function (DUF3357)//Anti-sigma-K factor rskA//Ribonucleases P/MRP protein subunit POP1//Aminomethyltransferase folate-binding domain	GO:0005982//GO:0007389//GO:0009926//GO:0006544//GO:0010015//GO:0006546//GO:0008361//GO:0005985//GO:0001682//GO:0010075//GO:0046686//GO:0019344//GO:0042744//GO:0009658//GO:0048481//GO:0051252//GO:0016117//GO:0006566//GO:0008033//GO:0006563//GO:0006012	starch metabolic process//pattern specification process//auxin polar transport//glycine metabolic process//root morphogenesis//glycine catabolic process//regulation of cell size//sucrose metabolic process//tRNA 5'-leader removal//regulation of meristem growth//response to cadmium ion//cysteine biosynthetic process//hydrogen peroxide catabolic process//chloroplast organization//ovule development//…	GO:0004047//GO:0004575//GO:0004564//GO:0004526	aminomethyltransferase activity//sucrose alpha-glucosidase activity//beta-fructofuranosidase activity//ribonuclease P activity	GO:0016020//GO:0005737//GO:0009534//GO:0009941//GO:0022626//GO:0048046//GO:0017177//GO:0016021//GO:0005739//GO:0005886//GO:0019033//GO:0030677//GO:0009570	membrane//cytoplasm//chloroplast thylakoid//chloroplast envelope//cytosolic ribosome//apoplast//glucosidase II complex//integral to membrane//mitochondrion//plasma membrane//viral tegument//ribonuclease P complex//chloroplast stroma	KOG2770	Aminomethyl transferase
comp17405_c0	2902.57	215.898	3.7489	9.8801e-07	5.203e-05	2574	307104620	EFN52873.1	875	4.46799e-106	hypothetical protein CHLNCDRAFT_58743 [Chlorella variabilis]	302848841	XM_002955906.1	120	9.3848e-54	Volvox carteri f. nagariensis hypothetical protein, mRNA	K01091	E3.1.3.18, gph	phosphoglycolate phosphatase	http://www.genome.jp/dbget-bin/www_bget?ko:K01091	P19881	323	6.20183e-31	4-nitrophenylphosphatase OS=Saccharomyces cerevisiae (strain ATCC 204508 / S288c) GN=PHO13 PE=1 SV=2	PF00702	haloacid dehalogenase-like hydrolase	GO:0008152//GO:0016311	metabolic process//dephosphorylation	GO:0003824//GO:0016791	catalytic activity//phosphatase activity	--	--	KOG2882	p-Nitrophenyl phosphatase
comp6894_c0	61.8127	326.825	-2.4025	9.8784e-07	5.203e-05	1030	--	--	--	--	--	--	--	--	--	--	--	--	--	--	--	--	--	--	PF05750	Rubella capsid protein	--	--	--	--	GO:0016021//GO:0019013	integral to membrane//viral nucleocapsid	KOG4462	WASP-interacting protein VRP1/WIP, contains WH2 domain
comp18666_c2	2583.42	558.556	2.2095	9.9121e-07	5.2082e-05	816	--	--	--	--	--	--	--	--	--	--	--	--	--	--	--	--	--	--	--	--	--	--	--	--	--	--	KOG3671	Actin regulatory protein (Wiskott-Aldrich syndrome protein)
comp17547_c0	655.14	137.62	2.2511	9.9801e-07	5.2322e-05	1049	--	--	--	--	--	--	--	--	--	--	--	--	--	--	--	--	--	--	PF01632	Ribosomal protein L35	GO:0042254//GO:0006412	ribosome biogenesis//translation	GO:0003735	structural constituent of ribosome	GO:0005840//GO:0005622	ribosome//intracellular	--	--
comp17657_c1	429.901	86.8757	2.307	1.026e-06	5.3669e-05	329	--	--	--	--	--	--	--	--	--	--	--	--	--	--	--	--	--	--	--	--	--	--	--	--	--	--	--	--
comp33953_c0	93.3168	0	Inf	1.0532e-06	5.497e-05	217	--	--	--	--	--	--	--	--	--	--	--	--	--	--	--	--	--	--	--	--	--	--	--	--	--	--	--	--
comp17954_c0	65.4376	340.664	-2.3802	1.0573e-06	5.5062e-05	2200	156355443	XP_001623677.1	556	7.76449e-62	predicted protein [Nematostella vectensis]	288782263	AK344474.1	34	5.13318e-06	Sus scrofa mRNA, clone:DCI010060B12, expressed in dendritic cells (immature)	K10746	EXO1	exonuclease 1	http://www.genome.jp/dbget-bin/www_bget?ko:K10746	Q9UQ84	428	1.42955e-42	Exonuclease 1 OS=Homo sapiens GN=EXO1 PE=1 SV=2	PF00752//PF00867//PF08402	XPG N-terminal domain//XPG I-region//TOBE domain	GO:0006810//GO:0006281	transport//DNA repair	GO:0005524//GO:0003824//GO:0004518//GO:0016820//GO:0005215	ATP binding//catalytic activity//nuclease activity//hydrolase activity, acting on acid anhydrides, catalyzing transmembrane movement of substances//transporter activity	GO:0043190	ATP-binding cassette (ABC) transporter complex	KOG2518	5'-3' exonuclease
comp11739_c0	514.109	106.245	2.2747	1.0618e-06	5.5172e-05	606	15224315	NP_181291.1	342	6.3493e-35	ADP-ribosylation factor GTPase-activating protein AGD7 [Arabidopsis thaliana]	--	--	--	--	--	K12492	ARFGAP1	ADP-ribosylation factor GTPase-activating protein 1	http://www.genome.jp/dbget-bin/www_bget?ko:K12492	Q28CM8	296	1.31733e-29	ADP-ribosylation factor GTPase-activating protein 2 OS=Xenopus tropicalis GN=arfgap2 PE=2 SV=1	PF01258//PF01412	Prokaryotic dksA/traR C4-type zinc finger//Putative GTPase activating protein for Arf	GO:0032312//GO:0006007//GO:0048193//GO:0030244	regulation of ARF GTPase activity//glucose catabolic process//Golgi vesicle transport//cellulose biosynthetic process	GO:0008060//GO:0003677//GO:0008270	ARF GTPase activator activity//DNA binding//zinc ion binding	GO:0005634//GO:0005829//GO:0005794	nucleus//cytosol//Golgi apparatus	KOG0704	ADP-ribosylation factor GTPase activator
comp18863_c0	19314.5	80262.1	-2.055	1.1541e-06	5.9836e-05	2130	323449224	EGB05114.1	1411	0	hypothetical protein AURANDRAFT_31415 [Aureococcus anophagefferens]	209402480	FJ175684.1	1052	0	Porphyra yezoensis putative plastid geranylgeranyl reductase precusor (GGR) mRNA, complete cds; nuclear gene for plastid product	K10960	chlP, bchP	geranylgeranyl reductase	http://www.genome.jp/dbget-bin/www_bget?ko:K10960	Q2NER9	201	3.47823e-15	Digeranylgeranylglycerophospholipid reductase 3 OS=Methanosphaera stadtmanae (strain DSM 3091) GN=Msp_1307 PE=3 SV=1	PF11421//PF01210//PF05834//PF02737//PF01266//PF02558//PF07992//PF00070//PF01134//PF00899	ATP synthase F1 beta subunit//NAD-dependent glycerol-3-phosphate dehydrogenase N-terminus//Lycopene cyclase protein//3-hydroxyacyl-CoA dehydrogenase, NAD binding domain//FAD dependent oxidoreductase//Ketopantoate reductase PanE/ApbA//Pyridine nucleotide-disulphide oxidoreductase//Pyridine nucleotide-disulphide oxidoreductase//Glucose inhibited division protein A//ThiF family	GO:0046168//GO:0018874//GO:0015979//GO:0055114//GO:0006754//GO:0006574//GO:0006631//GO:0006633//GO:0016117//GO:0015995//GO:0015940//GO:0008033//GO:0006552//GO:0006568//GO:0006554//GO:0006200//GO:0006550	glycerol-3-phosphate catabolic process//benzoate metabolic process//photosynthesis//oxidation-reduction process//ATP biosynthetic process//valine catabolic process//fatty acid metabolic process//fatty acid biosynthetic process//carotenoid biosynthetic process//chlorophyll biosynthetic process//pantothenate biosynthetic process//tRNA processing//leucine catabolic process//tryptophan metabolic proc…	GO:0050660//GO:0016628//GO:0016887//GO:0016616//GO:0008677//GO:0003824//GO:0005524//GO:0016705//GO:0000166//GO:0045550//GO:0016491//GO:0051287//GO:0003857	flavin adenine dinucleotide binding//oxidoreductase activity, acting on the CH-CH group of donors, NAD or NADP as acceptor//ATPase activity//oxidoreductase activity, acting on the CH-OH group of donors, NAD or NADP as acceptor//2-dehydropantoate 2-reductase activity//catalytic activity//ATP binding//oxidoreductase activity, acting on paired donors, with incorporation or reduction of molecular oxy…	GO:0005737//GO:0000275	cytoplasm//mitochondrial proton-transporting ATP synthase complex, catalytic core F(1)	--	--
comp9769_c0	28.5552	0	Inf	1.1624e-06	6.0134e-05	562	--	--	--	--	--	--	--	--	--	--	--	--	--	--	--	--	--	--	--	--	--	--	--	--	--	--	KOG4462	WASP-interacting protein VRP1/WIP, contains WH2 domain
comp6970_c0	88.5555	9.62044	3.2024	1.1663e-06	6.0206e-05	398	--	--	--	--	--	--	--	--	--	--	--	--	--	--	--	--	--	--	--	--	--	--	--	--	--	--	KOG1217	Fibrillins and related proteins containing Ca2+-binding EGF-like domains
comp16249_c0	46.8254	2.08473	4.4894	1.1748e-06	6.0509e-05	338	--	--	--	--	--	--	--	--	--	--	--	--	--	--	--	--	--	--	--	--	--	--	--	--	--	--	--	--
comp17416_c0	1307.37	298.088	2.1329	1.1871e-06	6.1012e-05	2922	--	--	--	--	--	--	--	--	--	--	--	--	--	--	--	--	--	--	PF11593//PF08613	Mediator complex subunit 3 fungal//Cyclin	GO:0006357//GO:0000079	regulation of transcription from RNA polymerase II promoter//regulation of cyclin-dependent protein kinase activity	GO:0001104//GO:0019901	RNA polymerase II transcription cofactor activity//protein kinase binding	GO:0016592	mediator complex	KOG1674	Cyclin
comp99957_c0	35.2625	0	Inf	1.2032e-06	6.17e-05	519	--	--	--	--	--	--	--	--	--	--	--	--	--	--	--	--	--	--	PF02514	CobN/Magnesium Chelatase	GO:0009058	biosynthetic process	--	--	--	--	KOG0845	Nuclear pore complex, Nup98 component (sc Nup145/Nup100/Nup116)
comp61946_c0	69.8489	5.84222	3.5797	1.2223e-06	6.2547e-05	431	--	--	--	--	--	--	--	--	--	--	--	--	--	--	--	--	--	--	--	--	--	--	--	--	--	--	--	--
comp13958_c0	13.1748	110.793	-3.072	1.2388e-06	6.3251e-05	966	--	--	--	--	--	--	--	--	--	--	--	--	--	--	--	--	--	--	PF01753//PF06112	MYND finger//Gammaherpesvirus capsid protein	--	--	GO:0008270	zinc ion binding	GO:0019028	viral capsid	--	--
comp11962_c0	143.857	661.933	-2.202	1.2734e-06	6.4877e-05	1068	313238118	CBY13216.1	591	4.12556e-69	unnamed protein product [Oikopleura dioica]	--	--	--	--	--	K14441	rimO	ribosomal protein S12 methylthiotransferase	http://www.genome.jp/dbget-bin/www_bget?ko:K14441	Q24W37	602	1.13433e-71	Ribosomal protein S12 methylthiotransferase RimO OS=Desulfitobacterium hafniense (strain Y51) GN=rimO PE=3 SV=1	PF04055	Radical SAM superfamily	GO:0043412	macromolecule modification	GO:0003824//GO:0051536//GO:0005488	catalytic activity//iron-sulfur cluster binding//binding	--	--	KOG2492	CDK5 activator-binding protein
comp14062_c0	3753.61	899.494	2.0611	1.3016e-06	6.6168e-05	1203	--	--	--	--	--	--	--	--	--	--	--	--	--	--	--	--	--	--	PF00685	Sulfotransferase domain	--	--	GO:0008146	sulfotransferase activity	--	--	--	--
comp53292_c0	32.5694	0.416117	6.2904	1.312e-06	6.6556e-05	276	--	--	--	--	--	--	--	--	--	--	--	--	--	--	--	--	--	--	--	--	--	--	--	--	--	--	--	--
comp8554_c0	85.8623	9.18774	3.2242	1.3409e-06	6.7873e-05	611	224122912	XP_002318947.1	133	6.59672e-07	predicted protein [Populus trichocarpa]	--	--	--	--	--	--	--	--	--	--	--	--	--	PF01344//PF07646	Kelch motif//Kelch motif	--	--	GO:0005515	protein binding	--	--	KOG0379	Kelch repeat-containing proteins
comp17176_c0	165440	19343	3.0964	1.361e-06	6.8675e-05	3253	19075921	NP_588421.1	2125	0	heat shock protein Ssa2 (predicted) [Schizosaccharomyces pombe 972h-]	371917089	AK400715.1	411	0	Sus scrofa mRNA, clone: OVRT10142E03, expressed in ovary	K03283	HSPA1_8	heat shock 70kDa protein 1/8	http://www.genome.jp/dbget-bin/www_bget?ko:K03283	Q96W30	2082	0	Heat shock 70 kDa protein 2 OS=Paracoccidioides brasiliensis (strain ATCC MYA-826 / Pb01) GN=HSP70-2 PE=2 SV=2	PF08057//PF02782//PF06723	Erythromycin resistance leader peptide//FGGY family of carbohydrate kinases, C-terminal domain//MreB/Mbl protein	GO:0000902//GO:0046677//GO:0005975//GO:0006950	cell morphogenesis//response to antibiotic//carbohydrate metabolic process//response to stress	GO:0005524//GO:0016773	ATP binding//phosphotransferase activity, alcohol group as acceptor	--	--	KOG0101	Molecular chaperones HSP70/HSC70, HSP70 superfamily
comp17882_c2	51.5788	273.246	-2.4054	1.3626e-06	6.8675e-05	2160	295913254	ADG57885.1	176	1.17066e-11	transcription factor [Lycoris longituba]	--	--	--	--	--	--	--	--	--	Q99856	167	8.33316e-11	AT-rich interactive domain-containing protein 3A OS=Homo sapiens GN=ARID3A PE=1 SV=2	PF01388	ARID/BRIGHT DNA binding domain	--	--	GO:0003677	DNA binding	GO:0005622	intracellular	KOG2744	DNA-binding proteins Bright/BRCAA1/RBP1 and related proteins containing BRIGHT domain
comp14730_c0	5.87775	72.266	-3.62	1.3665e-06	6.8725e-05	294	--	--	--	--	--	--	--	--	--	--	--	--	--	--	--	--	--	--	--	--	--	--	--	--	--	--	--	--
comp16970_c1	525.231	110.885	2.2439	1.4268e-06	7.1605e-05	1610	--	--	--	--	--	--	--	--	--	--	--	--	--	--	--	--	--	--	PF00997	Kappa casein	--	--	--	--	GO:0005576	extracellular region	--	--
comp19813_c0	578.741	43.4171	3.7366	1.432e-06	7.1713e-05	461	299116713	CBN76273.1	177	1.24417e-13	hlip [Ectocarpus siliculosus]	--	--	--	--	--	--	--	--	--	--	--	--	--	PF01213	Adenylate cyclase associated (CAP) N terminal	GO:0007010	cytoskeleton organization	GO:0003779	actin binding	--	--	KOG1003	Actin filament-coating protein tropomyosin
comp7048_c0	54.9048	292.047	-2.4112	1.4471e-06	7.2317e-05	1367	--	--	--	--	--	--	--	--	--	--	--	--	--	--	--	--	--	--	--	--	--	--	--	--	--	--	KOG3660	Sodium-neurotransmitter symporter
comp16510_c0	14.9401	114.543	-2.9386	1.4966e-06	7.4629e-05	664	--	--	--	--	--	--	--	--	--	--	--	--	--	--	--	--	--	--	PF12767	Transcriptional regulator of RNA polII, SAGA, subunit	--	--	--	--	GO:0070461	SAGA-type complex	--	--
comp13366_c0	88.1111	10.0407	3.1335	1.5144e-06	7.5218e-05	702	320168837	EFW45736.1	169	1.38103e-11	DNA alkylation repair enzyme [Capsaspora owczarzaki ATCC 30864]	--	--	--	--	--	--	--	--	--	--	--	--	--	PF00131	Metallothionein	--	--	GO:0046872	metal ion binding	--	--	KOG0274	Cdc4 and related F-box and WD-40 proteins
comp15419_c0	4274.52	60.9023	6.1331	1.518e-06	7.5218e-05	2253	11559824	AAG38104.1	754	2.84347e-88	delta6-fatty acid desaturase [Umbelopsis isabellina]	--	--	--	--	--	--	--	--	--	Q9JJE7	375	3.77114e-37	Fatty acid desaturase 3 OS=Mus musculus GN=Fads3 PE=2 SV=2	PF00173//PF00487	Cytochrome b5-like Heme/Steroid binding domain//Fatty acid desaturase	GO:0006629	lipid metabolic process	GO:0020037	heme binding	--	--	KOG4232	Delta 6-fatty acid desaturase/delta-8 sphingolipid desaturase
comp23583_c0	265.136	49.7003	2.4154	1.5179e-06	7.5218e-05	323	--	--	--	--	--	--	--	--	--	--	--	--	--	--	--	--	--	--	--	--	--	--	--	--	--	--	KOG0115	RNA-binding protein p54nrb (RRM superfamily)
comp5768_c0	70.7296	6.27077	3.4956	1.5399e-06	7.6143e-05	231	--	--	--	--	--	--	--	--	--	--	--	--	--	--	--	--	--	--	--	--	--	--	--	--	--	--	KOG2945	Predicted RNA-binding protein
comp17357_c1	421.594	1795.1	-2.0901	1.559e-06	7.6923e-05	700	328876642	EGG25005.1	274	2.11401e-24	hypothetical protein DFA_03251 [Dictyostelium fasciculatum]	--	--	--	--	--	K01533	E3.6.3.4, ATP7, copA	Cu2+-exporting ATPase	http://www.genome.jp/dbget-bin/www_bget?ko:K01533	Q6GDP1	248	2.45901e-22	Copper-exporting P-type ATPase A OS=Staphylococcus aureus (strain MRSA252) GN=copA PE=3 SV=1	PF01169//PF00122	Uncharacterized protein family UPF0016//E1-E2 ATPase	--	--	GO:0046872//GO:0000166	metal ion binding//nucleotide binding	GO:0016020	membrane	KOG0207	Cation transport ATPase
comp13558_c0	117.983	4.17775	4.8197	1.5928e-06	7.8429e-05	410	--	--	--	--	--	--	--	--	--	--	--	--	--	--	--	--	--	--	PF00428	60s Acidic ribosomal protein	GO:0042254//GO:0006414	ribosome biogenesis//translational elongation	GO:0003735	structural constituent of ribosome	GO:0005840//GO:0005622	ribosome//intracellular	KOG3671	Actin regulatory protein (Wiskott-Aldrich syndrome protein)
comp16568_c0	421.252	70.173	2.5857	1.6249e-06	7.9841e-05	957	225442918	XP_002264742.1	370	6.41913e-38	PREDICTED: 3-hydroxyisobutyryl-CoA hydrolase 1 [Vitis vinifera]	336024847	CP002279.1	40	1.01202e-09	Mesorhizobium opportunistum WSM2075, complete genome	K05605	HIBCH	3-hydroxyisobutyryl-CoA hydrolase	http://www.genome.jp/dbget-bin/www_bget?ko:K05605	Q6NVY1	281	6.28017e-27	3-hydroxyisobutyryl-CoA hydrolase, mitochondrial OS=Homo sapiens GN=HIBCH PE=1 SV=2	PF00378	Enoyl-CoA hydratase/isomerase family	GO:0016123//GO:0009733//GO:0008152//GO:0009409//GO:0016119//GO:0055114//GO:0006574//GO:0019482//GO:0006552//GO:0006631//GO:0006550	xanthophyll biosynthetic process//response to auxin stimulus//metabolic process//response to cold//carotene metabolic process//oxidation-reduction process//valine catabolic process//beta-alanine metabolic process//leucine catabolic process//fatty acid metabolic process//isoleucine catabolic process	GO:0010291//GO:0003824//GO:0003860	carotene beta-ring hydroxylase activity//catalytic activity//3-hydroxyisobutyryl-CoA hydrolase activity	--	--	KOG1684	Enoyl-CoA hydratase
comp31713_c0	195.598	1.25664	7.2822	1.68e-06	8.2376e-05	327	--	--	--	--	--	--	--	--	--	--	--	--	--	--	--	--	--	--	--	--	--	--	--	--	--	--	--	--
comp18261_c2	2.4494	50.9777	-4.3794	1.6942e-06	8.2901e-05	1793	413922538	AFW62470.1	347	7.32958e-33	putative protein phosphatase 2C family protein [Zea mays]	374675388	JQ282901.1	979	0	Pyropia yezoensis protein phosphatase 2c (PP2C) mRNA, complete cds	--	--	--	--	Q9FG61	305	1.89382e-28	Probable protein phosphatase 2C 74 OS=Arabidopsis thaliana GN=At5g36250 PE=2 SV=1	PF07228//PF05757//PF00481//PF01844//PF00096	Stage II sporulation protein E (SpoIIE)//Oxygen evolving enhancer protein 3 (PsbQ)//Protein phosphatase 2C//HNH endonuclease//Zinc finger, C2H2 type	GO:0006470//GO:0015979	protein dephosphorylation//photosynthesis	GO:0003824//GO:0004722//GO:0003676//GO:0046872//GO:0005509//GO:0008270//GO:0004519	catalytic activity//protein serine/threonine phosphatase activity//nucleic acid binding//metal ion binding//calcium ion binding//zinc ion binding//endonuclease activity	GO:0009523//GO:0019898//GO:0005622//GO:0009654//GO:0008287	photosystem II//extrinsic to membrane//intracellular//oxygen evolving complex//protein serine/threonine phosphatase complex	KOG0698	Serine/threonine protein phosphatase
comp14728_c1	155.318	24.7084	2.6522	1.7008e-06	8.3052e-05	438	--	--	--	--	--	--	--	--	--	--	--	--	--	--	--	--	--	--	--	--	--	--	--	--	--	--	KOG0131	Splicing factor 3b, subunit 4
comp12528_c0	569.308	66.0823	3.1069	1.705e-06	8.308e-05	400	--	--	--	--	--	--	--	--	--	--	--	--	--	--	--	--	--	--	PF08493	Aflatoxin regulatory protein	GO:0045122//GO:0006355	aflatoxin biosynthetic process//regulation of transcription, DNA-dependent	GO:0003677	DNA binding	GO:0005634	nucleus	KOG3671	Actin regulatory protein (Wiskott-Aldrich syndrome protein)
comp23109_c0	448.36	95.3348	2.2336	1.7134e-06	8.332e-05	1516	--	--	--	--	--	--	--	--	--	--	--	--	--	--	--	--	--	--	PF03784	Cyclotide family	GO:0006952	defense response	--	--	--	--	--	--
comp46494_c0	79.7448	7.09886	3.4897	1.7221e-06	8.3566e-05	546	--	--	--	--	--	--	--	--	--	--	--	--	--	--	--	--	--	--	--	--	--	--	--	--	--	--	--	--
comp18545_c0	15.1839	116.269	-2.9369	1.727e-06	8.3634e-05	5005	--	--	--	--	--	--	--	--	--	--	--	--	--	--	--	--	--	--	--	--	--	--	--	--	--	--	KOG3544	Collagens (type IV and type XIII), and related proteins
comp16898_c0	201.302	894.059	-2.151	1.7845e-06	8.6242e-05	1751	--	--	--	--	--	--	--	--	--	--	--	--	--	--	--	--	--	--	--	--	--	--	--	--	--	--	KOG4462	WASP-interacting protein VRP1/WIP, contains WH2 domain
comp8511_c0	6306	1528.43	2.0447	1.7999e-06	8.6806e-05	1654	408422247	BAM62638.1	408	1.34958e-41	ferrochelatase [Strongyloides venezuelensis]	--	--	--	--	--	K01772	hemH, FECH	ferrochelatase	http://www.genome.jp/dbget-bin/www_bget?ko:K01772	Q1IEW1	684	9.1014e-83	Ferrochelatase OS=Pseudomonas entomophila (strain L48) GN=hemH PE=3 SV=1	PF01903//PF00304//PF00762	CbiX//Gamma-thionin family//Ferrochelatase	GO:0006952//GO:0015994//GO:0009236//GO:0006783	defense response//chlorophyll metabolic process//cobalamin biosynthetic process//heme biosynthetic process	GO:0046872//GO:0016829//GO:0004325	metal ion binding//lyase activity//ferrochelatase activity	--	--	KOG1321	Protoheme ferro-lyase (ferrochelatase)
comp15002_c0	211.438	38.873	2.4434	1.8342e-06	8.8099e-05	681	--	--	--	--	--	--	--	--	--	--	--	--	--	--	--	--	--	--	--	--	--	--	--	--	--	--	KOG0118	FOG: RRM domain
comp18501_c1	94.4844	11.3347	3.0593	1.8306e-06	8.8099e-05	294	--	--	--	--	--	--	--	--	--	--	--	--	--	--	--	--	--	--	PF04909	Amidohydrolase	GO:0008152	metabolic process	GO:0003824	catalytic activity	--	--	--	--
comp15382_c0	129.79	19.6321	2.7249	1.8527e-06	8.8807e-05	531	--	--	--	--	--	--	--	--	--	--	--	--	--	--	--	--	--	--	PF02272	DHHA1 domain	--	--	GO:0003676	nucleic acid binding	--	--	KOG1187	Serine/threonine protein kinase
comp11885_c0	49.0271	263.072	-2.4238	1.8838e-06	9.0112e-05	1286	410218	AAA16121.1	662	3.64923e-74	replication factor C large subunit [Homo sapiens]	--	--	--	--	--	K10754	RFC1	replication factor C subunit 1	http://www.genome.jp/dbget-bin/www_bget?ko:K10754	A3DNV8	176	1.87872e-12	Replication factor C large subunit OS=Staphylothermus marinus (strain ATCC 43588 / DSM 3639 / F1) GN=rfcL PE=3 SV=1	PF08519	Replication factor RFC1 C terminal domain	GO:0000278//GO:0006260//GO:0006289//GO:0010833//GO:0006810//GO:0006835//GO:0019222//GO:0006261//GO:0006767//GO:0071705	mitotic cell cycle//DNA replication//nucleotide-excision repair//telomere maintenance via telomere lengthening//transport//dicarboxylic acid transport//regulation of metabolic process//DNA-dependent DNA replication//water-soluble vitamin metabolic process//nitrogen compound transport	GO:0005524//GO:0003689//GO:0005515//GO:0097159//GO:1901363//GO:0005215	ATP binding//DNA clamp loader activity//protein binding//organic cyclic compound binding//heterocyclic compound binding//transporter activity	GO:0005663//GO:0042575//GO:0005886//GO:0005634	DNA replication factor C complex//DNA polymerase complex//plasma membrane//nucleus	KOG1968	Replication factor C, subunit RFC1 (large subunit)
comp12686_c0	24.3405	162.516	-2.7392	1.8964e-06	9.0528e-05	595	--	--	--	--	--	--	--	--	--	--	--	--	--	--	--	--	--	--	PF00468	Ribosomal protein L34	GO:0042254//GO:0006412	ribosome biogenesis//translation	GO:0003735	structural constituent of ribosome	GO:0005840//GO:0005622	ribosome//intracellular	--	--
comp12768_c0	632.237	140.911	2.1657	1.9481e-06	9.2811e-05	467	--	--	--	--	--	--	--	--	--	--	--	--	--	--	--	--	--	--	--	--	--	--	--	--	--	--	--	--
comp16533_c0	31.6887	0.420263	6.2365	1.9702e-06	9.3672e-05	270	--	--	--	--	--	--	--	--	--	--	--	--	--	--	--	--	--	--	--	--	--	--	--	--	--	--	--	--
comp18156_c0	819.685	187.303	2.1297	1.9863e-06	9.4246e-05	2573	351706004	EHB08923.1	638	1.54684e-68	Endothelin-converting enzyme 1, partial [Heterocephalus glaber]	--	--	--	--	--	K01415	E3.4.24.71, ECE1, ECE2	endothelin-converting enzyme	http://www.genome.jp/dbget-bin/www_bget?ko:K01415	O16796	563	2.64733e-59	Neprilysin-2 OS=Caenorhabditis elegans GN=nep-2 PE=1 SV=2	PF05649//PF01431	Peptidase family M13//Peptidase family M13	GO:0034959//GO:0042733//GO:0010814//GO:0010816//GO:0010815//GO:0001921//GO:0043583//GO:0007507//GO:0001666//GO:0006915//GO:0045745//GO:0006508	endothelin maturation//embryonic digit morphogenesis//substance P catabolic process//calcitonin catabolic process//bradykinin catabolic process//positive regulation of receptor recycling//ear development//heart development//response to hypoxia//apoptotic process//positive regulation of G-protein coupled receptor protein signaling pathway//proteolysis	GO:0004222//GO:0008237//GO:0042803	metalloendopeptidase activity//metallopeptidase activity//protein homodimerization activity	GO:0009897//GO:0033093//GO:0016021//GO:0005769//GO:0030659//GO:0048471	external side of plasma membrane//Weibel-Palade body//integral to membrane//early endosome//cytoplasmic vesicle membrane//perinuclear region of cytoplasm	KOG3624	M13 family peptidase
comp17311_c0	75.1841	7.52327	3.321	1.9925e-06	9.4349e-05	469	401409746	XP_003884321.1	129	1.3897e-06	Calcium-dependent protein kinase, related [Neospora caninum Liverpool]	--	--	--	--	--	--	--	--	--	--	--	--	--	PF00686//PF02272	Starch binding domain//DHHA1 domain	--	--	GO:2001070//GO:0003676	starch binding//nucleic acid binding	--	--	--	--
comp16840_c1	27.8712	168.549	-2.5963	2.0072e-06	9.4853e-05	878	320166777	EFW43676.1	304	1.12633e-27	DNA topoisomerase II [Capsaspora owczarzaki ATCC 30864]	--	--	--	--	--	K03164	TOP2	DNA topoisomerase II	http://www.genome.jp/dbget-bin/www_bget?ko:K03164	Q55BP5	228	2.91074e-19	Probable DNA topoisomerase 2 OS=Dictyostelium discoideum GN=top2 PE=3 SV=1	PF00521	DNA gyrase/topoisomerase IV, subunit A	GO:0006265	DNA topological change	GO:1901363//GO:0097159//GO:0003677//GO:0005524//GO:0003918	heterocyclic compound binding//organic cyclic compound binding//DNA binding//ATP binding//DNA topoisomerase (ATP-hydrolyzing) activity	GO:0005694	chromosome	KOG0355	DNA topoisomerase type II
comp17295_c1	13593.2	3342.51	2.0239	2.0167e-06	9.4922e-05	3915	115446689	NP_001047124.1	423	6.96426e-42	Os02g0555700 [Oryza sativa Japonica Group]	--	--	--	--	--	--	--	--	--	Q96EY1	202	8.55261e-15	DnaJ homolog subfamily A member 3, mitochondrial OS=Homo sapiens GN=DNAJA3 PE=1 SV=2	PF07743//PF00226	HSCB C-terminal oligomerisation domain//DnaJ domain	GO:0006457	protein folding	GO:0031072	heat shock protein binding	--	--	KOG0691	Molecular chaperone (DnaJ superfamily)
comp78794_c0	35.8051	0.832234	5.427	2.0128e-06	9.4922e-05	302	--	--	--	--	--	--	--	--	--	--	--	--	--	--	--	--	--	--	--	--	--	--	--	--	--	--	--	--
comp30749_c0	9.20781	87.8116	-3.2535	2.0559e-06	9.6573e-05	482	30680907	NP_563832.2	234	3.19276e-20	mitogen-activated protein kinase kinase kinase ANP1 [Arabidopsis thaliana]	--	--	--	--	--	--	--	--	--	Q9NGW9	217	4.23393e-19	Probable serine/threonine-protein kinase mkcB OS=Dictyostelium discoideum GN=mkcB PE=2 SV=1	PF05791//PF06293//PF07714//PF00069//PF01020	Bacillus haemolytic enterotoxin (HBL)//Lipopolysaccharide kinase (Kdo/WaaP) family//Protein tyrosine kinase//Protein kinase domain//Ribosomal L40e family	GO:0016310//GO:0042254//GO:0071555//GO:0006468//GO:0009069//GO:0010090//GO:0046777//GO:0045010//GO:0009103//GO:0009908//GO:0006979//GO:0007155//GO:0048765//GO:0006412//GO:0009405	phosphorylation//ribosome biogenesis//cell wall organization//protein phosphorylation//serine family amino acid metabolic process//trichome morphogenesis//protein autophosphorylation//actin nucleation//lipopolysaccharide biosynthetic process//flower development//response to oxidative stress//cell adhesion//root hair cell differentiation//translation//pathogenesis	GO:0005524//GO:0016773//GO:0004672//GO:0003735//GO:0004674	ATP binding//phosphotransferase activity, alcohol group as acceptor//protein kinase activity//structural constituent of ribosome//protein serine/threonine kinase activity	GO:0016020//GO:0005840//GO:0005622	membrane//ribosome//intracellular	KOG0198	MEKK and related serine/threonine protein kinases
comp20334_c0	221.821	41.7526	2.4095	2.0656e-06	9.6834e-05	382	--	--	--	--	--	--	--	--	--	--	--	--	--	--	--	--	--	--	--	--	--	--	--	--	--	--	--	--
comp12382_c0	103.252	13.3821	2.9478	2.1137e-06	9.8895e-05	310	--	--	--	--	--	--	--	--	--	--	--	--	--	--	--	--	--	--	--	--	--	--	--	--	--	--	KOG2570	SWI/SNF transcription activation complex subunit
comp5903_c0	75.6284	7.52327	3.3295	2.1722e-06	0.00010143	426	--	--	--	--	--	--	--	--	--	--	--	--	--	--	--	--	--	--	--	--	--	--	--	--	--	--	--	--
comp12951_c0	11.9521	98.3057	-3.04	2.1841e-06	0.00010178	354	--	--	--	--	--	--	--	--	--	--	--	--	--	--	--	--	--	--	--	--	--	--	--	--	--	--	--	--
comp12616_c0	9.20781	87.383	-3.2464	2.2007e-06	0.00010235	238	--	--	--	--	--	--	--	--	--	--	--	--	--	--	--	--	--	--	--	--	--	--	--	--	--	--	--	--
comp16449_c0	65.7325	324.557	-2.3038	2.2151e-06	0.00010282	1491	336467372	EGO55536.1	162	3.60851e-10	GAG protein N-acetyltransferase [Neurospora tetrasperma FGSC 2508]	--	--	--	--	--	K00670	E2.3.1.88	peptide alpha-N-acetyltransferase	http://www.genome.jp/dbget-bin/www_bget?ko:K00670	Q03503	128	3.72695e-07	N-alpha-acetyltransferase 30 OS=Saccharomyces cerevisiae (strain ATCC 204508 / S288c) GN=MAK3 PE=1 SV=1	PF00343//PF08445//PF00583	Carbohydrate phosphorylase//FR47-like protein//Acetyltransferase (GNAT) family	GO:0005975//GO:0042967	carbohydrate metabolic process//acyl-carrier-protein biosynthetic process	GO:0008080//GO:0016747//GO:0004645	N-acetyltransferase activity//transferase activity, transferring acyl groups other than amino-acyl groups//phosphorylase activity	--	--	KOG3139	N-acetyltransferase
comp17407_c0	137.433	623.064	-2.1807	2.2205e-06	0.00010287	3285	--	--	--	--	--	--	--	--	--	--	--	--	--	--	--	--	--	--	PF00018//PF07995//PF01833//PF13008	SH3 domain//Glucose / Sorbosone dehydrogenase//IPT/TIG domain//Zinc-binding domain of Paramyxovirinae V protein	GO:0005975	carbohydrate metabolic process	GO:0016901//GO:0046872//GO:0005515//GO:0048038	oxidoreductase activity, acting on the CH-OH group of donors, quinone or similar compound as acceptor//metal ion binding//protein binding//quinone binding	--	--	KOG2146	Splicing coactivator SRm160/300, subunit SRm160 (contains PWI domain)
comp13717_c0	92.1293	11.2766	3.0303	2.2324e-06	0.00010321	453	--	--	--	--	--	--	--	--	--	--	--	--	--	--	--	--	--	--	--	--	--	--	--	--	--	--	--	--
comp15791_c0	128.953	2.08473	5.9508	2.2879e-06	0.00010557	841	389737837	EIM79058.1	134	3.18596e-07	hypothetical protein STEHIDRAFT_32719, partial [Stereum hirsutum FP-91666 SS1]	--	--	--	--	--	--	--	--	--	--	--	--	--	PF01155	Hydrogenase expression/synthesis hypA family	GO:0006464	cellular protein modification process	GO:0016151	nickel cation binding	--	--	--	--
comp13144_c0	2174.3	534.519	2.0242	2.3193e-06	0.00010681	2536	--	--	--	--	--	--	--	--	--	--	--	--	--	--	--	--	--	--	PF04566//PF07533	RNA polymerase Rpb2, domain 4//BRK domain	GO:0006351//GO:0006144//GO:0006206	transcription, DNA-dependent//purine nucleobase metabolic process//pyrimidine nucleobase metabolic process	GO:0003677//GO:0003899//GO:0016817//GO:0005515	DNA binding//DNA-directed RNA polymerase activity//hydrolase activity, acting on acid anhydrides//protein binding	GO:0005730	nucleolus	KOG4297	C-type lectin
comp17606_c0	247.306	47.2285	2.3886	2.3283e-06	0.00010701	2201	--	--	--	--	--	--	--	--	--	--	--	--	--	--	--	--	--	--	--	--	--	--	--	--	--	--	KOG1187	Serine/threonine protein kinase
comp89768_c0	0.636923	37.1795	-5.8672	2.3459e-06	0.00010761	474	327262679	XP_003216151.1	140	8.13282e-09	PREDICTED: DNA replication complex GINS protein PSF1-like [Anolis carolinensis]	--	--	--	--	--	--	--	--	--	Q4IP51	111	7.74765e-06	DNA replication complex GINS protein PSF1 OS=Gibberella zeae (strain PH-1 / ATCC MYA-4620 / FGSC 9075 / NRRL 31084) GN=PSF1 PE=3 SV=1	--	--	--	--	--	--	--	--	KOG3303	Predicted alpha-helical protein, potentially involved in replication/repair
comp63922_c0	7.24989	75.3032	-3.3767	2.3926e-06	0.00010954	829	--	--	--	--	--	--	--	--	--	--	--	--	--	--	--	--	--	--	PF07941	Potassium channel Kv1.4 tandem inactivation domain	GO:0006813	potassium ion transport	GO:0030955//GO:0005249	potassium ion binding//voltage-gated potassium channel activity	GO:0016021//GO:0008076	integral to membrane//voltage-gated potassium channel complex	KOG3671	Actin regulatory protein (Wiskott-Aldrich syndrome protein)
comp18839_c0	81292.9	20441.3	1.9916	2.4082e-06	0.00011004	2076	--	--	--	--	--	--	--	--	--	--	--	--	--	--	--	--	--	--	--	--	--	--	--	--	--	--	KOG3544	Collagens (type IV and type XIII), and related proteins
comp12500_c0	1866.87	338.711	2.4625	2.4247e-06	0.00011058	810	--	--	--	--	--	--	--	--	--	--	--	--	--	--	--	--	--	--	PF07941	Potassium channel Kv1.4 tandem inactivation domain	GO:0006813	potassium ion transport	GO:0030955//GO:0005249	potassium ion binding//voltage-gated potassium channel activity	GO:0016021//GO:0008076	integral to membrane//voltage-gated potassium channel complex	--	--
comp133473_c0	31.1501	0.420263	6.2118	2.449e-06	0.00011125	568	--	--	--	--	--	--	--	--	--	--	--	--	--	--	--	--	--	--	PF10741//PF05902	General secretion pathway protein M//4.1 protein C-terminal domain (CTD)	GO:0006858	extracellular transport	GO:0003779//GO:0005198	actin binding//structural molecule activity	GO:0005856	cytoskeleton	--	--
comp7648_c0	10.1868	111.11	-3.4472	2.4489e-06	0.00011125	473	--	--	--	--	--	--	--	--	--	--	--	--	--	--	--	--	--	--	--	--	--	--	--	--	--	--	--	--
comp14278_c0	179.568	30.9792	2.5352	2.4623e-06	0.00011165	1196	--	--	--	--	--	--	--	--	--	--	--	--	--	--	--	--	--	--	--	--	--	--	--	--	--	--	KOG2510	SWI-SNF chromatin-remodeling complex protein
comp15618_c1	108.792	13.3738	3.0241	2.4743e-06	0.00011197	362	--	--	--	--	--	--	--	--	--	--	--	--	--	--	--	--	--	--	--	--	--	--	--	--	--	--	--	--
comp12911_c0	12.7345	102.895	-3.0144	2.4955e-06	0.0001125	1369	--	--	--	--	--	--	--	--	--	--	--	--	--	--	--	--	--	--	--	--	--	--	--	--	--	--	KOG1187	Serine/threonine protein kinase
comp5344_c0	136.89	15.8829	3.1075	2.492e-06	0.0001125	487	--	--	--	--	--	--	--	--	--	--	--	--	--	--	--	--	--	--	PF02913	FAD linked oxidases, C-terminal domain	--	--	GO:0050660//GO:0003824	flavin adenine dinucleotide binding//catalytic activity	--	--	--	--
comp29372_c0	141.939	23.0232	2.6241	2.5128e-06	0.00011306	271	226492479	NP_001149442.1	229	2.00402e-21	DNA binding protein [Zea mays]	--	--	--	--	--	--	--	--	--	Q8S9H7	112	2.29314e-06	Transcription factor DIVARICATA OS=Antirrhinum majus GN=DIVARICATA PE=2 SV=1	PF00249	Myb-like DNA-binding domain	GO:0033993//GO:0009725	response to lipid//response to hormone stimulus	GO:0003677//GO:0005488	DNA binding//binding	--	--	--	--
comp14640_c1	55.9821	4.16946	3.747	2.6136e-06	0.00011691	313	--	--	--	--	--	--	--	--	--	--	--	--	--	--	--	--	--	--	--	--	--	--	--	--	--	--	--	--
comp16506_c0	422.62	89.9502	2.2322	2.6073e-06	0.00011691	1099	--	--	--	--	--	--	--	--	--	--	--	--	--	--	--	--	--	--	--	--	--	--	--	--	--	--	--	--
comp23187_c0	4.89879	62.7202	-3.6784	2.6182e-06	0.00011691	342	--	--	--	--	--	--	--	--	--	--	--	--	--	--	--	--	--	--	--	--	--	--	--	--	--	--	KOG2893	Zn finger protein
comp7103_c0	112.495	526.087	-2.2254	2.6094e-06	0.00011691	1274	--	--	--	--	--	--	--	--	--	--	--	--	--	--	--	--	--	--	--	--	--	--	--	--	--	--	KOG3070	Predicted RNA-binding protein containing PIN domain and invovled in translation or RNA processing
comp19429_c0	1872.97	450.236	2.0566	2.6522e-06	0.0001182	803	--	--	--	--	--	--	--	--	--	--	--	--	--	--	--	--	--	--	PF11734	TilS substrate C-terminal domain	GO:0008033	tRNA processing	GO:0016879//GO:0005524//GO:0000166	ligase activity, forming carbon-nitrogen bonds//ATP binding//nucleotide binding	GO:0005737	cytoplasm	KOG1922	Rho GTPase effector BNI1 and related formins
comp111138_c0	46.2356	2.51328	4.2014	2.6898e-06	0.00011942	268	--	--	--	--	--	--	--	--	--	--	--	--	--	--	--	--	--	--	--	--	--	--	--	--	--	--	--	--
comp41217_c0	78.5101	8.79235	3.1586	2.6856e-06	0.00011942	306	--	--	--	--	--	--	--	--	--	--	--	--	--	--	--	--	--	--	--	--	--	--	--	--	--	--	KOG3671	Actin regulatory protein (Wiskott-Aldrich syndrome protein)
comp17338_c0	33.5995	197.156	-2.5528	2.7226e-06	0.00012065	337	--	--	--	--	--	--	--	--	--	--	--	--	--	--	--	--	--	--	--	--	--	--	--	--	--	--	--	--
comp6215_c0	51.0321	0	Inf	2.7393e-06	0.00012117	246	--	--	--	--	--	--	--	--	--	--	--	--	--	--	--	--	--	--	--	--	--	--	--	--	--	--	--	--
comp7909_c0	12.8799	104.864	-3.0253	2.78e-06	0.00012273	429	--	--	--	--	--	--	--	--	--	--	--	--	--	--	--	--	--	--	--	--	--	--	--	--	--	--	--	--
comp16413_c0	205.163	15.9161	3.6882	2.7927e-06	0.00012306	622	--	--	--	--	--	--	--	--	--	--	--	--	--	--	--	--	--	--	PF02668//PF00487	Taurine catabolism dioxygenase TauD, TfdA family//Fatty acid desaturase	GO:0055114//GO:0006629	oxidation-reduction process//lipid metabolic process	GO:0016491	oxidoreductase activity	--	--	--	--
comp10482_c0	939.716	224.034	2.0685	2.8587e-06	0.00012557	747	--	--	--	--	--	--	--	--	--	--	--	--	--	--	--	--	--	--	PF00249	Myb-like DNA-binding domain	--	--	GO:0003677	DNA binding	--	--	KOG1474	Transcription initiation factor TFIID, subunit BDF1 and related bromodomain proteins
comp28654_c0	106.582	14.618	2.8661	2.8603e-06	0.00012557	306	--	--	--	--	--	--	--	--	--	--	--	--	--	--	--	--	--	--	--	--	--	--	--	--	--	--	--	--
comp11978_c0	14455.6	2811.04	2.3624	2.9484e-06	0.0001292	3197	--	--	--	--	--	--	--	--	--	--	--	--	--	--	--	--	--	--	PF10018//PF01254	Vitamin-D-receptor interacting Mediator subunit 4//Nuclear transition protein 2	GO:0006357//GO:0007283	regulation of transcription from RNA polymerase II promoter//spermatogenesis	GO:0003677//GO:0001104	DNA binding//RNA polymerase II transcription cofactor activity	GO:0005634//GO:0016592//GO:0000786	nucleus//mediator complex//nucleosome	KOG3544	Collagens (type IV and type XIII), and related proteins
comp19523_c0	1924.34	160.673	3.5822	3.0243e-06	0.00013227	1078	--	--	--	--	--	--	--	--	--	--	--	--	--	--	--	--	--	--	PF06809//PF07462//PF06236//PF05955//PF10099	Neural proliferation differentiation control-1 protein (NPDC1)//Merozoite surface protein 1 (MSP1) C-terminus//Tyrosinase co-factor MelC1//Equine herpesvirus glycoprotein gp2//Anti-sigma-K factor rskA	GO:0042438//GO:0009405//GO:0016032	melanin biosynthetic process//pathogenesis//viral reproduction	GO:0005507	copper ion binding	GO:0016020//GO:0016021//GO:0005886	membrane//integral to membrane//plasma membrane	KOG4462	WASP-interacting protein VRP1/WIP, contains WH2 domain
comp15401_c0	3565.48	881.25	2.0165	3.0874e-06	0.00013471	3563	302782315	XP_002972931.1	176	1.99853e-10	hypothetical protein SELMODRAFT_98552 [Selaginella moellendorffii]	196170270	CP001131.1	46	1.7837e-12	Anaeromyxobacter sp. K, complete genome	K12823	DDX5, DBP2	ATP-dependent RNA helicase DDX5/DBP2	http://www.genome.jp/dbget-bin/www_bget?ko:K12823	A7E449	141	2.30036e-07	ATP-dependent RNA helicase dbp2 OS=Sclerotinia sclerotiorum (strain ATCC 18683 / 1980 / Ss-1) GN=dbp2 PE=3 SV=1	PF01008//PF00270//PF04851//PF00271//PF02068	Initiation factor 2 subunit family//DEAD/DEAH box helicase//Type III restriction enzyme, res subunit//Helicase conserved C-terminal domain//Plant PEC family metallothionein	GO:0000184//GO:0006364//GO:0044237	nuclear-transcribed mRNA catabolic process, nonsense-mediated decay//rRNA processing//cellular metabolic process	GO:0003677//GO:0003723//GO:0005524//GO:0004386//GO:0003676//GO:0008026//GO:0016787//GO:0008270	DNA binding//RNA binding//ATP binding//helicase activity//nucleic acid binding//ATP-dependent helicase activity//hydrolase activity//zinc ion binding	GO:0005634//GO:0005737	nucleus//cytoplasm	KOG0331	ATP-dependent RNA helicase
comp16597_c0	378.713	1495.14	-1.9811	3.0915e-06	0.00013471	1503	224008693	XP_002293305.1	209	3.26708e-17	predicted protein [Thalassiosira pseudonana CCMP1335]	--	--	--	--	--	--	--	--	--	P59234	200	9.52107e-17	Protein yippee-like OS=Solanum tuberosum PE=2 SV=1	PF01667	Ribosomal protein S27	GO:0042254//GO:0006412	ribosome biogenesis//translation	GO:0003735	structural constituent of ribosome	GO:0005840//GO:0005622	ribosome//intracellular	KOG3399	Predicted Yippee-type zinc-binding protein
comp10922_c0	34.3347	0.840526	5.3522	3.1422e-06	0.00013642	232	--	--	--	--	--	--	--	--	--	--	--	--	--	--	--	--	--	--	--	--	--	--	--	--	--	--	--	--
comp17128_c0	11.9009	98.7467	-3.0527	3.1378e-06	0.00013642	591	--	--	--	--	--	--	--	--	--	--	--	--	--	--	--	--	--	--	--	--	--	--	--	--	--	--	--	--
comp11926_c1	8536.22	2168.11	1.9772	3.1774e-06	0.00013769	2160	11467303	NP_043160.1	199	2.39177e-13	phycobillisome linker protein [Cyanophora paradoxa]	--	--	--	--	--	K02286	cpcC	phycocyanin-associated rod linker protein	http://www.genome.jp/dbget-bin/www_bget?ko:K02286	P14879	311	7.16567e-30	Phycobilisome 31.6 kDa linker polypeptide, phycocyanin-associated, rod OS=Fremyella diplosiphon GN=cpcI3 PE=3 SV=1	PF00427	Phycobilisome Linker polypeptide	GO:0044237//GO:0015979	cellular metabolic process//photosynthesis	--	--	GO:0030089//GO:0009536//GO:0042651	phycobilisome//plastid//thylakoid membrane	KOG4462	WASP-interacting protein VRP1/WIP, contains WH2 domain
comp40155_c0	23.1178	146.383	-2.6627	3.2368e-06	0.00014001	1571	115471667	NP_001059432.1	555	1.37616e-61	Os07g0406800 [Oryza sativa Japonica Group]	--	--	--	--	--	K02685	PRI2	DNA primase large subunit	http://www.genome.jp/dbget-bin/www_bget?ko:K02685	Q8NIZ4	323	6.33084e-31	Probable DNA primase large subunit OS=Neurospora crassa (strain ATCC 24698 / 74-OR23-1A / CBS 708.71 / DSM 1257 / FGSC 987) GN=5F3.150 PE=3 SV=1	PF04104	Eukaryotic and archaeal DNA primase, large subunit	GO:0006269//GO:0006351	DNA replication, synthesis of RNA primer//transcription, DNA-dependent	GO:0003896	DNA primase activity	GO:0005730//GO:0005657	nucleolus//replication fork	KOG2267	Eukaryotic-type DNA primase, large subunit
comp6199_c0	44.2817	0.832234	5.7336	3.3087e-06	0.00014285	278	--	--	--	--	--	--	--	--	--	--	--	--	--	--	--	--	--	--	--	--	--	--	--	--	--	--	KOG2654	Uncharacterized conserved protein
comp7283_c0	3526.11	13706	-1.9587	3.3194e-06	0.00014305	2311	407042055	EKE41100.1	190	6.72561e-13	adenosine deaminase [Entamoeba nuttalli P19]	--	--	--	--	--	--	--	--	--	B8CV32	191	3.14138e-14	Adenosine deaminase OS=Shewanella piezotolerans (strain WP3 / JCM 13877) GN=add PE=3 SV=1	PF00962	Adenosine/AMP deaminase	GO:0006807//GO:0006144//GO:0009168	nitrogen compound metabolic process//purine nucleobase metabolic process//purine ribonucleoside monophosphate biosynthetic process	GO:0019239//GO:0003876	deaminase activity//AMP deaminase activity	--	--	KOG1097	Adenine deaminase/adenosine deaminase
comp18626_c1	50.2538	255.092	-2.3437	3.3993e-06	0.00014622	1226	--	--	--	--	--	--	--	--	--	--	--	--	--	--	--	--	--	--	--	--	--	--	--	--	--	--	--	--
comp14961_c0	805.539	190.607	2.0793	3.5822e-06	0.00015353	784	--	--	--	--	--	--	--	--	--	--	--	--	--	--	--	--	--	--	--	--	--	--	--	--	--	--	KOG0027	Calmodulin and related proteins (EF-Hand superfamily)
comp15956_c0	122.245	8.7882	3.7981	3.578e-06	0.00015353	1142	--	--	--	--	--	--	--	--	--	--	--	--	--	--	--	--	--	--	--	--	--	--	--	--	--	--	KOG3227	Calcium-responsive transcription coactivator
comp25779_c0	59.9531	5.00584	3.5821	3.6198e-06	0.00015486	290	--	--	--	--	--	--	--	--	--	--	--	--	--	--	--	--	--	--	--	--	--	--	--	--	--	--	--	--
comp12818_c0	240.783	48.0524	2.3251	3.6554e-06	0.0001561	430	37359756	BAC97856.1	143	2.42061e-08	mKIAA0056 protein [Mus musculus]	--	--	--	--	--	--	--	--	--	P42695	139	4.99561e-09	Condensin-2 complex subunit D3 OS=Homo sapiens GN=NCAPD3 PE=1 SV=2	--	--	GO:0006996//GO:0007049	organelle organization//cell cycle	--	--	GO:0000793//GO:0042585	condensed chromosome//germinal vesicle	KOG2591	c-Mpl binding protein, contains La domain
comp7861_c0	69.9432	7.12374	3.2955	3.6955e-06	0.00015753	260	--	--	--	--	--	--	--	--	--	--	--	--	--	--	--	--	--	--	--	--	--	--	--	--	--	--	--	--
comp8306_c0	163.008	28.4286	2.5195	3.7335e-06	0.00015886	372	--	--	--	--	--	--	--	--	--	--	--	--	--	--	--	--	--	--	--	--	--	--	--	--	--	--	--	--
comp34325_c0	43.1533	2.08888	4.3687	3.8134e-06	0.00016196	401	--	--	--	--	--	--	--	--	--	--	--	--	--	--	--	--	--	--	--	--	--	--	--	--	--	--	--	--
comp18191_c0	84.9737	398.038	-2.2278	3.8954e-06	0.00016514	2137	301090956	XP_002895673.1	139	1.60641e-06	conserved hypothetical protein [Phytophthora infestans T30-4]	--	--	--	--	--	--	--	--	--	--	--	--	--	--	--	--	--	--	--	--	--	--	--
comp13307_c0	20.0827	129.61	-2.6902	3.9233e-06	0.00016594	1127	--	--	--	--	--	--	--	--	--	--	--	--	--	--	--	--	--	--	--	--	--	--	--	--	--	--	KOG2510	SWI-SNF chromatin-remodeling complex protein
comp18347_c3	951.762	85.5734	3.4754	3.9349e-06	0.00016594	809	115458966	NP_001053083.1	135	1.3903e-06	Os04g0476800 [Oryza sativa Japonica Group]	--	--	--	--	--	--	--	--	--	--	--	--	--	PF01471//PF00569//PF00654	Putative peptidoglycan binding domain//Zinc finger, ZZ type//Voltage gated chloride channel	GO:0055085//GO:0008152//GO:0006821	transmembrane transport//metabolic process//chloride transport	GO:0008270//GO:0005247	zinc ion binding//voltage-gated chloride channel activity	GO:0016020	membrane	KOG4582	Uncharacterized conserved protein, contains ZZ-type Zn-finger
comp35230_c0	78.0266	8.77991	3.1517	3.9352e-06	0.00016594	252	--	--	--	--	--	--	--	--	--	--	--	--	--	--	--	--	--	--	PF10099	Anti-sigma-K factor rskA	--	--	--	--	GO:0016021//GO:0005886	integral to membrane//plasma membrane	--	--
comp7164_c0	2407.49	610.57	1.9793	4.0073e-06	0.00016867	960	298204587	CBI23862.3	272	9.06896e-25	unnamed protein product [Vitis vinifera]	--	--	--	--	--	--	--	--	--	Q9ZP40	120	7.02486e-06	Plastoglobulin-1, chloroplastic OS=Pisum sativum GN=PG1 PE=1 SV=1	PF04755	PAP_fibrillin	--	--	GO:0005198	structural molecule activity	GO:0009507	chloroplast	--	--
comp5867_c0	37.075	1.25664	4.8828	4.1162e-06	0.00017294	260	--	--	--	--	--	--	--	--	--	--	--	--	--	--	--	--	--	--	--	--	--	--	--	--	--	--	--	--
comp6939_c0	525.687	122.981	2.0958	4.1758e-06	0.00017514	886	--	--	--	--	--	--	--	--	--	--	--	--	--	--	--	--	--	--	--	--	--	--	--	--	--	--	--	--
comp44393_c0	64.9462	6.28321	3.3697	4.1874e-06	0.00017531	367	--	--	--	--	--	--	--	--	--	--	--	--	--	--	--	--	--	--	--	--	--	--	--	--	--	--	--	--
comp15679_c0	177.449	33.0722	2.4237	4.2912e-06	0.00017934	475	--	--	--	--	--	--	--	--	--	--	--	--	--	--	--	--	--	--	--	--	--	--	--	--	--	--	--	--
comp17985_c0	172.071	719.767	-2.0645	4.3272e-06	0.00018052	4361	--	--	--	--	--	--	--	--	--	--	--	--	--	--	--	--	--	--	PF08917	Transforming growth factor beta receptor 2 ectodomain	GO:0016310//GO:0009069//GO:0006468//GO:0007178	phosphorylation//serine family amino acid metabolic process//protein phosphorylation//transmembrane receptor protein serine/threonine kinase signaling pathway	GO:0046872//GO:0005524//GO:0005026	metal ion binding//ATP binding//transforming growth factor beta receptor activity, type II	GO:0016020	membrane	KOG3544	Collagens (type IV and type XIII), and related proteins
comp14165_c0	62.4968	5.84636	3.4182	4.4429e-06	0.00018502	593	--	--	--	--	--	--	--	--	--	--	--	--	--	--	--	--	--	--	--	--	--	--	--	--	--	--	--	--
comp14940_c0	1241.56	311.248	1.996	4.5251e-06	0.00018811	1159	--	--	--	--	--	--	--	--	--	--	--	--	--	--	--	--	--	--	PF05392	Cytochrome C oxidase chain VIIB	GO:0006123//GO:0015992	mitochondrial electron transport, cytochrome c to oxygen//proton transport	GO:0004129	cytochrome-c oxidase activity	GO:0045277//GO:0005746	respiratory chain complex IV//mitochondrial respiratory chain	KOG3544	Collagens (type IV and type XIII), and related proteins
comp11455_c0	51.968	3.76578	3.7866	4.5408e-06	0.00018843	502	--	--	--	--	--	--	--	--	--	--	--	--	--	--	--	--	--	--	PF06112//PF03014	Gammaherpesvirus capsid protein//Structural protein 2	--	--	GO:0005198	structural molecule activity	GO:0019028	viral capsid	KOG4425	Uncharacterized conserved protein
comp19070_c0	1033.2	4007.41	-1.9556	4.5627e-06	0.000189	908	298707978	CBJ30349.1	152	2.88209e-09	conserved unknown protein [Ectocarpus siliculosus]	--	--	--	--	--	--	--	--	--	--	--	--	--	--	--	--	--	--	--	--	--	--	--
comp5302_c0	267.475	56.0167	2.2555	4.5786e-06	0.00018932	1527	--	--	--	--	--	--	--	--	--	--	--	--	--	--	--	--	--	--	--	--	--	--	--	--	--	--	KOG3589	G protein signaling regulators
comp14499_c0	7331.15	1886.57	1.9583	4.5907e-06	0.00018949	2096	71998153	NP_001023510.1	191	9.3374e-13	Protein Y55F3AM.6, isoform a [Caenorhabditis elegans]	--	--	--	--	--	K15687	MKRN	E3 ubiquitin-protein ligase makorin	http://www.genome.jp/dbget-bin/www_bget?ko:K15687	Q8JFF3	140	1.10391e-07	Probable E3 ubiquitin-protein ligase makorin-1 OS=Seriola quinqueradiata GN=mkrn1 PE=2 SV=1	PF12861//PF05435	Anaphase-promoting complex subunit 11 RING-H2 finger//Phi-29 DNA terminal protein GP3	GO:0006269//GO:0006260//GO:0016567//GO:0018142	DNA replication, synthesis of RNA primer//DNA replication//protein ubiquitination//protein-DNA covalent cross-linking	GO:0004842	ubiquitin-protein ligase activity	GO:0005680	anaphase-promoting complex	KOG1039	Predicted E3 ubiquitin ligase
comp15415_c0	1572.58	403.543	1.9623	4.7861e-06	0.00019721	1484	227018526	ACP18865.1	339	2.41067e-32	flavohemoglobin [Fusarium lichenicola]	--	--	--	--	--	--	--	--	--	Q8GAZ4	332	1.00849e-32	Flavohemoprotein OS=Burkholderia sp. (strain TH2) GN=hmp PE=3 SV=1	PF00042	Globin	--	--	GO:0020037//GO:0005506	heme binding//iron ion binding	--	--	KOG1869	Splicing coactivator SRm160/300, subunit SRm300
comp19073_c0	506.637	4730.1	-3.2228	4.9423e-06	0.00020329	758	--	--	--	--	--	--	--	--	--	--	--	--	--	--	--	--	--	--	--	--	--	--	--	--	--	--	KOG3544	Collagens (type IV and type XIII), and related proteins
comp14329_c0	193.274	37.2085	2.3769	5.0747e-06	0.00020837	411	--	--	--	--	--	--	--	--	--	--	--	--	--	--	--	--	--	--	--	--	--	--	--	--	--	--	--	--
comp15946_c0	113.14	17.5723	2.6867	5.1333e-06	0.00021041	787	--	--	--	--	--	--	--	--	--	--	--	--	--	--	--	--	--	--	PF00069	Protein kinase domain	GO:0006468	protein phosphorylation	GO:0005524//GO:0004672	ATP binding//protein kinase activity	--	--	KOG0605	NDR and related serine/threonine kinases
comp18178_c0	54.3662	265.989	-2.2906	5.2697e-06	0.00021562	1913	374306746	AEZ06606.1	617	6.0317e-69	AMT1;2 [Pyrus communis]	--	--	--	--	--	K03320	amt, AMT, MEP	ammonium transporter, Amt family	http://www.genome.jp/dbget-bin/www_bget?ko:K03320	Q9SVT8	538	4.89983e-59	Ammonium transporter 1 member 4 OS=Arabidopsis thaliana GN=AMT1-4 PE=1 SV=1	--	--	--	--	--	--	--	--	KOG0682	Ammonia permease
comp14975_c0	623.58	147.907	2.0759	5.3265e-06	0.00021757	1083	--	--	--	--	--	--	--	--	--	--	--	--	--	--	--	--	--	--	PF01690//PF02943	Potato leaf roll virus readthrough protein//Ferredoxin thioredoxin reductase catalytic beta chain	GO:0006118//GO:0055114	electron transport//oxidation-reduction process	GO:0008937	ferredoxin-NAD(P) reductase activity	GO:0019028	viral capsid	KOG3544	Collagens (type IV and type XIII), and related proteins
comp36324_c0	38.4471	1.66861	4.5262	5.3427e-06	0.00021785	310	--	--	--	--	--	--	--	--	--	--	--	--	--	--	--	--	--	--	--	--	--	--	--	--	--	--	--	--
comp16622_c0	265.439	1418.72	-2.4181	5.3854e-06	0.00021922	1292	428169664	EKX38596.1	817	4.72406e-104	proliferating cell nuclear antigen [Guillardia theta CCMP2712]	--	--	--	--	--	K04802	PCNA	proliferating cell nuclear antigen	http://www.genome.jp/dbget-bin/www_bget?ko:K04802	Q43266	794	1.38299e-101	Proliferating cell nuclear antigen OS=Zea mays GN=PCNA PE=2 SV=1	PF11593//PF11716//PF12300//PF04139//PF02066//PF02504//PF00705//PF02747//PF02144	Mediator complex subunit 3 fungal//Mycothiol maleylpyruvate isomerase N-terminal domain//Protein of unknown function (DUF3628)//Rad9//Metallothionein family 11//Fatty acid synthesis protein//Proliferating cell nuclear antigen, N-terminal domain//Proliferating cell nuclear antigen, C-terminal domain//Repair protein Rad1/Rec1/Rad17	GO:0006260//GO:0009165//GO:0006275//GO:0051567//GO:0006357//GO:0008283//GO:0006633//GO:0006281//GO:0006306//GO:0042276//GO:0006261//GO:0051726	DNA replication//nucleotide biosynthetic process//regulation of DNA replication//histone H3-K9 methylation//regulation of transcription from RNA polymerase II promoter//cell proliferation//fatty acid biosynthetic process//DNA repair//DNA methylation//error-prone translesion synthesis//DNA-dependent DNA replication//regulation of cell cycle	GO:0003677//GO:0030337//GO:0016817//GO:0005515//GO:0005507//GO:0001104//GO:0003824//GO:0046872//GO:0003684	DNA binding//DNA polymerase processivity factor activity//hydrolase activity, acting on acid anhydrides//protein binding//copper ion binding//RNA polymerase II transcription cofactor activity//catalytic activity//metal ion binding//damaged DNA binding	GO:0042575//GO:0005730//GO:0005829//GO:0005634//GO:0043626//GO:0016592	DNA polymerase complex//nucleolus//cytosol//nucleus//PCNA complex//mediator complex	KOG1636	DNA polymerase delta processivity factor (proliferating cell nuclear antigen)
comp6496_c0	54.8617	3.76578	3.8648	5.4972e-06	0.00022338	267	--	--	--	--	--	--	--	--	--	--	--	--	--	--	--	--	--	--	PF01079	Hint module	GO:0006508	proteolysis	GO:0008233	peptidase activity	--	--	--	--
comp5764_c0	12.3924	94.5565	-2.9317	5.551e-06	0.00022517	878	--	--	--	--	--	--	--	--	--	--	--	--	--	--	--	--	--	--	--	--	--	--	--	--	--	--	KOG3671	Actin regulatory protein (Wiskott-Aldrich syndrome protein)
comp18858_c0	14429.2	2599.02	2.473	5.6878e-06	0.00023033	781	--	--	--	--	--	--	--	--	--	--	--	--	--	--	--	--	--	--	PF00895	ATP synthase protein 8	GO:0015986//GO:0015992	ATP synthesis coupled proton transport//proton transport	GO:0015078	hydrogen ion transmembrane transporter activity	GO:0000276	mitochondrial proton-transporting ATP synthase complex, coupling factor F(o)	KOG3671	Actin regulatory protein (Wiskott-Aldrich syndrome protein)
comp20374_c0	617.034	150.095	2.0395	5.7677e-06	0.00023287	374	--	--	--	--	--	--	--	--	--	--	--	--	--	--	--	--	--	--	PF00641	Zn-finger in Ran binding protein and others	--	--	GO:0008270	zinc ion binding	GO:0005622	intracellular	KOG1187	Serine/threonine protein kinase
comp25984_c0	94.8775	12.9577	2.8723	5.7704e-06	0.00023287	267	125987183	XP_001357354.1	167	4.49109e-13	GA18008 [Drosophila pseudoobscura pseudoobscura]	149530832	XM_001520524.1	46	1.18953e-13	PREDICTED: Ornithorhynchus anatinus anamorsin-like (LOC100091792), partial mRNA	--	--	--	--	Q9V3Y2	167	3.17559e-14	Anamorsin homolog OS=Drosophila melanogaster GN=l(2)35Bg PE=2 SV=1	PF11575//PF00428	FhuF 2Fe-2S C-terminal domain//60s Acidic ribosomal protein	GO:0006414//GO:0006915//GO:0042254	translational elongation//apoptotic process//ribosome biogenesis	GO:0051537//GO:0003735	2 iron, 2 sulfur cluster binding//structural constituent of ribosome	GO:0005840//GO:0005622//GO:0005737	ribosome//intracellular//cytoplasm	KOG4020	Protein DRE2, required for cell viability
comp7452_c0	222.144	876.111	-1.9796	5.8062e-06	0.00023391	798	388505360	AFK40746.1	679	4.52629e-85	unknown [Lotus japonicus]	--	--	--	--	--	--	--	--	--	--	--	--	--	PF08241//PF01209//PF01555//PF03141	Methyltransferase domain//ubiE/COQ5 methyltransferase family//DNA methylase//Putative methyltransferase	GO:0008152//GO:0006306	metabolic process//DNA methylation	GO:0003677//GO:0008168//GO:0008170	DNA binding//methyltransferase activity//N-methyltransferase activity	--	--	--	--
comp104454_c0	64.3132	6.25834	3.3613	5.8445e-06	0.00023465	400	--	--	--	--	--	--	--	--	--	--	--	--	--	--	--	--	--	--	--	--	--	--	--	--	--	--	--	--
comp31731_c0	40.9948	2.08888	4.2946	5.8365e-06	0.00023465	222	--	--	--	--	--	--	--	--	--	--	--	--	--	--	--	--	--	--	--	--	--	--	--	--	--	--	--	--
comp20677_c0	834.915	158.529	2.3969	5.9056e-06	0.0002367	601	--	--	--	--	--	--	--	--	--	--	--	--	--	--	--	--	--	--	--	--	--	--	--	--	--	--	KOG0131	Splicing factor 3b, subunit 4
comp18399_c0	1694.83	193.533	3.1305	6.0049e-06	0.00024027	1767	397645355	EJK76792.1	208	1.19471e-14	hypothetical protein THAOC_01427 [Thalassiosira oceanica]	--	--	--	--	--	--	--	--	--	Q5RJF7	164	1.72527e-10	Voltage-dependent calcium channel subunit alpha-2/delta-4 OS=Mus musculus GN=Cacna2d4 PE=2 SV=1	PF00092	von Willebrand factor type A domain	--	--	GO:0005515	protein binding	--	--	KOG2353	L-type voltage-dependent Ca2+ channel, alpha2/delta subunit
comp18138_c3	28.4098	158.562	-2.4806	6.0839e-06	0.00024301	833	--	--	--	--	--	--	--	--	--	--	--	--	--	--	--	--	--	--	--	--	--	--	--	--	--	--	--	--
comp91751_c0	24.9814	0	Inf	6.1131e-06	0.00024377	210	--	--	--	--	--	--	--	--	--	--	--	--	--	--	--	--	--	--	--	--	--	--	--	--	--	--	--	--
comp16917_c1	45.3078	224.645	-2.3098	6.1739e-06	0.00024577	1640	299749591	XP_001836217.2	155	2.42449e-08	atypical/PIKK/PI3K protein kinase [Coprinopsis cinerea okayama7#130]	--	--	--	--	--	--	--	--	--	P42348	131	1.23346e-06	Phosphatidylinositol 3-kinase, nodule isoform OS=Glycine max PE=2 SV=1	PF00440//PF00454//PF02783	Bacterial regulatory proteins, tetR family//Phosphatidylinositol 3- and 4-kinase//Methyl-coenzyme M reductase beta subunit, N-terminal domain	GO:0046656	folic acid biosynthetic process	GO:0003677//GO:0050524//GO:0016773//GO:0016740	DNA binding//coenzyme-B sulfoethylthiotransferase activity//phosphotransferase activity, alcohol group as acceptor//transferase activity	--	--	KOG0906	Phosphatidylinositol 3-kinase VPS34, involved in signal transduction
comp62404_c0	28.6024	0.420263	6.0887	6.2228e-06	0.0002473	225	--	--	--	--	--	--	--	--	--	--	--	--	--	--	--	--	--	--	--	--	--	--	--	--	--	--	--	--
comp12398_c1	120.783	19.6487	2.6199	6.2372e-06	0.00024745	497	--	--	--	--	--	--	--	--	--	--	--	--	--	--	--	--	--	--	PF04623	Adenovirus E1B protein N-terminus	GO:0009605	response to external stimulus	--	--	--	--	--	--
comp22854_c0	1383.94	94.0036	3.8799	6.2976e-06	0.00024943	599	--	--	--	--	--	--	--	--	--	--	--	--	--	--	--	--	--	--	PF05739	SNARE domain	--	--	GO:0005515	protein binding	--	--	KOG3671	Actin regulatory protein (Wiskott-Aldrich syndrome protein)
comp18575_c0	235.751	932.198	-1.9834	6.4407e-06	0.00025467	1984	--	--	--	--	--	--	--	--	--	--	--	--	--	--	--	--	--	--	--	--	--	--	--	--	--	--	KOG2992	Nucleolar GTPase/ATPase p130
comp12302_c0	158.939	29.2484	2.442	6.58e-06	0.00025974	411	--	--	--	--	--	--	--	--	--	--	--	--	--	--	--	--	--	--	PF05757//PF00428	Oxygen evolving enhancer protein 3 (PsbQ)//60s Acidic ribosomal protein	GO:0006414//GO:0042254//GO:0015979	translational elongation//ribosome biogenesis//photosynthesis	GO:0005509//GO:0003735	calcium ion binding//structural constituent of ribosome	GO:0005840//GO:0009523//GO:0019898//GO:0005622//GO:0009654	ribosome//photosystem II//extrinsic to membrane//intracellular//oxygen evolving complex	KOG3671	Actin regulatory protein (Wiskott-Aldrich syndrome protein)
comp14139_c0	122.407	19.6777	2.637	6.6632e-06	0.00026172	1115	--	--	--	--	--	--	--	--	--	--	--	--	--	--	--	--	--	--	PF02183	Homeobox associated leucine zipper	GO:0006355	regulation of transcription, DNA-dependent	GO:0003677	DNA binding	GO:0005634	nucleus	KOG2510	SWI-SNF chromatin-remodeling complex protein
comp15108_c0	25.4729	143.354	-2.4925	6.6469e-06	0.00026172	938	311271373	XP_003133121.1	169	2.07527e-11	PREDICTED: dnaJ homolog subfamily C member 9-like [Sus scrofa]	--	--	--	--	--	K09529	DNAJC9	DnaJ homolog subfamily C member 9	http://www.genome.jp/dbget-bin/www_bget?ko:K09529	Q91WN1	148	1.25213e-09	DnaJ homolog subfamily C member 9 OS=Mus musculus GN=Dnajc9 PE=2 SV=2	PF00226	DnaJ domain	--	--	GO:0031072	heat shock protein binding	--	--	KOG0719	Molecular chaperone (DnaJ superfamily)
comp5583_c0	25.3706	148.6	-2.5502	6.6637e-06	0.00026172	1313	--	--	--	--	--	--	--	--	--	--	--	--	--	--	--	--	--	--	PF05829	Adenovirus late L2 mu core protein (Protein X)	--	--	GO:0003677	DNA binding	GO:0019013	viral nucleocapsid	--	--
comp17591_c0	77.1891	350.418	-2.1826	6.718e-06	0.00026342	2304	159463358	XP_001689909.1	2091	0	DNA polymerase delta subunit one [Chlamydomonas reinhardtii]	31342028	NM_174427.2	49	2.46774e-14	Bos taurus polymerase (DNA directed), delta 1, catalytic subunit (POLD1), mRNA gi|162973|gb|M80395.1|BOVDPLDA Bovine DNA polymerase delta catalytic subunit mRNA, complete cds	K02327	POLD1	DNA polymerase delta subunit 1	http://www.genome.jp/dbget-bin/www_bget?ko:K02327	P46588	1985	0	DNA polymerase delta catalytic subunit OS=Candida albicans GN=POL3 PE=3 SV=2	PF03104//PF03175//PF00136	DNA polymerase family B, exonuclease domain//DNA polymerase type B, organellar and viral//DNA polymerase family B	GO:0007346//GO:0006260//GO:0045004//GO:0043137//GO:0006287//GO:0000084//GO:0019985//GO:0006297	regulation of mitotic cell cycle//DNA replication//DNA replication proofreading//DNA replication, removal of RNA primer//base-excision repair, gap-filling//S phase of mitotic cell cycle//translesion synthesis//nucleotide-excision repair, DNA gap filling	GO:0003677//GO:0008408//GO:0000166//GO:1901363//GO:0097159//GO:0003887	DNA binding//3'-5' exonuclease activity//nucleotide binding//heterocyclic compound binding//organic cyclic compound binding//DNA-directed DNA polymerase activity	GO:0042575//GO:0043625	DNA polymerase complex//delta DNA polymerase complex	KOG0969	DNA polymerase delta, catalytic subunit
comp14892_c0	293.997	4.17361	6.1384	6.7793e-06	0.00026538	418	--	--	--	--	--	--	--	--	--	--	--	--	--	--	--	--	--	--	PF00085	Thioredoxin	GO:0045454	cell redox homeostasis	--	--	--	--	KOG0191	Thioredoxin/protein disulfide isomerase
comp18255_c2	40.6488	212.391	-2.3854	6.8181e-06	0.00026645	523	--	--	--	--	--	--	--	--	--	--	--	--	--	--	--	--	--	--	--	--	--	--	--	--	--	--	KOG4462	WASP-interacting protein VRP1/WIP, contains WH2 domain
comp7195_c0	3608.28	131.15	4.782	6.8546e-06	0.00026743	931	326432442	EGD78012.1	155	8.17465e-10	hypothetical protein PTSG_09650 [Salpingoeca sp. ATCC 50818]	--	--	--	--	--	--	--	--	--	--	--	--	--	--	--	--	--	--	--	--	--	--	--
comp144977_c0	28.9484	0.416117	6.1204	6.9326e-06	0.00026958	211	--	--	--	--	--	--	--	--	--	--	--	--	--	--	--	--	--	--	--	--	--	--	--	--	--	--	--	--
comp15178_c1	92.6207	12.9452	2.8389	6.937e-06	0.00026958	696	296425683	XP_002842369.1	135	7.16319e-07	hypothetical protein [Tuber melanosporum Mel28]	--	--	--	--	--	K11672	ACTR5, ARP5, INO80M	actin-related protein 5	http://www.genome.jp/dbget-bin/www_bget?ko:K11672	Q80US4	127	4.29655e-07	Actin-related protein 5 OS=Mus musculus GN=Actr5 PE=2 SV=3	PF08015//PF06112//PF07941	Fungal mating-type pheromone//Gammaherpesvirus capsid protein//Potassium channel Kv1.4 tandem inactivation domain	GO:0006813//GO:0007165	potassium ion transport//signal transduction	GO:0000772//GO:0030955//GO:0005249	mating pheromone activity//potassium ion binding//voltage-gated potassium channel activity	GO:0016020//GO:0019028//GO:0016021//GO:0008076	membrane//viral capsid//integral to membrane//voltage-gated potassium channel complex	KOG0681	Actin-related protein - Arp5p
comp20133_c0	441.845	104.011	2.0868	6.944e-06	0.00026958	633	--	--	--	--	--	--	--	--	--	--	--	--	--	--	--	--	--	--	--	--	--	--	--	--	--	--	KOG2146	Splicing coactivator SRm160/300, subunit SRm160 (contains PWI domain)
comp56618_c0	1.17555	38.0366	-5.016	7.2866e-06	0.00028241	513	--	--	--	--	--	--	--	--	--	--	--	--	--	--	--	--	--	--	PF01034	Syndecan domain	--	--	GO:0008092	cytoskeletal protein binding	GO:0016020	membrane	--	--
comp16769_c0	225.674	2.9294	6.2675	7.3006e-06	0.00028249	881	--	--	--	--	--	--	--	--	--	--	--	--	--	--	--	--	--	--	--	--	--	--	--	--	--	--	KOG4369	RTK signaling protein MASK/UNC-44
comp20128_c0	592.335	136.123	2.1215	7.3581e-06	0.00028424	358	--	--	--	--	--	--	--	--	--	--	--	--	--	--	--	--	--	--	--	--	--	--	--	--	--	--	--	--
comp17442_c0	109.617	17.1354	2.6774	7.4179e-06	0.00028608	396	--	--	--	--	--	--	--	--	--	--	--	--	--	--	--	--	--	--	--	--	--	--	--	--	--	--	KOG3915	Transcription regulator dachshund, contains SKI/SNO domain
comp15366_c0	108.001	16.7234	2.6911	7.45e-06	0.00028685	419	--	--	--	--	--	12408735	AC012393.5	50	1.17066e-15	Arabidopsis thaliana chromosome III BAC F10A16 genomic sequence, complete sequence	--	--	--	--	--	--	--	--	--	--	--	--	--	--	--	--	--	--
comp20895_c0	817.282	205.275	1.9933	7.5555e-06	0.00029043	603	--	--	--	--	--	--	--	--	--	--	--	--	--	--	--	--	--	--	--	--	--	--	--	--	--	--	KOG2510	SWI-SNF chromatin-remodeling complex protein
comp17389_c0	122.257	20.0524	2.6081	7.5915e-06	0.00029134	2042	327286446	XP_003227941.1	374	1.34485e-34	PREDICTED: hypothetical protein LOC100566709 [Anolis carolinensis]	--	--	--	--	--	--	--	--	--	P0C691	128	3.999e-06	Protein P OS=Duck hepatitis B virus (strain Germany/DHBV-3) GN=P PE=1 SV=1	PF00078//PF00734//PF05869//PF05956	Reverse transcriptase (RNA-dependent DNA polymerase)//Fungal cellulose binding domain//DNA N-6-adenine-methyltransferase (Dam)//APC basic domain	GO:0006306//GO:0032775//GO:0016055//GO:0005975//GO:0006278	DNA methylation//DNA methylation on adenine//Wnt receptor signaling pathway//carbohydrate metabolic process//RNA-dependent DNA replication	GO:0003677//GO:0003723//GO:0008017//GO:0003964//GO:0004553//GO:0030248//GO:0009007	DNA binding//RNA binding//microtubule binding//RNA-directed DNA polymerase activity//hydrolase activity, hydrolyzing O-glycosyl compounds//cellulose binding//site-specific DNA-methyltransferase (adenine-specific) activity	GO:0045298//GO:0005576	tubulin complex//extracellular region	KOG0017	FOG: Transposon-encoded proteins with TYA, reverse transcriptase, integrase domains in various combinations
comp17768_c0	137.185	24.667	2.4755	7.7409e-06	0.00029659	440	--	--	--	--	--	--	--	--	--	--	--	--	--	--	--	--	--	--	--	--	--	--	--	--	--	--	KOG2570	SWI/SNF transcription activation complex subunit
comp18349_c1	5222.42	914.58	2.5135	7.8634e-06	0.00030079	2264	--	--	--	--	--	--	--	--	--	--	--	--	--	--	--	--	--	--	--	--	--	--	--	--	--	--	KOG3544	Collagens (type IV and type XIII), and related proteins
comp16976_c0	183.421	36.7178	2.3206	7.9826e-06	0.00030486	614	255550619	XP_002516359.1	247	3.42985e-22	Malonyl-CoA : ACP Acyltransferase (MCAAT) [Ricinus communis]	--	--	--	--	--	K00645	fabD		http://www.genome.jp/dbget-bin/www_bget?ko:K00645	Q8R3F5	166	2.40666e-12	Malonyl-CoA-acyl carrier protein transacylase, mitochondrial OS=Mus musculus GN=Mcat PE=2 SV=3	PF01169	Uncharacterized protein family UPF0016	--	--	--	--	GO:0016020	membrane	KOG2926	Malonyl-CoA:ACP transacylase
comp15054_c0	47.022	227.291	-2.2731	8.057e-06	0.0003072	2812	--	--	--	--	--	--	--	--	--	--	--	--	--	--	--	--	--	--	PF04828	Glutathione-dependent formaldehyde-activating enzyme	GO:0008152	metabolic process	GO:0016846	carbon-sulfur lyase activity	--	--	KOG2146	Splicing coactivator SRm160/300, subunit SRm160 (contains PWI domain)
comp12938_c0	57.0633	313.731	-2.4589	8.101e-06	0.00030838	902	326531772	BAJ97890.1	167	1.03506e-10	predicted protein [Hordeum vulgare subsp. vulgare]	--	--	--	--	--	--	--	--	--	--	--	--	--	PF04755	PAP_fibrillin	--	--	GO:0005198	structural molecule activity	GO:0009507	chloroplast	KOG3544	Collagens (type IV and type XIII), and related proteins
comp8230_c0	277.674	60.7557	2.1923	8.3094e-06	0.0003158	1023	307111439	EFN59673.1	145	1.74542e-07	hypothetical protein CHLNCDRAFT_133184 [Chlorella variabilis]	--	--	--	--	--	--	--	--	--	Q9FNS4	137	8.09387e-08	PsbB mRNA maturation factor Mbb1, chloroplastic OS=Chlamydomonas reinhardtii GN=MBB1 PE=2 SV=1	PF00515//PF02535//PF04592	Tetratricopeptide repeat//ZIP Zinc transporter//Selenoprotein P, N terminal region	GO:0055085//GO:0030001	transmembrane transport//metal ion transport	GO:0046873//GO:0005515//GO:0008430	metal ion transmembrane transporter activity//protein binding//selenium binding	GO:0016020	membrane	KOG3544	Collagens (type IV and type XIII), and related proteins
comp16006_c0	93.5957	13.8065	2.7611	8.3444e-06	0.00031662	718	--	--	--	--	--	--	--	--	--	--	--	--	--	--	--	--	--	--	PF02267//PF07714//PF00069	ADP-ribosyl cyclase//Protein tyrosine kinase//Protein kinase domain	GO:0006769//GO:0006468//GO:0046497	nicotinamide metabolic process//protein phosphorylation//nicotinate nucleotide metabolic process	GO:0003953//GO:0005524//GO:0004672	NAD+ nucleosidase activity//ATP binding//protein kinase activity	--	--	KOG1922	Rho GTPase effector BNI1 and related formins
comp12618_c0	124.313	513.357	-2.046	8.5111e-06	0.00032242	337	--	--	--	--	--	--	--	--	--	--	--	--	--	--	--	--	--	--	--	--	--	--	--	--	--	--	KOG0382	Carbonic anhydrase
comp5893_c0	5.14253	60.1986	-3.5492	8.6639e-06	0.00032768	508	--	--	--	--	--	--	--	--	--	--	--	--	--	--	--	--	--	--	PF03964	Chorion family 2	GO:0007275	multicellular organismal development	--	--	GO:0042600	chorion	KOG3671	Actin regulatory protein (Wiskott-Aldrich syndrome protein)
comp12252_c0	42.6578	0.840526	5.6654	8.7158e-06	0.00032911	1355	--	--	--	--	--	--	--	--	--	--	--	--	--	--	--	--	--	--	PF07941//PF06203	Potassium channel Kv1.4 tandem inactivation domain//CCT motif	GO:0006813	potassium ion transport	GO:0030955//GO:0005249//GO:0005515	potassium ion binding//voltage-gated potassium channel activity//protein binding	GO:0016021//GO:0008076	integral to membrane//voltage-gated potassium channel complex	--	--
comp16553_c0	810.433	3082.63	-1.9274	8.7721e-06	0.00033071	3011	328867051	EGG15434.1	151	2.09957e-07	Aardvark [Dictyostelium fasciculatum]	--	--	--	--	--	--	--	--	--	Q54I71	133	1.64184e-06	Protein aardvark OS=Dictyostelium discoideum GN=aarA PE=2 SV=1	PF11593//PF00514	Mediator complex subunit 3 fungal//Armadillo/beta-catenin-like repeat	GO:0006357	regulation of transcription from RNA polymerase II promoter	GO:0005515//GO:0001104	protein binding//RNA polymerase II transcription cofactor activity	GO:0016592	mediator complex	KOG1878	Nuclear receptor coregulator SMRT/SMRTER, contains Myb-like domains
comp19101_c0	48.2367	4133.41	-6.4211	8.851e-06	0.00033315	1116	255588564	XP_002534645.1	189	4.43857e-13	conserved hypothetical protein [Ricinus communis]	--	--	--	--	--	--	--	--	--	--	--	--	--	--	--	--	--	--	--	--	--	--	--
comp76047_c0	10.2379	81.1744	-2.9871	8.9831e-06	0.00033758	879	--	--	--	--	--	--	--	--	--	--	--	--	--	--	--	--	--	--	--	--	--	--	--	--	--	--	--	--
comp17638_c0	78.7067	349.894	-2.1524	9.0304e-06	0.00033881	1441	--	--	--	--	--	--	--	--	--	--	--	--	--	--	--	--	--	--	--	--	--	--	--	--	--	--	KOG2146	Splicing coactivator SRm160/300, subunit SRm160 (contains PWI domain)
comp14263_c0	1495.21	5479.18	-1.8736	9.2178e-06	0.00034529	1885	219118400	XP_002179974.1	317	7.66694e-28	predicted protein [Phaeodactylum tricornutum CCAP 1055/1]	--	--	--	--	--	--	--	--	--	--	--	--	--	--	--	--	--	--	--	--	--	KOG2510	SWI-SNF chromatin-remodeling complex protein
comp41045_c0	65.6342	7.10301	3.2079	9.2973e-06	0.00034771	299	302825572	XP_002994391.1	147	2.15062e-10	hypothetical protein SELMODRAFT_432317 [Selaginella moellendorffii]	--	--	--	--	--	--	--	--	--	Q7SEQ9	134	4.58982e-09	Ubiquinone biosynthesis protein coq-4, mitochondrial OS=Neurospora crassa (strain ATCC 24698 / 74-OR23-1A / CBS 708.71 / DSM 1257 / FGSC 987) GN=coq-4 PE=2 SV=1	PF05019	Coenzyme Q (ubiquinone) biosynthesis protein Coq4	GO:0006744	ubiquinone biosynthetic process	--	--	--	--	KOG3244	Protein involved in ubiquinone biosynthesis
comp20435_c0	1003.85	258.635	1.9566	9.4794e-06	0.00035396	1992	302791703	XP_002977618.1	796	6.97816e-93	hypothetical protein SELMODRAFT_107027 [Selaginella moellendorffii]	--	--	--	--	--	--	--	--	--	Q0DM51	724	6.18844e-83	DEAD-box ATP-dependent RNA helicase 3, chloroplastic OS=Oryza sativa subsp. japonica GN=Os03g0827700 PE=2 SV=2	PF00270//PF08926//PF04851//PF00271//PF07517//PF08152	DEAD/DEAH box helicase//Domain of unknown function (DUF1908)//Type III restriction enzyme, res subunit//Helicase conserved C-terminal domain//SecA DEAD-like domain//GUCT (NUC152) domain	GO:0016310//GO:0017038//GO:0009069//GO:0006468	phosphorylation//protein import//serine family amino acid metabolic process//protein phosphorylation	GO:0000287//GO:0003677//GO:0003723//GO:0005524//GO:0004386//GO:0008026//GO:0016787//GO:0097159//GO:1901363//GO:0003676//GO:0004674	magnesium ion binding//DNA binding//RNA binding//ATP binding//helicase activity//ATP-dependent helicase activity//hydrolase activity//organic cyclic compound binding//heterocyclic compound binding//nucleic acid binding//protein serine/threonine kinase activity	GO:0016020//GO:0005634	membrane//nucleus	KOG0331	ATP-dependent RNA helicase
comp16408_c0	154.579	29.2691	2.4009	9.5338e-06	0.0003543	616	47226113	CAG04487.1	217	2.23476e-17	unnamed protein product [Tetraodon nigroviridis]	--	--	--	--	--	K10848	ERCC4, XPF	DNA excision repair protein ERCC-4	http://www.genome.jp/dbget-bin/www_bget?ko:K10848	P36617	160	2.04193e-11	DNA repair protein rad16 OS=Schizosaccharomyces pombe (strain 972 / ATCC 24843) GN=rad16 PE=1 SV=2	--	--	GO:0009650//GO:0090305//GO:0006289	UV protection//nucleic acid phosphodiester bond hydrolysis//nucleotide-excision repair	GO:0003676//GO:0001094//GO:0004518	nucleic acid binding//TFIID-class transcription factor binding//nuclease activity	GO:0005669	transcription factor TFIID complex	KOG0442	Structure-specific endonuclease ERCC1-XPF, catalytic component XPF/ERCC4
comp18238_c0	230.4	49.3049	2.2243	9.5297e-06	0.0003543	1058	358248554	NP_001239901.1	377	2.44398e-38	uncharacterized protein LOC100798259 [Glycine max]	--	--	--	--	--	K04688	RPS6KB	p70 ribosomal S6 kinase	http://www.genome.jp/dbget-bin/www_bget?ko:K04688	O75582	199	1.79727e-15	Ribosomal protein S6 kinase alpha-5 OS=Homo sapiens GN=RPS6KA5 PE=1 SV=1	PF06293//PF07714//PF00069	Lipopolysaccharide kinase (Kdo/WaaP) family//Protein tyrosine kinase//Protein kinase domain	GO:0009103//GO:0006468	lipopolysaccharide biosynthetic process//protein phosphorylation	GO:0005524//GO:0004672//GO:0016773//GO:0016772	ATP binding//protein kinase activity//phosphotransferase activity, alcohol group as acceptor//transferase activity, transferring phosphorus-containing groups	GO:0016020	membrane	KOG0598	Ribosomal protein S6 kinase and related proteins
comp5373_c0	42.713	2.50914	4.0894	9.5042e-06	0.0003543	383	242064740	XP_002453659.1	135	1.52572e-07	hypothetical protein SORBIDRAFT_04g010020 [Sorghum bicolor]	--	--	--	--	--	K15535	PWD	phosphoglucan, water dikinase	http://www.genome.jp/dbget-bin/www_bget?ko:K15535	Q2QTC2	127	1.34249e-07	Phosphoglucan, water dikinase, chloroplastic OS=Oryza sativa subsp. japonica GN=GWD3 PE=3 SV=2	PF00753	Metallo-beta-lactamase superfamily	GO:0044723//GO:0005982//GO:0046777//GO:0000272	single-organism carbohydrate metabolic process//starch metabolic process//protein autophosphorylation//polysaccharide catabolic process	GO:0019200//GO:0051752//GO:0016787	carbohydrate kinase activity//phosphoglucan, water dikinase activity//hydrolase activity	GO:0009570	chloroplast stroma	KOG4157	beta-1,6-N-acetylglucosaminyltransferase, contains WSC domain
comp11439_c0	41.73	2.50499	4.0582	1.0169e-05	0.0003773	591	339777705	AEK05690.1	344	7.27393e-35	cryptochrome 1 protein 1 [Populus balsamifera]	--	--	--	--	--	K12119	CRY2	cryptochrome 2	http://www.genome.jp/dbget-bin/www_bget?ko:K12119	P57386	274	6.6852e-27	Deoxyribodipyrimidine photo-lyase OS=Buchnera aphidicola subsp. Acyrthosiphon pisum (strain APS) GN=phrB PE=3 SV=1	PF03441	FAD binding domain of DNA photolyase	GO:0006281	DNA repair	GO:0003913	DNA photolyase activity	--	--	KOG0133	Deoxyribodipyrimidine photolyase/cryptochrome
comp11210_c0	160.453	31.3539	2.3554	1.0359e-05	0.00038375	749	--	--	--	--	--	--	--	--	--	--	--	--	--	--	--	--	--	--	--	--	--	--	--	--	--	--	--	--
comp16084_c0	333.404	77.7792	2.0998	1.0487e-05	0.00038788	839	444313523	XP_004177419.1	195	1.30634e-14	hypothetical protein TBLA_0A01000 [Tetrapisispora blattae CBS 6284]	--	--	--	--	--	--	--	--	--	Q12482	146	3.63522e-09	Mitochondrial aspartate-glutamate transporter AGC1 OS=Saccharomyces cerevisiae (strain ATCC 204508 / S288c) GN=AGC1 PE=1 SV=1	--	--	--	--	--	--	--	--	KOG0764	Mitochondrial FAD carrier protein
comp14929_c0	577.041	56.3748	3.3556	1.0669e-05	0.000394	1051	--	--	--	--	--	--	--	--	--	--	--	--	--	--	--	--	--	--	PF06426//PF09726	Serine acetyltransferase, N-terminal//Transmembrane protein	GO:0006534//GO:0006535//GO:0042967	cysteine metabolic process//cysteine biosynthetic process from serine//acyl-carrier-protein biosynthetic process	GO:0009001	serine O-acetyltransferase activity	GO:0016021//GO:0005737	integral to membrane//cytoplasm	KOG4462	WASP-interacting protein VRP1/WIP, contains WH2 domain
comp19800_c0	4070.6	1096.2	1.8927	1.1229e-05	0.00041404	2674	213409529	XP_002175535.1	215	3.44803e-15	polyadenylate-binding protein [Schizosaccharomyces japonicus yFS275]	2665653	AF032896.1	72	4.70163e-27	Petromyzon marinus polyadenylate binding protein (PABP) mRNA, complete cds	K13126	PABPC	polyadenylate-binding protein	http://www.genome.jp/dbget-bin/www_bget?ko:K13126	P21187	194	6.48284e-14	Polyadenylate-binding protein OS=Drosophila melanogaster GN=pAbp PE=1 SV=3	PF01807//PF00076//PF00658	CHC2 zinc finger//RNA recognition motif. (a.k.a. RRM, RBD, or RNP domain)//Poly-adenylate binding protein, unique domain	GO:0006269//GO:0006260//GO:0006351	DNA replication, synthesis of RNA primer//DNA replication//transcription, DNA-dependent	GO:0003723//GO:0003677//GO:0003896//GO:0003676//GO:0008270	RNA binding//DNA binding//DNA primase activity//nucleic acid binding//zinc ion binding	GO:0005730//GO:0005657	nucleolus//replication fork	KOG0123	Polyadenylate-binding protein (RRM superfamily)
comp17404_c0	368.368	88.6314	2.0553	1.1391e-05	0.00041935	1522	--	--	--	--	--	--	--	--	--	--	--	--	--	--	--	--	--	--	--	--	--	--	--	--	--	--	KOG3671	Actin regulatory protein (Wiskott-Aldrich syndrome protein)
comp20187_c0	2006	355.455	2.4966	1.1482e-05	0.00042202	959	357136108	XP_003569648.1	181	4.02983e-12	PREDICTED: uncharacterized protein LOC100838789 [Brachypodium distachyon]	--	--	--	--	--	--	--	--	--	Q3ZBV1	131	3.22845e-07	IST1 homolog OS=Bos taurus GN=IST1 PE=2 SV=1	PF00428//PF06386	60s Acidic ribosomal protein//Gas vesicle synthesis protein GvpL/GvpF	GO:0042254//GO:0031412//GO:0006414	ribosome biogenesis//gas vesicle organization//translational elongation	GO:0003735	structural constituent of ribosome	GO:0005840//GO:0005622//GO:0031411	ribosome//intracellular//gas vesicle	KOG2027	Spindle pole body protein
comp13030_c1	3.18461	46.8373	-3.8785	1.1519e-05	0.00042274	261	328781988	XP_395732.3	346	1.29952e-37	PREDICTED: serine/threonine-protein kinase 6 [Apis mellifera]	392350977	XR_006462.4	36	4.19867e-08	PREDICTED: Rattus norvegicus aurora kinase A-like (LOC363527), misc_RNA	K08850	AURKX	aurora kinase, other	http://www.genome.jp/dbget-bin/www_bget?ko:K08850	Q91820	316	2.10566e-34	Aurora kinase A-A OS=Xenopus laevis GN=aurka-a PE=1 SV=1	PF07714//PF00069	Protein tyrosine kinase//Protein kinase domain	GO:0016310//GO:0009069//GO:0006468	phosphorylation//serine family amino acid metabolic process//protein phosphorylation	GO:0005524//GO:0004674//GO:0004672	ATP binding//protein serine/threonine kinase activity//protein kinase activity	--	--	KOG0580	Serine/threonine protein kinase
comp6362_c0	0	27.172	#NAME?	1.1661e-05	0.00042728	370	--	--	--	--	--	--	--	--	--	--	--	--	--	--	--	--	--	--	--	--	--	--	--	--	--	--	KOG2266	Chromatin-associated protein Dek and related proteins, contains SAP DNA binding domain
comp16755_c1	7.39534	69.4858	-3.232	1.1955e-05	0.000436	899	390343869	XP_001175607.2	148	4.37372e-08	PREDICTED: NADPH oxidase 5-like [Strongylocentrotus purpuratus]	--	--	--	--	--	--	--	--	--	Q672J9	122	4.22034e-06	NADPH oxidase 3 OS=Mus musculus GN=Nox3 PE=1 SV=2	PF08022	FAD-binding domain	GO:0055114	oxidation-reduction process	GO:0016491	oxidoreductase activity	--	--	KOG0039	Ferric reductase, NADH/NADPH oxidase and related proteins
comp7298_c0	5530.76	1516.82	1.8664	1.1955e-05	0.000436	2143	388513009	AFK44566.1	178	6.31024e-12	unknown [Lotus japonicus]	--	--	--	--	--	--	--	--	--	Q9LJ45	132	2.45922e-07	Cyclin-U1-1 OS=Arabidopsis thaliana GN=CYCU1-1 PE=1 SV=1	PF06495//PF08613//PF01779	Fruit fly transformer protein//Cyclin//Ribosomal L29e protein family	GO:0006397//GO:0042254//GO:0006412//GO:0046660//GO:0000079	mRNA processing//ribosome biogenesis//translation//female sex differentiation//regulation of cyclin-dependent protein kinase activity	GO:0019901//GO:0003735	protein kinase binding//structural constituent of ribosome	GO:0005840//GO:0005634//GO:0005622	ribosome//nucleus//intracellular	KOG1674	Cyclin
comp8013_c0	8280.28	745.397	3.4736	1.1936e-05	0.000436	2017	194476678	YP_002048857.1	139	3.11448e-06	anchor polypeptide LCM [Paulinella chromatophora]	--	--	--	--	--	K02286	cpcC	phycocyanin-associated rod linker protein	http://www.genome.jp/dbget-bin/www_bget?ko:K02286	P73203	234	6.97492e-20	Phycobilisome 32.1 kDa linker polypeptide, phycocyanin-associated, rod 1 OS=Synechocystis sp. (strain PCC 6803 / Kazusa) GN=cpcC1 PE=1 SV=3	PF08092//PF00427	Magi peptide toxin family//Phycobilisome Linker polypeptide	GO:0006810//GO:0044237//GO:0015979	transport//cellular metabolic process//photosynthesis	GO:0019871	sodium channel inhibitor activity	GO:0030089//GO:0005576//GO:0009536//GO:0042651	phycobilisome//extracellular region//plastid//thylakoid membrane	KOG2510	SWI-SNF chromatin-remodeling complex protein
comp21457_c0	275.063	63.0948	2.1242	1.1986e-05	0.00043645	408	--	--	--	--	--	--	--	--	--	--	--	--	--	--	--	--	--	--	--	--	--	--	--	--	--	--	--	--
comp7371_c0	752.419	180.553	2.0591	1.2084e-05	0.00043934	530	--	--	--	--	--	--	--	--	--	--	--	--	--	--	--	--	--	--	--	--	--	--	--	--	--	--	KOG3544	Collagens (type IV and type XIII), and related proteins
comp21413_c0	328.513	76.9511	2.0939	1.2631e-05	0.00045854	380	--	--	--	--	--	--	--	--	--	--	--	--	--	--	--	--	--	--	--	--	--	--	--	--	--	--	--	--
comp6835_c0	21.6474	132.281	-2.6113	1.2834e-05	0.00046517	382	--	--	--	--	--	--	--	--	--	--	--	--	--	--	--	--	--	--	--	--	--	--	--	--	--	--	--	--
[truncated: 1,345 more rows]
