# Supplementary material for: Genome-wide expression profiles of Pyropia haitanensis in response to osmotic stress by using deep sequencing technology
Source: BMC Genomics. 2015 Nov 26;16:1012. doi: 10.1186/s12864-015-2226-5 (PMC4661969; doi:10.1186/s12864-015-2226-5)
Supplement: Additional file 7: Table S5. — (A) GO enrichment analysis of the upregulated genes in MWL compared to CON. (B) GO enrichment analysis of the downregulated genes in MWL compared to CON. (XLSX 436 kb) [file 12864_2015_2226_MOESM7_ESM.xlsx]

## Sheet: Table S5 A
Additional file 7: Table S5 A GO enrichment analysis of the upregulated genes in MWL compared to CON
GO_accession	Description	Term_type	Over_represented_pValue	Corrected_pValue	DEG_item	DEG_list	Bg_item	Bg_list	Gene_names
GO:0015976	carbon utilization	biological_process	1.45e-14	1.15e-10	24	570	56	13972	comp17812_c0,comp7503_c0,comp19180_c0,comp15251_c0,comp11355_c0,comp17944_c0,comp9522_c0,comp16681_c0,comp17306_c0,comp18097_c0,comp7503_c1,comp15093_c1,comp19092_c0,comp19110_c0,comp7447_c0,comp11960_c0,comp8430_c0,comp15093_c0,comp17944_c1,comp15165_c0,comp17812_c1,comp7456_c0,comp7242_c0,comp7253_c0
GO:0019320	hexose catabolic process	biological_process	4.21e-11	1.11e-07	33	570	145	13972	comp11739_c0,comp18865_c0,comp17812_c0,comp17783_c0,comp19180_c0,comp11355_c0,comp16681_c0,comp17306_c0,comp15093_c1,comp19092_c0,comp7302_c0,comp7447_c0,comp11960_c0,comp15093_c0,comp39718_c0,comp15165_c0,comp17812_c1,comp7456_c0,comp7242_c0,comp7253_c0,comp7383_c0,comp18501_c2,comp7503_c0,comp18461_c0,comp16907_c0,comp15251_c0,comp18813_c2,comp9522_c0,comp7503_c1,comp18097_c0,comp8430_c0,comp74…
GO:0046365	monosaccharide catabolic process	biological_process	4.21e-11	1.11e-07	33	570	145	13972	comp11739_c0,comp18865_c0,comp17812_c0,comp17783_c0,comp19180_c0,comp11355_c0,comp16681_c0,comp17306_c0,comp15093_c1,comp19092_c0,comp7302_c0,comp7447_c0,comp11960_c0,comp15093_c0,comp39718_c0,comp15165_c0,comp17812_c1,comp7456_c0,comp7242_c0,comp7253_c0,comp7383_c0,comp18501_c2,comp7503_c0,comp18461_c0,comp16907_c0,comp15251_c0,comp18813_c2,comp9522_c0,comp7503_c1,comp18097_c0,comp8430_c0,comp74…
GO:0016052	carbohydrate catabolic process	biological_process	7.24e-11	1.15e-07	34	570	159	13972	comp11739_c0,comp18865_c0,comp17812_c0,comp15153_c0,comp17783_c0,comp19180_c0,comp11355_c0,comp16681_c0,comp17306_c0,comp15093_c1,comp19092_c0,comp7302_c0,comp7447_c0,comp11960_c0,comp15093_c0,comp39718_c0,comp15165_c0,comp17812_c1,comp7456_c0,comp7242_c0,comp7253_c0,comp7383_c0,comp18501_c2,comp7503_c0,comp16907_c0,comp18461_c0,comp15251_c0,comp18813_c2,comp9522_c0,comp18097_c0,comp7503_c1,comp8…
GO:0044724	single-organism carbohydrate catabolic process	biological_process	7.24e-11	1.15e-07	34	570	159	13972	comp11739_c0,comp18865_c0,comp17812_c0,comp15153_c0,comp17783_c0,comp19180_c0,comp11355_c0,comp16681_c0,comp17306_c0,comp15093_c1,comp19092_c0,comp7302_c0,comp7447_c0,comp11960_c0,comp15093_c0,comp39718_c0,comp15165_c0,comp17812_c1,comp7456_c0,comp7242_c0,comp7253_c0,comp7383_c0,comp18501_c2,comp7503_c0,comp16907_c0,comp18461_c0,comp15251_c0,comp18813_c2,comp9522_c0,comp18097_c0,comp7503_c1,comp8…
GO:0006007	glucose catabolic process	biological_process	1.66e-10	2.19e-07	32	570	144	13972	comp11739_c0,comp18865_c0,comp17812_c0,comp17783_c0,comp19180_c0,comp11355_c0,comp16681_c0,comp17306_c0,comp15093_c1,comp19092_c0,comp7302_c0,comp7447_c0,comp11960_c0,comp15093_c0,comp39718_c0,comp15165_c0,comp17812_c1,comp7456_c0,comp7242_c0,comp7383_c0,comp7253_c0,comp18501_c2,comp7503_c0,comp18461_c0,comp16907_c0,comp15251_c0,comp9522_c0,comp7503_c1,comp18097_c0,comp8430_c0,comp7446_c1,comp192…
GO:0005996	monosaccharide metabolic process	biological_process	6.43e-10	7.27e-07	42	570	254	13972	comp18608_c0,comp18874_c0,comp11739_c0,comp18865_c0,comp11306_c0,comp17812_c0,comp18864_c0,comp17783_c0,comp19180_c0,comp16998_c0,comp11355_c0,comp12704_c0,comp16681_c0,comp17306_c0,comp15093_c1,comp19092_c0,comp7302_c0,comp7447_c0,comp11960_c0,comp15093_c0,comp39718_c0,comp15165_c0,comp13854_c0,comp17812_c1,comp7456_c0,comp7242_c0,comp7253_c0,comp7383_c0,comp18501_c2,comp7503_c0,comp15167_c0,com…
GO:0019318	hexose metabolic process	biological_process	2.86e-09	2.83e-06	40	570	245	13972	comp18608_c0,comp18874_c0,comp11739_c0,comp18865_c0,comp11306_c0,comp17812_c0,comp17783_c0,comp19180_c0,comp16998_c0,comp11355_c0,comp16681_c0,comp17306_c0,comp15093_c1,comp19092_c0,comp7302_c0,comp7447_c0,comp11960_c0,comp15093_c0,comp39718_c0,comp15165_c0,comp13854_c0,comp17812_c1,comp7456_c0,comp7242_c0,comp7253_c0,comp7383_c0,comp18501_c2,comp7503_c0,comp15167_c0,comp16907_c0,comp18461_c0,com…
GO:0006006	glucose metabolic process	biological_process	6.5e-09	5.72e-06	33	570	174	13972	comp11739_c0,comp18865_c0,comp17812_c0,comp17783_c0,comp19180_c0,comp11355_c0,comp16681_c0,comp17306_c0,comp15093_c1,comp19092_c0,comp7302_c0,comp7447_c0,comp11960_c0,comp15093_c0,comp39718_c0,comp15165_c0,comp17812_c1,comp7456_c0,comp7242_c0,comp7383_c0,comp7253_c0,comp18501_c2,comp7503_c0,comp15167_c0,comp18461_c0,comp16907_c0,comp15251_c0,comp9522_c0,comp7503_c1,comp18097_c0,comp8430_c0,comp74…
GO:0006096	glycolysis	biological_process	1e-08	7.92e-06	23	570	92	13972	comp18865_c0,comp7503_c0,comp16907_c0,comp18461_c0,comp19180_c0,comp15251_c0,comp11355_c0,comp16681_c0,comp17306_c0,comp18097_c0,comp7503_c1,comp15093_c1,comp19092_c0,comp7302_c0,comp7447_c0,comp11960_c0,comp8430_c0,comp15093_c0,comp15165_c0,comp7456_c0,comp17812_c1,comp7242_c0,comp19243_c0
GO:0006739	NADP metabolic process	biological_process	1.12e-07	8.03e-05	21	570	84	13972	comp17812_c0,comp16907_c0,comp17783_c0,comp19180_c0,comp13692_c0,comp11355_c0,comp9522_c0,comp16681_c0,comp17306_c0,comp18097_c0,comp15093_c1,comp11960_c0,comp8430_c0,comp15093_c0,comp39718_c0,comp7456_c0,comp17812_c1,comp7446_c1,comp7383_c0,comp7253_c0,comp18501_c2
GO:0006000	fructose metabolic process	biological_process	1.43e-07	9.43e-05	14	570	42	13972	comp16681_c0,comp18874_c0,comp17306_c0,comp7503_c1,comp18097_c0,comp15093_c1,comp7503_c0,comp11960_c0,comp15093_c0,comp8430_c0,comp19180_c0,comp15251_c0,comp7456_c0,comp11355_c0
GO:0006013	mannose metabolic process	biological_process	1.63e-07	9.93e-05	14	570	42	13972	comp16681_c0,comp18874_c0,comp17306_c0,comp7503_c1,comp18097_c0,comp15093_c1,comp7503_c0,comp11960_c0,comp15093_c0,comp8430_c0,comp19180_c0,comp15251_c0,comp7456_c0,comp11355_c0
GO:0046364	monosaccharide biosynthetic process	biological_process	1.82e-07	0.00010306	24	570	114	13972	comp18865_c0,comp7503_c0,comp15167_c0,comp16907_c0,comp18864_c0,comp18461_c0,comp19180_c0,comp15251_c0,comp11355_c0,comp16681_c0,comp17306_c0,comp18097_c0,comp7503_c1,comp15093_c1,comp19092_c0,comp7302_c0,comp11960_c0,comp7447_c0,comp8430_c0,comp15093_c0,comp7456_c0,comp17812_c1,comp7242_c0,comp19243_c0
GO:0016051	carbohydrate biosynthetic process	biological_process	2.73e-07	0.00012989	45	570	317	13972	comp18608_c0,comp11739_c0,comp18865_c0,comp18238_c0,comp18864_c0,comp7206_c0,comp19180_c0,comp12706_c1,comp17143_c0,comp11355_c0,comp12704_c0,comp7303_c0,comp16681_c0,comp17059_c0,comp17306_c0,comp15093_c1,comp19092_c0,comp7302_c0,comp7447_c0,comp11960_c0,comp15093_c0,comp18034_c0,comp15165_c0,comp17812_c1,comp7456_c0,comp16260_c1,comp7242_c0,comp12513_c0,comp7253_c0,comp7503_c0,comp15167_c0,comp…
GO:0006098	pentose-phosphate shunt	biological_process	2.79e-07	0.00012989	20	570	81	13972	comp17812_c0,comp16907_c0,comp17783_c0,comp19180_c0,comp11355_c0,comp9522_c0,comp16681_c0,comp17306_c0,comp18097_c0,comp15093_c1,comp11960_c0,comp8430_c0,comp15093_c0,comp39718_c0,comp7456_c0,comp17812_c1,comp7446_c1,comp7383_c0,comp7253_c0,comp18501_c2
GO:0006740	NADPH regeneration	biological_process	2.79e-07	0.00012989	20	570	81	13972	comp17812_c0,comp16907_c0,comp17783_c0,comp19180_c0,comp11355_c0,comp9522_c0,comp16681_c0,comp17306_c0,comp18097_c0,comp15093_c1,comp11960_c0,comp8430_c0,comp15093_c0,comp39718_c0,comp7456_c0,comp17812_c1,comp7446_c1,comp7383_c0,comp7253_c0,comp18501_c2
GO:0046496	nicotinamide nucleotide metabolic process	biological_process	3.03e-07	0.00013343	21	570	92	13972	comp17812_c0,comp16907_c0,comp17783_c0,comp19180_c0,comp13692_c0,comp11355_c0,comp9522_c0,comp16681_c0,comp17306_c0,comp18097_c0,comp15093_c1,comp11960_c0,comp8430_c0,comp15093_c0,comp39718_c0,comp7456_c0,comp17812_c1,comp7446_c1,comp7383_c0,comp7253_c0,comp18501_c2
GO:0006094	gluconeogenesis	biological_process	3.96e-07	0.00016512	23	570	110	13972	comp18865_c0,comp7503_c0,comp15167_c0,comp16907_c0,comp18461_c0,comp19180_c0,comp15251_c0,comp11355_c0,comp16681_c0,comp17306_c0,comp18097_c0,comp7503_c1,comp15093_c1,comp19092_c0,comp7302_c0,comp11960_c0,comp7447_c0,comp8430_c0,comp15093_c0,comp7456_c0,comp17812_c1,comp7242_c0,comp19243_c0
GO:0019319	hexose biosynthetic process	biological_process	5.27e-07	0.00020868	23	570	112	13972	comp18865_c0,comp7503_c0,comp15167_c0,comp16907_c0,comp18461_c0,comp19180_c0,comp15251_c0,comp11355_c0,comp16681_c0,comp17306_c0,comp18097_c0,comp7503_c1,comp15093_c1,comp19092_c0,comp7302_c0,comp11960_c0,comp7447_c0,comp8430_c0,comp15093_c0,comp7456_c0,comp17812_c1,comp7242_c0,comp19243_c0
GO:0019362	pyridine nucleotide metabolic process	biological_process	1.05e-06	0.00039472	22	570	106	13972	comp17812_c0,comp16006_c0,comp16907_c0,comp17783_c0,comp19180_c0,comp13692_c0,comp11355_c0,comp9522_c0,comp16681_c0,comp17306_c0,comp18097_c0,comp15093_c1,comp11960_c0,comp8430_c0,comp15093_c0,comp39718_c0,comp7456_c0,comp17812_c1,comp7446_c1,comp7383_c0,comp7253_c0,comp18501_c2
GO:0042132	fructose 1,6-bisphosphate 1-phosphatase activity	molecular_function	1.22e-06	0.00043871	7	570	9	13972	comp16681_c0,comp17306_c0,comp15093_c1,comp11355_c0,comp11960_c0,comp15093_c0,comp8430_c0
GO:0005975	carbohydrate metabolic process	biological_process	1.83e-06	0.0006285	73	570	739	13972	comp18874_c0,comp18015_c0,comp18865_c0,comp17812_c0,comp15153_c0,comp18238_c0,comp18864_c0,comp7206_c0,comp19180_c0,comp15439_c0,comp12706_c1,comp16998_c0,comp11355_c0,comp12704_c0,comp12822_c0,comp17306_c0,comp19092_c0,comp39718_c0,comp18034_c0,comp13854_c0,comp17812_c1,comp16260_c1,comp7242_c0,comp12513_c0,comp12725_c1,comp18501_c2,comp7250_c0,comp7503_c0,comp18461_c0,comp18813_c2,comp18097_c0,…
GO:0050308	sugar-phosphatase activity	molecular_function	2.16e-06	0.00071145	7	570	10	13972	comp16681_c0,comp17306_c0,comp15093_c1,comp11355_c0,comp11960_c0,comp15093_c0,comp8430_c0
GO:0044723	single-organism carbohydrate metabolic process	biological_process	2.29e-06	0.0007259	59	570	538	13972	comp18608_c0,comp18874_c0,comp18015_c0,comp11739_c0,comp18865_c0,comp11306_c0,comp17812_c0,comp15153_c0,comp18238_c0,comp18864_c0,comp7206_c0,comp17783_c0,comp19180_c0,comp12706_c1,comp17143_c0,comp16998_c0,comp11355_c0,comp12704_c0,comp7303_c0,comp16681_c0,comp17059_c0,comp17306_c0,comp15093_c1,comp19092_c0,comp7302_c0,comp7447_c0,comp11960_c0,comp15093_c0,comp39718_c0,comp18034_c0,comp15165_c0,…
GO:0072524	pyridine-containing compound metabolic process	biological_process	2.77e-06	0.00084473	23	570	124	13972	comp17812_c0,comp16006_c0,comp16907_c0,comp17783_c0,comp19180_c0,comp15181_c0,comp13692_c0,comp11355_c0,comp9522_c0,comp16681_c0,comp17306_c0,comp18097_c0,comp15093_c1,comp11960_c0,comp8430_c0,comp15093_c0,comp39718_c0,comp7456_c0,comp17812_c1,comp7446_c1,comp7383_c0,comp7253_c0,comp18501_c2
GO:0004506	squalene monooxygenase activity	molecular_function	3.67e-06	0.0010747	4	570	4	13972	comp39718_c0,comp43568_c0,comp16738_c0,comp7661_c0
GO:0019203	carbohydrate phosphatase activity	molecular_function	3.83e-06	0.0010819	7	570	11	13972	comp16681_c0,comp17306_c0,comp15093_c1,comp11355_c0,comp11960_c0,comp15093_c0,comp8430_c0
GO:0009628	response to abiotic stimulus	biological_process	1.28e-05	0.0034864	30	570	232	13972	comp18015_c0,comp15153_c0,comp7503_c0,comp7661_c0,comp16907_c0,comp19003_c0,comp133862_c0,comp16568_c0,comp8967_c0,comp13496_c0,comp12452_c0,comp15157_c0,comp17059_c0,comp15157_c1,comp12139_c0,comp7695_c0,comp19092_c0,comp19110_c0,comp12974_c0,comp7302_c0,comp15972_c0,comp21265_c0,comp39718_c0,comp18156_c0,comp16408_c0,comp17812_c1,comp7446_c1,comp19243_c0,comp7253_c0,comp12078_c0
GO:0006733	oxidoreduction coenzyme metabolic process	biological_process	3.65e-05	0.0096357	24	570	162	13972	comp17812_c0,comp16006_c0,comp16907_c0,comp17783_c0,comp19180_c0,comp13692_c0,comp11355_c0,comp9522_c0,comp41045_c0,comp16681_c0,comp17306_c0,comp18097_c0,comp15093_c1,comp11960_c0,comp7627_c0,comp8430_c0,comp15093_c0,comp39718_c0,comp7456_c0,comp17812_c1,comp7446_c1,comp7383_c0,comp7253_c0,comp18501_c2
GO:0009266	response to temperature stimulus	biological_process	4.61e-05	0.011778	12	570	53	13972	comp17059_c0,comp15157_c1,comp7695_c0,comp12974_c0,comp19110_c0,comp19092_c0,comp16568_c0,comp19003_c0,comp17812_c1,comp7253_c0,comp12078_c0,comp15157_c0
GO:0048046	apoplast	cellular_component	4.92e-05	0.012162	10	570	34	13972	comp7695_c0,comp19110_c0,comp19092_c0,comp7302_c0,comp7503_c0,comp16907_c0,comp13854_c0,comp19586_c0,comp19243_c0,comp7253_c0
GO:0006066	alcohol metabolic process	biological_process	7.42e-05	0.017795	15	570	97	13972	comp7503_c1,comp18097_c0,comp109128_c0,comp7503_c0,comp7661_c0,comp16907_c0,comp18864_c0,comp7206_c0,comp6565_c0,comp39718_c0,comp19180_c0,comp15251_c0,comp7456_c0,comp11646_c0,comp18813_c2
GO:0010319	stromule	cellular_component	0.00014035	0.032677	5	570	7	13972	comp7695_c0,comp19110_c0,comp19092_c0,comp7253_c0,comp16907_c0
GO:0008219	cell death	biological_process	0.00016111	0.035427	18	570	144	13972	comp15892_c0,comp7279_c1,comp7813_c0,comp12648_c0,comp7303_c0,comp7695_c0,comp17903_c0,comp12974_c0,comp18147_c0,comp20313_c1,comp18156_c0,comp12711_c0,comp7279_c0,comp11914_c0,comp92397_c0,comp19022_c0,comp15676_c0,comp25984_c0
GO:0016265	death	biological_process	0.00016111	0.035427	18	570	144	13972	comp15892_c0,comp7279_c1,comp7813_c0,comp12648_c0,comp7303_c0,comp7695_c0,comp17903_c0,comp12974_c0,comp18147_c0,comp20313_c1,comp18156_c0,comp12711_c0,comp7279_c0,comp11914_c0,comp92397_c0,comp19022_c0,comp15676_c0,comp25984_c0
GO:0008299	isoprenoid biosynthetic process	biological_process	0.00017623	0.037703	15	570	82	13972	comp43568_c0,comp7302_c0,comp7661_c0,comp12643_c0,comp17783_c0,comp16568_c0,comp39718_c0,comp9939_c0,comp17812_c1,comp13854_c0,comp16260_c1,comp7446_c1,comp21485_c0,comp18256_c0,comp16738_c0
GO:0019751	polyol metabolic process	biological_process	0.00022054	0.045941	12	570	65	13972	comp7503_c1,comp18097_c0,comp7503_c0,comp7661_c0,comp16907_c0,comp18864_c0,comp7206_c0,comp19180_c0,comp15251_c0,comp7456_c0,comp11646_c0,comp18813_c2
GO:0009657	plastid organization	biological_process	0.00023223	0.047137	9	570	34	13972	comp17228_c0,comp7503_c0,comp17783_c0,comp13854_c0,comp19586_c0,comp16260_c1,comp16818_c0,comp7446_c1,comp7124_c0
GO:0006720	isoprenoid metabolic process	biological_process	0.00031	0.061348	15	570	88	13972	comp43568_c0,comp7302_c0,comp7661_c0,comp12643_c0,comp17783_c0,comp16568_c0,comp39718_c0,comp9939_c0,comp17812_c1,comp13854_c0,comp16260_c1,comp7446_c1,comp21485_c0,comp18256_c0,comp16738_c0
GO:0042578	phosphoric ester hydrolase activity	molecular_function	0.00032461	0.062674	20	570	171	13972	comp16690_c0,comp10118_c0,comp17405_c0,comp16342_c0,comp15439_c0,comp14191_c0,comp19239_c0,comp11355_c0,comp6417_c0,comp16681_c0,comp17306_c0,comp19572_c0,comp15093_c1,comp11960_c0,comp20505_c0,comp8430_c0,comp15093_c0,comp7335_c0,comp17561_c0,comp21183_c0
GO:0004631	phosphomevalonate kinase activity	molecular_function	0.00035371	0.065115	2	570	2	13972	comp6565_c0,comp109128_c0
GO:0006695	cholesterol biosynthetic process	biological_process	0.00035371	0.065115	2	570	2	13972	comp6565_c0,comp109128_c0
GO:0009536	plastid	cellular_component	0.00037511	0.067486	64	570	733	13972	comp17812_c0,comp19728_c0,comp7161_c0,comp7206_c0,comp7164_c0,comp17984_c0,comp11899_c0,comp12704_c0,comp19092_c0,comp18437_c1,comp13025_c0,comp13854_c0,comp12213_c0,comp17812_c1,comp7340_c0,comp16260_c1,comp11926_c1,comp19997_c0,comp7503_c0,comp15175_c0,comp19586_c0,comp8967_c0,comp16260_c0,comp15485_c0,comp8013_c0,comp16665_c0,comp16778_c0,comp12495_c0,comp17944_c1,comp12797_c0,comp7178_c0,comp…
GO:0008202	steroid metabolic process	biological_process	0.00040249	0.070803	12	570	78	13972	comp43568_c0,comp109128_c0,comp7661_c0,comp12672_c0,comp12643_c0,comp18864_c0,comp7206_c0,comp6565_c0,comp39718_c0,comp11646_c0,comp18813_c2,comp16738_c0
GO:0004807	triose-phosphate isomerase activity	molecular_function	0.00049642	0.085427	3	570	4	13972	comp15251_c0,comp7503_c1,comp7503_c0
GO:0006948	induction by virus of host cell-cell fusion	biological_process	0.00056706	0.093786	4	570	11	13972	comp18862_c0,comp15392_c0,comp6883_c0,comp20974_c0
GO:0019253	reductive pentose-phosphate cycle	biological_process	0.00056869	0.093786	4	570	6	13972	comp15165_c0,comp19110_c0,comp19092_c0,comp7253_c0
GO:0009409	response to cold	biological_process	0.00068289	0.11032	7	570	29	13972	comp19003_c0,comp16568_c0,comp17059_c0,comp7695_c0,comp19110_c0,comp19092_c0,comp7253_c0
GO:0044262	cellular carbohydrate metabolic process	biological_process	0.00073316	0.11607	35	570	331	13972	comp18608_c0,comp11739_c0,comp11306_c0,comp15153_c0,comp18238_c0,comp18864_c0,comp7206_c0,comp19180_c0,comp17143_c0,comp16998_c0,comp12704_c0,comp7303_c0,comp17059_c0,comp15093_c0,comp39718_c0,comp18034_c0,comp13854_c0,comp17812_c1,comp7456_c0,comp16260_c1,comp12513_c0,comp7383_c0,comp18501_c2,comp7503_c0,comp16907_c0,comp15251_c0,comp18813_c2,comp17915_c0,comp7503_c1,comp18097_c0,comp13208_c0,co…
GO:0006694	steroid biosynthetic process	biological_process	0.00078184	0.12135	11	570	72	13972	comp43568_c0,comp109128_c0,comp7661_c0,comp12643_c0,comp18864_c0,comp7206_c0,comp6565_c0,comp39718_c0,comp11646_c0,comp18813_c2,comp16738_c0
GO:0006020	inositol metabolic process	biological_process	0.00092877	0.14003	6	570	20	13972	comp19180_c0,comp15251_c0,comp7456_c0,comp7503_c1,comp18097_c0,comp7503_c0
GO:0042438	melanin biosynthetic process	biological_process	0.00093755	0.14003	5	570	21	13972	comp17289_c3,comp19523_c0,comp10597_c0,comp18284_c0,comp63883_c0
GO:0008652	cellular amino acid biosynthetic process	biological_process	0.0010185	0.1417	30	570	339	13972	comp18865_c0,comp17921_c0,comp15850_c0,comp13712_c0,comp18864_c0,comp18461_c0,comp15181_c0,comp18813_c2,comp104338_c0,comp15485_c0,comp17944_c0,comp7430_c0,comp18173_c0,comp7695_c0,comp12495_c0,comp17944_c1,comp18847_c0,comp19541_c0,comp18892_c0,comp17812_c1,comp12213_c0,comp13854_c0,comp15156_c0,comp7309_c0,comp12141_c0,comp14929_c0,comp19243_c0,comp7383_c0,comp7253_c0,comp18501_c2
GO:0044711	single-organism biosynthetic process	biological_process	0.0010186	0.1417	54	570	742	13972	comp18865_c0,comp17921_c0,comp7661_c0,comp15504_c0,comp18864_c0,comp7206_c0,comp17944_c0,comp18256_c0,comp63883_c0,comp18173_c0,comp109128_c0,comp15737_c1,comp59908_c0,comp7302_c0,comp6565_c0,comp39718_c0,comp17289_c3,comp18892_c0,comp17812_c1,comp12213_c0,comp13854_c0,comp7309_c0,comp18562_c0,comp7383_c0,comp7253_c0,comp18501_c2,comp15850_c0,comp13712_c0,comp19523_c0,comp10597_c0,comp16907_c0,co…
GO:0042744	hydrogen peroxide catabolic process	biological_process	0.0010203	0.1417	5	570	10	13972	comp13854_c0,comp17812_c1,comp16260_c1,comp16260_c0,comp7302_c0
GO:0070301	cellular response to hydrogen peroxide	biological_process	0.0010203	0.1417	5	570	10	13972	comp13854_c0,comp17812_c1,comp16260_c1,comp16260_c0,comp7302_c0
GO:0044550	secondary metabolite biosynthetic process	biological_process	0.0010785	0.1472	12	570	90	13972	comp15737_c1,comp19523_c0,comp10597_c0,comp7661_c0,comp18864_c0,comp7206_c0,comp19003_c0,comp17289_c3,comp11646_c0,comp18813_c2,comp63883_c0,comp18284_c0
GO:0009526	plastid envelope	cellular_component	0.0011491	0.15417	14	570	81	13972	comp12323_c0,comp7695_c0,comp19110_c0,comp19092_c0,comp7503_c0,comp16907_c0,comp15241_c0,comp17812_c1,comp13854_c0,comp16818_c0,comp19586_c0,comp7178_c0,comp7253_c0,comp8367_c0
GO:0016114	terpenoid biosynthetic process	biological_process	0.0012113	0.15982	11	570	59	13972	comp43568_c0,comp7302_c0,comp7661_c0,comp12643_c0,comp16568_c0,comp39718_c0,comp13854_c0,comp16260_c1,comp21485_c0,comp18256_c0,comp16738_c0
GO:0006091	generation of precursor metabolites and energy	biological_process	0.0012385	0.16073	42	570	528	13972	comp18865_c0,comp17751_c0,comp19180_c0,comp17143_c0,comp15712_c0,comp11355_c0,comp12704_c0,comp16681_c0,comp17306_c0,comp15093_c1,comp19092_c0,comp7302_c0,comp7447_c0,comp11960_c0,comp15093_c0,comp18674_c1,comp15165_c0,comp14940_c0,comp7456_c0,comp17812_c1,comp19491_c0,comp18862_c0,comp11443_c0,comp7242_c0,comp17219_c0,comp15242_c0,comp13712_c0,comp16737_c0,comp7503_c0,comp16907_c0,comp18461_c0,c…
GO:0009507	chloroplast	cellular_component	0.0012793	0.16334	51	570	588	13972	comp19728_c0,comp7161_c0,comp7206_c0,comp17783_c0,comp7164_c0,comp17984_c0,comp16818_c0,comp11899_c0,comp18256_c0,comp12704_c0,comp15157_c1,comp12139_c0,comp12323_c0,comp15093_c1,comp16678_c0,comp6875_c0,comp19092_c0,comp11960_c0,comp18437_c1,comp15165_c0,comp15241_c0,comp13854_c0,comp17812_c1,comp16260_c1,comp7253_c0,comp15242_c0,comp15209_c0,comp16737_c0,comp7503_c0,comp16907_c0,comp15175_c0,co…
GO:0006721	terpenoid metabolic process	biological_process	0.0013647	0.17148	11	570	61	13972	comp43568_c0,comp7302_c0,comp7661_c0,comp12643_c0,comp16568_c0,comp39718_c0,comp13854_c0,comp16260_c1,comp21485_c0,comp18256_c0,comp16738_c0
GO:0016791	phosphatase activity	molecular_function	0.0014202	0.17566	15	570	118	13972	comp16681_c0,comp17306_c0,comp19572_c0,comp15093_c1,comp20505_c0,comp11960_c0,comp15093_c0,comp8430_c0,comp17405_c0,comp14191_c0,comp19239_c0,comp11355_c0,comp17561_c0,comp6417_c0,comp21183_c0
GO:0034614	cellular response to reactive oxygen species	biological_process	0.0015978	0.19017	5	570	12	13972	comp13854_c0,comp17812_c1,comp16260_c1,comp16260_c0,comp7302_c0
GO:0009579	thylakoid	cellular_component	0.0016066	0.19017	26	570	261	13972	comp15242_c0,comp16665_c1,comp15209_c0,comp7503_c0,comp16737_c0,comp17783_c0,comp17984_c0,comp15195_c0,comp15485_c0,comp8013_c0,comp16665_c0,comp12844_c0,comp7979_c0,comp7695_c0,comp19092_c0,comp19110_c0,comp12302_c0,comp18124_c0,comp17812_c1,comp13854_c0,comp18862_c0,comp11926_c1,comp7178_c0,comp18857_c0,comp7253_c0,comp18200_c1
GO:0006629	lipid metabolic process	biological_process	0.0016096	0.19017	60	570	770	13972	comp18015_c0,comp16690_c0,comp8174_c0,comp17921_c0,comp18238_c0,comp7661_c0,comp15504_c0,comp12643_c0,comp18864_c0,comp7206_c0,comp17783_c0,comp12706_c1,comp11086_c0,comp18256_c0,comp16738_c0,comp16853_c0,comp7303_c0,comp17059_c0,comp43568_c0,comp15093_c1,comp109128_c0,comp18098_c1,comp7302_c0,comp6565_c0,comp39718_c0,comp18034_c0,comp9939_c0,comp17289_c3,comp13025_c0,comp13854_c0,comp17812_c1,co…
GO:0016717	oxidoreductase activity, acting on paired donors, with oxidation of a pair of donors resulting in the reduction of molecular oxygen to two molecules of water	molecular_function	0.0017472	0.2034	4	570	8	13972	comp15504_c0,comp19838_c0,comp19376_c0,comp10118_c0
GO:0016709	oxidoreductase activity, acting on paired donors, with incorporation or reduction of molecular oxygen, NADH or NADPH as one donor, and incorporation of one atom of oxygen	molecular_function	0.0017841	0.20468	5	570	15	13972	comp39718_c0,comp43568_c0,comp18256_c0,comp16738_c0,comp7661_c0
GO:0012501	programmed cell death	biological_process	0.0018607	0.21042	13	570	110	13972	comp7303_c0,comp17903_c0,comp7695_c0,comp12974_c0,comp7279_c1,comp20313_c1,comp18156_c0,comp7279_c0,comp92397_c0,comp11914_c0,comp19022_c0,comp7813_c0,comp25984_c0
GO:0030089	phycobilisome	cellular_component	0.0019742	0.21951	6	570	22	13972	comp16665_c0,comp16665_c1,comp7979_c0,comp11926_c1,comp18200_c1,comp8013_c0
GO:0019685	photosynthesis, dark reaction	biological_process	0.0019965	0.21951	4	570	9	13972	comp15165_c0,comp19110_c0,comp19092_c0,comp7253_c0
GO:0006915	apoptotic process	biological_process	0.0020818	0.22361	12	570	100	13972	comp7303_c0,comp17903_c0,comp12974_c0,comp7279_c1,comp20313_c1,comp18156_c0,comp7279_c0,comp92397_c0,comp11914_c0,comp19022_c0,comp7813_c0,comp25984_c0
GO:0046165	alcohol biosynthetic process	biological_process	0.0020904	0.22361	9	570	53	13972	comp109128_c0,comp7661_c0,comp16907_c0,comp18864_c0,comp7206_c0,comp39718_c0,comp6565_c0,comp11646_c0,comp18813_c2
GO:0016053	organic acid biosynthetic process	biological_process	0.0024919	0.25955	40	570	522	13972	comp18865_c0,comp17921_c0,comp15504_c0,comp18864_c0,comp17944_c0,comp18256_c0,comp18173_c0,comp59908_c0,comp7302_c0,comp39718_c0,comp18892_c0,comp17812_c1,comp12213_c0,comp13854_c0,comp7309_c0,comp18562_c0,comp7383_c0,comp7253_c0,comp18501_c2,comp15850_c0,comp13712_c0,comp18461_c0,comp19003_c0,comp8967_c0,comp15181_c0,comp18813_c2,comp21485_c0,comp104338_c0,comp15485_c0,comp7430_c0,comp17903_c0,c…
GO:0046394	carboxylic acid biosynthetic process	biological_process	0.0024919	0.25955	40	570	522	13972	comp18865_c0,comp17921_c0,comp15504_c0,comp18864_c0,comp17944_c0,comp18256_c0,comp18173_c0,comp59908_c0,comp7302_c0,comp39718_c0,comp18892_c0,comp17812_c1,comp12213_c0,comp13854_c0,comp7309_c0,comp18562_c0,comp7383_c0,comp7253_c0,comp18501_c2,comp15850_c0,comp13712_c0,comp18461_c0,comp19003_c0,comp8967_c0,comp15181_c0,comp18813_c2,comp21485_c0,comp104338_c0,comp15485_c0,comp7430_c0,comp17903_c0,c…
GO:0019748	secondary metabolic process	biological_process	0.0026523	0.2708	13	570	112	13972	comp15737_c1,comp19523_c0,comp10597_c0,comp7661_c0,comp18864_c0,comp7206_c0,comp19003_c0,comp17289_c3,comp11646_c0,comp18813_c2,comp24500_c0,comp63883_c0,comp18284_c0
GO:0042651	thylakoid membrane	cellular_component	0.0026857	0.2708	12	570	86	13972	comp16665_c0,comp15242_c0,comp16665_c1,comp7979_c0,comp19110_c0,comp16737_c0,comp17812_c1,comp15195_c0,comp11926_c1,comp7253_c0,comp18200_c1,comp8013_c0
GO:0006732	coenzyme metabolic process	biological_process	0.0027025	0.2708	35	570	411	13972	comp17812_c0,comp16006_c0,comp17783_c0,comp19180_c0,comp11355_c0,comp16681_c0,comp17306_c0,comp15093_c1,comp59908_c0,comp7302_c0,comp6437_c0,comp11960_c0,comp15093_c0,comp39718_c0,comp7456_c0,comp17812_c1,comp7309_c0,comp18562_c0,comp7383_c0,comp7253_c0,comp18501_c2,comp13712_c0,comp16907_c0,comp19003_c0,comp15181_c0,comp13692_c0,comp9522_c0,comp41045_c0,comp18097_c0,comp7695_c0,comp8430_c0,comp7…
GO:0006582	melanin metabolic process	biological_process	0.0027486	0.27197	5	570	25	13972	comp17289_c3,comp19523_c0,comp10597_c0,comp18284_c0,comp63883_c0
GO:0016126	sterol biosynthetic process	biological_process	0.0028823	0.28168	4	570	14	13972	comp6565_c0,comp39718_c0,comp109128_c0,comp7661_c0
GO:0030076	light-harvesting complex	cellular_component	0.0035139	0.33922	7	570	37	13972	comp16665_c0,comp16665_c1,comp7979_c0,comp11926_c1,comp18200_c1,comp8013_c0,comp17751_c0
GO:0006457	protein folding	biological_process	0.0039554	0.37724	19	570	226	13972	comp17295_c1,comp15153_c0,comp7279_c1,comp16737_c0,comp15153_c1,comp12521_c1,comp6399_c0,comp15157_c0,comp15153_c2,comp19210_c0,comp18589_c0,comp19572_c0,comp15157_c1,comp7340_c0,comp7279_c0,comp7178_c0,comp12078_c0,comp17574_c1,comp14738_c0
GO:0009650	UV protection	biological_process	0.0044063	0.40816	2	570	3	13972	comp16408_c0,comp13496_c0
GO:0043066	negative regulation of apoptotic process	biological_process	0.0044339	0.40816	7	570	45	13972	comp7303_c0,comp7279_c0,comp11914_c0,comp7813_c0,comp17903_c0,comp12974_c0,comp7279_c1
GO:0009250	glucan biosynthetic process	biological_process	0.0044342	0.40816	6	570	26	13972	comp18608_c0,comp11739_c0,comp16260_c1,comp17143_c0,comp16907_c0,comp12704_c0
GO:0005978	glycogen biosynthetic process	biological_process	0.0046107	0.41952	3	570	6	13972	comp17143_c0,comp16907_c0,comp12704_c0
GO:0043255	regulation of carbohydrate biosynthetic process	biological_process	0.0047427	0.42663	2	570	3	13972	comp16260_c1,comp15093_c0
GO:0004791	thioredoxin-disulfide reductase activity	molecular_function	0.0048643	0.42981	2	570	3	13972	comp16260_c1,comp16260_c0
GO:0008203	cholesterol metabolic process	biological_process	0.0048867	0.42981	2	570	5	13972	comp6565_c0,comp109128_c0
GO:0046686	response to cadmium ion	biological_process	0.0049411	0.42982	15	570	106	13972	comp18874_c0,comp16690_c0,comp15157_c1,comp7695_c0,comp19092_c0,comp7302_c0,comp7503_c0,comp16907_c0,comp19003_c0,comp16342_c0,comp17812_c1,comp13854_c0,comp16260_c1,comp19243_c0,comp15157_c0
GO:0055114	oxidation-reduction process	biological_process	0.0051153	0.44014	89	570	1434	13972	comp18865_c0,comp17812_c0,comp12415_c0,comp7661_c0,comp18864_c0,comp7206_c0,comp19180_c0,comp15195_c0,comp11355_c0,comp44312_c0,comp12870_c0,comp16738_c0,comp77291_c0,comp12704_c0,comp18994_c0,comp17306_c0,comp14975_c0,comp43568_c0,comp39718_c0,comp16572_c1,comp17812_c1,comp16260_c1,comp19997_c0,comp17219_c0,comp15676_c0,comp18501_c2,comp12395_c0,comp14055_c0,comp13712_c0,comp13163_c0,comp10118_c…
GO:0051345	positive regulation of hydrolase activity	biological_process	0.0051933	0.44097	5	570	33	13972	comp16681_c0,comp7279_c0,comp92397_c0,comp19022_c0,comp7279_c1
GO:0000096	sulfur amino acid metabolic process	biological_process	0.0052364	0.44097	11	570	85	13972	comp17921_c0,comp19003_c0,comp17944_c1,comp17289_c3,comp17812_c1,comp13854_c0,comp19541_c0,comp14929_c0,comp19243_c0,comp12141_c0,comp17944_c0
GO:0042542	response to hydrogen peroxide	biological_process	0.0053263	0.44335	5	570	16	13972	comp13854_c0,comp17812_c1,comp16260_c1,comp16260_c0,comp7302_c0
GO:0044435	plastid part	cellular_component	0.0053766	0.44335	33	570	322	13972	comp7161_c0,comp7206_c0,comp17783_c0,comp16818_c0,comp11899_c0,comp12704_c0,comp12323_c0,comp16678_c0,comp19092_c0,comp18437_c1,comp15241_c0,comp7340_c0,comp17812_c1,comp13854_c0,comp16260_c1,comp7253_c0,comp15242_c0,comp16737_c0,comp7503_c0,comp15209_c0,comp16907_c0,comp19586_c0,comp19192_c0,comp15485_c0,comp19572_c0,comp7695_c0,comp16778_c0,comp19110_c0,comp17944_c1,comp7178_c0,comp12797_c0,com…
GO:0031982	vesicle	cellular_component	0.0058083	0.47401	14	570	147	13972	comp16681_c0,comp20187_c0,comp16969_c0,comp12323_c0,comp17172_c3,comp17145_c0,comp7279_c1,comp16394_c0,comp17751_c0,comp19003_c0,comp18156_c0,comp13530_c0,comp17718_c1,comp12797_c0
GO:0051087	chaperone binding	molecular_function	0.0059185	0.47684	4	570	23	13972	comp7279_c0,comp7178_c0,comp7279_c1,comp16737_c0
GO:0044283	small molecule biosynthetic process	biological_process	0.0059635	0.47684	48	570	688	13972	comp18865_c0,comp17921_c0,comp7661_c0,comp15504_c0,comp18864_c0,comp7206_c0,comp17944_c0,comp18256_c0,comp18173_c0,comp109128_c0,comp59908_c0,comp7302_c0,comp6565_c0,comp39718_c0,comp18892_c0,comp17812_c1,comp12213_c0,comp13854_c0,comp7309_c0,comp18562_c0,comp7383_c0,comp7253_c0,comp18501_c2,comp15850_c0,comp13712_c0,comp16907_c0,comp18461_c0,comp19003_c0,comp8967_c0,comp15181_c0,comp18813_c2,com…
GO:0042981	regulation of apoptotic process	biological_process	0.0060546	0.47929	10	570	83	13972	comp7303_c0,comp17903_c0,comp12974_c0,comp7279_c1,comp20313_c1,comp7279_c0,comp11914_c0,comp92397_c0,comp19022_c0,comp7813_c0
GO:0009532	plastid stroma	cellular_component	0.0062911	0.49307	16	570	104	13972	comp16678_c0,comp7695_c0,comp19110_c0,comp19092_c0,comp7161_c0,comp7503_c0,comp16737_c0,comp16907_c0,comp13854_c0,comp17812_c1,comp16260_c1,comp19586_c0,comp11899_c0,comp7253_c0,comp8367_c0,comp12704_c0
GO:0019637	organophosphate metabolic process	biological_process	0.0063595	0.49354	56	570	802	13972	comp18920_c0,comp18608_c0,comp18015_c0,comp16690_c0,comp11739_c0,comp17812_c0,comp19203_c0,comp16006_c0,comp7661_c0,comp18864_c0,comp7206_c0,comp17783_c0,comp19180_c0,comp12526_c0,comp11355_c0,comp11086_c0,comp16681_c0,comp17059_c0,comp17306_c0,comp15093_c1,comp59908_c0,comp6437_c0,comp11960_c0,comp15093_c0,comp39718_c0,comp13025_c0,comp17812_c1,comp7456_c0,comp16260_c1,comp7253_c0,comp7383_c0,co…
GO:0010035	response to inorganic substance	biological_process	0.0066577	0.50951	20	570	189	13972	comp18874_c0,comp16690_c0,comp7503_c0,comp16907_c0,comp19003_c0,comp16342_c0,comp16260_c0,comp15157_c0,comp15157_c1,comp7695_c0,comp15737_c1,comp19092_c0,comp7302_c0,comp15093_c0,comp39718_c0,comp13854_c0,comp17812_c1,comp16260_c1,comp19243_c0,comp15676_c0
GO:0016854	racemase and epimerase activity	molecular_function	0.0066939	0.50951	5	570	25	13972	comp15181_c0,comp15850_c0,comp18813_c2,comp7253_c0,comp18864_c0
GO:0043069	negative regulation of programmed cell death	biological_process	0.0069199	0.51677	7	570	48	13972	comp7303_c0,comp7279_c0,comp11914_c0,comp7813_c0,comp17903_c0,comp12974_c0,comp7279_c1
GO:0060548	negative regulation of cell death	biological_process	0.0069199	0.51677	7	570	48	13972	comp7303_c0,comp7279_c0,comp11914_c0,comp7813_c0,comp17903_c0,comp12974_c0,comp7279_c1
GO:0031410	cytoplasmic vesicle	cellular_component	0.0072518	0.5365	13	570	135	13972	comp16681_c0,comp20187_c0,comp16969_c0,comp12323_c0,comp17172_c3,comp17145_c0,comp7279_c1,comp16394_c0,comp17751_c0,comp18156_c0,comp13530_c0,comp17718_c1,comp12797_c0
GO:0000325	plant-type vacuole	cellular_component	0.007827	0.56831	4	570	10	13972	comp8422_c0,comp17555_c2,comp12139_c0,comp12452_c0
GO:0016125	sterol metabolic process	biological_process	0.0078324	0.56831	4	570	19	13972	comp6565_c0,comp39718_c0,comp109128_c0,comp7661_c0
GO:0010038	response to metal ion	biological_process	0.0078972	0.56831	17	570	151	13972	comp18874_c0,comp16690_c0,comp7503_c0,comp16907_c0,comp19003_c0,comp16342_c0,comp15157_c0,comp15157_c1,comp7695_c0,comp15737_c1,comp19092_c0,comp7302_c0,comp15093_c0,comp13854_c0,comp17812_c1,comp16260_c1,comp19243_c0
GO:0016021	integral to membrane	cellular_component	0.0079997	0.5705	99	570	1746	13972	comp15178_c1,comp5417_c0,comp7661_c0,comp17984_c0,comp15273_c0,comp21618_c0,comp16738_c0,comp18589_c0,comp43568_c0,comp158690_c0,comp14827_c0,comp16394_c0,comp39718_c0,comp17289_c3,comp13854_c0,comp18560_c2,comp18988_c0,comp7663_c0,comp16487_c0,comp21270_c0,comp13712_c0,comp15956_c1,comp19523_c0,comp17068_c1,comp11198_c0,comp18461_c0,comp17061_c0,comp8967_c0,comp16260_c0,comp15757_c0,comp18813_c2…
GO:0052547	regulation of peptidase activity	biological_process	0.0083609	0.59094	4	570	21	13972	comp92397_c0,comp16887_c0,comp19022_c0,comp7279_c1
GO:0034599	cellular response to oxidative stress	biological_process	0.0087212	0.61095	5	570	19	13972	comp13854_c0,comp17812_c1,comp16260_c1,comp16260_c0,comp7302_c0
GO:0043067	regulation of programmed cell death	biological_process	0.0096725	0.66971	10	570	88	13972	comp7303_c0,comp17903_c0,comp12974_c0,comp7279_c1,comp20313_c1,comp7279_c0,comp11914_c0,comp92397_c0,comp19022_c0,comp7813_c0
GO:0051082	unfolded protein binding	molecular_function	0.0097293	0.66971	13	570	160	13972	comp19221_c0,comp15157_c1,comp13137_c0,comp15153_c0,comp7279_c1,comp7279_c0,comp7340_c0,comp15153_c1,comp7178_c0,comp12078_c0,comp15153_c2,comp15157_c0,comp14738_c0
GO:0010941	regulation of cell death	biological_process	0.0098687	0.67345	10	570	89	13972	comp7303_c0,comp17903_c0,comp12974_c0,comp7279_c1,comp20313_c1,comp7279_c0,comp11914_c0,comp92397_c0,comp19022_c0,comp7813_c0
GO:0006790	sulfur compound metabolic process	biological_process	0.010152	0.68689	19	570	207	13972	comp17921_c0,comp13163_c0,comp19003_c0,comp17174_c0,comp15181_c0,comp17944_c0,comp12704_c0,comp19572_c0,comp17903_c0,comp14827_c0,comp17944_c1,comp17289_c3,comp13854_c0,comp17812_c1,comp19541_c0,comp7309_c0,comp19243_c0,comp14929_c0,comp12141_c0
GO:0035257	nuclear hormone receptor binding	molecular_function	0.01066	0.71516	2	570	5	13972	comp104024_c0,comp12797_c0
GO:0019682	glyceraldehyde-3-phosphate metabolic process	biological_process	0.010811	0.71821	5	570	17	13972	comp17783_c0,comp17812_c1,comp16260_c1,comp7446_c1,comp7503_c0
GO:0004497	monooxygenase activity	molecular_function	0.010887	0.71821	9	570	74	13972	comp7198_c0,comp43568_c0,comp7661_c0,comp16568_c0,comp39718_c0,comp15181_c0,comp12870_c0,comp16738_c0,comp18256_c0
GO:0009570	chloroplast stroma	cellular_component	0.011051	0.72299	15	570	102	13972	comp16678_c0,comp7695_c0,comp19110_c0,comp19092_c0,comp7161_c0,comp7503_c0,comp16907_c0,comp13854_c0,comp17812_c1,comp19586_c0,comp16260_c1,comp11899_c0,comp7253_c0,comp8367_c0,comp12704_c0
GO:0031224	intrinsic to membrane	cellular_component	0.011197	0.72654	99	570	1769	13972	comp15178_c1,comp5417_c0,comp7661_c0,comp17984_c0,comp15273_c0,comp21618_c0,comp16738_c0,comp18589_c0,comp43568_c0,comp158690_c0,comp14827_c0,comp16394_c0,comp39718_c0,comp17289_c3,comp13854_c0,comp18560_c2,comp18988_c0,comp7663_c0,comp16487_c0,comp21270_c0,comp13712_c0,comp15956_c1,comp19523_c0,comp17068_c1,comp11198_c0,comp18461_c0,comp17061_c0,comp8967_c0,comp16260_c0,comp15757_c0,comp18813_c2…
GO:0016776	phosphotransferase activity, phosphate group as acceptor	molecular_function	0.011504	0.73459	5	570	34	13972	comp6565_c0,comp18920_c0,comp17174_c0,comp109128_c0,comp19243_c0
GO:0004332	fructose-bisphosphate aldolase activity	molecular_function	0.011507	0.73459	3	570	9	13972	comp19180_c0,comp7456_c0,comp18097_c0
GO:0009658	chloroplast organization	biological_process	0.011768	0.74523	5	570	21	13972	comp13854_c0,comp16818_c0,comp19586_c0,comp7446_c1,comp7503_c0
GO:0000302	response to reactive oxygen species	biological_process	0.013059	0.80275	6	570	30	13972	comp13854_c0,comp17812_c1,comp16260_c1,comp16260_c0,comp15676_c0,comp7302_c0
GO:0031967	organelle envelope	cellular_component	0.013198	0.80275	28	570	379	13972	comp7503_c0,comp16907_c0,comp16818_c0,comp19586_c0,comp15273_c0,comp15544_c1,comp15712_c0,comp29771_c0,comp16681_c0,comp19572_c0,comp16026_c0,comp12323_c0,comp12279_c0,comp7695_c0,comp19092_c0,comp19110_c0,comp7302_c0,comp20313_c1,comp15241_c0,comp17812_c1,comp13854_c0,comp14940_c0,comp11443_c0,comp12797_c0,comp7178_c0,comp7253_c0,comp17219_c0,comp8367_c0
GO:0006534	cysteine metabolic process	biological_process	0.013405	0.80275	6	570	33	13972	comp17944_c1,comp13854_c0,comp17812_c1,comp19243_c0,comp14929_c0,comp17944_c0
GO:0019388	galactose catabolic process	biological_process	0.013515	0.80275	2	570	2	13972	comp18813_c2,comp16907_c0
GO:0016857	racemase and epimerase activity, acting on carbohydrates and derivatives	molecular_function	0.01402	0.80275	4	570	16	13972	comp15181_c0,comp18813_c2,comp7253_c0,comp18864_c0
GO:0003713	transcription coactivator activity	molecular_function	0.01412	0.80275	3	570	17	13972	comp104024_c0,comp12797_c0,comp15972_c0
GO:0006983	ER overload response	biological_process	0.014384	0.80275	2	570	3	13972	comp7279_c0,comp7279_c1
GO:0021577	hindbrain structural organization	biological_process	0.014384	0.80275	2	570	3	13972	comp7279_c0,comp7279_c1
GO:0021589	cerebellum structural organization	biological_process	0.014384	0.80275	2	570	3	13972	comp7279_c0,comp7279_c1
GO:0034975	protein folding in endoplasmic reticulum	biological_process	0.014384	0.80275	2	570	3	13972	comp7279_c0,comp7279_c1
GO:0051787	misfolded protein binding	molecular_function	0.014384	0.80275	2	570	3	13972	comp7279_c0,comp7279_c1
GO:0060904	regulation of protein folding in endoplasmic reticulum	biological_process	0.014384	0.80275	2	570	3	13972	comp7279_c0,comp7279_c1
GO:0016108	tetraterpenoid metabolic process	biological_process	0.014591	0.80275	7	570	37	13972	comp39718_c0,comp16568_c0,comp13854_c0,comp16260_c1,comp21485_c0,comp7302_c0,comp18256_c0
GO:0016109	tetraterpenoid biosynthetic process	biological_process	0.014591	0.80275	7	570	37	13972	comp39718_c0,comp16568_c0,comp13854_c0,comp16260_c1,comp21485_c0,comp7302_c0,comp18256_c0
GO:0016116	carotenoid metabolic process	biological_process	0.014591	0.80275	7	570	37	13972	comp39718_c0,comp16568_c0,comp13854_c0,comp16260_c1,comp21485_c0,comp7302_c0,comp18256_c0
GO:0016117	carotenoid biosynthetic process	biological_process	0.014591	0.80275	7	570	37	13972	comp39718_c0,comp16568_c0,comp13854_c0,comp16260_c1,comp21485_c0,comp7302_c0,comp18256_c0
GO:0031975	envelope	cellular_component	0.014592	0.80275	30	570	408	13972	comp7503_c0,comp16907_c0,comp16818_c0,comp19586_c0,comp15273_c0,comp15544_c1,comp15712_c0,comp29771_c0,comp16681_c0,comp19572_c0,comp16026_c0,comp12323_c0,comp12279_c0,comp7695_c0,comp19092_c0,comp19110_c0,comp6875_c0,comp7302_c0,comp20313_c1,comp15093_c0,comp15241_c0,comp17812_c1,comp13854_c0,comp14940_c0,comp11443_c0,comp12797_c0,comp7178_c0,comp7253_c0,comp17219_c0,comp8367_c0
GO:0044264	cellular polysaccharide metabolic process	biological_process	0.014605	0.80275	24	570	244	13972	comp18608_c0,comp11739_c0,comp11306_c0,comp15153_c0,comp18238_c0,comp16907_c0,comp18864_c0,comp7206_c0,comp17143_c0,comp17915_c0,comp16998_c0,comp18813_c2,comp12704_c0,comp7303_c0,comp17059_c0,comp13208_c0,comp18034_c0,comp13854_c0,comp17812_c1,comp16260_c1,comp11646_c0,comp27542_c0,comp18219_c0,comp18200_c1
GO:0005507	copper ion binding	molecular_function	0.01469	0.80275	11	570	117	13972	comp18874_c0,comp19523_c0,comp7302_c0,comp10597_c0,comp7503_c0,comp19003_c0,comp17289_c3,comp19243_c0,comp12141_c0,comp63883_c0,comp18284_c0
GO:0033692	cellular polysaccharide biosynthetic process	biological_process	0.014704	0.80275	18	570	158	13972	comp18608_c0,comp11739_c0,comp18238_c0,comp16907_c0,comp18864_c0,comp7206_c0,comp17143_c0,comp17915_c0,comp18813_c2,comp12704_c0,comp7303_c0,comp17059_c0,comp13208_c0,comp18034_c0,comp16260_c1,comp11646_c0,comp18219_c0,comp18200_c1
GO:0009941	chloroplast envelope	cellular_component	0.014958	0.80606	11	570	76	13972	comp12323_c0,comp19110_c0,comp19092_c0,comp7503_c0,comp15241_c0,comp17812_c1,comp13854_c0,comp16818_c0,comp19586_c0,comp7253_c0,comp8367_c0
GO:0042743	hydrogen peroxide metabolic process	biological_process	0.014969	0.80606	5	570	22	13972	comp13854_c0,comp17812_c1,comp16260_c1,comp16260_c0,comp7302_c0
GO:0016137	glycoside metabolic process	biological_process	0.015114	0.80839	14	570	126	13972	comp18608_c0,comp11306_c0,comp15153_c0,comp16907_c0,comp18864_c0,comp7206_c0,comp13854_c0,comp11646_c0,comp17143_c0,comp12513_c0,comp16998_c0,comp27542_c0,comp18813_c2,comp12704_c0
GO:0009408	response to heat	biological_process	0.01545	0.81611	4	570	17	13972	comp15157_c1,comp12078_c0,comp12974_c0,comp15157_c0
GO:0008610	lipid biosynthetic process	biological_process	0.015464	0.81611	36	570	440	13972	comp17921_c0,comp18238_c0,comp7661_c0,comp15504_c0,comp12643_c0,comp18864_c0,comp7206_c0,comp17783_c0,comp12706_c1,comp11086_c0,comp18256_c0,comp16738_c0,comp16853_c0,comp7303_c0,comp17059_c0,comp43568_c0,comp109128_c0,comp7302_c0,comp6565_c0,comp18034_c0,comp39718_c0,comp9939_c0,comp17812_c1,comp13854_c0,comp16260_c1,comp16568_c0,comp8967_c0,comp21485_c0,comp18813_c2,comp17915_c0,comp13208_c0,co…
GO:0009117	nucleotide metabolic process	biological_process	0.015631	0.81702	43	570	629	13972	comp18920_c0,comp18608_c0,comp18015_c0,comp11739_c0,comp17812_c0,comp16006_c0,comp18864_c0,comp7206_c0,comp17783_c0,comp19180_c0,comp12526_c0,comp11355_c0,comp16681_c0,comp17059_c0,comp17306_c0,comp15093_c1,comp59908_c0,comp11960_c0,comp15093_c0,comp39718_c0,comp17812_c1,comp7456_c0,comp7253_c0,comp7383_c0,comp18501_c2,comp15242_c0,comp7279_c1,comp16907_c0,comp17174_c0,comp19586_c0,comp13692_c0,c…
GO:0046148	pigment biosynthetic process	biological_process	0.015688	0.81702	18	570	170	13972	comp19523_c0,comp10597_c0,comp15209_c0,comp17783_c0,comp16568_c0,comp21485_c0,comp19192_c0,comp18256_c0,comp63883_c0,comp19572_c0,comp7302_c0,comp18437_c1,comp39718_c0,comp17289_c3,comp13854_c0,comp16260_c1,comp7446_c1,comp18284_c0
GO:0044425	membrane part	cellular_component	0.016283	0.83507	124	570	2295	13972	comp17145_c0,comp15178_c1,comp5417_c0,comp7661_c0,comp12643_c0,comp17984_c0,comp15273_c0,comp21618_c0,comp16738_c0,comp18589_c0,comp43568_c0,comp158690_c0,comp12844_c0,comp14827_c0,comp16394_c0,comp39718_c0,comp17289_c3,comp13854_c0,comp12213_c0,comp18560_c2,comp11926_c1,comp17219_c0,comp18988_c0,comp8422_c0,comp7663_c0,comp16487_c0,comp21270_c0,comp13712_c0,comp15956_c1,comp19523_c0,comp17068_c1…
GO:0044093	positive regulation of molecular function	biological_process	0.016315	0.83507	8	570	82	13972	comp16681_c0,comp7279_c0,comp92397_c0,comp16260_c1,comp12797_c0,comp19022_c0,comp12974_c0,comp7279_c1
GO:0000097	sulfur amino acid biosynthetic process	biological_process	0.016351	0.83507	6	570	34	13972	comp19541_c0,comp13854_c0,comp17812_c1,comp17921_c0,comp19243_c0,comp14929_c0
GO:0045947	negative regulation of translational initiation	biological_process	0.016626	0.84368	2	570	5	13972	comp63691_c0,comp18813_c2
GO:0006970	response to osmotic stress	biological_process	0.017048	0.85958	10	570	80	13972	comp18015_c0,comp15157_c1,comp12139_c0,comp7503_c0,comp19003_c0,comp21265_c0,comp17812_c1,comp19243_c0,comp12452_c0,comp15157_c0
GO:0042221	response to chemical stimulus	biological_process	0.017252	0.86433	35	570	474	13972	comp18874_c0,comp16690_c0,comp11768_c0,comp7661_c0,comp17176_c0,comp16828_c2,comp14191_c0,comp19239_c0,comp15157_c1,comp12139_c0,comp15737_c1,comp19092_c0,comp7302_c0,comp20505_c0,comp15093_c0,comp39718_c0,comp17812_c1,comp13854_c0,comp16260_c1,comp15676_c0,comp7503_c0,comp7279_c1,comp16907_c0,comp17124_c1,comp16568_c0,comp19003_c0,comp16342_c0,comp16260_c0,comp15157_c0,comp15526_c1,comp7695_c0,c…
GO:0042149	cellular response to glucose starvation	biological_process	0.017739	0.88316	2	570	4	13972	comp7279_c0,comp7279_c1
GO:0001561	fatty acid alpha-oxidation	biological_process	0.017972	0.88364	1	570	1	13972	comp15676_c0
GO:0016165	lipoxygenase activity	molecular_function	0.017972	0.88364	1	570	1	13972	comp15676_c0
GO:0046173	polyol biosynthetic process	biological_process	0.01861	0.89846	6	570	35	13972	comp11646_c0,comp18813_c2,comp7661_c0,comp16907_c0,comp18864_c0,comp7206_c0
GO:0051701	interaction with host	biological_process	0.018618	0.89846	14	570	163	13972	comp7303_c0,comp26160_c0,comp15392_c0,comp20974_c0,comp5678_c0,comp19611_c0,comp11914_c0,comp18862_c0,comp12797_c0,comp6883_c0,comp13036_c0,comp7813_c0,comp18256_c0,comp16401_c0
GO:0031988	membrane-bounded vesicle	cellular_component	0.01872	0.89846	11	570	120	13972	comp16681_c0,comp16969_c0,comp12323_c0,comp17172_c3,comp17145_c0,comp7279_c1,comp16394_c0,comp19003_c0,comp18156_c0,comp13530_c0,comp12797_c0
GO:0009986	cell surface	cellular_component	0.018792	0.89846	4	570	20	13972	comp18156_c0,comp7279_c0,comp7279_c1,comp18461_c0
GO:0034663	endoplasmic reticulum chaperone complex	cellular_component	0.018841	0.89846	2	570	4	13972	comp7279_c0,comp7279_c1
GO:0006081	cellular aldehyde metabolic process	biological_process	0.019293	0.91451	10	570	88	13972	comp16678_c0,comp7161_c0,comp7503_c0,comp17783_c0,comp17812_c1,comp16260_c1,comp7446_c1,comp18562_c0,comp12141_c0,comp7441_c0
GO:0021680	cerebellar Purkinje cell layer development	biological_process	0.019654	0.91736	2	570	4	13972	comp7279_c0,comp7279_c1
GO:0004190	aspartic-type endopeptidase activity	molecular_function	0.019775	0.91736	5	570	36	13972	comp5777_c0,comp16518_c0,comp18813_c2,comp10875_c0,comp15526_c1
GO:0070001	aspartic-type peptidase activity	molecular_function	0.019775	0.91736	5	570	36	13972	comp5777_c0,comp16518_c0,comp18813_c2,comp10875_c0,comp15526_c1
GO:0044255	cellular lipid metabolic process	biological_process	0.019817	0.91736	44	570	591	13972	comp16690_c0,comp17921_c0,comp18238_c0,comp7661_c0,comp15504_c0,comp12643_c0,comp17783_c0,comp12706_c1,comp11086_c0,comp18256_c0,comp16738_c0,comp16853_c0,comp7303_c0,comp17059_c0,comp43568_c0,comp15093_c1,comp18098_c1,comp7302_c0,comp39718_c0,comp18034_c0,comp9939_c0,comp17289_c3,comp17812_c1,comp13854_c0,comp13025_c0,comp16260_c1,comp15676_c0,comp7503_c0,comp19003_c0,comp16568_c0,comp15251_c0,c…
GO:0016861	intramolecular oxidoreductase activity, interconverting aldoses and ketoses	molecular_function	0.020247	0.92853	4	570	18	13972	comp15251_c0,comp7503_c1,comp7503_c0,comp9522_c0
GO:0034637	cellular carbohydrate biosynthetic process	biological_process	0.020293	0.92853	19	570	174	13972	comp18608_c0,comp11739_c0,comp18238_c0,comp16907_c0,comp18864_c0,comp7206_c0,comp17143_c0,comp17915_c0,comp18813_c2,comp12704_c0,comp7303_c0,comp17059_c0,comp13208_c0,comp18034_c0,comp16260_c1,comp11646_c0,comp12513_c0,comp18219_c0,comp18200_c1
GO:0006753	nucleoside phosphate metabolic process	biological_process	0.020582	0.93634	43	570	638	13972	comp18920_c0,comp18608_c0,comp18015_c0,comp11739_c0,comp17812_c0,comp16006_c0,comp18864_c0,comp7206_c0,comp17783_c0,comp19180_c0,comp12526_c0,comp11355_c0,comp16681_c0,comp17059_c0,comp17306_c0,comp15093_c1,comp59908_c0,comp11960_c0,comp15093_c0,comp39718_c0,comp17812_c1,comp7456_c0,comp7253_c0,comp7383_c0,comp18501_c2,comp15242_c0,comp7279_c1,comp16907_c0,comp17174_c0,comp19586_c0,comp13692_c0,c…
GO:0000271	polysaccharide biosynthetic process	biological_process	0.021175	0.95785	18	570	165	13972	comp18608_c0,comp11739_c0,comp18238_c0,comp16907_c0,comp18864_c0,comp7206_c0,comp17143_c0,comp17915_c0,comp18813_c2,comp12704_c0,comp7303_c0,comp17059_c0,comp13208_c0,comp18034_c0,comp16260_c1,comp11646_c0,comp18219_c0,comp18200_c1
GO:0006987	activation of signaling protein activity involved in unfolded protein response	biological_process	0.022125	0.98392	2	570	5	13972	comp7279_c0,comp7279_c1
GO:0032069	regulation of nuclease activity	biological_process	0.022125	0.98392	2	570	5	13972	comp7279_c0,comp7279_c1
GO:0032075	positive regulation of nuclease activity	biological_process	0.022125	0.98392	2	570	5	13972	comp7279_c0,comp7279_c1
GO:0008831	dTDP-4-dehydrorhamnose reductase activity	molecular_function	0.0224	0.98858	4	570	20	13972	comp11646_c0,comp18813_c2,comp18864_c0,comp7206_c0
GO:0031976	plastid thylakoid	cellular_component	0.022479	0.98858	8	570	62	13972	comp17783_c0,comp13854_c0,comp17812_c1,comp15242_c0,comp7695_c0,comp19110_c0,comp7253_c0,comp16737_c0
GO:0009066	aspartate family amino acid metabolic process	biological_process	0.02313	1	21	570	266	13972	comp18015_c0,comp18865_c0,comp17921_c0,comp15850_c0,comp18864_c0,comp19003_c0,comp17174_c0,comp18813_c2,comp21485_c0,comp17944_c0,comp18256_c0,comp16026_c0,comp12495_c0,comp7302_c0,comp39718_c0,comp17944_c1,comp17289_c3,comp19541_c0,comp13854_c0,comp12141_c0,comp18988_c0
GO:0019344	cysteine biosynthetic process	biological_process	0.023156	1	4	570	18	13972	comp13854_c0,comp17812_c1,comp19243_c0,comp14929_c0
GO:0044434	chloroplast part	cellular_component	0.023393	1	28	570	297	13972	comp15242_c0,comp7161_c0,comp15209_c0,comp7503_c0,comp16737_c0,comp16907_c0,comp17783_c0,comp16818_c0,comp19586_c0,comp11899_c0,comp19192_c0,comp15485_c0,comp12704_c0,comp19572_c0,comp12323_c0,comp16678_c0,comp16778_c0,comp7695_c0,comp19092_c0,comp19110_c0,comp18437_c1,comp15241_c0,comp17812_c1,comp13854_c0,comp16260_c1,comp7178_c0,comp7253_c0,comp8367_c0
GO:0008190	eukaryotic initiation factor 4E binding	molecular_function	0.024131	1	2	570	7	13972	comp63691_c0,comp18813_c2
GO:0031369	translation initiation factor binding	molecular_function	0.024131	1	2	570	7	13972	comp63691_c0,comp18813_c2
GO:0003950	NAD+ ADP-ribosyltransferase activity	molecular_function	0.024321	1	3	570	15	13972	comp19221_c0,comp17436_c0,comp63883_c0
GO:0009651	response to salt stress	biological_process	0.024586	1	9	570	69	13972	comp18015_c0,comp15157_c1,comp7503_c0,comp21265_c0,comp19003_c0,comp17812_c1,comp19243_c0,comp12452_c0,comp15157_c0
GO:0016023	cytoplasmic membrane-bounded vesicle	cellular_component	0.024593	1	10	570	109	13972	comp16681_c0,comp16969_c0,comp12323_c0,comp17172_c3,comp17145_c0,comp7279_c1,comp16394_c0,comp18156_c0,comp13530_c0,comp12797_c0
GO:0021549	cerebellum development	biological_process	0.024855	1	2	570	5	13972	comp7279_c0,comp7279_c1
GO:0021575	hindbrain morphogenesis	biological_process	0.024855	1	2	570	5	13972	comp7279_c0,comp7279_c1
GO:0021587	cerebellum morphogenesis	biological_process	0.024855	1	2	570	5	13972	comp7279_c0,comp7279_c1
GO:0021695	cerebellar cortex development	biological_process	0.024855	1	2	570	5	13972	comp7279_c0,comp7279_c1
GO:0022037	metencephalon development	biological_process	0.024855	1	2	570	5	13972	comp7279_c0,comp7279_c1
GO:0009289	pilus	cellular_component	0.025283	1	2	570	7	13972	comp26160_c0,comp6875_c0
GO:0005976	polysaccharide metabolic process	biological_process	0.025448	1	24	570	258	13972	comp18608_c0,comp11739_c0,comp11306_c0,comp15153_c0,comp18238_c0,comp16907_c0,comp18864_c0,comp7206_c0,comp17143_c0,comp17915_c0,comp16998_c0,comp18813_c2,comp12704_c0,comp7303_c0,comp17059_c0,comp13208_c0,comp18034_c0,comp13854_c0,comp17812_c1,comp16260_c1,comp11646_c0,comp27542_c0,comp18219_c0,comp18200_c1
GO:0048029	monosaccharide binding	molecular_function	0.025856	1	2	570	6	13972	comp15093_c0,comp12704_c0
GO:0015979	photosynthesis	biological_process	0.025921	1	25	570	305	13972	comp16665_c1,comp15209_c0,comp16737_c0,comp17751_c0,comp17984_c0,comp19192_c0,comp8013_c0,comp12180_c0,comp16665_c0,comp19572_c0,comp12844_c0,comp7979_c0,comp7695_c0,comp19092_c0,comp19110_c0,comp12302_c0,comp18437_c1,comp12096_c1,comp15165_c0,comp18862_c0,comp7446_c1,comp11926_c1,comp18857_c0,comp7253_c0,comp18200_c1
GO:0004618	phosphoglycerate kinase activity	molecular_function	0.02617	1	2	570	5	13972	comp19092_c0,comp7447_c0
GO:0009411	response to UV	biological_process	0.026386	1	4	570	21	13972	comp16408_c0,comp13496_c0,comp7661_c0,comp15972_c0
GO:0016832	aldehyde-lyase activity	molecular_function	0.026971	1	3	570	12	13972	comp19180_c0,comp7456_c0,comp18097_c0
GO:0070887	cellular response to chemical stimulus	biological_process	0.026983	1	14	570	178	13972	comp7302_c0,comp7279_c1,comp20505_c0,comp15093_c0,comp7279_c0,comp16828_c2,comp17812_c1,comp13854_c0,comp16260_c1,comp19239_c0,comp16260_c0,comp14191_c0,comp15676_c0,comp15526_c1
GO:0032092	positive regulation of protein binding	biological_process	0.027074	1	2	570	4	13972	comp12797_c0,comp12974_c0
GO:0016798	hydrolase activity, acting on glycosyl bonds	molecular_function	0.027364	1	17	570	202	13972	comp11306_c0,comp15153_c0,comp16006_c0,comp7493_c0,comp18033_c0,comp17143_c0,comp17672_c0,comp16998_c0,comp12822_c0,comp16650_c0,comp17912_c0,comp18666_c0,comp18848_c0,comp13854_c0,comp11903_c0,comp27542_c0,comp12725_c1
GO:0004069	L-aspartate:2-oxoglutarate aminotransferase activity	molecular_function	0.028052	1	2	570	6	13972	comp17944_c1,comp17944_c0
GO:0006642	triglyceride mobilization	biological_process	0.028152	1	1	570	1	13972	comp7503_c0
GO:0019405	alditol catabolic process	biological_process	0.028152	1	1	570	1	13972	comp7503_c0
GO:0019563	glycerol catabolic process	biological_process	0.028152	1	1	570	1	13972	comp7503_c0
GO:0046166	glyceraldehyde-3-phosphate biosynthetic process	biological_process	0.028152	1	1	570	1	13972	comp7503_c0
GO:0046184	aldehyde biosynthetic process	biological_process	0.028152	1	1	570	1	13972	comp7503_c0
GO:0080022	primary root development	biological_process	0.028152	1	1	570	1	13972	comp7503_c0
GO:0030902	hindbrain development	biological_process	0.028167	1	2	570	6	13972	comp7279_c0,comp7279_c1
GO:0004802	transketolase activity	molecular_function	0.02817	1	2	570	4	13972	comp17812_c1,comp17812_c0
GO:0042302	structural constituent of cuticle	molecular_function	0.029046	1	2	570	8	13972	comp14191_c0,comp20595_c0
GO:0044436	thylakoid part	cellular_component	0.029049	1	20	570	242	13972	comp15242_c0,comp16665_c1,comp15209_c0,comp16737_c0,comp17783_c0,comp17984_c0,comp15195_c0,comp8013_c0,comp16665_c0,comp12844_c0,comp7979_c0,comp19110_c0,comp12302_c0,comp18124_c0,comp17812_c1,comp18862_c0,comp18857_c0,comp11926_c1,comp7253_c0,comp18200_c1
GO:0016830	carbon-carbon lyase activity	molecular_function	0.029066	1	11	570	112	13972	comp11439_c0,comp18097_c0,comp16678_c0,comp7161_c0,comp19180_c0,comp133862_c0,comp7456_c0,comp17857_c0,comp15181_c0,comp7242_c0,comp13496_c0
GO:0045226	extracellular polysaccharide biosynthetic process	biological_process	0.029699	1	4	570	21	13972	comp11646_c0,comp18813_c2,comp18864_c0,comp7206_c0
GO:0046379	extracellular polysaccharide metabolic process	biological_process	0.029699	1	4	570	21	13972	comp11646_c0,comp18813_c2,comp18864_c0,comp7206_c0
GO:0042440	pigment metabolic process	biological_process	0.030084	1	18	570	187	13972	comp19523_c0,comp10597_c0,comp15209_c0,comp17783_c0,comp16568_c0,comp21485_c0,comp19192_c0,comp18256_c0,comp63883_c0,comp19572_c0,comp7302_c0,comp18437_c1,comp39718_c0,comp17289_c3,comp13854_c0,comp16260_c1,comp7446_c1,comp18284_c0
GO:0042802	identical protein binding	molecular_function	0.030401	1	11	570	124	13972	comp16681_c0,comp17228_c0,comp15392_c0,comp12417_c0,comp16737_c0,comp21265_c0,comp18156_c0,comp16260_c0,comp7178_c0,comp18813_c2,comp7441_c0
GO:0006073	cellular glucan metabolic process	biological_process	0.030671	1	12	570	116	13972	comp18608_c0,comp11739_c0,comp11306_c0,comp15153_c0,comp16907_c0,comp17812_c1,comp13854_c0,comp16260_c1,comp17143_c0,comp16998_c0,comp27542_c0,comp12704_c0
GO:0032787	monocarboxylic acid metabolic process	biological_process	0.031294	1	26	570	358	13972	comp17921_c0,comp7161_c0,comp15504_c0,comp19003_c0,comp17783_c0,comp16568_c0,comp8967_c0,comp21485_c0,comp18256_c0,comp7695_c0,comp16678_c0,comp18098_c1,comp7302_c0,comp39718_c0,comp17289_c3,comp19541_c0,comp17812_c1,comp17857_c0,comp16260_c1,comp7446_c1,comp18562_c0,comp12141_c0,comp7383_c0,comp7441_c0,comp15676_c0,comp18501_c2
GO:0019050	suppression by virus of host apoptotic process	biological_process	0.031397	1	3	570	17	13972	comp7303_c0,comp11914_c0,comp7813_c0
GO:0033668	negative regulation by symbiont of host apoptotic process	biological_process	0.031397	1	3	570	17	13972	comp7303_c0,comp11914_c0,comp7813_c0
GO:0052041	negative regulation by symbiont of host programmed cell death	biological_process	0.031397	1	3	570	17	13972	comp7303_c0,comp11914_c0,comp7813_c0
GO:0052490	negative regulation by organism of programmed cell death in other organism involved in symbiotic interaction	biological_process	0.031397	1	3	570	17	13972	comp7303_c0,comp11914_c0,comp7813_c0
GO:0051336	regulation of hydrolase activity	biological_process	0.031732	1	8	570	88	13972	comp15378_c0,comp16681_c0,comp7279_c0,comp11739_c0,comp92397_c0,comp16887_c0,comp19022_c0,comp7279_c1
GO:0030638	polyketide metabolic process	biological_process	0.032995	1	4	570	22	13972	comp11646_c0,comp18813_c2,comp18864_c0,comp7206_c0
GO:0030639	polyketide biosynthetic process	biological_process	0.032995	1	4	570	22	13972	comp11646_c0,comp18813_c2,comp18864_c0,comp7206_c0
GO:0044042	glucan metabolic process	biological_process	0.033054	1	12	570	118	13972	comp18608_c0,comp11739_c0,comp11306_c0,comp15153_c0,comp16907_c0,comp17812_c1,comp13854_c0,comp16260_c1,comp17143_c0,comp16998_c0,comp27542_c0,comp12704_c0
GO:0006107	oxaloacetate metabolic process	biological_process	0.033616	1	2	570	7	13972	comp17944_c1,comp17944_c0
GO:0071216	cellular response to biotic stimulus	biological_process	0.034162	1	2	570	5	13972	comp7279_c0,comp7279_c1
GO:0055063	sulfate ion homeostasis	biological_process	0.034337	1	1	570	1	13972	comp13496_c0
GO:0055081	anion homeostasis	biological_process	0.034337	1	1	570	1	13972	comp13496_c0
GO:0071484	cellular response to light intensity	biological_process	0.034337	1	1	570	1	13972	comp13496_c0
GO:0071486	cellular response to high light intensity	biological_process	0.034337	1	1	570	1	13972	comp13496_c0
GO:0072505	divalent inorganic anion homeostasis	biological_process	0.034337	1	1	570	1	13972	comp13496_c0
GO:0002576	platelet degranulation	biological_process	0.034562	1	2	570	7	13972	comp7279_c0,comp7279_c1
GO:0044403	symbiosis, encompassing mutualism through parasitism	biological_process	0.034632	1	15	570	191	13972	comp7303_c0,comp26160_c0,comp15392_c0,comp20974_c0,comp5678_c0,comp12706_c1,comp19611_c0,comp11914_c0,comp18862_c0,comp12797_c0,comp6883_c0,comp13036_c0,comp7813_c0,comp18256_c0,comp16401_c0
GO:0001091	RNA polymerase II basal transcription factor binding	molecular_function	0.035174	1	1	570	1	13972	comp16408_c0
GO:0001094	TFIID-class transcription factor binding	molecular_function	0.035174	1	1	570	1	13972	comp16408_c0
GO:0001098	basal transcription machinery binding	molecular_function	0.035174	1	1	570	1	13972	comp16408_c0
GO:0001099	basal RNA polymerase II transcription machinery binding	molecular_function	0.035174	1	1	570	1	13972	comp16408_c0
GO:0005977	glycogen metabolic process	biological_process	0.035581	1	3	570	12	13972	comp17143_c0,comp16907_c0,comp12704_c0
GO:0019872	streptomycin biosynthetic process	biological_process	0.035687	1	5	570	30	13972	comp11646_c0,comp18813_c2,comp16907_c0,comp18864_c0,comp7206_c0
GO:0030647	aminoglycoside antibiotic metabolic process	biological_process	0.035687	1	5	570	30	13972	comp11646_c0,comp18813_c2,comp16907_c0,comp18864_c0,comp7206_c0
GO:0030648	aminoglycoside antibiotic biosynthetic process	biological_process	0.035687	1	5	570	30	13972	comp11646_c0,comp18813_c2,comp16907_c0,comp18864_c0,comp7206_c0
GO:0046343	streptomycin metabolic process	biological_process	0.035687	1	5	570	30	13972	comp11646_c0,comp18813_c2,comp16907_c0,comp18864_c0,comp7206_c0
GO:0043281	regulation of cysteine-type endopeptidase activity involved in apoptotic process	biological_process	0.035809	1	3	570	20	13972	comp92397_c0,comp19022_c0,comp7279_c1
GO:0052548	regulation of endopeptidase activity	biological_process	0.035809	1	3	570	20	13972	comp92397_c0,comp19022_c0,comp7279_c1
GO:2000116	regulation of cysteine-type endopeptidase activity	biological_process	0.035809	1	3	570	20	13972	comp92397_c0,comp19022_c0,comp7279_c1
GO:0044272	sulfur compound biosynthetic process	biological_process	0.03647	1	9	570	84	13972	comp17921_c0,comp17903_c0,comp19003_c0,comp17812_c1,comp13854_c0,comp19541_c0,comp15181_c0,comp14929_c0,comp19243_c0
GO:0017015	regulation of transforming growth factor beta receptor signaling pathway	biological_process	0.036487	1	2	570	4	13972	comp7279_c0,comp7279_c1
GO:0030512	negative regulation of transforming growth factor beta receptor signaling pathway	biological_process	0.036487	1	2	570	4	13972	comp7279_c0,comp7279_c1
GO:0090092	regulation of transmembrane receptor protein serine/threonine kinase signaling pathway	biological_process	0.036487	1	2	570	4	13972	comp7279_c0,comp7279_c1
GO:0090101	negative regulation of transmembrane receptor protein serine/threonine kinase signaling pathway	biological_process	0.036487	1	2	570	4	13972	comp7279_c0,comp7279_c1
GO:0009056	catabolic process	biological_process	0.036682	1	64	570	1059	13972	comp18331_c1,comp18865_c0,comp17812_c0,comp15153_c0,comp19180_c0,comp17672_c0,comp11355_c0,comp7811_c1,comp17306_c0,comp19092_c0,comp39718_c0,comp13854_c0,comp17812_c1,comp16260_c1,comp7242_c0,comp15676_c0,comp18988_c0,comp18501_c2,comp15401_c0,comp17108_c0,comp7503_c0,comp18461_c0,comp16568_c0,comp16342_c0,comp19586_c0,comp16260_c0,comp18813_c2,comp21485_c0,comp18097_c0,comp7503_c1,comp18156_c0,…
GO:0051186	cofactor metabolic process	biological_process	0.036904	1	40	570	582	13972	comp17812_c0,comp16006_c0,comp17783_c0,comp19180_c0,comp11355_c0,comp16681_c0,comp17306_c0,comp15093_c1,comp59908_c0,comp7302_c0,comp6437_c0,comp11960_c0,comp18437_c1,comp15093_c0,comp39718_c0,comp17812_c1,comp7456_c0,comp16260_c1,comp7309_c0,comp18562_c0,comp7383_c0,comp7253_c0,comp18501_c2,comp13712_c0,comp15209_c0,comp16907_c0,comp19003_c0,comp15181_c0,comp13692_c0,comp19192_c0,comp9522_c0,com…
GO:0052637	delta 3-trans-hexadecenoic acid phosphatidylglycerol desaturase activity	molecular_function	0.037131	1	1	570	1	13972	comp8967_c0
GO:0005793	endoplasmic reticulum-Golgi intermediate compartment	cellular_component	0.037276	1	2	570	7	13972	comp7279_c0,comp7279_c1
GO:0015977	carbon fixation	biological_process	0.037421	1	6	570	44	13972	comp15165_c0,comp16678_c0,comp19110_c0,comp19092_c0,comp7161_c0,comp7253_c0
GO:0005886	plasma membrane	cellular_component	0.037716	1	45	570	792	13972	comp18874_c0,comp17172_c3,comp19459_c0,comp15178_c1,comp5417_c0,comp16818_c0,comp14191_c0,comp19229_c0,comp16681_c0,comp17059_c0,comp15157_c1,comp19092_c0,comp41324_c0,comp15241_c0,comp19491_c0,comp12213_c0,comp13854_c0,comp18560_c2,comp17561_c0,comp7415_c0,comp8422_c0,comp16969_c0,comp16487_c0,comp8215_c0,comp19523_c0,comp17068_c1,comp15956_c1,comp7503_c0,comp16907_c0,comp18461_c0,comp19003_c0,c…
GO:0008328	ionotropic glutamate receptor complex	cellular_component	0.038389	1	1	570	1	13972	comp17561_c0
GO:0032281	alpha-amino-3-hydroxy-5-methyl-4-isoxazolepropionic acid selective glutamate receptor complex	cellular_component	0.038389	1	1	570	1	13972	comp17561_c0
GO:0044419	interspecies interaction between organisms	biological_process	0.038591	1	15	570	193	13972	comp7303_c0,comp26160_c0,comp15392_c0,comp20974_c0,comp5678_c0,comp12706_c1,comp19611_c0,comp11914_c0,comp18862_c0,comp12797_c0,comp6883_c0,comp13036_c0,comp7813_c0,comp18256_c0,comp16401_c0
GO:0010675	regulation of cellular carbohydrate metabolic process	biological_process	0.03917	1	2	570	5	13972	comp16260_c1,comp15093_c0
GO:0009966	regulation of signal transduction	biological_process	0.039625	1	11	570	140	13972	comp16681_c0,comp11739_c0,comp18173_c0,comp20048_c0,comp7279_c1,comp15093_c0,comp18156_c0,comp15378_c0,comp7279_c0,comp17948_c0,comp14191_c0
GO:0006118	electron transport	biological_process	0.039687	1	28	570	438	13972	comp5534_c0,comp19708_c0,comp18852_c0,comp12414_c0,comp16737_c0,comp17751_c0,comp18433_c0,comp91298_c0,comp17668_c0,comp24614_c0,comp15195_c0,comp16260_c0,comp18813_c2,comp44312_c0,comp18882_c0,comp17059_c0,comp14975_c0,comp7302_c0,comp18674_c1,comp18124_c0,comp16249_c1,comp16260_c1,comp11443_c0,comp19647_c0,comp17219_c0,comp13453_c0,comp7532_c0,comp14055_c0
GO:0007179	transforming growth factor beta receptor signaling pathway	biological_process	0.041003	1	2	570	5	13972	comp7279_c0,comp7279_c1
GO:0009416	response to light stimulus	biological_process	0.041596	1	7	570	66	13972	comp133862_c0,comp16408_c0,comp7446_c1,comp13496_c0,comp7302_c0,comp7661_c0,comp15972_c0
GO:0009252	peptidoglycan biosynthetic process	biological_process	0.041911	1	5	570	30	13972	comp17306_c0,comp15156_c0,comp16475_c0,comp7369_c0,comp15485_c0
GO:0031072	heat shock protein binding	molecular_function	0.042198	1	8	570	73	13972	comp19221_c0,comp17295_c1,comp15161_c0,comp13137_c0,comp12078_c0,comp14738_c0,comp11768_c0,comp17616_c0
GO:0016860	intramolecular oxidoreductase activity	molecular_function	0.042757	1	4	570	25	13972	comp15251_c0,comp7503_c1,comp7503_c0,comp9522_c0
GO:0005527	macrolide binding	molecular_function	0.044408	1	1	570	1	13972	comp19210_c0
GO:0005528	FK506 binding	molecular_function	0.044408	1	1	570	1	13972	comp19210_c0
GO:0019048	virus-host interaction	biological_process	0.044844	1	12	570	144	13972	comp7303_c0,comp15392_c0,comp20974_c0,comp19611_c0,comp18862_c0,comp11914_c0,comp12797_c0,comp6883_c0,comp13036_c0,comp7813_c0,comp18256_c0,comp16401_c0
GO:0000103	sulfate assimilation	biological_process	0.044854	1	4	570	23	13972	comp17174_c0,comp19572_c0,comp14827_c0,comp12704_c0
GO:0009240	isopentenyl diphosphate biosynthetic process	biological_process	0.044865	1	4	570	16	13972	comp17783_c0,comp17812_c1,comp16260_c1,comp7446_c1
GO:0019288	isopentenyl diphosphate biosynthetic process, mevalonate-independent pathway	biological_process	0.044865	1	4	570	16	13972	comp17783_c0,comp17812_c1,comp16260_c1,comp7446_c1
GO:0046490	isopentenyl diphosphate metabolic process	biological_process	0.044865	1	4	570	16	13972	comp17783_c0,comp17812_c1,comp16260_c1,comp7446_c1
GO:0009273	peptidoglycan-based cell wall biogenesis	biological_process	0.044929	1	5	570	32	13972	comp17306_c0,comp15156_c0,comp16475_c0,comp7369_c0,comp15485_c0
GO:0006024	glycosaminoglycan biosynthetic process	biological_process	0.045059	1	5	570	32	13972	comp17306_c0,comp15156_c0,comp16475_c0,comp7369_c0,comp15485_c0
GO:0071241	cellular response to inorganic substance	biological_process	0.046828	1	2	570	12	13972	comp15676_c0,comp15093_c0
GO:0043085	positive regulation of catalytic activity	biological_process	0.046958	1	6	570	70	13972	comp16681_c0,comp7279_c0,comp92397_c0,comp16260_c1,comp19022_c0,comp7279_c1
GO:0010466	negative regulation of peptidase activity	biological_process	0.048321	1	2	570	9	13972	comp16887_c0,comp7279_c1
GO:0003363	lamellipodium assembly involved in ameboidal cell migration	biological_process	0.048811	1	1	570	1	13972	comp16681_c0
GO:0005100	Rho GTPase activator activity	molecular_function	0.048811	1	1	570	1	13972	comp16681_c0
GO:0006620	posttranslational protein targeting to membrane	biological_process	0.048811	1	1	570	1	13972	comp16681_c0
GO:0008517	folic acid transporter activity	molecular_function	0.048811	1	1	570	1	13972	comp16681_c0
GO:0015884	folic acid transport	biological_process	0.048811	1	1	570	1	13972	comp16681_c0
GO:0021801	cerebral cortex radial glia guided migration	biological_process	0.048811	1	1	570	1	13972	comp16681_c0
GO:0021814	cell motility involved in cerebral cortex radial glia guided migration	biological_process	0.048811	1	1	570	1	13972	comp16681_c0
GO:0021815	modulation of microtubule cytoskeleton involved in cerebral cortex radial glia guided migration	biological_process	0.048811	1	1	570	1	13972	comp16681_c0
GO:0021816	extension of a leading process involved in cell motility in cerebral cortex radial glia guided migration	biological_process	0.048811	1	1	570	1	13972	comp16681_c0
GO:0030675	Rac GTPase activator activity	molecular_function	0.048811	1	1	570	1	13972	comp16681_c0
GO:0032319	regulation of Rho GTPase activity	biological_process	0.048811	1	1	570	1	13972	comp16681_c0
GO:0032321	positive regulation of Rho GTPase activity	biological_process	0.048811	1	1	570	1	13972	comp16681_c0
GO:0032855	positive regulation of Rac GTPase activity	biological_process	0.048811	1	1	570	1	13972	comp16681_c0
GO:0051014	actin filament severing	biological_process	0.048811	1	1	570	1	13972	comp16681_c0
GO:0051180	vitamin transport	biological_process	0.048811	1	1	570	1	13972	comp16681_c0
GO:0051183	vitamin transporter activity	molecular_function	0.048811	1	1	570	1	13972	comp16681_c0
GO:2001222	regulation of neuron migration	biological_process	0.048811	1	1	570	1	13972	comp16681_c0
GO:2001223	negative regulation of neuron migration	biological_process	0.048811	1	1	570	1	13972	comp16681_c0
GO:0016999	antibiotic metabolic process	biological_process	0.04891	1	5	570	35	13972	comp11646_c0,comp18813_c2,comp16907_c0,comp18864_c0,comp7206_c0
GO:0017000	antibiotic biosynthetic process	biological_process	0.04891	1	5	570	35	13972	comp11646_c0,comp18813_c2,comp16907_c0,comp18864_c0,comp7206_c0
GO:0080167	response to karrikin	biological_process	0.049082	1	1	570	2	13972	comp8967_c0
GO:0019252	starch biosynthetic process	biological_process	0.049452	1	3	570	12	13972	comp16260_c1,comp16907_c0,comp12704_c0
GO:0031669	cellular response to nutrient levels	biological_process	0.049678	1	5	570	35	13972	comp7279_c0,comp13496_c0,comp12452_c0,comp7279_c1,comp12704_c0
GO:0007067	mitosis	biological_process	0.049813	1	5	570	39	13972	comp17059_c0,comp18852_c0,comp12797_c0,comp18882_c0,comp17569_c0
GO:0042803	protein homodimerization activity	molecular_function	0.050055	1	5	570	49	13972	comp16681_c0,comp18156_c0,comp18813_c2,comp7178_c0,comp16737_c0
GO:0006002	fructose 6-phosphate metabolic process	biological_process	0.050324	1	1	570	1	13972	comp15093_c0
GO:0006110	regulation of glycolysis	biological_process	0.050324	1	1	570	1	13972	comp15093_c0
GO:0010677	negative regulation of cellular carbohydrate metabolic process	biological_process	0.050324	1	1	570	1	13972	comp15093_c0
GO:0016208	AMP binding	molecular_function	0.050324	1	1	570	1	13972	comp15093_c0
GO:0043470	regulation of carbohydrate catabolic process	biological_process	0.050324	1	1	570	1	13972	comp15093_c0
GO:0043471	regulation of cellular carbohydrate catabolic process	biological_process	0.050324	1	1	570	1	13972	comp15093_c0
GO:0045820	negative regulation of glycolysis	biological_process	0.050324	1	1	570	1	13972	comp15093_c0
GO:0045912	negative regulation of carbohydrate metabolic process	biological_process	0.050324	1	1	570	1	13972	comp15093_c0
GO:0046580	negative regulation of Ras protein signal transduction	biological_process	0.050324	1	1	570	1	13972	comp15093_c0
GO:0051058	negative regulation of small GTPase mediated signal transduction	biological_process	0.050324	1	1	570	1	13972	comp15093_c0
GO:0071286	cellular response to magnesium ion	biological_process	0.050324	1	1	570	1	13972	comp15093_c0
GO:0009534	chloroplast thylakoid	cellular_component	0.050631	1	7	570	61	13972	comp17783_c0,comp13854_c0,comp17812_c1,comp15242_c0,comp7695_c0,comp19110_c0,comp7253_c0
GO:0003911	DNA ligase (NAD+) activity	molecular_function	0.050636	1	2	570	11	13972	comp5271_c0,comp12870_c0
GO:0006887	exocytosis	biological_process	0.050667	1	3	570	23	13972	comp28989_c0,comp7279_c0,comp7279_c1
GO:0003993	acid phosphatase activity	molecular_function	0.051602	1	2	570	11	13972	comp14191_c0,comp20505_c0
GO:0004553	hydrolase activity, hydrolyzing O-glycosyl compounds	molecular_function	0.051677	1	15	570	184	13972	comp12822_c0,comp17912_c0,comp11306_c0,comp16650_c0,comp15153_c0,comp18666_c0,comp18848_c0,comp7493_c0,comp13854_c0,comp11903_c0,comp17143_c0,comp17672_c0,comp27542_c0,comp16998_c0,comp12725_c1
GO:0051346	negative regulation of hydrolase activity	biological_process	0.051763	1	2	570	10	13972	comp16887_c0,comp7279_c1
GO:0051099	positive regulation of binding	biological_process	0.051878	1	2	570	7	13972	comp12797_c0,comp12974_c0
GO:0030433	ER-associated protein catabolic process	biological_process	0.052224	1	2	570	8	13972	comp7279_c0,comp7279_c1
GO:0008824	cyanate hydratase activity	molecular_function	0.052644	1	1	570	1	13972	comp21265_c0
GO:0009440	cyanate catabolic process	biological_process	0.052644	1	1	570	1	13972	comp21265_c0
GO:0048523	negative regulation of cellular process	biological_process	0.052911	1	18	570	254	13972	comp20048_c0,comp7279_c1,comp12526_c0,comp14191_c0,comp7813_c0,comp18813_c2,comp7303_c0,comp16681_c0,comp63691_c0,comp17903_c0,comp12974_c0,comp15972_c0,comp15093_c0,comp12292_c0,comp7279_c0,comp11914_c0,comp12141_c0,comp16846_c0
GO:0009089	lysine biosynthetic process via diaminopimelate	biological_process	0.054206	1	4	570	29	13972	comp18865_c0,comp15850_c0,comp18813_c2,comp18864_c0
GO:0046451	diaminopimelate metabolic process	biological_process	0.054206	1	4	570	29	13972	comp18865_c0,comp15850_c0,comp18813_c2,comp18864_c0
GO:0006542	glutamine biosynthetic process	biological_process	0.054253	1	2	570	6	13972	comp15156_c0,comp15485_c0
GO:0019497	hexachlorocyclohexane metabolic process	biological_process	0.055048	1	2	570	12	13972	comp14191_c0,comp20505_c0
GO:0046834	lipid phosphorylation	biological_process	0.055183	1	3	570	13	13972	comp16690_c0,comp23441_c0,comp15093_c1
GO:0046854	phosphatidylinositol phosphorylation	biological_process	0.055183	1	3	570	13	13972	comp16690_c0,comp23441_c0,comp15093_c1
GO:0005982	starch metabolic process	biological_process	0.055549	1	10	570	100	13972	comp18608_c0,comp11306_c0,comp15153_c0,comp16907_c0,comp13854_c0,comp16260_c1,comp17143_c0,comp27542_c0,comp16998_c0,comp12704_c0
GO:0000270	peptidoglycan metabolic process	biological_process	0.05555	1	5	570	34	13972	comp17306_c0,comp15156_c0,comp16475_c0,comp7369_c0,comp15485_c0
GO:0016744	transferase activity, transferring aldehyde or ketonic groups	molecular_function	0.055636	1	2	570	5	13972	comp17812_c1,comp17812_c0
GO:0010380	regulation of chlorophyll biosynthetic process	biological_process	0.056727	1	1	570	1	13972	comp16260_c1
GO:0010581	regulation of starch biosynthetic process	biological_process	0.056727	1	1	570	1	13972	comp16260_c1
GO:0010962	regulation of glucan biosynthetic process	biological_process	0.056727	1	1	570	1	13972	comp16260_c1
GO:0032885	regulation of polysaccharide biosynthetic process	biological_process	0.056727	1	1	570	1	13972	comp16260_c1
GO:0051193	regulation of cofactor metabolic process	biological_process	0.056727	1	1	570	1	13972	comp16260_c1
GO:0090056	regulation of chlorophyll metabolic process	biological_process	0.056727	1	1	570	1	13972	comp16260_c1
GO:1901401	regulation of tetrapyrrole metabolic process	biological_process	0.056727	1	1	570	1	13972	comp16260_c1
GO:1901463	regulation of tetrapyrrole biosynthetic process	biological_process	0.056727	1	1	570	1	13972	comp16260_c1
GO:0008937	ferredoxin-NAD(P) reductase activity	molecular_function	0.05679	1	2	570	7	13972	comp18433_c0,comp14975_c0
GO:0016731	oxidoreductase activity, acting on iron-sulfur proteins as donors, NAD or NADP as acceptor	molecular_function	0.05679	1	2	570	7	13972	comp18433_c0,comp14975_c0
GO:0009084	glutamine family amino acid biosynthetic process	biological_process	0.057554	1	4	570	37	13972	comp15156_c0,comp7430_c0,comp104338_c0,comp15485_c0
GO:0009314	response to radiation	biological_process	0.057595	1	7	570	72	13972	comp133862_c0,comp16408_c0,comp7446_c1,comp13496_c0,comp7302_c0,comp7661_c0,comp15972_c0
GO:0003953	NAD+ nucleosidase activity	molecular_function	0.058278	1	1	570	2	13972	comp16006_c0
GO:0000220	vacuolar proton-transporting V-type ATPase, V0 domain	cellular_component	0.058349	1	1	570	3	13972	comp17555_c2
GO:0040008	regulation of growth	biological_process	0.058687	1	6	570	56	13972	comp13854_c0,comp17812_c1,comp16778_c0,comp7279_c1,comp18461_c0,comp15093_c0
GO:0003860	3-hydroxyisobutyryl-CoA hydrolase activity	molecular_function	0.059136	1	1	570	1	13972	comp16568_c0
GO:0010291	carotene beta-ring hydroxylase activity	molecular_function	0.059136	1	1	570	1	13972	comp16568_c0
GO:0016122	xanthophyll metabolic process	biological_process	0.059136	1	1	570	1	13972	comp16568_c0
GO:0016123	xanthophyll biosynthetic process	biological_process	0.059136	1	1	570	1	13972	comp16568_c0
GO:0016668	oxidoreductase activity, acting on a sulfur group of donors, NAD or NADP as acceptor	molecular_function	0.059683	1	3	570	22	13972	comp16260_c1,comp16260_c0,comp7302_c0
GO:0031268	pseudopodium organization	biological_process	0.059992	1	1	570	2	13972	comp16681_c0
GO:0031269	pseudopodium assembly	biological_process	0.059992	1	1	570	2	13972	comp16681_c0
GO:0006112	energy reserve metabolic process	biological_process	0.059993	1	3	570	15	13972	comp17143_c0,comp16907_c0,comp12704_c0
GO:0009968	negative regulation of signal transduction	biological_process	0.060171	1	5	570	48	13972	comp7279_c0,comp14191_c0,comp20048_c0,comp7279_c1,comp15093_c0
GO:0009070	serine family amino acid biosynthetic process	biological_process	0.060438	1	4	570	25	13972	comp13854_c0,comp17812_c1,comp19243_c0,comp14929_c0
GO:0000400	four-way junction DNA binding	molecular_function	0.060852	1	1	570	2	13972	comp15972_c0
GO:0006023	aminoglycan biosynthetic process	biological_process	0.060919	1	5	570	34	13972	comp17306_c0,comp15156_c0,comp16475_c0,comp7369_c0,comp15485_c0
GO:0043581	mycelium development	biological_process	0.061091	1	2	570	7	13972	comp17944_c0,comp19376_c0
GO:0016591	DNA-directed RNA polymerase II, holoenzyme	cellular_component	0.061168	1	6	570	56	13972	comp16408_c0,comp12250_c0,comp15712_c0,comp17903_c0,comp28742_c0,comp19075_c0
GO:0048438	floral whorl development	biological_process	0.061495	1	3	570	16	13972	comp17783_c0,comp13854_c0,comp15526_c1
GO:0005985	sucrose metabolic process	biological_process	0.061978	1	9	570	90	13972	comp18608_c0,comp11306_c0,comp15153_c0,comp16907_c0,comp13854_c0,comp17143_c0,comp27542_c0,comp16998_c0,comp12704_c0
GO:0043467	regulation of generation of precursor metabolites and energy	biological_process	0.062076	1	2	570	12	13972	comp18862_c0,comp15093_c0
GO:0034754	cellular hormone metabolic process	biological_process	0.06242	1	5	570	40	13972	comp18156_c0,comp11646_c0,comp18813_c2,comp18864_c0,comp7206_c0
GO:0042470	melanosome	cellular_component	0.062751	1	2	570	13	13972	comp12797_c0,comp7279_c1
GO:0048770	pigment granule	cellular_component	0.062751	1	2	570	13	13972	comp12797_c0,comp7279_c1
GO:0009311	oligosaccharide metabolic process	biological_process	0.062856	1	12	570	129	13972	comp18608_c0,comp11306_c0,comp15153_c0,comp16907_c0,comp18034_c0,comp12706_c1,comp13854_c0,comp17143_c0,comp12513_c0,comp16998_c0,comp27542_c0,comp12704_c0
GO:0065008	regulation of biological quality	biological_process	0.062885	1	29	570	459	13972	comp19708_c0,comp18852_c0,comp13712_c0,comp7279_c1,comp11768_c0,comp7503_c0,comp16907_c0,comp18864_c0,comp7206_c0,comp16260_c0,comp13496_c0,comp7813_c0,comp18813_c2,comp18882_c0,comp12452_c0,comp7303_c0,comp12139_c0,comp15392_c0,comp12495_c0,comp7302_c0,comp10875_c0,comp18156_c0,comp7279_c0,comp13854_c0,comp19611_c0,comp11914_c0,comp16260_c1,comp11646_c0,comp7178_c0
GO:0017148	negative regulation of translation	biological_process	0.062892	1	2	570	10	13972	comp63691_c0,comp18813_c2
GO:0006111	regulation of gluconeogenesis	biological_process	0.063051	1	1	570	2	13972	comp15093_c0
GO:0044281	small molecule metabolic process	biological_process	0.06314	1	114	570	2140	13972	comp18920_c0,comp18015_c0,comp18865_c0,comp17812_c0,comp7161_c0,comp16006_c0,comp7661_c0,comp12643_c0,comp18864_c0,comp7206_c0,comp19180_c0,comp17488_c0,comp12526_c0,comp11355_c0,comp13144_c0,comp12704_c0,comp17306_c0,comp18098_c1,comp18470_c2,comp14827_c0,comp20505_c0,comp6565_c0,comp39718_c0,comp17289_c3,comp13854_c0,comp17812_c1,comp12213_c0,comp16260_c1,comp7242_c0,comp7309_c0,comp15676_c0,co…
GO:0016788	hydrolase activity, acting on ester bonds	molecular_function	0.063278	1	34	570	521	13972	comp16690_c0,comp15439_c0,comp13575_c0,comp14191_c0,comp19239_c0,comp11355_c0,comp12870_c0,comp19075_c0,comp16681_c0,comp17306_c0,comp15093_c1,comp12417_c0,comp14145_c0,comp20505_c0,comp11960_c0,comp15093_c0,comp12260_c0,comp13854_c0,comp18862_c0,comp17561_c0,comp7124_c0,comp13003_c0,comp10118_c0,comp17405_c0,comp16568_c0,comp16342_c0,comp6417_c0,comp19572_c0,comp6678_c0,comp8430_c0,comp7335_c0,c…
GO:0015035	protein disulfide oxidoreductase activity	molecular_function	0.063419	1	5	570	45	13972	comp19708_c0,comp91298_c0,comp18852_c0,comp16260_c0,comp18882_c0
GO:0051287	NAD binding	molecular_function	0.06378	1	9	570	85	13972	comp18865_c0,comp19203_c0,comp18864_c0,comp15165_c0,comp39718_c0,comp18813_c2,comp7383_c0,comp18501_c2,comp18256_c0
GO:0030496	midbody	cellular_component	0.063987	1	2	570	8	13972	comp7279_c0,comp7279_c1
GO:0000774	adenyl-nucleotide exchange factor activity	molecular_function	0.064392	1	2	570	15	13972	comp7178_c0,comp16737_c0
GO:0016705	oxidoreductase activity, acting on paired donors, with incorporation or reduction of molecular oxygen	molecular_function	0.064493	1	14	570	185	13972	comp43568_c0,comp7302_c0,comp7661_c0,comp15504_c0,comp19376_c0,comp10118_c0,comp39718_c0,comp8967_c0,comp21485_c0,comp12870_c0,comp18256_c0,comp77291_c0,comp16738_c0,comp19838_c0
GO:0031503	protein complex localization	biological_process	0.065008	1	1	570	1	13972	comp12797_c0
GO:0034629	cellular protein complex localization	biological_process	0.065008	1	1	570	1	13972	comp12797_c0
GO:0044275	cellular carbohydrate catabolic process	biological_process	0.065339	1	2	570	9	13972	comp7503_c0,comp15093_c0
GO:0031398	positive regulation of protein ubiquitination	biological_process	0.065406	1	2	570	6	13972	comp7279_c0,comp7279_c1
GO:0006012	galactose metabolic process	biological_process	0.066173	1	7	570	64	13972	comp18608_c0,comp13854_c0,comp11306_c0,comp16998_c0,comp27542_c0,comp18813_c2,comp16907_c0
GO:0030521	androgen receptor signaling pathway	biological_process	0.066182	1	3	570	17	13972	comp131091_c0,comp12797_c0,comp15268_c0
GO:0000280	nuclear division	biological_process	0.066581	1	5	570	43	13972	comp17059_c0,comp18852_c0,comp12797_c0,comp18882_c0,comp17569_c0
GO:0035690	cellular response to drug	biological_process	0.066845	1	2	570	7	13972	comp19239_c0,comp15093_c0
GO:0006520	cellular amino acid metabolic process	biological_process	0.06702	1	53	570	897	13972	comp18015_c0,comp18865_c0,comp7256_c0,comp17921_c0,comp18864_c0,comp17488_c0,comp17944_c0,comp18256_c0,comp18903_c0,comp17059_c0,comp17306_c0,comp15157_c1,comp18173_c0,comp18470_c2,comp7302_c0,comp39718_c0,comp17289_c3,comp18892_c0,comp13854_c0,comp12213_c0,comp17812_c1,comp7309_c0,comp7383_c0,comp7253_c0,comp18936_c0,comp18988_c0,comp18501_c2,comp52063_c0,comp7369_c0,comp15850_c0,comp13712_c0,co…
GO:0010646	regulation of cell communication	biological_process	0.067139	1	11	570	154	13972	comp16681_c0,comp11739_c0,comp18173_c0,comp20048_c0,comp7279_c1,comp15093_c0,comp18156_c0,comp15378_c0,comp7279_c0,comp17948_c0,comp14191_c0
GO:0050662	coenzyme binding	molecular_function	0.067148	1	24	570	331	13972	comp18865_c0,comp19203_c0,comp12414_c0,comp7661_c0,comp16737_c0,comp12672_c0,comp18864_c0,comp7206_c0,comp21485_c0,comp18813_c2,comp18256_c0,comp16738_c0,comp43568_c0,comp7302_c0,comp5344_c0,comp15165_c0,comp39718_c0,comp16572_c1,comp16260_c1,comp11646_c0,comp16572_c0,comp7383_c0,comp7441_c0,comp18501_c2
GO:0023051	regulation of signaling	biological_process	0.067873	1	11	570	155	13972	comp16681_c0,comp11739_c0,comp18173_c0,comp20048_c0,comp7279_c1,comp15093_c0,comp18156_c0,comp15378_c0,comp7279_c0,comp17948_c0,comp14191_c0
GO:0031984	organelle subcompartment	cellular_component	0.06799	1	8	570	78	13972	comp17783_c0,comp13854_c0,comp17812_c1,comp15242_c0,comp7695_c0,comp19110_c0,comp7253_c0,comp16737_c0
GO:0003913	DNA photolyase activity	molecular_function	0.068318	1	3	570	20	13972	comp133862_c0,comp11439_c0,comp13496_c0
GO:0004358	glutamate N-acetyltransferase activity	molecular_function	0.06873	1	1	570	4	13972	comp104338_c0
GO:0009267	cellular response to starvation	biological_process	0.068746	1	4	570	29	13972	comp7279_c0,comp13496_c0,comp7279_c1,comp12704_c0
GO:0006888	ER to Golgi vesicle-mediated transport	biological_process	0.068807	1	4	570	30	13972	comp13530_c0,comp18015_c0,comp17145_c0,comp17219_c0
GO:0017144	drug metabolic process	biological_process	0.068915	1	5	570	37	13972	comp11646_c0,comp18813_c2,comp16907_c0,comp18864_c0,comp7206_c0
GO:0016138	glycoside biosynthetic process	biological_process	0.068918	1	6	570	45	13972	comp11646_c0,comp12513_c0,comp18813_c2,comp16907_c0,comp18864_c0,comp7206_c0
GO:0010648	negative regulation of cell communication	biological_process	0.069553	1	5	570	49	13972	comp7279_c0,comp14191_c0,comp20048_c0,comp7279_c1,comp15093_c0
GO:0023057	negative regulation of signaling	biological_process	0.069553	1	5	570	49	13972	comp7279_c0,comp14191_c0,comp20048_c0,comp7279_c1,comp15093_c0
GO:0006950	response to stress	biological_process	0.069598	1	57	570	944	13972	comp18015_c0,comp18852_c0,comp15153_c0,comp7661_c0,comp17176_c0,comp12870_c0,comp12704_c0,comp17059_c0,comp15157_c1,comp12139_c0,comp19092_c0,comp12974_c0,comp7302_c0,comp14145_c0,comp18437_c1,comp21265_c0,comp39718_c0,comp13854_c0,comp7340_c0,comp17812_c1,comp16260_c1,comp91943_c0,comp58547_c0,comp7253_c0,comp15676_c0,comp13003_c0,comp7279_c1,comp15209_c0,comp16737_c0,comp12337_c0,comp7503_c0,co…
GO:0001085	RNA polymerase II transcription factor binding	molecular_function	0.070964	1	2	570	7	13972	comp16408_c0,comp12974_c0
GO:0034357	photosynthetic membrane	cellular_component	0.071526	1	17	570	225	13972	comp15242_c0,comp16665_c1,comp16737_c0,comp17984_c0,comp15195_c0,comp8013_c0,comp16665_c0,comp12844_c0,comp7979_c0,comp19110_c0,comp12302_c0,comp17812_c1,comp18862_c0,comp18857_c0,comp11926_c1,comp7253_c0,comp18200_c1
GO:0018112	proline racemase activity	molecular_function	0.071739	1	1	570	2	13972	comp15850_c0
GO:0006109	regulation of carbohydrate metabolic process	biological_process	0.072382	1	2	570	10	13972	comp16260_c1,comp15093_c0
GO:0039526	modulation by virus of host apoptotic process	biological_process	0.072557	1	3	570	21	13972	comp7303_c0,comp11914_c0,comp7813_c0
GO:0044531	modulation of programmed cell death in other organism	biological_process	0.072557	1	3	570	21	13972	comp7303_c0,comp11914_c0,comp7813_c0
GO:0044532	modulation of apoptotic process in other organism	biological_process	0.072557	1	3	570	21	13972	comp7303_c0,comp11914_c0,comp7813_c0
GO:0052040	modulation by symbiont of host programmed cell death	biological_process	0.072557	1	3	570	21	13972	comp7303_c0,comp11914_c0,comp7813_c0
GO:0052150	modulation by symbiont of host apoptotic process	biological_process	0.072557	1	3	570	21	13972	comp7303_c0,comp11914_c0,comp7813_c0
GO:0052248	modulation of programmed cell death in other organism involved in symbiotic interaction	biological_process	0.072557	1	3	570	21	13972	comp7303_c0,comp11914_c0,comp7813_c0
GO:0052433	modulation by organism of apoptotic process in other organism involved in symbiotic interaction	biological_process	0.072557	1	3	570	21	13972	comp7303_c0,comp11914_c0,comp7813_c0
GO:0048037	cofactor binding	molecular_function	0.072682	1	32	570	461	13972	comp12250_c0,comp18865_c0,comp19203_c0,comp7661_c0,comp18864_c0,comp7206_c0,comp17488_c0,comp17944_c0,comp18256_c0,comp16738_c0,comp43568_c0,comp7302_c0,comp15165_c0,comp39718_c0,comp16572_c1,comp12213_c0,comp16260_c1,comp7383_c0,comp18936_c0,comp18501_c2,comp12672_c0,comp16737_c0,comp12414_c0,comp18813_c2,comp21485_c0,comp7695_c0,comp5344_c0,comp17944_c1,comp16572_c0,comp11646_c0,comp12141_c0,co…
GO:0004356	glutamate-ammonia ligase activity	molecular_function	0.073032	1	2	570	9	13972	comp15156_c0,comp15485_c0
GO:0042196	chlorinated hydrocarbon metabolic process	biological_process	0.073108	1	2	570	16	13972	comp14191_c0,comp20505_c0
GO:0042197	halogenated hydrocarbon metabolic process	biological_process	0.073108	1	2	570	16	13972	comp14191_c0,comp20505_c0
GO:0016289	CoA hydrolase activity	molecular_function	0.073568	1	1	570	2	13972	comp16568_c0
GO:0006984	ER-nucleus signaling pathway	biological_process	0.073807	1	2	570	12	13972	comp7279_c0,comp7279_c1
GO:0030968	endoplasmic reticulum unfolded protein response	biological_process	0.073807	1	2	570	12	13972	comp7279_c0,comp7279_c1
GO:0034620	cellular response to unfolded protein	biological_process	0.073807	1	2	570	12	13972	comp7279_c0,comp7279_c1
GO:0035967	cellular response to topologically incorrect protein	biological_process	0.073807	1	2	570	12	13972	comp7279_c0,comp7279_c1
GO:0005853	eukaryotic translation elongation factor 1 complex	cellular_component	0.073945	1	2	570	11	13972	comp18901_c0,comp12064_c0
GO:0009853	photorespiration	biological_process	0.074064	1	3	570	17	13972	comp19243_c0,comp7695_c0,comp12704_c0
GO:0009225	nucleotide-sugar metabolic process	biological_process	0.074149	1	4	570	31	13972	comp11646_c0,comp18813_c2,comp18864_c0,comp7206_c0
GO:0042594	response to starvation	biological_process	0.074851	1	4	570	31	13972	comp7279_c0,comp13496_c0,comp7279_c1,comp12704_c0
GO:0008152	metabolic process	biological_process	0.075662	1	384	570	8320	13972	comp18331_c1,comp18874_c0,comp18557_c0,comp12415_c0,comp15153_c0,comp12643_c0,comp7499_c0,comp18864_c0,comp18290_c0,comp104480_c0,comp18075_c0,comp11355_c0,comp44312_c0,comp11086_c0,comp12521_c1,comp77291_c0,comp12822_c0,comp12844_c0,comp15958_c0,comp19092_c0,comp12681_c1,comp6565_c0,comp17289_c3,comp17812_c1,comp16260_c1,comp7242_c0,comp15676_c0,comp18501_c2,comp14499_c0,comp52063_c0,comp17108_c…
GO:0042398	cellular modified amino acid biosynthetic process	biological_process	0.076258	1	10	570	127	13972	comp17903_c0,comp13712_c0,comp59908_c0,comp19003_c0,comp39718_c0,comp18847_c0,comp12141_c0,comp18562_c0,comp7383_c0,comp18501_c2
GO:0009814	defense response, incompatible interaction	biological_process	0.076893	1	3	570	15	13972	comp16342_c0,comp7695_c0,comp15676_c0
GO:0019205	nucleobase-containing compound kinase activity	molecular_function	0.076989	1	4	570	37	13972	comp18920_c0,comp17174_c0,comp19243_c0,comp19192_c0
GO:0042592	homeostatic process	biological_process	0.077052	1	16	570	222	13972	comp19708_c0,comp18852_c0,comp13712_c0,comp11768_c0,comp7503_c0,comp16907_c0,comp16260_c0,comp13496_c0,comp18882_c0,comp12452_c0,comp12139_c0,comp15392_c0,comp12495_c0,comp7302_c0,comp10875_c0,comp16260_c1
GO:0055086	nucleobase-containing small molecule metabolic process	biological_process	0.077073	1	54	570	913	13972	comp18920_c0,comp18608_c0,comp18015_c0,comp11739_c0,comp17812_c0,comp16006_c0,comp18864_c0,comp7206_c0,comp17783_c0,comp19180_c0,comp12526_c0,comp11355_c0,comp13144_c0,comp12704_c0,comp16681_c0,comp17059_c0,comp17306_c0,comp15093_c1,comp14827_c0,comp59908_c0,comp11960_c0,comp15093_c0,comp39718_c0,comp17812_c1,comp7456_c0,comp16260_c1,comp7242_c0,comp7309_c0,comp7253_c0,comp7383_c0,comp18501_c2,co…
GO:0000087	M phase of mitotic cell cycle	biological_process	0.077498	1	5	570	46	13972	comp17059_c0,comp18852_c0,comp12797_c0,comp18882_c0,comp17569_c0
GO:0000179	rRNA (adenine-N6,N6-)-dimethyltransferase activity	molecular_function	0.078231	1	2	570	9	13972	comp7309_c0,comp17569_c0
GO:0016433	rRNA (adenine) methyltransferase activity	molecular_function	0.078231	1	2	570	9	13972	comp7309_c0,comp17569_c0
GO:0043393	regulation of protein binding	biological_process	0.078296	1	2	570	8	13972	comp12797_c0,comp12974_c0
GO:0030518	intracellular steroid hormone receptor signaling pathway	biological_process	0.078854	1	3	570	19	13972	comp131091_c0,comp12797_c0,comp15268_c0
GO:0005984	disaccharide metabolic process	biological_process	0.080234	1	10	570	105	13972	comp18608_c0,comp11306_c0,comp15153_c0,comp16907_c0,comp13854_c0,comp17143_c0,comp12513_c0,comp27542_c0,comp16998_c0,comp12704_c0
GO:0019042	viral latency	biological_process	0.080799	1	2	570	7	13972	comp18256_c0,comp16401_c0
GO:0051427	hormone receptor binding	molecular_function	0.080977	1	2	570	9	13972	comp104024_c0,comp12797_c0
GO:0072593	reactive oxygen species metabolic process	biological_process	0.081051	1	5	570	42	13972	comp13854_c0,comp17812_c1,comp16260_c1,comp16260_c0,comp7302_c0
GO:0030203	glycosaminoglycan metabolic process	biological_process	0.082473	1	5	570	41	13972	comp17306_c0,comp15156_c0,comp16475_c0,comp7369_c0,comp15485_c0
GO:0016701	oxidoreductase activity, acting on single donors with incorporation of molecular oxygen	molecular_function	0.082613	1	5	570	46	13972	comp7198_c0,comp15181_c0,comp17921_c0,comp13163_c0,comp15676_c0
GO:0048285	organelle fission	biological_process	0.082634	1	5	570	49	13972	comp17059_c0,comp18852_c0,comp12797_c0,comp18882_c0,comp17569_c0
GO:0016886	ligase activity, forming phosphoric ester bonds	molecular_function	0.083083	1	3	570	23	13972	comp5271_c0,comp19192_c0,comp12870_c0
GO:0042180	cellular ketone metabolic process	biological_process	0.084049	1	71	570	1269	13972	comp18015_c0,comp18865_c0,comp7161_c0,comp18864_c0,comp7206_c0,comp17488_c0,comp17306_c0,comp18098_c1,comp18470_c2,comp39718_c0,comp17289_c3,comp13854_c0,comp12213_c0,comp17812_c1,comp16260_c1,comp7309_c0,comp15676_c0,comp18988_c0,comp18501_c2,comp52063_c0,comp13712_c0,comp13163_c0,comp18461_c0,comp19003_c0,comp16568_c0,comp17174_c0,comp8967_c0,comp18813_c2,comp21485_c0,comp104338_c0,comp15485_c0…
GO:0006742	NADP catabolic process	biological_process	0.084139	1	1	570	2	13972	comp13692_c0
GO:0004013	adenosylhomocysteinase activity	molecular_function	0.08525	1	2	570	9	13972	comp17289_c3,comp12141_c0
GO:0016801	hydrolase activity, acting on ether bonds	molecular_function	0.08525	1	2	570	9	13972	comp17289_c3,comp12141_c0
GO:0016802	trialkylsulfonium hydrolase activity	molecular_function	0.08525	1	2	570	9	13972	comp17289_c3,comp12141_c0
GO:0060590	ATPase regulator activity	molecular_function	0.085383	1	2	570	18	13972	comp7178_c0,comp16737_c0
GO:0000428	DNA-directed RNA polymerase complex	cellular_component	0.085941	1	6	570	63	13972	comp16408_c0,comp12250_c0,comp15712_c0,comp17903_c0,comp28742_c0,comp19075_c0
GO:0055029	nuclear DNA-directed RNA polymerase complex	cellular_component	0.085941	1	6	570	63	13972	comp16408_c0,comp12250_c0,comp15712_c0,comp17903_c0,comp28742_c0,comp19075_c0
GO:0016667	oxidoreductase activity, acting on a sulfur group of donors	molecular_function	0.086647	1	8	570	98	13972	comp18994_c0,comp19708_c0,comp18852_c0,comp7302_c0,comp91298_c0,comp16260_c1,comp16260_c0,comp18882_c0
GO:0071446	cellular response to salicylic acid stimulus	biological_process	0.08674	1	1	570	3	13972	comp15676_c0
GO:0015926	glucosidase activity	molecular_function	0.087436	1	5	570	50	13972	comp13854_c0,comp11306_c0,comp16998_c0,comp27542_c0,comp12725_c1
GO:0072503	cellular divalent inorganic cation homeostasis	biological_process	0.087929	1	3	570	23	13972	comp12452_c0,comp16907_c0,comp10875_c0
GO:0048193	Golgi vesicle transport	biological_process	0.087977	1	6	570	73	13972	comp41426_c0,comp13530_c0,comp18015_c0,comp11739_c0,comp17145_c0,comp17219_c0
GO:0008180	signalosome	cellular_component	0.088103	1	2	570	8	13972	comp7279_c0,comp7279_c1
GO:0050801	ion homeostasis	biological_process	0.089187	1	8	570	96	13972	comp12139_c0,comp15392_c0,comp12495_c0,comp7503_c0,comp16907_c0,comp10875_c0,comp13496_c0,comp12452_c0
GO:0004751	ribose-5-phosphate isomerase activity	molecular_function	0.089262	1	1	570	2	13972	comp9522_c0
GO:0009052	pentose-phosphate shunt, non-oxidative branch	biological_process	0.089262	1	1	570	2	13972	comp9522_c0
GO:0048585	negative regulation of response to stimulus	biological_process	0.089387	1	5	570	57	13972	comp7279_c0,comp14191_c0,comp20048_c0,comp7279_c1,comp15093_c0
GO:0009636	response to toxin	biological_process	0.089774	1	3	570	27	13972	comp17124_c1,comp19243_c0,comp17176_c0
GO:0033743	peptide-methionine (R)-S-oxide reductase activity	molecular_function	0.090143	1	1	570	1	13972	comp18994_c0
GO:0032320	positive regulation of Ras GTPase activity	biological_process	0.090292	1	1	570	4	13972	comp16681_c0
GO:0009808	lignin metabolic process	biological_process	0.090723	1	1	570	1	13972	comp19003_c0
GO:0009809	lignin biosynthetic process	biological_process	0.090723	1	1	570	1	13972	comp19003_c0
GO:0016324	apical plasma membrane	cellular_component	0.091916	1	1	570	4	13972	comp8422_c0
GO:1901135	carbohydrate derivative metabolic process	biological_process	0.092152	1	58	570	951	13972	comp18920_c0,comp18608_c0,comp18015_c0,comp11739_c0,comp11306_c0,comp19203_c0,comp15153_c0,comp18238_c0,comp18864_c0,comp7206_c0,comp17783_c0,comp12706_c1,comp17143_c0,comp17672_c0,comp16998_c0,comp16853_c0,comp12704_c0,comp7303_c0,comp16681_c0,comp17059_c0,comp17306_c0,comp59908_c0,comp15093_c0,comp39718_c0,comp18034_c0,comp13854_c0,comp17812_c1,comp16475_c0,comp16260_c1,comp7309_c0,comp12513_c0…
GO:0004020	adenylylsulfate kinase activity	molecular_function	0.092411	1	3	570	17	13972	comp17174_c0,comp19572_c0,comp14827_c0
GO:0006082	organic acid metabolic process	biological_process	0.09248	1	67	570	1202	13972	comp18015_c0,comp18865_c0,comp7161_c0,comp18864_c0,comp17488_c0,comp17306_c0,comp18098_c1,comp18470_c2,comp39718_c0,comp17289_c3,comp13854_c0,comp12213_c0,comp17812_c1,comp16260_c1,comp7309_c0,comp15676_c0,comp18988_c0,comp18501_c2,comp52063_c0,comp13712_c0,comp13163_c0,comp18461_c0,comp19003_c0,comp16568_c0,comp17174_c0,comp8967_c0,comp18813_c2,comp21485_c0,comp104338_c0,comp15485_c0,comp7430_c0…
GO:0043027	cysteine-type endopeptidase inhibitor activity involved in apoptotic process	molecular_function	0.092585	1	1	570	2	13972	comp7279_c1
GO:0008839	dihydrodipicolinate reductase activity	molecular_function	0.093236	1	3	570	18	13972	comp18865_c0,comp18813_c2,comp18864_c0
GO:0006644	phospholipid metabolic process	biological_process	0.095246	1	12	570	131	13972	comp16690_c0,comp23441_c0,comp15093_c1,comp17783_c0,comp7335_c0,comp16342_c0,comp17812_c1,comp13025_c0,comp8967_c0,comp16260_c1,comp7446_c1,comp11086_c0
GO:0050278	sedoheptulose-bisphosphatase activity	molecular_function	0.095675	1	1	570	1	13972	comp11960_c0
GO:0019364	pyridine nucleotide catabolic process	biological_process	0.096161	1	1	570	3	13972	comp13692_c0
GO:0072526	pyridine-containing compound catabolic process	biological_process	0.096161	1	1	570	3	13972	comp13692_c0
GO:0010382	cellular cell wall macromolecule metabolic process	biological_process	0.096325	1	5	570	39	13972	comp17306_c0,comp15156_c0,comp16475_c0,comp7369_c0,comp15485_c0
GO:0044038	cell wall macromolecule biosynthetic process	biological_process	0.096325	1	5	570	39	13972	comp17306_c0,comp15156_c0,comp16475_c0,comp7369_c0,comp15485_c0
GO:0070589	cellular component macromolecule biosynthetic process	biological_process	0.096325	1	5	570	39	13972	comp17306_c0,comp15156_c0,comp16475_c0,comp7369_c0,comp15485_c0
GO:0003854	3-beta-hydroxy-delta5-steroid dehydrogenase activity	molecular_function	0.096438	1	4	570	31	13972	comp11646_c0,comp18813_c2,comp18864_c0,comp7206_c0
GO:0008207	C21-steroid hormone metabolic process	biological_process	0.096438	1	4	570	31	13972	comp11646_c0,comp18813_c2,comp18864_c0,comp7206_c0
GO:0015036	disulfide oxidoreductase activity	molecular_function	0.097066	1	5	570	49	13972	comp19708_c0,comp91298_c0,comp18852_c0,comp16260_c0,comp18882_c0
GO:0006730	one-carbon metabolic process	biological_process	0.097235	1	4	570	37	13972	comp19003_c0,comp17289_c3,comp12141_c0,comp7695_c0
GO:0000287	magnesium ion binding	molecular_function	0.097343	1	8	570	88	13972	comp18015_c0,comp7242_c0,comp16678_c0,comp11355_c0,comp18470_c2,comp7161_c0,comp7441_c0,comp18461_c0
GO:0016151	nickel cation binding	molecular_function	0.097447	1	3	570	27	13972	comp15791_c0,comp12078_c0,comp12337_c0
GO:0042558	pteridine-containing compound metabolic process	biological_process	0.097582	1	6	570	73	13972	comp18847_c0,comp19541_c0,comp18562_c0,comp12141_c0,comp7695_c0,comp13712_c0
GO:0050681	androgen receptor binding	molecular_function	0.09796	1	1	570	2	13972	comp12797_c0
GO:0031667	response to nutrient levels	biological_process	0.098053	1	5	570	46	13972	comp7279_c0,comp13496_c0,comp12452_c0,comp7279_c1,comp12704_c0
GO:0019752	carboxylic acid metabolic process	biological_process	0.098775	1	66	570	1189	13972	comp18015_c0,comp18865_c0,comp7161_c0,comp18864_c0,comp17488_c0,comp17306_c0,comp18098_c1,comp18470_c2,comp39718_c0,comp17289_c3,comp13854_c0,comp12213_c0,comp17812_c1,comp16260_c1,comp7309_c0,comp15676_c0,comp18988_c0,comp18501_c2,comp52063_c0,comp13712_c0,comp13163_c0,comp18461_c0,comp19003_c0,comp16568_c0,comp17174_c0,comp8967_c0,comp18813_c2,comp21485_c0,comp104338_c0,comp15485_c0,comp7430_c0…
GO:0006986	response to unfolded protein	biological_process	0.09886	1	2	570	16	13972	comp7279_c0,comp7279_c1
GO:0016730	oxidoreductase activity, acting on iron-sulfur proteins as donors	molecular_function	0.1004	1	2	570	11	13972	comp18433_c0,comp14975_c0
GO:0016209	antioxidant activity	molecular_function	0.10068	1	7	570	74	13972	comp18852_c0,comp16260_c1,comp16260_c0,comp19997_c0,comp18882_c0,comp15676_c0,comp18893_c0
GO:0072507	divalent inorganic cation homeostasis	biological_process	0.10122	1	3	570	25	13972	comp12452_c0,comp16907_c0,comp10875_c0
GO:0009744	response to sucrose stimulus	biological_process	0.10176	1	2	570	9	13972	comp19243_c0,comp7661_c0
GO:0034285	response to disaccharide stimulus	biological_process	0.10176	1	2	570	9	13972	comp19243_c0,comp7661_c0
GO:0006090	pyruvate metabolic process	biological_process	0.1021	1	6	570	57	13972	comp17783_c0,comp17812_c1,comp17857_c0,comp16260_c1,comp7446_c1,comp7441_c0
GO:0006917	induction of apoptosis	biological_process	0.10223	1	2	570	10	13972	comp92397_c0,comp19022_c0
GO:0031668	cellular response to extracellular stimulus	biological_process	0.10231	1	5	570	46	13972	comp7279_c0,comp13496_c0,comp12452_c0,comp7279_c1,comp12704_c0
GO:0008878	glucose-1-phosphate adenylyltransferase activity	molecular_function	0.10288	1	1	570	1	13972	comp12704_c0
GO:0008320	protein transmembrane transporter activity	molecular_function	0.10307	1	2	570	13	13972	comp15241_c0,comp12323_c0
GO:0015450	P-P-bond-hydrolysis-driven protein transmembrane transporter activity	molecular_function	0.10307	1	2	570	13	13972	comp15241_c0,comp12323_c0
GO:0016853	isomerase activity	molecular_function	0.10317	1	17	570	262	13972	comp6444_c0,comp15850_c0,comp7503_c0,comp16907_c0,comp18864_c0,comp17124_c1,comp15251_c0,comp15181_c0,comp18813_c2,comp12521_c1,comp9522_c0,comp12704_c0,comp19210_c0,comp7503_c1,comp18589_c0,comp7253_c0,comp18284_c0
GO:0016774	phosphotransferase activity, carboxyl group as acceptor	molecular_function	0.10393	1	2	570	10	13972	comp19092_c0,comp7447_c0
GO:0030522	intracellular receptor mediated signaling pathway	biological_process	0.10483	1	3	570	21	13972	comp131091_c0,comp12797_c0,comp15268_c0
GO:0006919	activation of cysteine-type endopeptidase activity involved in apoptotic process	biological_process	0.10506	1	2	570	13	13972	comp92397_c0,comp19022_c0
GO:0097202	activation of cysteine-type endopeptidase activity	biological_process	0.10506	1	2	570	13	13972	comp92397_c0,comp19022_c0
GO:0047918	GDP-mannose 3,5-epimerase activity	molecular_function	0.10513	1	1	570	1	13972	comp18864_c0
GO:0009821	alkaloid biosynthetic process	biological_process	0.10515	1	2	570	10	13972	comp17944_c1,comp17944_c0
GO:0008649	rRNA methyltransferase activity	molecular_function	0.1054	1	2	570	12	13972	comp7309_c0,comp17569_c0
GO:0016119	carotene metabolic process	biological_process	0.10601	1	1	570	2	13972	comp16568_c0
GO:0016004	phospholipase activator activity	molecular_function	0.10611	1	1	570	2	13972	comp18874_c0
GO:0060229	lipase activator activity	molecular_function	0.10611	1	1	570	2	13972	comp18874_c0
GO:0010225	response to UV-C	biological_process	0.10639	1	1	570	2	13972	comp15972_c0
GO:0019054	modulation by virus of host cellular process	biological_process	0.10768	1	3	570	25	13972	comp7303_c0,comp11914_c0,comp7813_c0
GO:0044068	modulation by symbiont of host cellular process	biological_process	0.10768	1	3	570	25	13972	comp7303_c0,comp11914_c0,comp7813_c0
GO:0065009	regulation of molecular function	biological_process	0.10771	1	13	570	200	13972	comp16681_c0,comp11739_c0,comp16887_c0,comp17416_c0,comp12974_c0,comp7279_c1,comp15378_c0,comp7279_c0,comp92397_c0,comp6420_c0,comp16260_c1,comp12797_c0,comp19022_c0
GO:0008209	androgen metabolic process	biological_process	0.10787	1	4	570	33	13972	comp11646_c0,comp18813_c2,comp18864_c0,comp7206_c0
GO:0008210	estrogen metabolic process	biological_process	0.10787	1	4	570	33	13972	comp11646_c0,comp18813_c2,comp18864_c0,comp7206_c0
GO:0005542	folic acid binding	molecular_function	0.10805	1	1	570	4	13972	comp16681_c0
GO:0071496	cellular response to external stimulus	biological_process	0.10836	1	5	570	49	13972	comp7279_c0,comp13496_c0,comp12452_c0,comp7279_c1,comp12704_c0
GO:0034618	arginine binding	molecular_function	0.10866	1	1	570	1	13972	comp15165_c0
GO:0047100	glyceraldehyde-3-phosphate dehydrogenase (NADP+) (phosphorylating) activity	molecular_function	0.10866	1	1	570	1	13972	comp15165_c0
GO:0071944	cell periphery	cellular_component	0.10901	1	56	570	1067	13972	comp18874_c0,comp17172_c3,comp19459_c0,comp15178_c1,comp5417_c0,comp16818_c0,comp15273_c0,comp14191_c0,comp19229_c0,comp18075_c0,comp11355_c0,comp6190_c0,comp16681_c0,comp17059_c0,comp15157_c1,comp19092_c0,comp6875_c0,comp41324_c0,comp15093_c0,comp15241_c0,comp13854_c0,comp15574_c0,comp12213_c0,comp19491_c0,comp16475_c0,comp18560_c2,comp17561_c0,comp7415_c0,comp8422_c0,comp16788_c2,comp16969_c0,c…
GO:0003880	protein C-terminal carboxyl O-methyltransferase activity	molecular_function	0.10948	1	2	570	7	13972	comp6933_c0,comp16969_c0
GO:0004671	protein C-terminal S-isoprenylcysteine carboxyl O-methyltransferase activity	molecular_function	0.10948	1	2	570	7	13972	comp6933_c0,comp16969_c0
GO:0006481	C-terminal protein methylation	biological_process	0.10948	1	2	570	7	13972	comp6933_c0,comp16969_c0
GO:0018410	C-terminal protein amino acid modification	biological_process	0.10948	1	2	570	7	13972	comp6933_c0,comp16969_c0
GO:0010817	regulation of hormone levels	biological_process	0.10979	1	6	570	58	13972	comp18156_c0,comp13854_c0,comp11646_c0,comp18813_c2,comp18864_c0,comp7206_c0
GO:0007342	fusion of sperm to egg plasma membrane	biological_process	0.1099	1	1	570	3	13972	comp5417_c0
GO:0045026	plasma membrane fusion	biological_process	0.1099	1	1	570	3	13972	comp5417_c0
GO:0055070	copper ion homeostasis	biological_process	0.10992	1	1	570	5	13972	comp7503_c0
GO:0009668	plastid membrane organization	biological_process	0.11077	1	3	570	18	13972	comp17783_c0,comp16260_c1,comp7446_c1
GO:0010027	thylakoid membrane organization	biological_process	0.11077	1	3	570	18	13972	comp17783_c0,comp16260_c1,comp7446_c1
GO:0008974	phosphoribulokinase activity	molecular_function	0.11078	1	1	570	1	13972	comp19110_c0
GO:0043436	oxoacid metabolic process	biological_process	0.11165	1	66	570	1198	13972	comp18015_c0,comp18865_c0,comp7161_c0,comp18864_c0,comp17488_c0,comp17306_c0,comp18098_c1,comp18470_c2,comp39718_c0,comp17289_c3,comp13854_c0,comp12213_c0,comp17812_c1,comp16260_c1,comp7309_c0,comp15676_c0,comp18988_c0,comp18501_c2,comp52063_c0,comp13712_c0,comp13163_c0,comp18461_c0,comp19003_c0,comp16568_c0,comp17174_c0,comp8967_c0,comp18813_c2,comp21485_c0,comp104338_c0,comp15485_c0,comp7430_c0…
GO:0004311	farnesyltranstransferase activity	molecular_function	0.11177	1	1	570	1	13972	comp12643_c0
GO:0006551	leucine metabolic process	biological_process	0.11207	1	9	570	110	13972	comp7302_c0,comp16568_c0,comp39718_c0,comp18892_c0,comp21485_c0,comp12141_c0,comp7383_c0,comp18501_c2,comp18256_c0
GO:0016211	ammonia ligase activity	molecular_function	0.11223	1	2	570	11	13972	comp15156_c0,comp15485_c0
GO:0016880	acid-ammonia (or amide) ligase activity	molecular_function	0.11223	1	2	570	11	13972	comp15156_c0,comp15485_c0
GO:0019464	glycine decarboxylation via glycine cleavage system	biological_process	0.11256	1	1	570	1	13972	comp7695_c0
GO:0018142	protein-DNA covalent cross-linking	biological_process	0.11262	1	1	570	1	13972	comp14499_c0
GO:0016229	steroid dehydrogenase activity	molecular_function	0.11289	1	4	570	34	13972	comp11646_c0,comp18813_c2,comp18864_c0,comp7206_c0
GO:0033764	steroid dehydrogenase activity, acting on the CH-OH group of donors, NAD or NADP as acceptor	molecular_function	0.11289	1	4	570	34	13972	comp11646_c0,comp18813_c2,comp18864_c0,comp7206_c0
GO:0004457	lactate dehydrogenase activity	molecular_function	0.11329	1	1	570	1	13972	comp7441_c0
GO:0004458	D-lactate dehydrogenase (cytochrome) activity	molecular_function	0.11329	1	1	570	1	13972	comp7441_c0
GO:0016898	oxidoreductase activity, acting on the CH-OH group of donors, cytochrome as acceptor	molecular_function	0.11329	1	1	570	1	13972	comp7441_c0
GO:0019154	glycolate dehydrogenase activity	molecular_function	0.11329	1	1	570	1	13972	comp7441_c0
GO:0035258	steroid hormone receptor binding	molecular_function	0.11525	1	1	570	3	13972	comp12797_c0
GO:0006546	glycine catabolic process	biological_process	0.1159	1	2	570	13	13972	comp13854_c0,comp7695_c0
GO:0003983	UTP:glucose-1-phosphate uridylyltransferase activity	molecular_function	0.11598	1	1	570	1	13972	comp18608_c0
GO:0051748	UTP-monosaccharide-1-phosphate uridylyltransferase activity	molecular_function	0.11598	1	1	570	1	13972	comp18608_c0
GO:0019853	L-ascorbic acid biosynthetic process	biological_process	0.11619	1	1	570	2	13972	comp18864_c0
GO:0001921	positive regulation of receptor recycling	biological_process	0.11627	1	1	570	1	13972	comp18156_c0
GO:0001990	regulation of systemic arterial blood pressure by hormone	biological_process	0.11627	1	1	570	1	13972	comp18156_c0
GO:0001991	regulation of systemic arterial blood pressure by circulatory renin-angiotensin	biological_process	0.11627	1	1	570	1	13972	comp18156_c0
GO:0002002	regulation of angiotensin levels in blood	biological_process	0.11627	1	1	570	1	13972	comp18156_c0
GO:0003044	regulation of systemic arterial blood pressure mediated by a chemical signal	biological_process	0.11627	1	1	570	1	13972	comp18156_c0
GO:0003073	regulation of systemic arterial blood pressure	biological_process	0.11627	1	1	570	1	13972	comp18156_c0
GO:0003081	regulation of systemic arterial blood pressure by renin-angiotensin	biological_process	0.11627	1	1	570	1	13972	comp18156_c0
GO:0009897	external side of plasma membrane	cellular_component	0.11627	1	1	570	1	13972	comp18156_c0
GO:0010813	neuropeptide catabolic process	biological_process	0.11627	1	1	570	1	13972	comp18156_c0
GO:0010814	substance P catabolic process	biological_process	0.11627	1	1	570	1	13972	comp18156_c0
GO:0010816	calcitonin catabolic process	biological_process	0.11627	1	1	570	1	13972	comp18156_c0
GO:0016486	peptide hormone processing	biological_process	0.11627	1	1	570	1	13972	comp18156_c0
GO:0033093	Weibel-Palade body	cellular_component	0.11627	1	1	570	1	13972	comp18156_c0
GO:0034959	endothelin maturation	biological_process	0.11627	1	1	570	1	13972	comp18156_c0
GO:0042447	hormone catabolic process	biological_process	0.11627	1	1	570	1	13972	comp18156_c0
GO:0045745	positive regulation of G-protein coupled receptor protein signaling pathway	biological_process	0.11627	1	1	570	1	13972	comp18156_c0
GO:0060177	regulation of angiotensin metabolic process	biological_process	0.11627	1	1	570	1	13972	comp18156_c0
GO:0004750	ribulose-phosphate 3-epimerase activity	molecular_function	0.1163	1	1	570	1	13972	comp7253_c0
GO:0019255	glucose 1-phosphate metabolic process	biological_process	0.11642	1	1	570	1	13972	comp16907_c0
GO:0040019	positive regulation of embryonic development	biological_process	0.11642	1	1	570	1	13972	comp7279_c0
GO:0003844	1,4-alpha-glucan branching enzyme activity	molecular_function	0.11642	1	1	570	1	13972	comp17143_c0
GO:0000229	cytoplasmic chromosome	cellular_component	0.11642	1	1	570	1	13972	comp11899_c0
GO:0009508	plastid chromosome	cellular_component	0.11642	1	1	570	1	13972	comp11899_c0
GO:0042646	plastid nucleoid	cellular_component	0.11642	1	1	570	1	13972	comp11899_c0
GO:0004659	prenyltransferase activity	molecular_function	0.11686	1	3	570	30	13972	comp21374_c0,comp15757_c0,comp12643_c0
GO:0010075	regulation of meristem growth	biological_process	0.11753	1	2	570	7	13972	comp13854_c0,comp17812_c1
GO:0048519	negative regulation of biological process	biological_process	0.11768	1	19	570	307	13972	comp20048_c0,comp7279_c1,comp12526_c0,comp14191_c0,comp7813_c0,comp18813_c2,comp15526_c1,comp7303_c0,comp16681_c0,comp63691_c0,comp17903_c0,comp12974_c0,comp15972_c0,comp15093_c0,comp12292_c0,comp7279_c0,comp11914_c0,comp12141_c0,comp16846_c0
GO:0006555	methionine metabolic process	biological_process	0.11801	1	5	570	53	13972	comp19003_c0,comp17289_c3,comp19541_c0,comp17921_c0,comp12141_c0
GO:0010950	positive regulation of endopeptidase activity	biological_process	0.11823	1	2	570	15	13972	comp92397_c0,comp19022_c0
GO:0010952	positive regulation of peptidase activity	biological_process	0.11823	1	2	570	15	13972	comp92397_c0,comp19022_c0
GO:0043280	positive regulation of cysteine-type endopeptidase activity involved in apoptotic process	biological_process	0.11823	1	2	570	15	13972	comp92397_c0,comp19022_c0
GO:2001056	positive regulation of cysteine-type endopeptidase activity	biological_process	0.11823	1	2	570	15	13972	comp92397_c0,comp19022_c0
GO:0016020	membrane	cellular_component	0.11967	1	185	570	3723	13972	comp18347_c3,comp6836_c0,comp18874_c0,comp17145_c0,comp18238_c0,comp5417_c0,comp7661_c0,comp12643_c0,comp17984_c0,comp12706_c1,comp21618_c0,comp8078_c0,comp11086_c0,comp8230_c0,comp12521_c1,comp18589_c0,comp12844_c0,comp14827_c0,comp19092_c0,comp16394_c0,comp17289_c3,comp12711_c0,comp17812_c1,comp12213_c0,comp17219_c0,comp16487_c0,comp17068_c1,comp19523_c0,comp18461_c0,comp18427_c0,comp17061_c0,c…
GO:0004455	ketol-acid reductoisomerase activity	molecular_function	0.12005	1	3	570	15	13972	comp12141_c0,comp7383_c0,comp18501_c2
GO:0017119	Golgi transport complex	cellular_component	0.12007	1	1	570	5	13972	comp41426_c0
GO:0042445	hormone metabolic process	biological_process	0.12063	1	5	570	48	13972	comp18156_c0,comp11646_c0,comp18813_c2,comp18864_c0,comp7206_c0
GO:0009071	serine family amino acid catabolic process	biological_process	0.12136	1	2	570	14	13972	comp13854_c0,comp7695_c0
GO:0050661	NADP binding	molecular_function	0.12192	1	5	570	39	13972	comp15165_c0,comp18865_c0,comp7383_c0,comp12414_c0,comp18256_c0
GO:0072341	modified amino acid binding	molecular_function	0.12203	1	1	570	5	13972	comp16681_c0
GO:0045454	cell redox homeostasis	biological_process	0.1224	1	8	570	90	13972	comp19708_c0,comp18852_c0,comp13712_c0,comp7302_c0,comp11768_c0,comp16260_c1,comp16260_c0,comp18882_c0
GO:0048437	floral organ development	biological_process	0.12279	1	3	570	23	13972	comp17783_c0,comp13854_c0,comp15526_c1
GO:0009108	coenzyme biosynthetic process	biological_process	0.1238	1	14	570	203	13972	comp41045_c0,comp13712_c0,comp59908_c0,comp6437_c0,comp7627_c0,comp19003_c0,comp39718_c0,comp18847_c0,comp15181_c0,comp13692_c0,comp18562_c0,comp12141_c0,comp7383_c0,comp18501_c2
GO:0005682	U5 snRNP	cellular_component	0.12427	1	1	570	3	13972	comp17569_c0
GO:0060996	dendritic spine development	biological_process	0.12457	1	1	570	4	13972	comp16681_c0
GO:0048509	regulation of meristem development	biological_process	0.12462	1	2	570	8	13972	comp13854_c0,comp17812_c1
GO:0008173	RNA methyltransferase activity	molecular_function	0.12467	1	5	570	59	13972	comp13530_c0,comp119458_c0,comp7309_c0,comp18568_c0,comp17569_c0
GO:0043235	receptor complex	cellular_component	0.12498	1	1	570	6	13972	comp17561_c0
GO:0050660	flavin adenine dinucleotide binding	molecular_function	0.12503	1	10	570	115	13972	comp43568_c0,comp7302_c0,comp7661_c0,comp5344_c0,comp39718_c0,comp16260_c1,comp21485_c0,comp7441_c0,comp16738_c0,comp18256_c0
GO:0051098	regulation of binding	biological_process	0.12541	1	2	570	12	13972	comp12797_c0,comp12974_c0
GO:0046459	short-chain fatty acid metabolic process	biological_process	0.12582	1	5	570	56	13972	comp19003_c0,comp17289_c3,comp19541_c0,comp17921_c0,comp12141_c0
GO:0030446	hyphal cell wall	cellular_component	0.12592	1	1	570	2	13972	comp11355_c0
GO:0031411	gas vesicle	cellular_component	0.12596	1	1	570	5	13972	comp20187_c0
GO:0008918	lipopolysaccharide 3-alpha-galactosyltransferase activity	molecular_function	0.12598	1	1	570	2	13972	comp18200_c1
GO:0009067	aspartate family amino acid biosynthetic process	biological_process	0.12624	1	7	570	74	13972	comp19541_c0,comp18865_c0,comp17921_c0,comp15850_c0,comp18813_c2,comp12495_c0,comp18864_c0
GO:0031555	transcriptional attenuation	biological_process	0.12651	1	1	570	2	13972	comp12495_c0
GO:0031556	transcriptional attenuation by ribosome	biological_process	0.12651	1	1	570	2	13972	comp12495_c0
GO:0001881	receptor recycling	biological_process	0.12681	1	1	570	2	13972	comp18156_c0
GO:0001919	regulation of receptor recycling	biological_process	0.12681	1	1	570	2	13972	comp18156_c0
GO:0004140	dephospho-CoA kinase activity	molecular_function	0.12691	1	1	570	4	13972	comp59908_c0
GO:0042546	cell wall biogenesis	biological_process	0.12695	1	8	570	93	13972	comp17306_c0,comp7369_c0,comp17812_c1,comp15574_c0,comp12706_c1,comp16475_c0,comp15156_c0,comp15485_c0
GO:0008171	O-methyltransferase activity	molecular_function	0.12696	1	5	570	45	13972	comp6933_c0,comp16969_c0,comp19161_c0,comp7309_c0,comp7428_c0
GO:0009555	pollen development	biological_process	0.12726	1	2	570	11	13972	comp17059_c0,comp15526_c1
GO:0008898	homocysteine S-methyltransferase activity	molecular_function	0.12748	1	1	570	2	13972	comp19541_c0
GO:0004620	phospholipase activity	molecular_function	0.12804	1	2	570	12	13972	comp7335_c0,comp16342_c0
GO:0019835	cytolysis	biological_process	0.12815	1	3	570	23	13972	comp12711_c0,comp15892_c0,comp12648_c0
GO:0005576	extracellular region	cellular_component	0.12843	1	58	570	1056	13972	comp19221_c0,comp16049_c0,comp18015_c0,comp18852_c0,comp18747_c0,comp20048_c0,comp16970_c1,comp7661_c0,comp12742_c0,comp14191_c0,comp21955_c0,comp6888_c0,comp18256_c0,comp63883_c0,comp24500_c0,comp6190_c0,comp17059_c0,comp12822_c0,comp114802_c0,comp19092_c0,comp7302_c0,comp18848_c0,comp6565_c0,comp13854_c0,comp7340_c0,comp16475_c0,comp11903_c0,comp91943_c0,comp58547_c0,comp7383_c0,comp7253_c0,com…
GO:0004879	ligand-activated sequence-specific DNA binding RNA polymerase II transcription factor activity	molecular_function	0.12844	1	2	570	12	13972	comp131091_c0,comp15268_c0
GO:0004882	androgen receptor activity	molecular_function	0.12844	1	2	570	12	13972	comp131091_c0,comp15268_c0
GO:0040009	regulation of growth rate	biological_process	0.12874	1	2	570	18	13972	comp7279_c1,comp18461_c0
GO:0040010	positive regulation of growth rate	biological_process	0.12874	1	2	570	18	13972	comp7279_c1,comp18461_c0
GO:0004932	mating-type factor pheromone receptor activity	molecular_function	0.1289	1	1	570	4	13972	comp18847_c0
GO:0050886	endocrine process	biological_process	0.12895	1	1	570	2	13972	comp18156_c0
GO:0010942	positive regulation of cell death	biological_process	0.12912	1	3	570	25	13972	comp92397_c0,comp19022_c0,comp20313_c1
GO:0043065	positive regulation of apoptotic process	biological_process	0.12912	1	3	570	25	13972	comp92397_c0,comp19022_c0,comp20313_c1
GO:0043068	positive regulation of programmed cell death	biological_process	0.12912	1	3	570	25	13972	comp92397_c0,comp19022_c0,comp20313_c1
GO:0001575	globoside metabolic process	biological_process	0.12938	1	2	570	10	13972	comp12706_c1,comp16853_c0
GO:0008107	galactoside 2-alpha-L-fucosyltransferase activity	molecular_function	0.12938	1	2	570	10	13972	comp12706_c1,comp16853_c0
GO:0031127	alpha-(1,2)-fucosyltransferase activity	molecular_function	0.12938	1	2	570	10	13972	comp12706_c1,comp16853_c0
GO:0003978	UDP-glucose 4-epimerase activity	molecular_function	0.12982	1	1	570	2	13972	comp18813_c2
GO:0001764	neuron migration	biological_process	0.13057	1	1	570	4	13972	comp16681_c0
GO:0030168	platelet activation	biological_process	0.13099	1	3	570	37	13972	comp7279_c0,comp7178_c0,comp7279_c1
GO:0014069	postsynaptic density	cellular_component	0.13117	1	1	570	2	13972	comp16681_c0
GO:0044327	dendritic spine head	cellular_component	0.13117	1	1	570	2	13972	comp16681_c0
GO:0009970	cellular response to sulfate starvation	biological_process	0.13118	1	1	570	2	13972	comp12704_c0
GO:0000413	protein peptidyl-prolyl isomerization	biological_process	0.13142	1	2	570	23	13972	comp19210_c0,comp12521_c1
GO:0071478	cellular response to radiation	biological_process	0.13175	1	2	570	12	13972	comp13496_c0,comp15972_c0
GO:0071482	cellular response to light stimulus	biological_process	0.13175	1	2	570	12	13972	comp13496_c0,comp15972_c0
GO:0015939	pantothenate metabolic process	biological_process	0.13292	1	5	570	49	13972	comp39718_c0,comp12141_c0,comp7383_c0,comp59908_c0,comp18501_c2
GO:0015940	pantothenate biosynthetic process	biological_process	0.13292	1	5	570	49	13972	comp39718_c0,comp12141_c0,comp7383_c0,comp59908_c0,comp18501_c2
GO:0009750	response to fructose stimulus	biological_process	0.13321	1	2	570	9	13972	comp17812_c1,comp19243_c0
GO:0045177	apical part of cell	cellular_component	0.13358	1	1	570	7	13972	comp8422_c0
GO:0030243	cellulose metabolic process	biological_process	0.13358	1	2	570	9	13972	comp11739_c0,comp17812_c1
GO:0051273	beta-glucan metabolic process	biological_process	0.13358	1	2	570	9	13972	comp11739_c0,comp17812_c1
GO:0008353	RNA polymerase II carboxy-terminal domain kinase activity	molecular_function	0.1339	1	1	570	2	13972	comp17059_c0
GO:0046174	polyol catabolic process	biological_process	0.13398	1	1	570	4	13972	comp7503_c0
GO:0006022	aminoglycan metabolic process	biological_process	0.13427	1	6	570	62	13972	comp17306_c0,comp15156_c0,comp16475_c0,comp7369_c0,comp17672_c0,comp15485_c0
GO:0048583	regulation of response to stimulus	biological_process	0.13431	1	11	570	179	13972	comp16681_c0,comp11739_c0,comp18173_c0,comp20048_c0,comp7279_c1,comp15093_c0,comp18156_c0,comp15378_c0,comp7279_c0,comp17948_c0,comp14191_c0
GO:0004819	glutamine-tRNA ligase activity	molecular_function	0.13475	1	1	570	4	13972	comp7256_c0
GO:0006425	glutaminyl-tRNA aminoacylation	biological_process	0.13475	1	1	570	4	13972	comp7256_c0
GO:0048532	anatomical structure arrangement	biological_process	0.13541	1	2	570	13	13972	comp7279_c0,comp7279_c1
GO:0004357	glutamate-cysteine ligase activity	molecular_function	0.13594	1	1	570	2	13972	comp17903_c0
GO:0017109	glutamate-cysteine ligase complex	cellular_component	0.13594	1	1	570	2	13972	comp17903_c0
GO:0022884	macromolecule transmembrane transporter activity	molecular_function	0.13651	1	2	570	14	13972	comp15241_c0,comp12323_c0
GO:0042742	defense response to bacterium	biological_process	0.1368	1	7	570	86	13972	comp16342_c0,comp7695_c0,comp19110_c0,comp7253_c0,comp15676_c0,comp12648_c0,comp15167_c0
GO:0009543	chloroplast thylakoid lumen	cellular_component	0.13697	1	1	570	3	13972	comp17783_c0
GO:0031978	plastid thylakoid lumen	cellular_component	0.13697	1	1	570	3	13972	comp17783_c0
GO:0048878	chemical homeostasis	biological_process	0.13718	1	8	570	110	13972	comp12139_c0,comp15392_c0,comp12495_c0,comp7503_c0,comp16907_c0,comp10875_c0,comp13496_c0,comp12452_c0
GO:0071732	cellular response to nitric oxide	biological_process	0.13718	1	1	570	3	13972	comp15676_c0
GO:0009573	chloroplast ribulose bisphosphate carboxylase complex	cellular_component	0.13765	1	2	570	14	13972	comp16678_c0,comp7161_c0
GO:0016984	ribulose-bisphosphate carboxylase activity	molecular_function	0.13765	1	2	570	14	13972	comp16678_c0,comp7161_c0
GO:0048492	ribulose bisphosphate carboxylase complex	cellular_component	0.13765	1	2	570	14	13972	comp16678_c0,comp7161_c0
GO:0007420	brain development	biological_process	0.13775	1	3	570	25	13972	comp16681_c0,comp7279_c0,comp7279_c1
GO:0006722	triterpenoid metabolic process	biological_process	0.13776	1	1	570	4	13972	comp7661_c0
GO:0016104	triterpenoid biosynthetic process	biological_process	0.13776	1	1	570	4	13972	comp7661_c0
GO:0019742	pentacyclic triterpenoid metabolic process	biological_process	0.13776	1	1	570	4	13972	comp7661_c0
GO:0019745	pentacyclic triterpenoid biosynthetic process	biological_process	0.13776	1	1	570	4	13972	comp7661_c0
GO:0035670	plant-type ovary development	biological_process	0.13831	1	2	570	11	13972	comp17783_c0,comp13854_c0
GO:0048481	ovule development	biological_process	0.13831	1	2	570	11	13972	comp17783_c0,comp13854_c0
GO:0006796	phosphate-containing compound metabolic process	biological_process	0.13834	1	86	570	1589	13972	comp18920_c0,comp18015_c0,comp17416_c0,comp17812_c0,comp16006_c0,comp18238_c0,comp7661_c0,comp18864_c0,comp7206_c0,comp5290_c0,comp19180_c0,comp12526_c0,comp12299_c0,comp11355_c0,comp11086_c0,comp17306_c0,comp19092_c0,comp39718_c0,comp18034_c0,comp13025_c0,comp17812_c1,comp16260_c1,comp18501_c2,comp52063_c0,comp7503_c0,comp15946_c0,comp16342_c0,comp17174_c0,comp16830_c0,comp19586_c0,comp8967_c0,c…
GO:0055035	plastid thylakoid membrane	cellular_component	0.13857	1	5	570	53	13972	comp17812_c1,comp15242_c0,comp19110_c0,comp7253_c0,comp16737_c0
GO:0021795	cerebral cortex cell migration	biological_process	0.13887	1	1	570	5	13972	comp16681_c0
GO:0021799	cerebral cortex radially oriented cell migration	biological_process	0.13887	1	1	570	5	13972	comp16681_c0
GO:0021885	forebrain cell migration	biological_process	0.13887	1	1	570	5	13972	comp16681_c0
GO:0021987	cerebral cortex development	biological_process	0.13887	1	1	570	5	13972	comp16681_c0
GO:0022029	telencephalon cell migration	biological_process	0.13887	1	1	570	5	13972	comp16681_c0
GO:0034446	substrate adhesion-dependent cell spreading	biological_process	0.13887	1	1	570	5	13972	comp16681_c0
GO:0072337	modified amino acid transport	biological_process	0.1391	1	1	570	4	13972	comp16681_c0
GO:0046847	filopodium assembly	biological_process	0.13939	1	1	570	5	13972	comp16681_c0
GO:0018580	nitronate monooxygenase activity	molecular_function	0.13974	1	2	570	11	13972	comp7198_c0,comp15181_c0
GO:0016756	glutathione gamma-glutamylcysteinyltransferase activity	molecular_function	0.13987	1	1	570	3	13972	comp15737_c1
GO:0046937	phytochelatin metabolic process	biological_process	0.13987	1	1	570	3	13972	comp15737_c1
GO:0046938	phytochelatin biosynthetic process	biological_process	0.13987	1	1	570	3	13972	comp15737_c1
GO:0043028	cysteine-type endopeptidase regulator activity involved in apoptotic process	molecular_function	0.1401	1	1	570	3	13972	comp7279_c1
GO:0022412	cellular process involved in reproduction in multicellular organism	biological_process	0.14019	1	1	570	4	13972	comp5417_c0
GO:0070546	L-phenylalanine aminotransferase activity	molecular_function	0.14043	1	1	570	3	13972	comp17944_c0
GO:0080130	L-phenylalanine:2-oxoglutarate aminotransferase activity	molecular_function	0.14043	1	1	570	3	13972	comp17944_c0
GO:0034661	ncRNA catabolic process	biological_process	0.14072	1	1	570	3	13972	comp18982_c0
GO:0040020	regulation of meiosis	biological_process	0.14121	1	1	570	3	13972	comp17059_c0
GO:0051445	regulation of meiotic cell cycle	biological_process	0.14121	1	1	570	3	13972	comp17059_c0
GO:0006874	cellular calcium ion homeostasis	biological_process	0.14136	1	2	570	18	13972	comp16907_c0,comp10875_c0
GO:0005788	endoplasmic reticulum lumen	cellular_component	0.14168	1	2	570	12	13972	comp7279_c0,comp7279_c1
GO:0004001	adenosine kinase activity	molecular_function	0.14243	1	1	570	3	13972	comp19243_c0
GO:0006166	purine ribonucleoside salvage	biological_process	0.14243	1	1	570	3	13972	comp19243_c0
GO:0006169	adenosine salvage	biological_process	0.14243	1	1	570	3	13972	comp19243_c0
GO:0043174	nucleoside salvage	biological_process	0.14243	1	1	570	3	13972	comp19243_c0
GO:0046085	adenosine metabolic process	biological_process	0.14243	1	1	570	3	13972	comp19243_c0
GO:0046086	adenosine biosynthetic process	biological_process	0.14243	1	1	570	3	13972	comp19243_c0
GO:0080094	response to trehalose-6-phosphate stimulus	biological_process	0.14243	1	1	570	3	13972	comp19243_c0
GO:0003973	(S)-2-hydroxy-acid oxidase activity	molecular_function	0.1425	1	1	570	2	13972	comp7441_c0
GO:0008891	glycolate oxidase activity	molecular_function	0.1425	1	1	570	2	13972	comp7441_c0
GO:0009339	glycolate oxidase complex	cellular_component	0.1425	1	1	570	2	13972	comp7441_c0
GO:0019915	lipid storage	biological_process	0.14259	1	1	570	5	13972	comp7279_c1
GO:0008239	dipeptidyl-peptidase activity	molecular_function	0.14333	1	1	570	4	13972	comp7428_c0
GO:0006269	DNA replication, synthesis of RNA primer	biological_process	0.1442	1	3	570	33	13972	comp14499_c0,comp19800_c0,comp15972_c0
GO:0042720	mitochondrial inner membrane peptidase complex	cellular_component	0.14442	1	1	570	4	13972	comp29771_c0
GO:0008253	5'-nucleotidase activity	molecular_function	0.14444	1	1	570	3	13972	comp21183_c0
GO:0030674	protein binding, bridging	molecular_function	0.14477	1	3	570	33	13972	comp7279_c0,comp7178_c0,comp7279_c1
GO:0060090	binding, bridging	molecular_function	0.14477	1	3	570	33	13972	comp7279_c0,comp7178_c0,comp7279_c1
GO:0052866	phosphatidylinositol phosphate phosphatase activity	molecular_function	0.14558	1	1	570	2	13972	comp17561_c0
GO:0009607	response to biotic stimulus	biological_process	0.14594	1	13	570	184	13972	comp15157_c1,comp12139_c0,comp7695_c0,comp19110_c0,comp7279_c1,comp16737_c0,comp15167_c0,comp7279_c0,comp16342_c0,comp7253_c0,comp15676_c0,comp12648_c0,comp15157_c0
GO:0000719	photoreactive repair	biological_process	0.14598	1	1	570	2	13972	comp13496_c0
GO:0006290	pyrimidine dimer repair	biological_process	0.14598	1	1	570	2	13972	comp13496_c0
GO:0051409	response to nitrosative stress	biological_process	0.14653	1	1	570	2	13972	comp17903_c0
GO:0006636	unsaturated fatty acid biosynthetic process	biological_process	0.1466	1	1	570	2	13972	comp8967_c0
GO:0005774	vacuolar membrane	cellular_component	0.14694	1	6	570	67	13972	comp8422_c0,comp18874_c0,comp17555_c2,comp12139_c0,comp19243_c0,comp12452_c0
GO:0044437	vacuolar part	cellular_component	0.14694	1	6	570	67	13972	comp8422_c0,comp18874_c0,comp17555_c2,comp12139_c0,comp19243_c0,comp12452_c0
GO:0043094	cellular metabolic compound salvage	biological_process	0.14715	1	3	570	24	13972	comp19243_c0,comp7695_c0,comp12704_c0
GO:0004693	cyclin-dependent protein kinase activity	molecular_function	0.14806	1	1	570	3	13972	comp17059_c0
GO:0009095	aromatic amino acid family biosynthetic process, prephenate pathway	biological_process	0.14888	1	6	570	77	13972	comp17944_c1,comp12213_c0,comp15181_c0,comp7309_c0,comp17944_c0,comp18461_c0
GO:0006244	pyrimidine nucleotide catabolic process	biological_process	0.14923	1	1	570	2	13972	comp21183_c0
GO:0009223	pyrimidine deoxyribonucleotide catabolic process	biological_process	0.14923	1	1	570	2	13972	comp21183_c0
GO:0046386	deoxyribose phosphate catabolic process	biological_process	0.14923	1	1	570	2	13972	comp21183_c0
GO:0033009	nucleomorph	cellular_component	0.15119	1	3	570	20	13972	comp7340_c0,comp19572_c0,comp12797_c0
GO:0010005	cortical microtubule, transverse to long axis	cellular_component	0.15171	1	1	570	2	13972	comp17059_c0
GO:0030981	cortical microtubule cytoskeleton	cellular_component	0.15171	1	1	570	2	13972	comp17059_c0
GO:0055028	cortical microtubule	cellular_component	0.15171	1	1	570	2	13972	comp17059_c0
GO:0008963	phospho-N-acetylmuramoyl-pentapeptide-transferase activity	molecular_function	0.15236	1	1	570	3	13972	comp16475_c0
GO:0019089	transmission of virus	biological_process	0.15252	1	1	570	7	13972	comp5678_c0
GO:0044007	dissemination or transmission of symbiont from host	biological_process	0.15252	1	1	570	7	13972	comp5678_c0
GO:0051821	dissemination or transmission of organism from other organism involved in symbiotic interaction	biological_process	0.15252	1	1	570	7	13972	comp5678_c0
GO:0019725	cellular homeostasis	biological_process	0.15283	1	12	570	166	13972	comp19708_c0,comp18852_c0,comp15392_c0,comp13712_c0,comp7302_c0,comp11768_c0,comp16907_c0,comp10875_c0,comp16260_c1,comp16260_c0,comp12452_c0,comp18882_c0
GO:0031412	gas vesicle organization	biological_process	0.15307	1	1	570	7	13972	comp20187_c0
GO:0006553	lysine metabolic process	biological_process	0.15364	1	8	570	99	13972	comp39718_c0,comp18865_c0,comp21485_c0,comp15850_c0,comp18813_c2,comp7302_c0,comp18256_c0,comp18864_c0
GO:0016671	oxidoreductase activity, acting on a sulfur group of donors, disulfide as acceptor	molecular_function	0.15374	1	3	570	24	13972	comp18994_c0,comp16260_c1,comp16260_c0
GO:0071214	cellular response to abiotic stimulus	biological_process	0.154	1	3	570	25	13972	comp13496_c0,comp12452_c0,comp15972_c0
GO:0030032	lamellipodium assembly	biological_process	0.15425	1	1	570	6	13972	comp16681_c0
GO:0009312	oligosaccharide biosynthetic process	biological_process	0.15523	1	4	570	34	13972	comp18034_c0,comp12706_c1,comp12513_c0,comp16907_c0
GO:0043043	peptide biosynthetic process	biological_process	0.15543	1	2	570	16	13972	comp15737_c1,comp17903_c0
GO:0032026	response to magnesium ion	biological_process	0.15558	1	1	570	2	13972	comp15093_c0
GO:0016703	oxidoreductase activity, acting on single donors with incorporation of molecular oxygen, incorporation of one atom of oxygen (internal monooxygenases or internal mixed function oxidases)	molecular_function	0.15566	1	2	570	13	13972	comp7198_c0,comp15181_c0
GO:0032881	regulation of polysaccharide metabolic process	biological_process	0.1563	1	1	570	2	13972	comp16260_c1
GO:2000904	regulation of starch metabolic process	biological_process	0.1563	1	1	570	2	13972	comp16260_c1
GO:0043392	negative regulation of DNA binding	biological_process	0.15641	1	1	570	2	13972	comp12974_c0
GO:0044036	cell wall macromolecule metabolic process	biological_process	0.15663	1	6	570	64	13972	comp17306_c0,comp15156_c0,comp16475_c0,comp7369_c0,comp17672_c0,comp15485_c0
GO:0016765	transferase activity, transferring alkyl or aryl (other than methyl) groups	molecular_function	0.15664	1	6	570	86	13972	comp19003_c0,comp21374_c0,comp18842_c0,comp15757_c0,comp7253_c0,comp12643_c0
GO:0035266	meristem growth	biological_process	0.15705	1	2	570	8	13972	comp13854_c0,comp17812_c1
GO:0045765	regulation of angiogenesis	biological_process	0.15728	1	1	570	2	13972	comp12974_c0
GO:0045766	positive regulation of angiogenesis	biological_process	0.15728	1	1	570	2	13972	comp12974_c0
GO:0055074	calcium ion homeostasis	biological_process	0.15763	1	2	570	19	13972	comp16907_c0,comp10875_c0
GO:0007599	hemostasis	biological_process	0.15768	1	4	570	60	13972	comp7279_c0,comp18852_c0,comp7178_c0,comp7279_c1
GO:0050817	coagulation	biological_process	0.15768	1	4	570	60	13972	comp7279_c0,comp18852_c0,comp7178_c0,comp7279_c1
GO:0034976	response to endoplasmic reticulum stress	biological_process	0.15822	1	2	570	16	13972	comp7279_c0,comp7279_c1
GO:0070670	response to interleukin-4	biological_process	0.15853	1	1	570	4	13972	comp7279_c0
GO:0071353	cellular response to interleukin-4	biological_process	0.15853	1	1	570	4	13972	comp7279_c0
GO:0003909	DNA ligase activity	molecular_function	0.15962	1	2	570	18	13972	comp5271_c0,comp12870_c0
GO:0004630	phospholipase D activity	molecular_function	0.16032	1	1	570	2	13972	comp16342_c0
GO:0005546	phosphatidylinositol-4,5-bisphosphate binding	molecular_function	0.16032	1	1	570	2	13972	comp16342_c0
GO:0018143	nucleic acid-protein covalent cross-linking	biological_process	0.16096	1	1	570	2	13972	comp14499_c0
GO:0046677	response to antibiotic	biological_process	0.16112	1	2	570	15	13972	comp17124_c1,comp17176_c0
GO:0044444	cytoplasmic part	cellular_component	0.16125	1	155	570	3150	13972	comp6444_c0,comp18874_c0,comp19708_c0,comp19728_c0,comp17145_c0,comp15153_c0,comp12643_c0,comp17751_c0,comp18864_c0,comp7206_c0,comp7164_c0,comp17984_c0,comp11899_c0,comp16998_c0,comp12521_c1,comp14827_c0,comp19092_c0,comp16394_c0,comp12681_c1,comp17812_c1,comp12213_c0,comp16260_c1,comp19997_c0,comp19022_c0,comp17219_c0,comp18461_c0,comp15175_c0,comp19569_c0,comp12648_c0,comp15485_c0,comp16665_c0…
GO:0006573	valine metabolic process	biological_process	0.16132	1	8	570	99	13972	comp7302_c0,comp16568_c0,comp39718_c0,comp21485_c0,comp12141_c0,comp7383_c0,comp18501_c2,comp18256_c0
GO:0006575	cellular modified amino acid metabolic process	biological_process	0.16167	1	13	570	211	13972	comp17903_c0,comp7695_c0,comp13712_c0,comp13163_c0,comp59908_c0,comp19003_c0,comp39718_c0,comp18847_c0,comp7309_c0,comp18562_c0,comp12141_c0,comp7383_c0,comp18501_c2
GO:0048440	carpel development	biological_process	0.16211	1	2	570	12	13972	comp17783_c0,comp13854_c0
GO:0048467	gynoecium development	biological_process	0.16211	1	2	570	12	13972	comp17783_c0,comp13854_c0
GO:0010906	regulation of glucose metabolic process	biological_process	0.16226	1	1	570	3	13972	comp15093_c0
GO:0031012	extracellular matrix	cellular_component	0.16282	1	6	570	84	13972	comp12317_c0,comp12822_c0,comp7178_c0,comp17309_c0,comp18988_c0,comp18059_c0
GO:0019852	L-ascorbic acid metabolic process	biological_process	0.16295	1	1	570	6	13972	comp18864_c0
GO:0031554	regulation of DNA-dependent transcription, termination	biological_process	0.16314	1	1	570	4	13972	comp12495_c0
GO:0033554	cellular response to stress	biological_process	0.16365	1	24	570	377	13972	comp13003_c0,comp7279_c1,comp15209_c0,comp12337_c0,comp133862_c0,comp18033_c0,comp16260_c0,comp13496_c0,comp12870_c0,comp12452_c0,comp12704_c0,comp11439_c0,comp7695_c0,comp7302_c0,comp14145_c0,comp15972_c0,comp18437_c1,comp7279_c0,comp16408_c0,comp13854_c0,comp17812_c1,comp5271_c0,comp16260_c1,comp15630_c0
GO:0043197	dendritic spine	cellular_component	0.16377	1	1	570	4	13972	comp16681_c0
GO:0044309	neuron spine	cellular_component	0.16377	1	1	570	4	13972	comp16681_c0
GO:0009064	glutamine family amino acid metabolic process	biological_process	0.16384	1	8	570	106	13972	comp17944_c1,comp15156_c0,comp17857_c0,comp7430_c0,comp15850_c0,comp104338_c0,comp15485_c0,comp17944_c0
GO:0006563	L-serine metabolic process	biological_process	0.16393	1	7	570	95	13972	comp17174_c0,comp13854_c0,comp16026_c0,comp14929_c0,comp7695_c0,comp7302_c0,comp18988_c0
GO:0030027	lamellipodium	cellular_component	0.16475	1	1	570	7	13972	comp16681_c0
GO:0022836	gated channel activity	molecular_function	0.16504	1	14	570	242	13972	comp18347_c3,comp7415_c0,comp13353_c1,comp18589_c0,comp16487_c0,comp12279_c0,comp17068_c1,comp15178_c1,comp5417_c0,comp10875_c0,comp18461_c0,comp12500_c0,comp14191_c0,comp18560_c2
GO:0022839	ion gated channel activity	molecular_function	0.16504	1	14	570	242	13972	comp18347_c3,comp7415_c0,comp13353_c1,comp18589_c0,comp16487_c0,comp12279_c0,comp17068_c1,comp15178_c1,comp5417_c0,comp10875_c0,comp18461_c0,comp12500_c0,comp14191_c0,comp18560_c2
GO:0005771	multivesicular body	cellular_component	0.16585	1	1	570	5	13972	comp12521_c1
GO:0006631	fatty acid metabolic process	biological_process	0.16615	1	14	570	218	13972	comp17921_c0,comp18098_c1,comp7302_c0,comp15504_c0,comp19003_c0,comp16568_c0,comp39718_c0,comp17289_c3,comp19541_c0,comp8967_c0,comp21485_c0,comp12141_c0,comp15676_c0,comp18256_c0
GO:0045860	positive regulation of protein kinase activity	biological_process	0.16654	1	2	570	22	13972	comp7279_c0,comp7279_c1
GO:0046471	phosphatidylglycerol metabolic process	biological_process	0.16687	1	1	570	7	13972	comp8967_c0
GO:0009991	response to extracellular stimulus	biological_process	0.16791	1	5	570	57	13972	comp7279_c0,comp13496_c0,comp12452_c0,comp7279_c1,comp12704_c0
GO:0017085	response to insecticide	biological_process	0.16817	1	1	570	5	13972	comp19243_c0
GO:0046683	response to organophosphorus	biological_process	0.16817	1	1	570	5	13972	comp19243_c0
GO:0030955	potassium ion binding	molecular_function	0.16824	1	11	570	195	13972	comp7415_c0,comp13353_c1,comp16487_c0,comp17068_c1,comp15178_c1,comp5417_c0,comp18461_c0,comp12500_c0,comp14191_c0,comp7242_c0,comp18560_c2
GO:0031420	alkali metal ion binding	molecular_function	0.16824	1	11	570	195	13972	comp7415_c0,comp13353_c1,comp16487_c0,comp17068_c1,comp15178_c1,comp5417_c0,comp18461_c0,comp12500_c0,comp14191_c0,comp7242_c0,comp18560_c2
GO:0046983	protein dimerization activity	molecular_function	0.16849	1	12	570	197	13972	comp16681_c0,comp15892_c0,comp17307_c0,comp17903_c0,comp16737_c0,comp18156_c0,comp15181_c0,comp15544_c1,comp104480_c0,comp17709_c0,comp7178_c0,comp18813_c2
GO:0005643	nuclear pore	cellular_component	0.1687	1	4	570	58	13972	comp19572_c0,comp16026_c0,comp15544_c1,comp12797_c0
GO:0004564	beta-fructofuranosidase activity	molecular_function	0.16881	1	4	570	43	13972	comp13854_c0,comp11306_c0,comp16998_c0,comp27542_c0
GO:0004575	sucrose alpha-glucosidase activity	molecular_function	0.16881	1	4	570	43	13972	comp13854_c0,comp11306_c0,comp16998_c0,comp27542_c0
GO:0017177	glucosidase II complex	cellular_component	0.16881	1	4	570	43	13972	comp13854_c0,comp11306_c0,comp16998_c0,comp27542_c0
GO:0005887	integral to plasma membrane	cellular_component	0.16899	1	12	570	219	13972	comp7415_c0,comp17059_c0,comp13353_c1,comp16487_c0,comp17068_c1,comp15178_c1,comp5417_c0,comp18461_c0,comp12500_c0,comp14191_c0,comp18560_c2,comp17561_c0
GO:0048365	Rac GTPase binding	molecular_function	0.16939	1	1	570	3	13972	comp16681_c0
GO:0046487	glyoxylate metabolic process	biological_process	0.16981	1	5	570	59	13972	comp18562_c0,comp12141_c0,comp16678_c0,comp7161_c0,comp7441_c0
GO:0000217	DNA secondary structure binding	molecular_function	0.17019	1	1	570	3	13972	comp15972_c0
GO:0050790	regulation of catalytic activity	biological_process	0.17041	1	11	570	179	13972	comp16681_c0,comp11739_c0,comp16887_c0,comp17416_c0,comp7279_c1,comp15378_c0,comp7279_c0,comp92397_c0,comp16260_c1,comp6420_c0,comp19022_c0
GO:0006367	transcription initiation from RNA polymerase II promoter	biological_process	0.17056	1	3	570	30	13972	comp15712_c0,comp28742_c0,comp19075_c0
GO:0009820	alkaloid metabolic process	biological_process	0.17057	1	3	570	22	13972	comp17944_c1,comp16006_c0,comp17944_c0
GO:0005604	basement membrane	cellular_component	0.17073	1	2	570	21	13972	comp7178_c0,comp18988_c0
GO:0044420	extracellular matrix part	cellular_component	0.17073	1	2	570	21	13972	comp7178_c0,comp18988_c0
GO:0009816	defense response to bacterium, incompatible interaction	biological_process	0.17074	1	1	570	3	13972	comp16342_c0
GO:0004558	alpha-glucosidase activity	molecular_function	0.17134	1	4	570	44	13972	comp13854_c0,comp11306_c0,comp16998_c0,comp27542_c0
GO:0006549	isoleucine metabolic process	biological_process	0.17144	1	8	570	103	13972	comp7302_c0,comp16568_c0,comp39718_c0,comp21485_c0,comp12141_c0,comp7383_c0,comp18501_c2,comp18256_c0
GO:0010114	response to red light	biological_process	0.17157	1	1	570	2	13972	comp7446_c1
GO:0010218	response to far red light	biological_process	0.17157	1	1	570	2	13972	comp7446_c1
GO:0006760	folic acid-containing compound metabolic process	biological_process	0.17217	1	5	570	69	13972	comp18847_c0,comp18562_c0,comp12141_c0,comp7695_c0,comp13712_c0
GO:0005057	receptor signaling protein activity	molecular_function	0.17287	1	1	570	4	13972	comp7695_c0
GO:0009439	cyanate metabolic process	biological_process	0.17294	1	1	570	3	13972	comp21265_c0
GO:0043648	dicarboxylic acid metabolic process	biological_process	0.17361	1	10	570	156	13972	comp17944_c1,comp18847_c0,comp18015_c0,comp7430_c0,comp18865_c0,comp15850_c0,comp18813_c2,comp13712_c0,comp17944_c0,comp18864_c0
GO:0009081	branched-chain amino acid metabolic process	biological_process	0.17399	1	9	570	130	13972	comp7302_c0,comp16568_c0,comp39718_c0,comp18892_c0,comp21485_c0,comp12141_c0,comp7383_c0,comp18501_c2,comp18256_c0
GO:0008430	selenium binding	molecular_function	0.17436	1	4	570	52	13972	comp53296_c0,comp11443_c0,comp17108_c0,comp8230_c0
GO:0009696	salicylic acid metabolic process	biological_process	0.17471	1	1	570	3	13972	comp7695_c0
GO:0009697	salicylic acid biosynthetic process	biological_process	0.17471	1	1	570	3	13972	comp7695_c0
GO:0043022	ribosome binding	molecular_function	0.17507	1	2	570	17	13972	comp7279_c0,comp7279_c1
GO:0045980	negative regulation of nucleotide metabolic process	biological_process	0.17575	1	2	570	18	13972	comp12292_c0,comp12526_c0
GO:0046930	pore complex	cellular_component	0.17649	1	4	570	59	13972	comp19572_c0,comp16026_c0,comp15544_c1,comp12797_c0
GO:0008837	diaminopimelate epimerase activity	molecular_function	0.17685	1	1	570	7	13972	comp15850_c0
GO:0030336	negative regulation of cell migration	biological_process	0.1772	1	1	570	3	13972	comp16681_c0
GO:0051271	negative regulation of cellular component movement	biological_process	0.1772	1	1	570	3	13972	comp16681_c0
GO:2000146	negative regulation of cell motility	biological_process	0.1772	1	1	570	3	13972	comp16681_c0
GO:0019220	regulation of phosphate metabolic process	biological_process	0.17834	1	10	570	162	13972	comp16681_c0,comp11739_c0,comp17416_c0,comp12974_c0,comp7279_c1,comp15378_c0,comp12292_c0,comp7279_c0,comp6420_c0,comp12526_c0
GO:0051174	regulation of phosphorus metabolic process	biological_process	0.17834	1	10	570	162	13972	comp16681_c0,comp11739_c0,comp17416_c0,comp12974_c0,comp7279_c1,comp15378_c0,comp12292_c0,comp7279_c0,comp6420_c0,comp12526_c0
GO:0032797	SMN complex	cellular_component	0.17858	1	1	570	4	13972	comp18920_c0
GO:0005665	DNA-directed RNA polymerase II, core complex	cellular_component	0.17893	1	2	570	14	13972	comp12250_c0,comp17903_c0
GO:0017056	structural constituent of nuclear pore	molecular_function	0.17945	1	1	570	7	13972	comp19572_c0
GO:0007052	mitotic spindle organization	biological_process	0.17969	1	2	570	20	13972	comp12797_c0,comp17569_c0
GO:0004365	glyceraldehyde-3-phosphate dehydrogenase (NAD+) (phosphorylating) activity	molecular_function	0.18068	1	1	570	5	13972	comp18865_c0
GO:0015079	potassium ion transmembrane transporter activity	molecular_function	0.18072	1	12	570	211	13972	comp7415_c0,comp17059_c0,comp13353_c1,comp18589_c0,comp16487_c0,comp17068_c1,comp15178_c1,comp5417_c0,comp18461_c0,comp12500_c0,comp14191_c0,comp18560_c2
GO:0009069	serine family amino acid metabolic process	biological_process	0.18096	1	15	570	255	13972	comp17059_c0,comp52063_c0,comp16026_c0,comp7695_c0,comp7302_c0,comp17944_c1,comp17812_c1,comp13854_c0,comp17174_c0,comp19243_c0,comp14929_c0,comp7441_c0,comp7383_c0,comp17944_c0,comp18988_c0
GO:0035250	UDP-galactosyltransferase activity	molecular_function	0.1813	1	1	570	5	13972	comp18200_c1
GO:0005801	cis-Golgi network	cellular_component	0.18219	1	1	570	5	13972	comp17219_c0
GO:0016780	phosphotransferase activity, for other substituted phosphate groups	molecular_function	0.18241	1	2	570	13	13972	comp16475_c0,comp11086_c0
GO:0046164	alcohol catabolic process	biological_process	0.18256	1	1	570	7	13972	comp7503_c0
GO:0043547	positive regulation of GTPase activity	biological_process	0.18321	1	1	570	8	13972	comp16681_c0
GO:0044003	modification by symbiont of host morphology or physiology	biological_process	0.18367	1	4	570	49	13972	comp7303_c0,comp19611_c0,comp11914_c0,comp7813_c0
GO:0031226	intrinsic to plasma membrane	cellular_component	0.18405	1	12	570	222	13972	comp7415_c0,comp17059_c0,comp13353_c1,comp16487_c0,comp17068_c1,comp15178_c1,comp5417_c0,comp18461_c0,comp12500_c0,comp14191_c0,comp18560_c2,comp17561_c0
GO:0003746	translation elongation factor activity	molecular_function	0.18412	1	5	570	58	13972	comp16690_c0,comp18901_c0,comp19586_c0,comp12064_c0,comp7446_c1
GO:0008417	fucosyltransferase activity	molecular_function	0.18489	1	2	570	14	13972	comp12706_c1,comp16853_c0
GO:0030258	lipid modification	biological_process	0.18499	1	4	570	47	13972	comp16690_c0,comp23441_c0,comp15093_c1,comp15676_c0
GO:0009264	deoxyribonucleotide catabolic process	biological_process	0.18507	1	1	570	3	13972	comp21183_c0
GO:0051246	regulation of protein metabolic process	biological_process	0.18536	1	16	570	269	13972	comp16690_c0,comp18901_c0,comp12064_c0,comp17416_c0,comp7279_c1,comp19586_c0,comp18813_c2,comp18903_c0,comp7276_c0,comp63691_c0,comp12974_c0,comp10875_c0,comp18156_c0,comp7279_c0,comp6420_c0,comp7446_c1
GO:0004047	aminomethyltransferase activity	molecular_function	0.18578	1	1	570	4	13972	comp13854_c0
GO:0009644	response to high light intensity	biological_process	0.1861	1	1	570	5	13972	comp13496_c0
GO:0010563	negative regulation of phosphorus metabolic process	biological_process	0.18611	1	3	570	34	13972	comp12292_c0,comp12526_c0,comp12974_c0
GO:0045936	negative regulation of phosphate metabolic process	biological_process	0.18611	1	3	570	34	13972	comp12292_c0,comp12526_c0,comp12974_c0
GO:0071011	precatalytic spliceosome	cellular_component	0.18629	1	1	570	5	13972	comp17569_c0
GO:0016491	oxidoreductase activity	molecular_function	0.18665	1	74	570	1429	13972	comp19708_c0,comp18865_c0,comp12415_c0,comp7661_c0,comp7499_c0,comp18864_c0,comp7206_c0,comp91298_c0,comp15195_c0,comp44312_c0,comp12870_c0,comp16738_c0,comp77291_c0,comp18994_c0,comp14975_c0,comp43568_c0,comp39718_c0,comp16572_c1,comp16260_c1,comp19997_c0,comp15676_c0,comp18501_c2,comp12395_c0,comp14055_c0,comp13163_c0,comp10118_c0,comp15175_c0,comp16568_c0,comp17174_c0,comp8967_c0,comp16260_c0,…
GO:0009277	fungal-type cell wall	cellular_component	0.18666	1	1	570	4	13972	comp11355_c0
GO:0016855	racemase and epimerase activity, acting on amino acids and derivatives	molecular_function	0.18693	1	1	570	8	13972	comp15850_c0
GO:0036361	racemase activity, acting on amino acids and derivatives	molecular_function	0.18693	1	1	570	8	13972	comp15850_c0
GO:0047661	amino-acid racemase activity	molecular_function	0.18693	1	1	570	8	13972	comp15850_c0
GO:0016160	amylase activity	molecular_function	0.18764	1	1	570	3	13972	comp15153_c0
GO:0016161	beta-amylase activity	molecular_function	0.18764	1	1	570	3	13972	comp15153_c0
GO:0040013	negative regulation of locomotion	biological_process	0.18783	1	1	570	4	13972	comp16681_c0
GO:0009073	aromatic amino acid family biosynthetic process	biological_process	0.18785	1	6	570	80	13972	comp17944_c1,comp12213_c0,comp15181_c0,comp7309_c0,comp17944_c0,comp18461_c0
GO:0043687	post-translational protein modification	biological_process	0.18835	1	2	570	13	13972	comp6933_c0,comp16969_c0
GO:0031324	negative regulation of cellular metabolic process	biological_process	0.1884	1	9	570	135	13972	comp63691_c0,comp12974_c0,comp15972_c0,comp15093_c0,comp12292_c0,comp12526_c0,comp18813_c2,comp12141_c0,comp16846_c0
GO:0005669	transcription factor TFIID complex	cellular_component	0.18909	1	2	570	18	13972	comp16408_c0,comp28742_c0
GO:0009085	lysine biosynthetic process	biological_process	0.18935	1	4	570	41	13972	comp18865_c0,comp15850_c0,comp18813_c2,comp18864_c0
GO:0043021	ribonucleoprotein complex binding	molecular_function	0.18965	1	3	570	35	13972	comp7279_c0,comp7279_c1,comp16907_c0
GO:0048229	gametophyte development	biological_process	0.18994	1	3	570	24	13972	comp17059_c0,comp16907_c0,comp15526_c1
GO:0004375	glycine dehydrogenase (decarboxylating) activity	molecular_function	0.19076	1	1	570	3	13972	comp17174_c0
GO:0016642	oxidoreductase activity, acting on the CH-NH2 group of donors, disulfide as acceptor	molecular_function	0.19076	1	1	570	3	13972	comp17174_c0
GO:0009001	serine O-acetyltransferase activity	molecular_function	0.19144	1	1	570	5	13972	comp14929_c0
GO:0016412	serine O-acyltransferase activity	molecular_function	0.19144	1	1	570	5	13972	comp14929_c0
GO:0001655	urogenital system development	biological_process	0.19308	1	1	570	4	13972	comp12974_c0
GO:0001822	kidney development	biological_process	0.19308	1	1	570	4	13972	comp12974_c0
GO:0072001	renal system development	biological_process	0.19308	1	1	570	4	13972	comp12974_c0
GO:0007417	central nervous system development	biological_process	0.19333	1	3	570	28	13972	comp16681_c0,comp7279_c0,comp7279_c1
GO:0007338	single fertilization	biological_process	0.19404	1	1	570	9	13972	comp5417_c0
GO:0045211	postsynaptic membrane	cellular_component	0.1942	1	1	570	4	13972	comp16681_c0
GO:0008252	nucleotidase activity	molecular_function	0.19429	1	1	570	5	13972	comp21183_c0
GO:0003995	acyl-CoA dehydrogenase activity	molecular_function	0.19437	1	3	570	31	13972	comp24614_c0,comp44312_c0,comp14055_c0
GO:0004614	phosphoglucomutase activity	molecular_function	0.19441	1	1	570	2	13972	comp16907_c0
GO:0009590	detection of gravity	biological_process	0.19441	1	1	570	2	13972	comp16907_c0
GO:0030308	negative regulation of cell growth	biological_process	0.19463	1	1	570	7	13972	comp15093_c0
GO:0006522	alanine metabolic process	biological_process	0.19493	1	5	570	55	13972	comp17944_c1,comp18015_c0,comp17306_c0,comp7369_c0,comp17944_c0
GO:0009078	pyruvate family amino acid metabolic process	biological_process	0.19493	1	5	570	55	13972	comp17944_c1,comp18015_c0,comp17306_c0,comp7369_c0,comp17944_c0
GO:0050829	defense response to Gram-negative bacterium	biological_process	0.19499	1	1	570	6	13972	comp12648_c0
GO:0005681	spliceosomal complex	cellular_component	0.19566	1	4	570	49	13972	comp18852_c0,comp15392_c0,comp18882_c0,comp17569_c0
GO:0005881	cytoplasmic microtubule	cellular_component	0.19582	1	1	570	3	13972	comp17059_c0
GO:0003755	peptidyl-prolyl cis-trans isomerase activity	molecular_function	0.19648	1	3	570	36	13972	comp19210_c0,comp18589_c0,comp12521_c1
GO:0009098	leucine biosynthetic process	biological_process	0.19669	1	4	570	43	13972	comp18892_c0,comp12141_c0,comp7383_c0,comp18501_c2
GO:0042060	wound healing	biological_process	0.19829	1	4	570	68	13972	comp7279_c0,comp18852_c0,comp7178_c0,comp7279_c1
GO:0004645	phosphorylase activity	molecular_function	0.19871	1	1	570	2	13972	comp7250_c0
GO:0009617	response to bacterium	biological_process	0.19882	1	7	570	95	13972	comp16342_c0,comp7695_c0,comp19110_c0,comp7253_c0,comp15676_c0,comp12648_c0,comp15167_c0
GO:1901342	regulation of vasculature development	biological_process	0.19916	1	1	570	4	13972	comp12974_c0
GO:0012502	induction of programmed cell death	biological_process	0.19938	1	2	570	14	13972	comp92397_c0,comp19022_c0
GO:0005737	cytoplasm	cellular_component	0.20031	1	180	570	3727	13972	comp6444_c0,comp18874_c0,comp19708_c0,comp19728_c0,comp17145_c0,comp15153_c0,comp12643_c0,comp17751_c0,comp18864_c0,comp7206_c0,comp7164_c0,comp17984_c0,comp12706_c1,comp11899_c0,comp16998_c0,comp11355_c0,comp12521_c1,comp14827_c0,comp19092_c0,comp16394_c0,comp12681_c1,comp6565_c0,comp17812_c1,comp12213_c0,comp16260_c1,comp19997_c0,comp19022_c0,comp17219_c0,comp19429_c0,comp18461_c0,comp15175_c0,…
GO:0035556	intracellular signal transduction	biological_process	0.20046	1	21	570	393	13972	comp18874_c0,comp11739_c0,comp19586_c0,comp12526_c0,comp19239_c0,comp6888_c0,comp15526_c1,comp16681_c0,comp7430_c0,comp15483_c0,comp6875_c0,comp17342_c0,comp18483_c1,comp15093_c0,comp7335_c0,comp18941_c0,comp15378_c0,comp5271_c0,comp16801_c0,comp7446_c1,comp12797_c0
GO:0010815	bradykinin catabolic process	biological_process	0.20076	1	1	570	2	13972	comp18156_c0
GO:0006072	glycerol-3-phosphate metabolic process	biological_process	0.20174	1	2	570	15	13972	comp39718_c0,comp19203_c0
GO:0046168	glycerol-3-phosphate catabolic process	biological_process	0.20174	1	2	570	15	13972	comp39718_c0,comp19203_c0
GO:0003824	catalytic activity	molecular_function	0.20213	1	317	570	6697	13972	comp18874_c0,comp18557_c0,comp12415_c0,comp15153_c0,comp12643_c0,comp7499_c0,comp18864_c0,comp18290_c0,comp6888_c0,comp18075_c0,comp11355_c0,comp44312_c0,comp11086_c0,comp12521_c1,comp77291_c0,comp12822_c0,comp15958_c0,comp19092_c0,comp16981_c0,comp6565_c0,comp17289_c3,comp17812_c1,comp16260_c1,comp7242_c0,comp15676_c0,comp18501_c2,comp14499_c0,comp52063_c0,comp18216_c1,comp19429_c0,comp15175_c0,…
GO:0030198	extracellular matrix organization	biological_process	0.20222	1	1	570	9	13972	comp7023_c0
GO:0006979	response to oxidative stress	biological_process	0.20347	1	7	570	82	13972	comp13854_c0,comp17812_c1,comp16260_c1,comp16260_c0,comp17903_c0,comp15676_c0,comp7302_c0
GO:0001667	ameboidal cell migration	biological_process	0.20436	1	1	570	5	13972	comp16681_c0
GO:0044462	external encapsulating structure part	cellular_component	0.20462	1	3	570	28	13972	comp15273_c0,comp6875_c0,comp15093_c0
GO:0050878	regulation of body fluid levels	biological_process	0.20484	1	4	570	65	13972	comp7279_c0,comp18852_c0,comp7178_c0,comp7279_c1
GO:0009219	pyrimidine deoxyribonucleotide metabolic process	biological_process	0.20493	1	1	570	4	13972	comp21183_c0
GO:0009394	2'-deoxyribonucleotide metabolic process	biological_process	0.20493	1	1	570	4	13972	comp21183_c0
GO:0019692	deoxyribose phosphate metabolic process	biological_process	0.20493	1	1	570	4	13972	comp21183_c0
GO:0017048	Rho GTPase binding	molecular_function	0.20496	1	1	570	4	13972	comp16681_c0
GO:0009244	lipopolysaccharide core region biosynthetic process	biological_process	0.20504	1	1	570	2	13972	comp18034_c0
GO:0046401	lipopolysaccharide core region metabolic process	biological_process	0.20504	1	1	570	2	13972	comp18034_c0
GO:0007623	circadian rhythm	biological_process	0.20504	1	1	570	8	13972	comp13496_c0
GO:0004329	formate-tetrahydrofolate ligase activity	molecular_function	0.20587	1	1	570	4	13972	comp18562_c0
GO:0005244	voltage-gated ion channel activity	molecular_function	0.20616	1	12	570	220	13972	comp18347_c3,comp7415_c0,comp13353_c1,comp16487_c0,comp12279_c0,comp17068_c1,comp15178_c1,comp5417_c0,comp18461_c0,comp12500_c0,comp14191_c0,comp18560_c2
GO:0022832	voltage-gated channel activity	molecular_function	0.20616	1	12	570	220	13972	comp18347_c3,comp7415_c0,comp13353_c1,comp16487_c0,comp12279_c0,comp17068_c1,comp15178_c1,comp5417_c0,comp18461_c0,comp12500_c0,comp14191_c0,comp18560_c2
GO:0044433	cytoplasmic vesicle part	cellular_component	0.20628	1	5	570	63	13972	comp13530_c0,comp18156_c0,comp17145_c0,comp16394_c0,comp17751_c0
GO:0019904	protein domain specific binding	molecular_function	0.2066	1	3	570	41	13972	comp7279_c0,comp12797_c0,comp7279_c1
GO:0005992	trehalose biosynthetic process	biological_process	0.20674	1	2	570	11	13972	comp12513_c0,comp16907_c0
GO:0097060	synaptic membrane	cellular_component	0.20675	1	1	570	5	13972	comp16681_c0
GO:0003707	steroid hormone receptor activity	molecular_function	0.20732	1	3	570	32	13972	comp16828_c2,comp131091_c0,comp15268_c0
GO:0030170	pyridoxal phosphate binding	molecular_function	0.20765	1	7	570	93	13972	comp17944_c1,comp12213_c0,comp17488_c0,comp12250_c0,comp7695_c0,comp18936_c0,comp17944_c0
GO:0070279	vitamin B6 binding	molecular_function	0.20765	1	7	570	93	13972	comp17944_c1,comp12213_c0,comp17488_c0,comp12250_c0,comp7695_c0,comp18936_c0,comp17944_c0
GO:0016805	dipeptidase activity	molecular_function	0.20866	1	1	570	5	13972	comp16919_c0
GO:0046578	regulation of Ras protein signal transduction	biological_process	0.20937	1	4	570	49	13972	comp15378_c0,comp16681_c0,comp11739_c0,comp15093_c0
GO:0008144	drug binding	molecular_function	0.20952	1	1	570	8	13972	comp19210_c0
GO:0047800	cysteamine dioxygenase activity	molecular_function	0.20971	1	1	570	5	13972	comp13163_c0
GO:0016702	oxidoreductase activity, acting on single donors with incorporation of molecular oxygen, incorporation of two atoms of oxygen	molecular_function	0.21056	1	3	570	33	13972	comp17921_c0,comp13163_c0,comp15676_c0
GO:0006566	threonine metabolic process	biological_process	0.21108	1	6	570	86	13972	comp17174_c0,comp13854_c0,comp16026_c0,comp12495_c0,comp7302_c0,comp18988_c0
GO:0043171	peptide catabolic process	biological_process	0.21178	1	1	570	3	13972	comp18156_c0
GO:0008705	methionine synthase activity	molecular_function	0.21219	1	1	570	5	13972	comp19541_c0
GO:0042084	5-methyltetrahydrofolate-dependent methyltransferase activity	molecular_function	0.21219	1	1	570	5	13972	comp19541_c0
GO:0019684	photosynthesis, light reaction	biological_process	0.21249	1	3	570	38	13972	comp18862_c0,comp7695_c0,comp17751_c0
GO:0045335	phagocytic vesicle	cellular_component	0.2126	1	1	570	7	13972	comp16681_c0
GO:0043231	intracellular membrane-bounded organelle	cellular_component	0.21307	1	188	570	3843	13972	comp18874_c0,comp19708_c0,comp12250_c0,comp19728_c0,comp17145_c0,comp15153_c0,comp28215_c0,comp12643_c0,comp18864_c0,comp7206_c0,comp7164_c0,comp17984_c0,comp11899_c0,comp104480_c0,comp16998_c0,comp12521_c1,comp18589_c0,comp19092_c0,comp16394_c0,comp6565_c0,comp17812_c1,comp12213_c0,comp16260_c1,comp19997_c0,comp19022_c0,comp17219_c0,comp15586_c0,comp14499_c0,comp18461_c0,comp15175_c0,comp200231_…
GO:0016859	cis-trans isomerase activity	molecular_function	0.21309	1	3	570	38	13972	comp19210_c0,comp18589_c0,comp12521_c1
GO:0046351	disaccharide biosynthetic process	biological_process	0.21378	1	2	570	12	13972	comp12513_c0,comp16907_c0
GO:0031011	Ino80 complex	cellular_component	0.21429	1	1	570	4	13972	comp15972_c0
GO:0097346	INO80-type complex	cellular_component	0.21429	1	1	570	4	13972	comp15972_c0
GO:0043230	extracellular organelle	cellular_component	0.21473	1	1	570	4	13972	comp19003_c0
GO:0065010	extracellular membrane-bounded organelle	cellular_component	0.21473	1	1	570	4	13972	comp19003_c0
GO:0070062	extracellular vesicular exosome	cellular_component	0.21473	1	1	570	4	13972	comp19003_c0
GO:0009751	response to salicylic acid stimulus	biological_process	0.21482	1	1	570	5	13972	comp15676_c0
GO:0030178	negative regulation of Wnt receptor signaling pathway	biological_process	0.21498	1	2	570	15	13972	comp14191_c0,comp20048_c0
GO:0035966	response to topologically incorrect protein	biological_process	0.21563	1	3	570	37	13972	comp7279_c0,comp19243_c0,comp7279_c1
GO:0006414	translational elongation	biological_process	0.21651	1	13	570	219	13972	comp20187_c0,comp16690_c0,comp18901_c0,comp12064_c0,comp20048_c0,comp12302_c0,comp13558_c0,comp19586_c0,comp7446_c1,comp19612_c0,comp18284_c0,comp35092_c0,comp25984_c0
GO:0030246	carbohydrate binding	molecular_function	0.21657	1	6	570	71	13972	comp12180_c0,comp11903_c0,comp18666_c0,comp18848_c0,comp15093_c0,comp12704_c0
GO:0007596	blood coagulation	biological_process	0.21702	1	3	570	51	13972	comp7279_c0,comp7178_c0,comp7279_c1
GO:0043181	vacuolar sequestering	biological_process	0.21702	1	1	570	2	13972	comp12452_c0
GO:0070070	proton-transporting V-type ATPase complex assembly	biological_process	0.21702	1	1	570	2	13972	comp12452_c0
GO:0070072	vacuolar proton-transporting V-type ATPase complex assembly	biological_process	0.21702	1	1	570	2	13972	comp12452_c0
GO:0071472	cellular response to salt stress	biological_process	0.21702	1	1	570	2	13972	comp12452_c0
GO:0016627	oxidoreductase activity, acting on the CH-CH group of donors	molecular_function	0.21756	1	8	570	118	13972	comp16969_c0,comp24614_c0,comp18865_c0,comp44312_c0,comp18813_c2,comp7253_c0,comp18864_c0,comp14055_c0
GO:0009743	response to carbohydrate stimulus	biological_process	0.21779	1	3	570	29	13972	comp17812_c1,comp19243_c0,comp7661_c0
GO:0008047	enzyme activator activity	molecular_function	0.21788	1	5	570	74	13972	comp15378_c0,comp16681_c0,comp18874_c0,comp11739_c0,comp16260_c1
GO:0043227	membrane-bounded organelle	cellular_component	0.21915	1	188	570	3850	13972	comp18874_c0,comp19708_c0,comp12250_c0,comp19728_c0,comp17145_c0,comp15153_c0,comp28215_c0,comp12643_c0,comp18864_c0,comp7206_c0,comp7164_c0,comp17984_c0,comp11899_c0,comp104480_c0,comp16998_c0,comp12521_c1,comp18589_c0,comp19092_c0,comp16394_c0,comp6565_c0,comp17812_c1,comp12213_c0,comp16260_c1,comp19997_c0,comp19022_c0,comp17219_c0,comp15586_c0,comp14499_c0,comp18461_c0,comp15175_c0,comp200231_…
GO:0015937	coenzyme A biosynthetic process	biological_process	0.21916	1	1	570	7	13972	comp59908_c0
GO:0033866	nucleoside bisphosphate biosynthetic process	biological_process	0.21916	1	1	570	7	13972	comp59908_c0
GO:0034030	ribonucleoside bisphosphate biosynthetic process	biological_process	0.21916	1	1	570	7	13972	comp59908_c0
GO:0034033	purine nucleoside bisphosphate biosynthetic process	biological_process	0.21916	1	1	570	7	13972	comp59908_c0
GO:0010309	acireductone dioxygenase [iron(II)-requiring] activity	molecular_function	0.2193	1	1	570	2	13972	comp17921_c0
GO:0016628	oxidoreductase activity, acting on the CH-CH group of donors, NAD or NADP as acceptor	molecular_function	0.22003	1	3	570	35	13972	comp18865_c0,comp18813_c2,comp18864_c0
GO:0042181	ketone biosynthetic process	biological_process	0.22269	1	6	570	79	13972	comp41045_c0,comp11646_c0,comp18813_c2,comp7627_c0,comp18864_c0,comp7206_c0
GO:0019201	nucleotide kinase activity	molecular_function	0.22316	1	2	570	23	13972	comp17174_c0,comp19243_c0
GO:0045926	negative regulation of growth	biological_process	0.22351	1	1	570	9	13972	comp15093_c0
GO:0009892	negative regulation of metabolic process	biological_process	0.22441	1	10	570	160	13972	comp63691_c0,comp12974_c0,comp15972_c0,comp15093_c0,comp12292_c0,comp12526_c0,comp18813_c2,comp12141_c0,comp16846_c0,comp15526_c1
GO:0006448	regulation of translational elongation	biological_process	0.22462	1	5	570	64	13972	comp16690_c0,comp18901_c0,comp19586_c0,comp12064_c0,comp7446_c1
GO:0019003	GDP binding	molecular_function	0.2248	1	1	570	7	13972	comp12797_c0
GO:0019646	aerobic electron transport chain	biological_process	0.22511	1	1	570	4	13972	comp17668_c0
GO:0006793	phosphorus metabolic process	biological_process	0.22598	1	87	570	1656	13972	comp18920_c0,comp18015_c0,comp17416_c0,comp17812_c0,comp16006_c0,comp18238_c0,comp7661_c0,comp18864_c0,comp7206_c0,comp5290_c0,comp19180_c0,comp12526_c0,comp12299_c0,comp11355_c0,comp11086_c0,comp17306_c0,comp19092_c0,comp39718_c0,comp18034_c0,comp13025_c0,comp17812_c1,comp16260_c1,comp18501_c2,comp52063_c0,comp7503_c0,comp15946_c0,comp16342_c0,comp17174_c0,comp16830_c0,comp19586_c0,comp8967_c0,c…
GO:0006525	arginine metabolic process	biological_process	0.22747	1	5	570	70	13972	comp17944_c1,comp17857_c0,comp15850_c0,comp104338_c0,comp17944_c0
GO:0031396	regulation of protein ubiquitination	biological_process	0.22761	1	2	570	13	13972	comp7279_c0,comp7279_c1
GO:0035999	tetrahydrofolate interconversion	biological_process	0.22775	1	1	570	7	13972	comp7695_c0
GO:0005267	potassium channel activity	molecular_function	0.22843	1	11	570	200	13972	comp7415_c0,comp13353_c1,comp18589_c0,comp16487_c0,comp17068_c1,comp15178_c1,comp5417_c0,comp18461_c0,comp12500_c0,comp14191_c0,comp18560_c2
GO:0019867	outer membrane	cellular_component	0.22906	1	8	570	126	13972	comp6836_c0,comp17228_c0,comp12279_c0,comp15093_c0,comp12711_c0,comp11903_c0,comp13036_c0,comp18256_c0
GO:0035023	regulation of Rho protein signal transduction	biological_process	0.22925	1	1	570	13	13972	comp16681_c0
GO:0018208	peptidyl-proline modification	biological_process	0.2298	1	2	570	32	13972	comp19210_c0,comp12521_c1
GO:0033559	unsaturated fatty acid metabolic process	biological_process	0.22989	1	1	570	9	13972	comp8967_c0
GO:0010073	meristem maintenance	biological_process	0.23003	1	2	570	11	13972	comp13854_c0,comp17812_c1
GO:0016503	pheromone receptor activity	molecular_function	0.23012	1	1	570	5	13972	comp18847_c0
GO:0019236	response to pheromone	biological_process	0.23012	1	1	570	5	13972	comp18847_c0
GO:0016787	hydrolase activity	molecular_function	0.2302	1	134	570	2707	13972	comp18874_c0,comp18557_c0,comp15153_c0,comp18290_c0,comp16998_c0,comp18075_c0,comp11355_c0,comp12822_c0,comp14827_c0,comp15958_c0,comp17289_c3,comp10035_c1,comp12152_c2,comp13242_c0,comp15577_c1,comp16568_c0,comp15268_c1,comp18813_c2,comp6417_c0,comp12648_c0,comp5777_c0,comp7430_c0,comp12650_c0,comp16778_c0,comp12495_c0,comp6678_c0,comp18666_c0,comp7335_c0,comp12141_c0,comp12797_c0,comp19647_c0,c…
GO:0040018	positive regulation of multicellular organism growth	biological_process	0.2306	1	1	570	4	13972	comp18461_c0
GO:0070882	cellular cell wall organization or biogenesis	biological_process	0.23095	1	8	570	108	13972	comp17306_c0,comp7369_c0,comp17812_c1,comp15574_c0,comp12706_c1,comp16475_c0,comp15156_c0,comp15485_c0
GO:0016413	O-acetyltransferase activity	molecular_function	0.23158	1	1	570	8	13972	comp14929_c0
GO:0042214	terpene metabolic process	biological_process	0.23209	1	1	570	5	13972	comp16568_c0
GO:0000154	rRNA modification	biological_process	0.23265	1	2	570	21	13972	comp7309_c0,comp17569_c0
GO:0008948	oxaloacetate decarboxylase activity	molecular_function	0.23275	1	1	570	8	13972	comp17857_c0
GO:0071436	sodium ion export	biological_process	0.23275	1	1	570	8	13972	comp17857_c0
GO:0009088	threonine biosynthetic process	biological_process	0.23393	1	1	570	5	13972	comp12495_c0
GO:0005249	voltage-gated potassium channel activity	molecular_function	0.23397	1	10	570	191	13972	comp7415_c0,comp13353_c1,comp16487_c0,comp17068_c1,comp15178_c1,comp5417_c0,comp18461_c0,comp12500_c0,comp14191_c0,comp18560_c2
GO:0008076	voltage-gated potassium channel complex	cellular_component	0.23397	1	10	570	191	13972	comp7415_c0,comp13353_c1,comp16487_c0,comp17068_c1,comp15178_c1,comp5417_c0,comp18461_c0,comp12500_c0,comp14191_c0,comp18560_c2
GO:0034705	potassium channel complex	cellular_component	0.23397	1	10	570	191	13972	comp7415_c0,comp13353_c1,comp16487_c0,comp17068_c1,comp15178_c1,comp5417_c0,comp18461_c0,comp12500_c0,comp14191_c0,comp18560_c2
GO:0072529	pyrimidine-containing compound catabolic process	biological_process	0.2341	1	1	570	7	13972	comp21183_c0
GO:0009309	amine biosynthetic process	biological_process	0.23416	1	7	570	97	13972	comp17944_c1,comp19541_c0,comp15181_c0,comp7309_c0,comp17921_c0,comp17944_c0,comp18461_c0
GO:0004148	dihydrolipoyl dehydrogenase activity	molecular_function	0.23445	1	1	570	4	13972	comp7302_c0
GO:0008757	S-adenosylmethionine-dependent methyltransferase activity	molecular_function	0.2345	1	7	570	99	13972	comp19541_c0,comp119458_c0,comp6933_c0,comp16969_c0,comp7309_c0,comp17569_c0,comp18771_c1
GO:0005787	signal peptidase complex	cellular_component	0.23458	1	1	570	8	13972	comp13137_c0
GO:0032269	negative regulation of cellular protein metabolic process	biological_process	0.23463	1	3	570	33	13972	comp63691_c0,comp18813_c2,comp12974_c0
GO:0051248	negative regulation of protein metabolic process	biological_process	0.23463	1	3	570	33	13972	comp63691_c0,comp18813_c2,comp12974_c0
GO:0004019	adenylosuccinate synthase activity	molecular_function	0.2348	1	1	570	4	13972	comp18015_c0
GO:0009396	folic acid-containing compound biosynthetic process	biological_process	0.23506	1	4	570	55	13972	comp18847_c0,comp18562_c0,comp12141_c0,comp13712_c0
GO:0008242	omega peptidase activity	molecular_function	0.23509	1	1	570	4	13972	comp12260_c0
GO:0055080	cation homeostasis	biological_process	0.23514	1	6	570	89	13972	comp15392_c0,comp12495_c0,comp12452_c0,comp7503_c0,comp16907_c0,comp10875_c0
GO:0019842	vitamin binding	molecular_function	0.23517	1	9	570	132	13972	comp16681_c0,comp12250_c0,comp7695_c0,comp17944_c1,comp12213_c0,comp19541_c0,comp17488_c0,comp18936_c0,comp17944_c0
GO:0031252	cell leading edge	cellular_component	0.23614	1	1	570	11	13972	comp16681_c0
GO:0051101	regulation of DNA binding	biological_process	0.23654	1	1	570	5	13972	comp12974_c0
GO:0006518	peptide metabolic process	biological_process	0.23772	1	4	570	54	13972	comp18156_c0,comp13137_c0,comp15737_c1,comp17903_c0
GO:0007266	Rho protein signal transduction	biological_process	0.23831	1	1	570	14	13972	comp16681_c0
GO:0006914	autophagy	biological_process	0.23832	1	3	570	49	13972	comp7178_c0,comp7811_c1,comp18988_c0
GO:0044459	plasma membrane part	cellular_component	0.23835	1	15	570	304	13972	comp8422_c0,comp7415_c0,comp17059_c0,comp13353_c1,comp16487_c0,comp17068_c1,comp15178_c1,comp5417_c0,comp18461_c0,comp18156_c0,comp12213_c0,comp12500_c0,comp14191_c0,comp18560_c2,comp17561_c0
GO:0009262	deoxyribonucleotide metabolic process	biological_process	0.23843	1	1	570	5	13972	comp21183_c0
GO:0030111	regulation of Wnt receptor signaling pathway	biological_process	0.23874	1	2	570	17	13972	comp14191_c0,comp20048_c0
GO:0009624	response to nematode	biological_process	0.23955	1	1	570	4	13972	comp7253_c0
GO:0008266	poly(U) RNA binding	molecular_function	0.23969	1	1	570	4	13972	comp7695_c0
GO:0032268	regulation of cellular protein metabolic process	biological_process	0.24026	1	15	570	264	13972	comp18903_c0,comp16690_c0,comp18901_c0,comp63691_c0,comp12064_c0,comp7276_c0,comp17416_c0,comp12974_c0,comp7279_c1,comp10875_c0,comp7279_c0,comp6420_c0,comp19586_c0,comp7446_c1,comp18813_c2
GO:0005496	steroid binding	molecular_function	0.24044	1	3	570	39	13972	comp16828_c2,comp131091_c0,comp15268_c0
GO:0004616	phosphogluconate dehydrogenase (decarboxylating) activity	molecular_function	0.24213	1	3	570	27	13972	comp39718_c0,comp7383_c0,comp18501_c2
GO:0019520	aldonic acid metabolic process	biological_process	0.24213	1	3	570	27	13972	comp39718_c0,comp7383_c0,comp18501_c2
GO:0019521	D-gluconate metabolic process	biological_process	0.24213	1	3	570	27	13972	comp39718_c0,comp7383_c0,comp18501_c2
GO:0031854	orexigenic neuropeptide QRFP receptor binding	molecular_function	0.24239	1	1	570	5	13972	comp11306_c0
GO:0002119	nematode larval development	biological_process	0.24277	1	2	570	28	13972	comp7279_c1,comp18461_c0
GO:0010951	negative regulation of endopeptidase activity	biological_process	0.2433	1	1	570	8	13972	comp7279_c1
GO:0043154	negative regulation of cysteine-type endopeptidase activity involved in apoptotic process	biological_process	0.2433	1	1	570	8	13972	comp7279_c1
GO:2000117	negative regulation of cysteine-type endopeptidase activity	biological_process	0.2433	1	1	570	8	13972	comp7279_c1
GO:0009605	response to external stimulus	biological_process	0.24339	1	8	570	130	13972	comp7279_c1,comp11768_c0,comp16907_c0,comp7279_c0,comp13496_c0,comp12452_c0,comp12398_c1,comp12704_c0
GO:0005991	trehalose metabolic process	biological_process	0.2446	1	2	570	13	13972	comp12513_c0,comp16907_c0
GO:0040014	regulation of multicellular organism growth	biological_process	0.245	1	1	570	5	13972	comp18461_c0
GO:0005783	endoplasmic reticulum	cellular_component	0.24524	1	16	570	308	13972	comp18015_c0,comp12139_c0,comp11306_c0,comp13137_c0,comp18098_c1,comp15153_c0,comp7279_c1,comp16907_c0,comp12643_c0,comp15241_c0,comp13854_c0,comp7279_c0,comp27542_c0,comp16998_c0,comp17561_c0,comp12521_c1
GO:0006623	protein targeting to vacuole	biological_process	0.24544	1	1	570	9	13972	comp12521_c1
GO:0072665	protein localization to vacuole	biological_process	0.24544	1	1	570	9	13972	comp12521_c1
GO:0072666	establishment of protein localization to vacuole	biological_process	0.24544	1	1	570	9	13972	comp12521_c1
GO:0008277	regulation of G-protein coupled receptor protein signaling pathway	biological_process	0.24567	1	1	570	9	13972	comp18156_c0
GO:0051817	modification of morphology or physiology of other organism involved in symbiotic interaction	biological_process	0.24609	1	4	570	53	13972	comp7303_c0,comp19611_c0,comp11914_c0,comp7813_c0
GO:0071731	response to nitric oxide	biological_process	0.24691	1	1	570	5	13972	comp15676_c0
GO:0071470	cellular response to osmotic stress	biological_process	0.24715	1	1	570	4	13972	comp12452_c0
GO:0006813	potassium ion transport	biological_process	0.24733	1	14	570	246	13972	comp7415_c0,comp17059_c0,comp13353_c1,comp18589_c0,comp16487_c0,comp12495_c0,comp17068_c1,comp15178_c1,comp5417_c0,comp18461_c0,comp12500_c0,comp14191_c0,comp18560_c2,comp12141_c0
GO:0009055	electron carrier activity	molecular_function	0.2483	1	15	570	277	13972	comp17059_c0,comp5534_c0,comp19708_c0,comp18852_c0,comp12414_c0,comp16737_c0,comp17751_c0,comp18124_c0,comp16249_c1,comp17668_c0,comp16260_c0,comp18813_c2,comp17219_c0,comp18882_c0,comp7532_c0
GO:0051056	regulation of small GTPase mediated signal transduction	biological_process	0.24841	1	4	570	60	13972	comp15378_c0,comp16681_c0,comp11739_c0,comp15093_c0
GO:0006996	organelle organization	biological_process	0.24849	1	38	570	756	13972	comp20187_c0,comp18852_c0,comp17783_c0,comp16818_c0,comp19229_c0,comp18256_c0,comp16681_c0,comp17059_c0,comp17228_c0,comp17812_c1,comp13854_c0,comp16475_c0,comp16260_c1,comp18956_c0,comp15519_c0,comp7124_c0,comp12395_c0,comp15242_c1,comp16887_c0,comp15571_c0,comp7503_c0,comp15167_c0,comp19813_c0,comp19586_c0,comp18882_c0,comp41757_c0,comp15526_c1,comp12836_c1,comp43695_c0,comp18483_c1,comp7446_c1…
GO:0045927	positive regulation of growth	biological_process	0.24866	1	2	570	25	13972	comp7279_c1,comp18461_c0
GO:1901137	carbohydrate derivative biosynthetic process	biological_process	0.24892	1	30	570	481	13972	comp18920_c0,comp18015_c0,comp15242_c0,comp7369_c0,comp18238_c0,comp7503_c0,comp16907_c0,comp18864_c0,comp7206_c0,comp19003_c0,comp12706_c1,comp17915_c0,comp18813_c2,comp12452_c0,comp15485_c0,comp16853_c0,comp7303_c0,comp17059_c0,comp17306_c0,comp13208_c0,comp59908_c0,comp18034_c0,comp15156_c0,comp16475_c0,comp11646_c0,comp12513_c0,comp18219_c0,comp19243_c0,comp7253_c0,comp18200_c1
GO:0008176	tRNA (guanine-N7-)-methyltransferase activity	molecular_function	0.24899	1	1	570	11	13972	comp119458_c0
GO:0035821	modification of morphology or physiology of other organism	biological_process	0.24942	1	4	570	54	13972	comp7303_c0,comp19611_c0,comp11914_c0,comp7813_c0
GO:0008483	transaminase activity	molecular_function	0.24994	1	4	570	47	13972	comp17944_c1,comp12213_c0,comp18936_c0,comp17944_c0
GO:0016769	transferase activity, transferring nitrogenous groups	molecular_function	0.24994	1	4	570	47	13972	comp17944_c1,comp12213_c0,comp18936_c0,comp17944_c0
GO:0070071	proton-transporting two-sector ATPase complex assembly	biological_process	0.24999	1	1	570	4	13972	comp12452_c0
GO:0006550	isoleucine catabolic process	biological_process	0.25036	1	5	570	69	13972	comp39718_c0,comp16568_c0,comp21485_c0,comp7302_c0,comp18256_c0
GO:0006574	valine catabolic process	biological_process	0.25036	1	5	570	69	13972	comp39718_c0,comp16568_c0,comp21485_c0,comp7302_c0,comp18256_c0
GO:0005739	mitochondrion	cellular_component	0.25076	1	31	570	569	13972	comp8422_c0,comp16690_c0,comp19708_c0,comp7503_c0,comp12526_c0,comp19586_c0,comp15273_c0,comp15712_c0,comp29771_c0,comp12452_c0,comp12648_c0,comp15157_c0,comp16401_c0,comp16681_c0,comp15157_c1,comp12279_c0,comp7695_c0,comp19092_c0,comp7302_c0,comp7627_c0,comp20313_c1,comp14940_c0,comp12292_c0,comp13854_c0,comp92397_c0,comp11443_c0,comp19243_c0,comp19022_c0,comp7441_c0,comp17219_c0,comp21183_c0
GO:0051707	response to other organism	biological_process	0.25117	1	11	570	174	13972	comp15157_c1,comp12139_c0,comp7695_c0,comp19110_c0,comp16737_c0,comp15167_c0,comp16342_c0,comp7253_c0,comp15676_c0,comp15157_c0,comp12648_c0
GO:0033674	positive regulation of kinase activity	biological_process	0.25149	1	2	570	28	13972	comp7279_c0,comp7279_c1
GO:0051347	positive regulation of transferase activity	biological_process	0.25149	1	2	570	28	13972	comp7279_c0,comp7279_c1
GO:0008172	S-methyltransferase activity	molecular_function	0.25236	1	2	570	26	13972	comp19541_c0,comp13712_c0
GO:0008289	lipid binding	molecular_function	0.25379	1	8	570	142	13972	comp7303_c0,comp131091_c0,comp16987_c0,comp19712_c0,comp16828_c2,comp16342_c0,comp15268_c0,comp14302_c0
GO:0030135	coated vesicle	cellular_component	0.25382	1	4	570	48	13972	comp13530_c0,comp18156_c0,comp17145_c0,comp16394_c0
GO:0035264	multicellular organism growth	biological_process	0.25388	1	1	570	6	13972	comp18461_c0
GO:0003857	3-hydroxyacyl-CoA dehydrogenase activity	molecular_function	0.25446	1	4	570	43	13972	comp39718_c0,comp21485_c0,comp7302_c0,comp18256_c0
GO:0007286	spermatid development	biological_process	0.25491	1	1	570	6	13972	comp12797_c0
GO:0048515	spermatid differentiation	biological_process	0.25491	1	1	570	6	13972	comp12797_c0
GO:0006767	water-soluble vitamin metabolic process	biological_process	0.25522	1	11	570	187	13972	comp13712_c0,comp59908_c0,comp20505_c0,comp18864_c0,comp39718_c0,comp18847_c0,comp14191_c0,comp15181_c0,comp12141_c0,comp7383_c0,comp18501_c2
GO:0042559	pteridine-containing compound biosynthetic process	biological_process	0.25528	1	4	570	57	13972	comp18847_c0,comp18562_c0,comp12141_c0,comp13712_c0
GO:0031625	ubiquitin protein ligase binding	molecular_function	0.25536	1	2	570	17	13972	comp7279_c0,comp7279_c1
GO:0044389	small conjugating protein ligase binding	molecular_function	0.25536	1	2	570	17	13972	comp7279_c0,comp7279_c1
GO:0030127	COPII vesicle coat	cellular_component	0.2555	1	2	570	16	13972	comp13530_c0,comp17145_c0
GO:0045735	nutrient reservoir activity	molecular_function	0.25751	1	2	570	16	13972	comp17921_c0,comp12452_c0
GO:0006536	glutamate metabolic process	biological_process	0.25801	1	3	570	39	13972	comp17944_c1,comp7430_c0,comp17944_c0
GO:0042822	pyridoxal phosphate metabolic process	biological_process	0.25911	1	1	570	5	13972	comp15181_c0
GO:0042823	pyridoxal phosphate biosynthetic process	biological_process	0.25911	1	1	570	5	13972	comp15181_c0
GO:0008168	methyltransferase activity	molecular_function	0.25943	1	15	570	264	13972	comp6933_c0,comp16969_c0,comp19161_c0,comp13712_c0,comp7428_c0,comp13530_c0,comp19541_c0,comp119458_c0,comp13854_c0,comp17614_c0,comp7309_c0,comp18568_c0,comp17219_c0,comp17569_c0,comp18771_c1
GO:0009895	negative regulation of catabolic process	biological_process	0.25947	1	1	570	7	13972	comp15093_c0
GO:0031330	negative regulation of cellular catabolic process	biological_process	0.25947	1	1	570	7	13972	comp15093_c0
GO:0007265	Ras protein signal transduction	biological_process	0.25955	1	4	570	55	13972	comp15378_c0,comp16681_c0,comp11739_c0,comp15093_c0
GO:0006140	regulation of nucleotide metabolic process	biological_process	0.25967	1	5	570	78	13972	comp15378_c0,comp16681_c0,comp12292_c0,comp11739_c0,comp12526_c0
GO:0016043	cellular component organization	biological_process	0.25968	1	61	570	1222	13972	comp20187_c0,comp18852_c0,comp5417_c0,comp17176_c0,comp17783_c0,comp16818_c0,comp16550_c0,comp19229_c0,comp18256_c0,comp16681_c0,comp17059_c0,comp17228_c0,comp12974_c0,comp15093_c0,comp15165_c0,comp13854_c0,comp15574_c0,comp17812_c1,comp16475_c0,comp16260_c1,comp7023_c0,comp18956_c0,comp15519_c0,comp7124_c0,comp12395_c0,comp15242_c1,comp16887_c0,comp18586_c0,comp15571_c0,comp7279_c1,comp7503_c0,c…
GO:0071248	cellular response to metal ion	biological_process	0.25968	1	1	570	9	13972	comp15093_c0
GO:0010608	posttranscriptional regulation of gene expression	biological_process	0.25993	1	12	570	203	13972	comp18903_c0,comp16690_c0,comp18901_c0,comp63691_c0,comp12064_c0,comp7276_c0,comp10875_c0,comp19586_c0,comp7446_c1,comp12141_c0,comp18813_c2,comp15526_c1
GO:0044092	negative regulation of molecular function	biological_process	0.26084	1	3	570	37	13972	comp16887_c0,comp12974_c0,comp7279_c1
GO:0008081	phosphoric diester hydrolase activity	molecular_function	0.26117	1	3	570	43	13972	comp7335_c0,comp16342_c0,comp10118_c0
GO:0001934	positive regulation of protein phosphorylation	biological_process	0.26131	1	2	570	27	13972	comp7279_c0,comp7279_c1
GO:0042327	positive regulation of phosphorylation	biological_process	0.26131	1	2	570	27	13972	comp7279_c0,comp7279_c1
GO:0006766	vitamin metabolic process	biological_process	0.26152	1	11	570	189	13972	comp13712_c0,comp59908_c0,comp20505_c0,comp18864_c0,comp39718_c0,comp18847_c0,comp14191_c0,comp15181_c0,comp12141_c0,comp7383_c0,comp18501_c2
GO:0004467	long-chain fatty acid-CoA ligase activity	molecular_function	0.26171	1	1	570	6	13972	comp18098_c1
GO:0005578	proteinaceous extracellular matrix	cellular_component	0.26183	1	4	570	69	13972	comp12822_c0,comp7178_c0,comp18988_c0,comp18059_c0
GO:0009908	flower development	biological_process	0.262	1	3	570	36	13972	comp17783_c0,comp13854_c0,comp15526_c1
GO:0034702	ion channel complex	cellular_component	0.26233	1	10	570	198	13972	comp7415_c0,comp13353_c1,comp16487_c0,comp17068_c1,comp15178_c1,comp5417_c0,comp18461_c0,comp12500_c0,comp14191_c0,comp18560_c2
GO:0034703	cation channel complex	cellular_component	0.26233	1	10	570	198	13972	comp7415_c0,comp13353_c1,comp16487_c0,comp17068_c1,comp15178_c1,comp5417_c0,comp18461_c0,comp12500_c0,comp14191_c0,comp18560_c2
GO:0030234	enzyme regulator activity	molecular_function	0.26333	1	13	570	260	13972	comp16681_c0,comp18874_c0,comp11739_c0,comp16887_c0,comp17436_c0,comp7279_c1,comp16737_c0,comp15378_c0,comp12292_c0,comp12526_c0,comp16260_c1,comp7178_c0,comp14044_c0
GO:0005391	sodium:potassium-exchanging ATPase activity	molecular_function	0.26354	1	1	570	5	13972	comp17059_c0
GO:0005890	sodium:potassium-exchanging ATPase complex	cellular_component	0.26354	1	1	570	5	13972	comp17059_c0
GO:0052646	alditol phosphate metabolic process	biological_process	0.26361	1	2	570	18	13972	comp39718_c0,comp19203_c0
GO:0020037	heme binding	molecular_function	0.26379	1	9	570	170	13972	comp15415_c0,comp15504_c0,comp19376_c0,comp15175_c0,comp13575_c0,comp17219_c0,comp15676_c0,comp15419_c0,comp7532_c0
GO:0031329	regulation of cellular catabolic process	biological_process	0.26437	1	6	570	107	13972	comp15378_c0,comp16681_c0,comp11739_c0,comp7178_c0,comp18988_c0,comp15093_c0
GO:0008217	regulation of blood pressure	biological_process	0.26561	1	1	570	5	13972	comp18156_c0
GO:0012507	ER to Golgi transport vesicle membrane	cellular_component	0.26674	1	2	570	18	13972	comp13530_c0,comp17145_c0
GO:0030134	ER to Golgi transport vesicle	cellular_component	0.26674	1	2	570	18	13972	comp13530_c0,comp17145_c0
GO:0006364	rRNA processing	biological_process	0.26707	1	6	570	89	13972	comp17783_c0,comp7446_c1,comp7309_c0,comp15401_c0,comp28742_c0,comp17569_c0
GO:0043062	extracellular structure organization	biological_process	0.26769	1	1	570	10	13972	comp7023_c0
GO:0009535	chloroplast thylakoid membrane	cellular_component	0.26781	1	4	570	52	13972	comp17812_c1,comp15242_c0,comp19110_c0,comp7253_c0
GO:0006465	signal peptide processing	biological_process	0.26817	1	1	570	10	13972	comp13137_c0
GO:0051188	cofactor biosynthetic process	biological_process	0.26952	1	21	570	345	13972	comp13712_c0,comp15209_c0,comp19003_c0,comp17783_c0,comp15181_c0,comp13692_c0,comp19192_c0,comp41045_c0,comp19572_c0,comp59908_c0,comp6437_c0,comp7627_c0,comp18437_c1,comp39718_c0,comp18847_c0,comp16260_c1,comp7446_c1,comp12141_c0,comp18562_c0,comp7383_c0,comp18501_c2
GO:0000162	tryptophan biosynthetic process	biological_process	0.26977	1	5	570	76	13972	comp17944_c1,comp15181_c0,comp7309_c0,comp17944_c0,comp18461_c0
GO:0006571	tyrosine biosynthetic process	biological_process	0.26977	1	5	570	76	13972	comp17944_c1,comp15181_c0,comp7309_c0,comp17944_c0,comp18461_c0
GO:0009094	L-phenylalanine biosynthetic process	biological_process	0.26977	1	5	570	76	13972	comp17944_c1,comp15181_c0,comp7309_c0,comp17944_c0,comp18461_c0
GO:0046219	indolalkylamine biosynthetic process	biological_process	0.26977	1	5	570	76	13972	comp17944_c1,comp15181_c0,comp7309_c0,comp17944_c0,comp18461_c0
GO:0004869	cysteine-type endopeptidase inhibitor activity	molecular_function	0.26979	1	1	570	8	13972	comp7279_c1
GO:0016072	rRNA metabolic process	biological_process	0.26983	1	6	570	90	13972	comp17783_c0,comp7446_c1,comp7309_c0,comp15401_c0,comp28742_c0,comp17569_c0
GO:0005261	cation channel activity	molecular_function	0.26993	1	12	570	233	13972	comp7415_c0,comp13353_c1,comp18589_c0,comp16487_c0,comp17068_c1,comp15178_c1,comp5417_c0,comp10875_c0,comp18461_c0,comp12500_c0,comp14191_c0,comp18560_c2
GO:0051100	negative regulation of binding	biological_process	0.2703	1	1	570	4	13972	comp12974_c0
GO:0044710	single-organism metabolic process	biological_process	0.27075	1	350	570	7724	13972	comp18331_c1,comp18874_c0,comp18557_c0,comp12415_c0,comp15153_c0,comp12643_c0,comp18864_c0,comp18290_c0,comp104480_c0,comp18075_c0,comp11355_c0,comp44312_c0,comp11086_c0,comp12521_c1,comp77291_c0,comp12822_c0,comp15958_c0,comp19092_c0,comp12681_c1,comp6565_c0,comp17289_c3,comp17812_c1,comp16260_c1,comp7242_c0,comp15676_c0,comp18501_c2,comp14499_c0,comp52063_c0,comp17108_c0,comp18216_c1,comp19429_…
GO:0003873	6-phosphofructo-2-kinase activity	molecular_function	0.2713	1	1	570	6	13972	comp18874_c0
GO:0034470	ncRNA processing	biological_process	0.27344	1	14	570	231	13972	comp15401_c0,comp28742_c0,comp7302_c0,comp19429_c0,comp17783_c0,comp39718_c0,comp119458_c0,comp13854_c0,comp16260_c1,comp7309_c0,comp7446_c1,comp21485_c0,comp19192_c0,comp17569_c0
GO:0032318	regulation of Ras GTPase activity	biological_process	0.27345	1	3	570	32	13972	comp15378_c0,comp16681_c0,comp11739_c0
GO:0016597	amino acid binding	molecular_function	0.27415	1	3	570	27	13972	comp16681_c0,comp15165_c0,comp19569_c0
GO:0004712	protein serine/threonine/tyrosine kinase activity	molecular_function	0.27434	1	1	570	6	13972	comp19243_c0
GO:0016616	oxidoreductase activity, acting on the CH-OH group of donors, NAD or NADP as acceptor	molecular_function	0.2748	1	14	570	201	13972	comp19203_c0,comp7302_c0,comp12414_c0,comp18864_c0,comp7206_c0,comp39718_c0,comp11646_c0,comp12141_c0,comp18813_c2,comp21485_c0,comp7441_c0,comp7383_c0,comp18501_c2,comp18256_c0
GO:0006552	leucine catabolic process	biological_process	0.27488	1	5	570	72	13972	comp39718_c0,comp16568_c0,comp21485_c0,comp7302_c0,comp18256_c0
GO:0006417	regulation of translation	biological_process	0.27537	1	10	570	171	13972	comp18903_c0,comp16690_c0,comp18901_c0,comp63691_c0,comp12064_c0,comp7276_c0,comp10875_c0,comp19586_c0,comp7446_c1,comp18813_c2
GO:0046132	pyrimidine ribonucleoside biosynthetic process	biological_process	0.27654	1	2	570	16	13972	comp18920_c0,comp7253_c0
GO:0046134	pyrimidine nucleoside biosynthetic process	biological_process	0.27654	1	2	570	16	13972	comp18920_c0,comp7253_c0
GO:0019530	taurine metabolic process	biological_process	0.27669	1	1	570	11	13972	comp13163_c0
GO:0010562	positive regulation of phosphorus metabolic process	biological_process	0.27678	1	2	570	28	13972	comp7279_c0,comp7279_c1
GO:0045937	positive regulation of phosphate metabolic process	biological_process	0.27678	1	2	570	28	13972	comp7279_c0,comp7279_c1
GO:0006560	proline metabolic process	biological_process	0.27713	1	4	570	58	13972	comp17944_c1,comp17857_c0,comp15850_c0,comp17944_c0
GO:0022843	voltage-gated cation channel activity	molecular_function	0.27719	1	10	570	199	13972	comp7415_c0,comp13353_c1,comp16487_c0,comp17068_c1,comp15178_c1,comp5417_c0,comp18461_c0,comp12500_c0,comp14191_c0,comp18560_c2
GO:0009086	methionine biosynthetic process	biological_process	0.27801	1	2	570	16	13972	comp19541_c0,comp17921_c0
GO:0071704	organic substance metabolic process	biological_process	0.27821	1	324	570	7105	13972	comp18331_c1,comp18874_c0,comp18557_c0,comp15153_c0,comp12643_c0,comp18864_c0,comp18290_c0,comp104480_c0,comp18075_c0,comp11355_c0,comp11086_c0,comp12521_c1,comp12822_c0,comp15958_c0,comp19092_c0,comp12681_c1,comp6565_c0,comp17289_c3,comp17812_c1,comp16260_c1,comp7242_c0,comp15676_c0,comp18501_c2,comp14499_c0,comp52063_c0,comp17108_c0,comp18216_c1,comp19429_c0,comp17124_c1,comp15577_c1,comp16568_…
GO:0050896	response to stimulus	biological_process	0.27897	1	106	570	2153	13972	comp16049_c0,comp18874_c0,comp18015_c0,comp15153_c0,comp15178_c1,comp11768_c0,comp7661_c0,comp13575_c0,comp12526_c0,comp15195_c0,comp6888_c0,comp12870_c0,comp12704_c0,comp12822_c0,comp17306_c0,comp15483_c0,comp15737_c1,comp19092_c0,comp17342_c0,comp14145_c0,comp20505_c0,comp18437_c1,comp39718_c0,comp13854_c0,comp12213_c0,comp17812_c1,comp7340_c0,comp16260_c1,comp58547_c0,comp15676_c0,comp7503_c0,…
GO:0009637	response to blue light	biological_process	0.27932	1	1	570	4	13972	comp7446_c1
GO:0016741	transferase activity, transferring one-carbon groups	molecular_function	0.27969	1	16	570	281	13972	comp6933_c0,comp16969_c0,comp19161_c0,comp7695_c0,comp13712_c0,comp7428_c0,comp13530_c0,comp19541_c0,comp119458_c0,comp13854_c0,comp17614_c0,comp7309_c0,comp18568_c0,comp17219_c0,comp17569_c0,comp18771_c1
GO:0009626	plant-type hypersensitive response	biological_process	0.27988	1	1	570	5	13972	comp7695_c0
GO:0034050	host programmed cell death induced by symbiont	biological_process	0.27988	1	1	570	5	13972	comp7695_c0
GO:0016829	lyase activity	molecular_function	0.28012	1	17	570	289	13972	comp7161_c0,comp18461_c0,comp133862_c0,comp19180_c0,comp17174_c0,comp17488_c0,comp15181_c0,comp13496_c0,comp18097_c0,comp11439_c0,comp16678_c0,comp21265_c0,comp7456_c0,comp12213_c0,comp17857_c0,comp7309_c0,comp7242_c0
GO:0009793	embryo development ending in seed dormancy	biological_process	0.28031	1	3	570	27	13972	comp17783_c0,comp17059_c0,comp7253_c0
GO:0009083	branched-chain amino acid catabolic process	biological_process	0.28083	1	5	570	73	13972	comp39718_c0,comp16568_c0,comp21485_c0,comp7302_c0,comp18256_c0
GO:0006641	triglyceride metabolic process	biological_process	0.28095	1	1	570	6	13972	comp7503_c0
GO:0048638	regulation of developmental growth	biological_process	0.28106	1	2	570	13	13972	comp13854_c0,comp17812_c1
GO:0030244	cellulose biosynthetic process	biological_process	0.28116	1	1	570	6	13972	comp11739_c0
GO:0051274	beta-glucan biosynthetic process	biological_process	0.28116	1	1	570	6	13972	comp11739_c0
GO:0001932	regulation of protein phosphorylation	biological_process	0.28126	1	5	570	76	13972	comp7279_c0,comp6420_c0,comp17416_c0,comp12974_c0,comp7279_c1
GO:0007178	transmembrane receptor protein serine/threonine kinase signaling pathway	biological_process	0.28156	1	2	570	17	13972	comp7279_c0,comp7279_c1
GO:0006556	S-adenosylmethionine biosynthetic process	biological_process	0.28167	1	1	570	9	13972	comp19003_c0
GO:0003972	RNA ligase (ATP) activity	molecular_function	0.28198	1	1	570	5	13972	comp19192_c0
GO:0008452	RNA ligase activity	molecular_function	0.28198	1	1	570	5	13972	comp19192_c0
GO:0042549	photosystem II stabilization	biological_process	0.28198	1	1	570	9	13972	comp18862_c0
GO:0051790	short-chain fatty acid biosynthetic process	biological_process	0.28271	1	2	570	17	13972	comp19541_c0,comp17921_c0
GO:0033644	host cell membrane	cellular_component	0.28306	1	2	570	22	13972	comp18256_c0,comp16401_c0
GO:0044218	other organism cell membrane	cellular_component	0.28306	1	2	570	22	13972	comp18256_c0,comp16401_c0
GO:0044279	other organism membrane	cellular_component	0.28306	1	2	570	22	13972	comp18256_c0,comp16401_c0
GO:0016192	vesicle-mediated transport	biological_process	0.28333	1	13	570	227	13972	comp41426_c0,comp18874_c0,comp18015_c0,comp11739_c0,comp17145_c0,comp7279_c1,comp18461_c0,comp28989_c0,comp13530_c0,comp7279_c0,comp17718_c1,comp17219_c0,comp19838_c0
GO:0008378	galactosyltransferase activity	molecular_function	0.28517	1	1	570	7	13972	comp18200_c1
GO:0008061	chitin binding	molecular_function	0.28543	1	2	570	22	13972	comp12706_c1,comp11355_c0
GO:0003856	3-dehydroquinate synthase activity	molecular_function	0.28614	1	1	570	6	13972	comp7309_c0
GO:0002164	larval development	biological_process	0.28668	1	2	570	30	13972	comp7279_c1,comp18461_c0
GO:0030532	small nuclear ribonucleoprotein complex	cellular_component	0.28688	1	1	570	6	13972	comp17569_c0
GO:0009308	amine metabolic process	biological_process	0.28699	1	16	570	266	13972	comp17921_c0,comp18461_c0,comp19003_c0,comp15181_c0,comp19239_c0,comp21485_c0,comp17944_c0,comp18256_c0,comp7302_c0,comp17944_c1,comp39718_c0,comp18941_c0,comp19541_c0,comp17289_c3,comp7309_c0,comp12141_c0
GO:0004550	nucleoside diphosphate kinase activity	molecular_function	0.28706	1	1	570	8	13972	comp18920_c0
GO:0006165	nucleoside diphosphate phosphorylation	biological_process	0.28706	1	1	570	8	13972	comp18920_c0
GO:0006183	GTP biosynthetic process	biological_process	0.28706	1	1	570	8	13972	comp18920_c0
GO:0006241	CTP biosynthetic process	biological_process	0.28706	1	1	570	8	13972	comp18920_c0
GO:0046036	CTP metabolic process	biological_process	0.28706	1	1	570	8	13972	comp18920_c0
GO:0009566	fertilization	biological_process	0.28707	1	1	570	11	13972	comp5417_c0
GO:0006544	glycine metabolic process	biological_process	0.28711	1	6	570	96	13972	comp17174_c0,comp13854_c0,comp16026_c0,comp7695_c0,comp7302_c0,comp18988_c0
GO:0005217	intracellular ligand-gated ion channel activity	molecular_function	0.2889	1	1	570	10	13972	comp10875_c0
GO:0005218	intracellular ligand-gated calcium channel activity	molecular_function	0.2889	1	1	570	10	13972	comp10875_c0
GO:0005219	ryanodine-sensitive calcium-release channel activity	molecular_function	0.2889	1	1	570	10	13972	comp10875_c0
GO:0015278	calcium-release channel activity	molecular_function	0.2889	1	1	570	10	13972	comp10875_c0
GO:0005770	late endosome	cellular_component	0.28963	1	1	570	10	13972	comp12521_c1
GO:0004222	metalloendopeptidase activity	molecular_function	0.29029	1	7	570	92	13972	comp18156_c0,comp20702_c0,comp11764_c0,comp12220_c0,comp17309_c0,comp15209_c0,comp16401_c0
GO:0006687	glycosphingolipid metabolic process	biological_process	0.29037	1	2	570	21	13972	comp12706_c1,comp16853_c0
GO:0042548	regulation of photosynthesis, light reaction	biological_process	0.29074	1	1	570	10	13972	comp18862_c0
GO:0015645	fatty acid ligase activity	molecular_function	0.29097	1	1	570	8	13972	comp18098_c1
GO:0060589	nucleoside-triphosphatase regulator activity	molecular_function	0.29205	1	5	570	92	13972	comp15378_c0,comp16681_c0,comp11739_c0,comp7178_c0,comp16737_c0
GO:0010340	carboxyl-O-methyltransferase activity	molecular_function	0.29222	1	3	570	33	13972	comp6933_c0,comp16969_c0,comp7309_c0
GO:0051998	protein carboxyl O-methyltransferase activity	molecular_function	0.29222	1	3	570	33	13972	comp6933_c0,comp16969_c0,comp7309_c0
GO:0030659	cytoplasmic vesicle membrane	cellular_component	0.29354	1	4	570	52	13972	comp13530_c0,comp18156_c0,comp17145_c0,comp16394_c0
GO:0030003	cellular cation homeostasis	biological_process	0.29377	1	4	570	58	13972	comp15392_c0,comp12452_c0,comp16907_c0,comp10875_c0
GO:0071554	cell wall organization or biogenesis	biological_process	0.29487	1	9	570	136	13972	comp17306_c0,comp7369_c0,comp17812_c1,comp15574_c0,comp12706_c1,comp16475_c0,comp15156_c0,comp17672_c0,comp15485_c0
GO:0030288	outer membrane-bounded periplasmic space	cellular_component	0.29487	1	2	570	17	13972	comp15273_c0,comp6875_c0
GO:0007051	spindle organization	biological_process	0.29528	1	2	570	26	13972	comp12797_c0,comp17569_c0
GO:0001775	cell activation	biological_process	0.29604	1	3	570	50	13972	comp7279_c0,comp7178_c0,comp7279_c1
GO:0010506	regulation of autophagy	biological_process	0.29614	1	2	570	31	13972	comp7178_c0,comp18988_c0
GO:0010508	positive regulation of autophagy	biological_process	0.29614	1	2	570	31	13972	comp7178_c0,comp18988_c0
GO:0004425	indole-3-glycerol-phosphate synthase activity	molecular_function	0.29619	1	1	570	6	13972	comp15181_c0
GO:0016441	posttranscriptional gene silencing	biological_process	0.2968	1	2	570	19	13972	comp12141_c0,comp15526_c1
GO:0006771	riboflavin metabolic process	biological_process	0.29706	1	2	570	29	13972	comp14191_c0,comp20505_c0
GO:0042726	flavin-containing compound metabolic process	biological_process	0.29706	1	2	570	29	13972	comp14191_c0,comp20505_c0
GO:0004629	phospholipase C activity	molecular_function	0.29716	1	1	570	5	13972	comp7335_c0
GO:0016301	kinase activity	molecular_function	0.29773	1	38	570	693	13972	comp18920_c0,comp18874_c0,comp16006_c0,comp18238_c0,comp5290_c0,comp13855_c0,comp12299_c0,comp19239_c0,comp7303_c0,comp17059_c0,comp109128_c0,comp14827_c0,comp19092_c0,comp59908_c0,comp229045_c0,comp7447_c0,comp6565_c0,comp18034_c0,comp7242_c0,comp7383_c0,comp52063_c0,comp30853_c0,comp15209_c0,comp15946_c0,comp17174_c0,comp16830_c0,comp17915_c0,comp19192_c0,comp7430_c0,comp19572_c0,comp16778_c0,c…
GO:0009582	detection of abiotic stimulus	biological_process	0.298	1	1	570	7	13972	comp16907_c0
GO:0006568	tryptophan metabolic process	biological_process	0.29817	1	9	570	144	13972	comp7302_c0,comp18461_c0,comp39718_c0,comp17944_c1,comp7309_c0,comp15181_c0,comp21485_c0,comp18256_c0,comp17944_c0
GO:0006586	indolalkylamine metabolic process	biological_process	0.29817	1	9	570	144	13972	comp7302_c0,comp18461_c0,comp39718_c0,comp17944_c1,comp7309_c0,comp15181_c0,comp21485_c0,comp18256_c0,comp17944_c0
GO:0009845	seed germination	biological_process	0.29885	1	1	570	7	13972	comp19586_c0
GO:0090351	seedling development	biological_process	0.29885	1	1	570	7	13972	comp19586_c0
GO:0006220	pyrimidine nucleotide metabolic process	biological_process	0.29888	1	3	570	34	13972	comp18920_c0,comp7253_c0,comp21183_c0
GO:0031304	intrinsic to mitochondrial inner membrane	cellular_component	0.29913	1	1	570	9	13972	comp11443_c0
GO:0031305	integral to mitochondrial inner membrane	cellular_component	0.29913	1	1	570	9	13972	comp11443_c0
GO:0006606	protein import into nucleus	biological_process	0.29924	1	3	570	51	13972	comp16026_c0,comp15544_c1,comp12797_c0
GO:0051170	nuclear import	biological_process	0.29924	1	3	570	51	13972	comp16026_c0,comp15544_c1,comp12797_c0
GO:0030313	cell envelope	cellular_component	0.29931	1	3	570	31	13972	comp15273_c0,comp6875_c0,comp15093_c0
GO:0043101	purine-containing compound salvage	biological_process	0.29961	1	1	570	8	13972	comp19243_c0
GO:0009746	response to hexose stimulus	biological_process	0.29978	1	2	570	19	13972	comp17812_c1,comp19243_c0
GO:0034284	response to monosaccharide stimulus	biological_process	0.29978	1	2	570	19	13972	comp17812_c1,comp19243_c0
GO:0030326	embryonic limb morphogenesis	biological_process	0.2998	1	1	570	3	13972	comp18156_c0
GO:0035113	embryonic appendage morphogenesis	biological_process	0.2998	1	1	570	3	13972	comp18156_c0
GO:0042733	embryonic digit morphogenesis	biological_process	0.2998	1	1	570	3	13972	comp18156_c0
GO:0048444	floral organ morphogenesis	biological_process	0.30061	1	1	570	8	13972	comp15526_c1
GO:0048449	floral organ formation	biological_process	0.30061	1	1	570	8	13972	comp15526_c1
GO:0006805	xenobiotic metabolic process	biological_process	0.30079	1	2	570	32	13972	comp14191_c0,comp20505_c0
GO:0071466	cellular response to xenobiotic stimulus	biological_process	0.30079	1	2	570	32	13972	comp14191_c0,comp20505_c0
GO:0046906	tetrapyrrole binding	molecular_function	0.30227	1	10	570	195	13972	comp15415_c0,comp15504_c0,comp19376_c0,comp15175_c0,comp13575_c0,comp19541_c0,comp17219_c0,comp15676_c0,comp15419_c0,comp7532_c0
GO:0006346	methylation-dependent chromatin silencing	biological_process	0.30325	1	1	570	9	13972	comp12141_c0
GO:0009894	regulation of catabolic process	biological_process	0.30441	1	6	570	113	13972	comp15378_c0,comp16681_c0,comp11739_c0,comp7178_c0,comp18988_c0,comp15093_c0
GO:0006638	neutral lipid metabolic process	biological_process	0.30506	1	1	570	7	13972	comp7503_c0
GO:0006639	acylglycerol metabolic process	biological_process	0.30506	1	1	570	7	13972	comp7503_c0
GO:0004743	pyruvate kinase activity	molecular_function	0.30615	1	1	570	4	13972	comp7242_c0
GO:0009926	auxin polar transport	biological_process	0.3066	1	1	570	5	13972	comp13854_c0
GO:0060918	auxin transport	biological_process	0.3066	1	1	570	5	13972	comp13854_c0
GO:0048511	rhythmic process	biological_process	0.30665	1	1	570	12	13972	comp13496_c0
GO:0005253	anion channel activity	molecular_function	0.30679	1	2	570	21	13972	comp18347_c3,comp12279_c0
GO:0008308	voltage-gated anion channel activity	molecular_function	0.30679	1	2	570	21	13972	comp18347_c3,comp12279_c0
GO:0006750	glutathione biosynthetic process	biological_process	0.30696	1	1	570	8	13972	comp17903_c0
GO:0009082	branched-chain amino acid biosynthetic process	biological_process	0.30732	1	4	570	60	13972	comp18892_c0,comp12141_c0,comp7383_c0,comp18501_c2
GO:0009812	flavonoid metabolic process	biological_process	0.30803	1	1	570	5	13972	comp7661_c0
GO:0009813	flavonoid biosynthetic process	biological_process	0.30803	1	1	570	5	13972	comp7661_c0
GO:0032119	sequestering of zinc ion	biological_process	0.30821	1	1	570	3	13972	comp12452_c0
GO:0001666	response to hypoxia	biological_process	0.30881	1	1	570	10	13972	comp18156_c0
GO:0036293	response to decreased oxygen levels	biological_process	0.30881	1	1	570	10	13972	comp18156_c0
GO:0070482	response to oxygen levels	biological_process	0.30881	1	1	570	10	13972	comp18156_c0
GO:0042325	regulation of phosphorylation	biological_process	0.31057	1	5	570	82	13972	comp7279_c0,comp6420_c0,comp17416_c0,comp12974_c0,comp7279_c1
GO:0046131	pyrimidine ribonucleoside metabolic process	biological_process	0.31077	1	2	570	18	13972	comp18920_c0,comp7253_c0
GO:0044282	small molecule catabolic process	biological_process	0.31093	1	9	570	170	13972	comp7695_c0,comp7302_c0,comp7503_c0,comp16568_c0,comp39718_c0,comp13854_c0,comp21485_c0,comp15676_c0,comp18256_c0
GO:0044712	single-organism catabolic process	biological_process	0.31093	1	9	570	170	13972	comp7695_c0,comp7302_c0,comp7503_c0,comp16568_c0,comp39718_c0,comp13854_c0,comp21485_c0,comp15676_c0,comp18256_c0
GO:0006535	cysteine biosynthetic process from serine	biological_process	0.3111	1	1	570	8	13972	comp14929_c0
GO:0009410	response to xenobiotic stimulus	biological_process	0.31146	1	2	570	33	13972	comp14191_c0,comp20505_c0
GO:0015936	coenzyme A metabolic process	biological_process	0.31187	1	1	570	12	13972	comp59908_c0
GO:0000226	microtubule cytoskeleton organization	biological_process	0.31338	1	3	570	53	13972	comp16681_c0,comp12797_c0,comp17569_c0
GO:0019206	nucleoside kinase activity	molecular_function	0.31339	1	1	570	6	13972	comp19243_c0
GO:0006875	cellular metal ion homeostasis	biological_process	0.31436	1	3	570	45	13972	comp15392_c0,comp16907_c0,comp10875_c0
GO:0003896	DNA primase activity	molecular_function	0.31458	1	2	570	27	13972	comp19800_c0,comp15972_c0
GO:0007010	cytoskeleton organization	biological_process	0.31564	1	21	570	404	13972	comp15242_c1,comp16887_c0,comp15571_c0,comp15167_c0,comp19813_c0,comp19229_c0,comp18256_c0,comp41757_c0,comp16681_c0,comp12836_c1,comp17228_c0,comp43695_c0,comp16475_c0,comp18956_c0,comp18883_c0,comp12797_c0,comp15519_c0,comp17222_c0,comp17569_c0,comp21183_c0,comp12395_c0
GO:0005672	transcription factor TFIIA complex	cellular_component	0.31658	1	2	570	20	13972	comp15712_c0,comp19075_c0
GO:0048507	meristem development	biological_process	0.31724	1	2	570	14	13972	comp13854_c0,comp17812_c1
GO:0021537	telencephalon development	biological_process	0.31771	1	1	570	7	13972	comp16681_c0
GO:0021543	pallium development	biological_process	0.31771	1	1	570	7	13972	comp16681_c0
GO:0000105	histidine biosynthetic process	biological_process	0.31799	1	2	570	21	13972	comp15181_c0,comp7253_c0
GO:0009076	histidine family amino acid biosynthetic process	biological_process	0.31799	1	2	570	21	13972	comp15181_c0,comp7253_c0
GO:0097367	carbohydrate derivative binding	molecular_function	0.31837	1	2	570	26	13972	comp12706_c1,comp11355_c0
GO:0004834	tryptophan synthase activity	molecular_function	0.31872	1	1	570	9	13972	comp15181_c0
GO:0000015	phosphopyruvate hydratase complex	cellular_component	0.31923	1	1	570	7	13972	comp18461_c0
GO:0004634	phosphopyruvate hydratase activity	molecular_function	0.31923	1	1	570	7	13972	comp18461_c0
GO:0016899	oxidoreductase activity, acting on the CH-OH group of donors, oxygen as acceptor	molecular_function	0.31941	1	1	570	4	13972	comp7441_c0
GO:0055065	metal ion homeostasis	biological_process	0.31989	1	3	570	46	13972	comp15392_c0,comp16907_c0,comp10875_c0
GO:0051184	cofactor transporter activity	molecular_function	0.32096	1	1	570	10	13972	comp16681_c0
GO:0009438	methylglyoxal metabolic process	biological_process	0.3212	1	1	570	8	13972	comp7441_c0
GO:0051596	methylglyoxal catabolic process	biological_process	0.3212	1	1	570	8	13972	comp7441_c0
GO:0009451	RNA modification	biological_process	0.32164	1	8	570	171	13972	comp6444_c0,comp13530_c0,comp17124_c1,comp119458_c0,comp7309_c0,comp18568_c0,comp18284_c0,comp17569_c0
GO:0044238	primary metabolic process	biological_process	0.32169	1	308	570	6742	13972	comp18331_c1,comp18874_c0,comp18557_c0,comp15153_c0,comp12643_c0,comp18864_c0,comp18290_c0,comp104480_c0,comp18075_c0,comp11355_c0,comp11086_c0,comp12521_c1,comp12822_c0,comp15958_c0,comp19092_c0,comp12681_c1,comp6565_c0,comp17289_c3,comp17812_c1,comp16260_c1,comp7242_c0,comp15676_c0,comp18501_c2,comp14499_c0,comp52063_c0,comp17108_c0,comp18216_c1,comp19429_c0,comp17124_c1,comp15577_c1,comp16568_…
GO:0042430	indole-containing compound metabolic process	biological_process	0.32238	1	9	570	148	13972	comp7302_c0,comp18461_c0,comp39718_c0,comp17944_c1,comp7309_c0,comp15181_c0,comp21485_c0,comp18256_c0,comp17944_c0
GO:0004152	dihydroorotate dehydrogenase activity	molecular_function	0.32334	1	1	570	4	13972	comp7253_c0
GO:0006816	calcium ion transport	biological_process	0.32427	1	2	570	29	13972	comp17812_c1,comp10875_c0
GO:0001676	long-chain fatty acid metabolic process	biological_process	0.32456	1	1	570	9	13972	comp18098_c1
GO:0006531	aspartate metabolic process	biological_process	0.32466	1	3	570	40	13972	comp17944_c1,comp18015_c0,comp17944_c0
GO:0030141	secretory granule	cellular_component	0.32467	1	1	570	9	13972	comp18156_c0
GO:0009790	embryo development	biological_process	0.32576	1	7	570	114	13972	comp17783_c0,comp18156_c0,comp17059_c0,comp7279_c0,comp7253_c0,comp7279_c1,comp18461_c0
GO:0008187	poly-pyrimidine tract binding	molecular_function	0.32587	1	1	570	5	13972	comp7695_c0
GO:0010264	myo-inositol hexakisphosphate biosynthetic process	biological_process	0.32652	1	1	570	5	13972	comp7661_c0
GO:0032958	inositol phosphate biosynthetic process	biological_process	0.32652	1	1	570	5	13972	comp7661_c0
GO:0033517	myo-inositol hexakisphosphate metabolic process	biological_process	0.32652	1	1	570	5	13972	comp7661_c0
GO:0009279	cell outer membrane	cellular_component	0.32687	1	1	570	7	13972	comp15093_c0
GO:0042435	indole-containing compound biosynthetic process	biological_process	0.32731	1	5	570	81	13972	comp17944_c1,comp15181_c0,comp7309_c0,comp17944_c0,comp18461_c0
GO:0005794	Golgi apparatus	cellular_component	0.32812	1	10	570	168	13972	comp41426_c0,comp18874_c0,comp18015_c0,comp11739_c0,comp7302_c0,comp17718_c1,comp19243_c0,comp19647_c0,comp12452_c0,comp12521_c1
GO:0009706	chloroplast inner membrane	cellular_component	0.32953	1	1	570	5	13972	comp16818_c0
GO:0042538	hyperosmotic salinity response	biological_process	0.33015	1	1	570	7	13972	comp18015_c0
GO:0035725	sodium ion transmembrane transport	biological_process	0.3304	1	1	570	10	13972	comp17857_c0
GO:0051537	2 iron, 2 sulfur cluster binding	molecular_function	0.3305	1	4	570	58	13972	comp16342_c0,comp15195_c0,comp12650_c0,comp25984_c0
GO:0030077	plasma membrane light-harvesting complex	cellular_component	0.3311	1	1	570	10	13972	comp17751_c0
GO:0042716	plasma membrane-derived chromatophore	cellular_component	0.3311	1	1	570	10	13972	comp17751_c0
GO:0051181	cofactor transport	biological_process	0.33139	1	1	570	11	13972	comp16681_c0
GO:0045995	regulation of embryonic development	biological_process	0.33196	1	1	570	9	13972	comp7279_c0
GO:0072358	cardiovascular system development	biological_process	0.33225	1	2	570	22	13972	comp18156_c0,comp12974_c0
GO:0072359	circulatory system development	biological_process	0.33225	1	2	570	22	13972	comp18156_c0,comp12974_c0
GO:0005960	glycine cleavage complex	cellular_component	0.33284	1	1	570	9	13972	comp7302_c0
GO:0045087	innate immune response	biological_process	0.33397	1	4	570	55	13972	comp16342_c0,comp18852_c0,comp7695_c0,comp15676_c0
GO:0006891	intra-Golgi vesicle-mediated transport	biological_process	0.33409	1	1	570	16	13972	comp41426_c0
GO:0004175	endopeptidase activity	molecular_function	0.33453	1	23	570	409	13972	comp18015_c0,comp12152_c2,comp11764_c0,comp12220_c0,comp15209_c0,comp15889_c0,comp15577_c1,comp15268_c1,comp18075_c0,comp18813_c2,comp12648_c0,comp16401_c0,comp15526_c1,comp5777_c0,comp18960_c0,comp20702_c0,comp17309_c0,comp10875_c0,comp18156_c0,comp12260_c0,comp18124_c0,comp16518_c0,comp14821_c0
GO:0030900	forebrain development	biological_process	0.33459	1	1	570	8	13972	comp16681_c0
GO:0043524	negative regulation of neuron apoptotic process	biological_process	0.33507	1	1	570	6	13972	comp17903_c0
GO:1901215	negative regulation of neuron death	biological_process	0.33507	1	1	570	6	13972	comp17903_c0
GO:0043650	dicarboxylic acid biosynthetic process	biological_process	0.33539	1	3	570	56	13972	comp18847_c0,comp7430_c0,comp13712_c0
GO:0006972	hyperosmotic response	biological_process	0.3361	1	2	570	20	13972	comp18015_c0,comp17812_c1
GO:0006541	glutamine metabolic process	biological_process	0.33713	1	2	570	20	13972	comp15156_c0,comp15485_c0
GO:0001682	tRNA 5'-leader removal	biological_process	0.33737	1	1	570	6	13972	comp13854_c0
GO:0006558	L-phenylalanine metabolic process	biological_process	0.3374	1	5	570	86	13972	comp17944_c1,comp15181_c0,comp7309_c0,comp17944_c0,comp18461_c0
GO:0001558	regulation of cell growth	biological_process	0.33795	1	2	570	22	13972	comp16778_c0,comp15093_c0
GO:0006882	cellular zinc ion homeostasis	biological_process	0.33805	1	1	570	5	13972	comp12452_c0
GO:0031406	carboxylic acid binding	molecular_function	0.3381	1	3	570	35	13972	comp16681_c0,comp15165_c0,comp19569_c0
GO:0005262	calcium channel activity	molecular_function	0.3382	1	1	570	13	13972	comp10875_c0
GO:0005099	Ras GTPase activator activity	molecular_function	0.33828	1	2	570	25	13972	comp15378_c0,comp16681_c0
GO:0009528	plastid inner membrane	cellular_component	0.33852	1	1	570	6	13972	comp16818_c0
GO:0009832	plant-type cell wall biogenesis	biological_process	0.33872	1	1	570	4	13972	comp17812_c1
GO:0004779	sulfate adenylyltransferase activity	molecular_function	0.33876	1	1	570	9	13972	comp12704_c0
GO:0004781	sulfate adenylyltransferase (ATP) activity	molecular_function	0.33876	1	1	570	9	13972	comp12704_c0
GO:0008361	regulation of cell size	biological_process	0.3392	1	1	570	5	13972	comp13854_c0
GO:0051085	chaperone mediated protein folding requiring cofactor	biological_process	0.33964	1	1	570	4	13972	comp19572_c0
GO:0061077	chaperone-mediated protein folding	biological_process	0.33964	1	1	570	4	13972	comp19572_c0
GO:0008716	D-alanine-D-alanine ligase activity	molecular_function	0.33975	1	2	570	16	13972	comp17306_c0,comp7369_c0
GO:0046144	D-alanine family amino acid metabolic process	biological_process	0.33975	1	2	570	16	13972	comp17306_c0,comp7369_c0
GO:0046436	D-alanine metabolic process	biological_process	0.33975	1	2	570	16	13972	comp17306_c0,comp7369_c0
GO:0009753	response to jasmonic acid stimulus	biological_process	0.34038	1	1	570	8	13972	comp7661_c0
GO:0004540	ribonuclease activity	molecular_function	0.34044	1	5	570	67	13972	comp13854_c0,comp18982_c0,comp18862_c0,comp7124_c0,comp19075_c0
GO:0019321	pentose metabolic process	biological_process	0.34071	1	1	570	7	13972	comp9522_c0
GO:0043093	cytokinesis by binary fission	biological_process	0.34079	1	1	570	11	13972	comp15544_c1
GO:0019008	molybdopterin synthase complex	cellular_component	0.34092	1	1	570	5	13972	comp6437_c0
GO:0009099	valine biosynthetic process	biological_process	0.34135	1	3	570	34	13972	comp12141_c0,comp7383_c0,comp18501_c2
GO:0034504	protein localization to nucleus	biological_process	0.34167	1	3	570	53	13972	comp16026_c0,comp15544_c1,comp12797_c0
GO:0015930	glutamate synthase activity	molecular_function	0.34177	1	1	570	11	13972	comp7430_c0
GO:0043523	regulation of neuron apoptotic process	biological_process	0.34289	1	1	570	7	13972	comp17903_c0
GO:0051402	neuron apoptotic process	biological_process	0.34289	1	1	570	7	13972	comp17903_c0
GO:0070997	neuron death	biological_process	0.34289	1	1	570	7	13972	comp17903_c0
GO:1901214	regulation of neuron death	biological_process	0.34289	1	1	570	7	13972	comp17903_c0
GO:0016635	oxidoreductase activity, acting on the CH-CH group of donors, quinone or related compound as acceptor	molecular_function	0.34356	1	1	570	5	13972	comp7253_c0
GO:0000772	mating pheromone activity	molecular_function	0.34547	1	3	570	35	13972	comp17306_c0,comp66972_c0,comp15178_c1
GO:0006261	DNA-dependent DNA replication	biological_process	0.34547	1	7	570	120	13972	comp17059_c0,comp14499_c0,comp7023_c0,comp19800_c0,comp19075_c0,comp15009_c1,comp15972_c0
GO:0009061	anaerobic respiration	biological_process	0.34571	1	2	570	31	13972	comp19003_c0,comp13712_c0
GO:0015948	methanogenesis	biological_process	0.34571	1	2	570	31	13972	comp19003_c0,comp13712_c0
GO:0015975	energy derivation by oxidation of reduced inorganic compounds	biological_process	0.34571	1	2	570	31	13972	comp19003_c0,comp13712_c0
GO:0043447	alkane biosynthetic process	biological_process	0.34571	1	2	570	31	13972	comp19003_c0,comp13712_c0
GO:0019482	beta-alanine metabolic process	biological_process	0.34572	1	1	570	10	13972	comp16568_c0
GO:0006103	2-oxoglutarate metabolic process	biological_process	0.34572	1	1	570	7	13972	comp17944_c1
GO:0009982	pseudouridine synthase activity	molecular_function	0.34656	1	3	570	61	13972	comp17124_c1,comp6444_c0,comp18284_c0
GO:0006904	vesicle docking involved in exocytosis	biological_process	0.34856	1	1	570	13	13972	comp28989_c0
GO:0008556	potassium-transporting ATPase activity	molecular_function	0.34938	1	1	570	11	13972	comp17059_c0
GO:0005201	extracellular matrix structural constituent	molecular_function	0.34978	1	1	570	11	13972	comp18059_c0
GO:0006665	sphingolipid metabolic process	biological_process	0.34988	1	2	570	25	13972	comp12706_c1,comp16853_c0
GO:0055069	zinc ion homeostasis	biological_process	0.35037	1	1	570	6	13972	comp12452_c0
GO:0016679	oxidoreductase activity, acting on diphenols and related substances as donors	molecular_function	0.35046	1	5	570	85	13972	comp18674_c1,comp15195_c0,comp11443_c0,comp19647_c0,comp13453_c0
GO:0051289	protein homotetramerization	biological_process	0.35091	1	1	570	5	13972	comp15093_c0
GO:0033613	activating transcription factor binding	molecular_function	0.35198	1	1	570	6	13972	comp12974_c0
GO:0008121	ubiquinol-cytochrome-c reductase activity	molecular_function	0.35217	1	4	570	71	13972	comp18674_c1,comp11443_c0,comp19647_c0,comp13453_c0
GO:0016681	oxidoreductase activity, acting on diphenols and related substances as donors, cytochrome as acceptor	molecular_function	0.35217	1	4	570	71	13972	comp18674_c1,comp11443_c0,comp19647_c0,comp13453_c0
GO:0031977	thylakoid lumen	cellular_component	0.35217	1	1	570	8	13972	comp17783_c0
GO:0010154	fruit development	biological_process	0.35224	1	3	570	31	13972	comp17783_c0,comp17059_c0,comp7253_c0
GO:0048316	seed development	biological_process	0.35224	1	3	570	31	13972	comp17783_c0,comp17059_c0,comp7253_c0
GO:0034644	cellular response to UV	biological_process	0.35274	1	1	570	9	13972	comp15972_c0
GO:0004091	carboxylesterase activity	molecular_function	0.3534	1	1	570	5	13972	comp12417_c0
GO:0012506	vesicle membrane	cellular_component	0.35367	1	4	570	60	13972	comp13530_c0,comp18156_c0,comp17145_c0,comp16394_c0
GO:0015995	chlorophyll biosynthetic process	biological_process	0.35387	1	7	570	88	13972	comp17783_c0,comp16260_c1,comp19572_c0,comp7446_c1,comp19192_c0,comp15209_c0,comp18437_c1
GO:0005096	GTPase activator activity	molecular_function	0.35425	1	3	570	48	13972	comp15378_c0,comp16681_c0,comp11739_c0
GO:0006353	DNA-dependent transcription, termination	biological_process	0.35473	1	1	570	13	13972	comp12495_c0
GO:0003779	actin binding	molecular_function	0.3563	1	18	570	346	13972	comp15242_c1,comp16887_c0,comp15571_c0,comp19813_c0,comp19229_c0,comp18256_c0,comp7377_c0,comp41757_c0,comp12836_c1,comp17228_c0,comp43695_c0,comp16475_c0,comp18956_c0,comp18883_c0,comp15519_c0,comp17222_c0,comp12395_c0,comp21183_c0
GO:0001522	pseudouridine synthesis	biological_process	0.35634	1	3	570	63	13972	comp17124_c1,comp6444_c0,comp18284_c0
GO:0019184	nonribosomal peptide biosynthetic process	biological_process	0.35639	1	1	570	11	13972	comp17903_c0
GO:0004372	glycine hydroxymethyltransferase activity	molecular_function	0.35778	1	1	570	8	13972	comp7695_c0
GO:0010605	negative regulation of macromolecule metabolic process	biological_process	0.35874	1	8	570	139	13972	comp63691_c0,comp12141_c0,comp18813_c2,comp16846_c0,comp12974_c0,comp15972_c0,comp15093_c0,comp15526_c1
GO:0031589	cell-substrate adhesion	biological_process	0.35876	1	1	570	14	13972	comp16681_c0
GO:0030863	cortical cytoskeleton	cellular_component	0.35882	1	1	570	8	13972	comp17059_c0
GO:0006554	lysine catabolic process	biological_process	0.35893	1	4	570	60	13972	comp39718_c0,comp21485_c0,comp7302_c0,comp18256_c0
GO:0046185	aldehyde catabolic process	biological_process	0.35933	1	1	570	11	13972	comp7441_c0
GO:0070011	peptidase activity, acting on L-amino acid peptides	molecular_function	0.35957	1	30	570	582	13972	comp18015_c0,comp12152_c2,comp11764_c0,comp27357_c0,comp12220_c0,comp15209_c0,comp69737_c0,comp15889_c0,comp7428_c0,comp15577_c1,comp18228_c0,comp15268_c1,comp18075_c0,comp18813_c2,comp12648_c0,comp16401_c0,comp15526_c1,comp5777_c0,comp18960_c0,comp20702_c0,comp12650_c0,comp15958_c0,comp17309_c0,comp10875_c0,comp12260_c0,comp18156_c0,comp18124_c0,comp16919_c0,comp16518_c0,comp14821_c0
GO:0000917	barrier septum assembly	biological_process	0.3635	1	1	570	13	13972	comp15544_c1
GO:0031401	positive regulation of protein modification process	biological_process	0.36355	1	2	570	32	13972	comp7279_c0,comp7279_c1
GO:0046416	D-amino acid metabolic process	biological_process	0.36405	1	2	570	17	13972	comp17306_c0,comp7369_c0
GO:0072330	monocarboxylic acid biosynthetic process	biological_process	0.36496	1	9	570	149	13972	comp17921_c0,comp7695_c0,comp7302_c0,comp15504_c0,comp39718_c0,comp19541_c0,comp8967_c0,comp21485_c0,comp18256_c0
GO:0009629	response to gravity	biological_process	0.36668	1	1	570	8	13972	comp16907_c0
GO:0042401	cellular biogenic amine biosynthetic process	biological_process	0.36702	1	5	570	82	13972	comp17944_c1,comp15181_c0,comp7309_c0,comp17944_c0,comp18461_c0
GO:0006873	cellular ion homeostasis	biological_process	0.36733	1	4	570	63	13972	comp15392_c0,comp12452_c0,comp16907_c0,comp10875_c0
GO:0010224	response to UV-B	biological_process	0.36765	1	1	570	9	13972	comp7661_c0
GO:0072525	pyridine-containing compound biosynthetic process	biological_process	0.36898	1	2	570	27	13972	comp15181_c0,comp13692_c0
GO:0010565	regulation of cellular ketone metabolic process	biological_process	0.36954	1	1	570	10	13972	comp15093_c0
GO:0006228	UTP biosynthetic process	biological_process	0.36986	1	1	570	9	13972	comp18920_c0
GO:0009208	pyrimidine ribonucleoside triphosphate metabolic process	biological_process	0.36986	1	1	570	9	13972	comp18920_c0
GO:0009209	pyrimidine ribonucleoside triphosphate biosynthetic process	biological_process	0.36986	1	1	570	9	13972	comp18920_c0
GO:0046051	UTP metabolic process	biological_process	0.36986	1	1	570	9	13972	comp18920_c0
GO:0016358	dendrite development	biological_process	0.37	1	1	570	13	13972	comp16681_c0
GO:0009642	response to light intensity	biological_process	0.3701	1	1	570	10	13972	comp13496_c0
GO:0030120	vesicle coat	cellular_component	0.37017	1	3	570	38	13972	comp13530_c0,comp17145_c0,comp16394_c0
GO:0009097	isoleucine biosynthetic process	biological_process	0.37153	1	3	570	39	13972	comp12141_c0,comp7383_c0,comp18501_c2
GO:0031050	dsRNA fragmentation	biological_process	0.3728	1	1	570	9	13972	comp15526_c1
GO:0043331	response to dsRNA	biological_process	0.3728	1	1	570	9	13972	comp15526_c1
GO:0070918	production of small RNA involved in gene silencing by RNA	biological_process	0.3728	1	1	570	9	13972	comp15526_c1
GO:0071359	cellular response to dsRNA	biological_process	0.3728	1	1	570	9	13972	comp15526_c1
GO:0042995	cell projection	cellular_component	0.37452	1	5	570	106	13972	comp16681_c0,comp26160_c0,comp8967_c0,comp13216_c0,comp6875_c0
GO:0030658	transport vesicle membrane	cellular_component	0.37535	1	2	570	26	13972	comp13530_c0,comp17145_c0
GO:0005635	nuclear envelope	cellular_component	0.37634	1	4	570	80	13972	comp19572_c0,comp16026_c0,comp15544_c1,comp12797_c0
GO:0009705	plant-type vacuole membrane	cellular_component	0.37642	1	1	570	4	13972	comp12452_c0
GO:0017016	Ras GTPase binding	molecular_function	0.37648	1	1	570	11	13972	comp16681_c0
GO:0031267	small GTPase binding	molecular_function	0.37648	1	1	570	11	13972	comp16681_c0
GO:0001525	angiogenesis	biological_process	0.37797	1	1	570	7	13972	comp12974_c0
GO:0009581	detection of external stimulus	biological_process	0.37818	1	1	570	8	13972	comp16907_c0
GO:0048471	perinuclear region of cytoplasm	cellular_component	0.37935	1	2	570	22	13972	comp18156_c0,comp7279_c1
GO:0016423	tRNA (guanine) methyltransferase activity	molecular_function	0.37959	1	1	570	15	13972	comp119458_c0
GO:0007049	cell cycle	biological_process	0.3797	1	19	570	357	13972	comp18852_c0,comp17416_c0,comp18864_c0,comp19239_c0,comp15544_c1,comp7811_c1,comp18882_c0,comp17059_c0,comp7430_c0,comp15157_c1,comp6875_c0,comp12974_c0,comp14827_c0,comp7279_c0,comp16475_c0,comp6420_c0,comp11646_c0,comp12797_c0,comp17569_c0
GO:0009148	pyrimidine nucleoside triphosphate biosynthetic process	biological_process	0.38023	1	1	570	10	13972	comp18920_c0
GO:0010876	lipid localization	biological_process	0.38076	1	3	570	54	13972	comp19712_c0,comp7279_c1,comp16987_c0
GO:0006547	histidine metabolic process	biological_process	0.38192	1	2	570	26	13972	comp15181_c0,comp7253_c0
GO:0009075	histidine family amino acid metabolic process	biological_process	0.38192	1	2	570	26	13972	comp15181_c0,comp7253_c0
GO:0052803	imidazole-containing compound metabolic process	biological_process	0.38192	1	2	570	26	13972	comp15181_c0,comp7253_c0
GO:0006537	glutamate biosynthetic process	biological_process	0.38203	1	1	570	16	13972	comp7430_c0
GO:0009792	embryo development ending in birth or egg hatching	biological_process	0.38235	1	2	570	36	13972	comp7279_c1,comp18461_c0
GO:0071855	neuropeptide receptor binding	molecular_function	0.38264	1	1	570	8	13972	comp11306_c0
GO:0000079	regulation of cyclin-dependent protein kinase activity	biological_process	0.3829	1	2	570	23	13972	comp6420_c0,comp17416_c0
GO:0006071	glycerol metabolic process	biological_process	0.38319	1	1	570	12	13972	comp7503_c0
GO:0019400	alditol metabolic process	biological_process	0.38319	1	1	570	12	13972	comp7503_c0
GO:0016050	vesicle organization	biological_process	0.3835	1	1	570	17	13972	comp20187_c0
GO:0006050	mannosamine metabolic process	biological_process	0.38439	1	1	570	7	13972	comp15181_c0
GO:0006051	N-acetylmannosamine metabolic process	biological_process	0.38439	1	1	570	7	13972	comp15181_c0
GO:0047465	N-acylglucosamine-6-phosphate 2-epimerase activity	molecular_function	0.38439	1	1	570	7	13972	comp15181_c0
GO:0000902	cell morphogenesis	biological_process	0.3848	1	6	570	94	13972	comp16681_c0,comp7279_c0,comp12974_c0,comp7279_c1,comp15157_c0,comp17176_c0
GO:0042537	benzene-containing compound metabolic process	biological_process	0.38514	1	5	570	75	13972	comp39718_c0,comp21485_c0,comp7695_c0,comp7302_c0,comp18256_c0
GO:0019954	asexual reproduction	biological_process	0.38572	1	1	570	15	13972	comp15544_c1
GO:0030269	tetrahydromethanopterin S-methyltransferase activity	molecular_function	0.38638	1	1	570	16	13972	comp13712_c0
GO:0042086	5-methyl-5,6,7,8-tetrahydromethanopterin-dependent methyltransferase activity	molecular_function	0.38638	1	1	570	16	13972	comp13712_c0
GO:0006576	cellular biogenic amine metabolic process	biological_process	0.38691	1	11	570	191	13972	comp7302_c0,comp18461_c0,comp18941_c0,comp39718_c0,comp17944_c1,comp15181_c0,comp19239_c0,comp7309_c0,comp21485_c0,comp17944_c0,comp18256_c0
GO:0009068	aspartate family amino acid catabolic process	biological_process	0.38754	1	4	570	63	13972	comp39718_c0,comp21485_c0,comp7302_c0,comp18256_c0
GO:0006526	arginine biosynthetic process	biological_process	0.38767	1	1	570	11	13972	comp104338_c0
GO:0040035	hermaphrodite genitalia development	biological_process	0.38805	1	1	570	10	13972	comp18461_c0
GO:0035108	limb morphogenesis	biological_process	0.38942	1	1	570	5	13972	comp18156_c0
GO:0061025	membrane fusion	biological_process	0.3895	1	3	570	52	13972	comp13036_c0,comp5417_c0,comp18256_c0
GO:0031167	rRNA methylation	biological_process	0.38989	1	1	570	10	13972	comp7309_c0
GO:0009063	cellular amino acid catabolic process	biological_process	0.38996	1	7	570	133	13972	comp39718_c0,comp16568_c0,comp13854_c0,comp21485_c0,comp7695_c0,comp7302_c0,comp18256_c0
GO:0008233	peptidase activity	molecular_function	0.39084	1	36	570	711	13972	comp18015_c0,comp18557_c0,comp11764_c0,comp27357_c0,comp12220_c0,comp69737_c0,comp18290_c0,comp18228_c0,comp18075_c0,comp15958_c0,comp12260_c0,comp12152_c2,comp15889_c0,comp15209_c0,comp7428_c0,comp15577_c1,comp15268_c1,comp18813_c2,comp16401_c0,comp17936_c1,comp12648_c0,comp15526_c1,comp5777_c0,comp18960_c0,comp20702_c0,comp12650_c0,comp13137_c0,comp17309_c0,comp18520_c0,comp10875_c0,comp18156_c…
GO:0046655	folic acid metabolic process	biological_process	0.39132	1	2	570	35	13972	comp18847_c0,comp13712_c0
GO:0046656	folic acid biosynthetic process	biological_process	0.39132	1	2	570	35	13972	comp18847_c0,comp13712_c0
GO:0009058	biosynthetic process	biological_process	0.39178	1	201	570	4357	13972	comp6444_c0,comp18920_c0,comp18874_c0,comp12250_c0,comp28215_c0,comp18238_c0,comp7661_c0,comp12643_c0,comp18864_c0,comp7206_c0,comp19180_c0,comp12706_c1,comp104480_c0,comp11355_c0,comp11086_c0,comp7811_c1,comp18589_c0,comp18470_c2,comp14827_c0,comp19092_c0,comp12681_c1,comp6565_c0,comp18034_c0,comp17289_c3,comp17812_c1,comp12213_c0,comp16260_c1,comp7242_c0,comp7309_c0,comp18501_c2,comp14499_c0,co…
GO:0051020	GTPase binding	molecular_function	0.39194	1	1	570	13	13972	comp16681_c0
GO:0009295	nucleoid	cellular_component	0.39196	1	1	570	9	13972	comp11899_c0
GO:0006213	pyrimidine nucleoside metabolic process	biological_process	0.39205	1	2	570	23	13972	comp18920_c0,comp7253_c0
GO:0006446	regulation of translational initiation	biological_process	0.39262	1	5	570	91	13972	comp18903_c0,comp63691_c0,comp7276_c0,comp18813_c2,comp10875_c0
GO:0071842	cellular component organization at cellular level	biological_process	0.39328	1	48	570	1016	13972	comp20187_c0,comp18852_c0,comp17783_c0,comp16818_c0,comp19229_c0,comp18256_c0,comp16681_c0,comp17059_c0,comp17228_c0,comp17812_c1,comp13854_c0,comp16475_c0,comp16260_c1,comp7023_c0,comp18956_c0,comp15519_c0,comp7124_c0,comp12395_c0,comp15242_c1,comp16887_c0,comp18586_c0,comp15571_c0,comp7503_c0,comp15167_c0,comp62057_c0,comp19813_c0,comp8967_c0,comp19586_c0,comp15544_c1,comp12452_c0,comp18882_c0,…
GO:0046939	nucleotide phosphorylation	biological_process	0.39421	1	1	570	13	13972	comp18920_c0
GO:0045859	regulation of protein kinase activity	biological_process	0.3945	1	4	570	70	13972	comp7279_c0,comp6420_c0,comp17416_c0,comp7279_c1
GO:0042381	hemolymph coagulation	biological_process	0.39465	1	1	570	9	13972	comp18852_c0
GO:0048569	post-embryonic organ development	biological_process	0.39472	1	3	570	44	13972	comp17783_c0,comp13854_c0,comp15526_c1
GO:0043583	ear development	biological_process	0.39495	1	1	570	9	13972	comp18156_c0
GO:0006633	fatty acid biosynthetic process	biological_process	0.39514	1	8	570	130	13972	comp17921_c0,comp7302_c0,comp15504_c0,comp39718_c0,comp19541_c0,comp8967_c0,comp21485_c0,comp18256_c0
GO:0010033	response to organic substance	biological_process	0.39566	1	11	570	202	13972	comp7279_c1,comp7661_c0,comp16568_c0,comp18847_c0,comp7279_c0,comp17812_c1,comp16828_c2,comp19243_c0,comp29372_c0,comp15676_c0,comp15526_c1
GO:0031399	regulation of protein modification process	biological_process	0.39578	1	5	570	87	13972	comp7279_c0,comp6420_c0,comp17416_c0,comp12974_c0,comp7279_c1
GO:0007034	vacuolar transport	biological_process	0.39675	1	1	570	15	13972	comp12521_c1
GO:0009902	chloroplast relocation	biological_process	0.39744	1	1	570	7	13972	comp7446_c1
GO:0051644	plastid localization	biological_process	0.39744	1	1	570	7	13972	comp7446_c1
GO:0051667	establishment of plastid localization	biological_process	0.39744	1	1	570	7	13972	comp7446_c1
GO:0034660	ncRNA metabolic process	biological_process	0.39748	1	21	570	376	13972	comp7256_c0,comp15401_c0,comp28742_c0,comp19429_c0,comp17783_c0,comp21485_c0,comp19192_c0,comp18903_c0,comp16026_c0,comp18470_c2,comp7302_c0,comp39718_c0,comp13854_c0,comp18982_c0,comp119458_c0,comp16260_c1,comp7309_c0,comp7446_c1,comp7124_c0,comp18988_c0,comp17569_c0
GO:0071345	cellular response to cytokine stimulus	biological_process	0.39814	1	1	570	11	13972	comp7279_c0
GO:0046903	secretion	biological_process	0.3987	1	4	570	76	13972	comp28989_c0,comp7279_c0,comp17228_c0,comp7279_c1
GO:0009627	systemic acquired resistance	biological_process	0.39903	1	1	570	8	13972	comp15676_c0
GO:0008653	lipopolysaccharide metabolic process	biological_process	0.39927	1	8	570	102	13972	comp7303_c0,comp18034_c0,comp17059_c0,comp17915_c0,comp18219_c0,comp13208_c0,comp18238_c0,comp18200_c1
GO:0009103	lipopolysaccharide biosynthetic process	biological_process	0.39927	1	8	570	102	13972	comp7303_c0,comp18034_c0,comp17059_c0,comp17915_c0,comp18219_c0,comp13208_c0,comp18238_c0,comp18200_c1
GO:0022406	membrane docking	biological_process	0.39966	1	1	570	15	13972	comp28989_c0
GO:0048278	vesicle docking	biological_process	0.39966	1	1	570	15	13972	comp28989_c0
GO:0005186	pheromone activity	molecular_function	0.40016	1	3	570	37	13972	comp17306_c0,comp66972_c0,comp15178_c1
GO:0032592	integral to mitochondrial membrane	cellular_component	0.40025	1	1	570	12	13972	comp11443_c0
GO:0006498	N-terminal protein lipidation	biological_process	0.40026	1	1	570	10	13972	comp18874_c0
GO:0006499	N-terminal protein myristoylation	biological_process	0.40026	1	1	570	10	13972	comp18874_c0
GO:0018377	protein myristoylation	biological_process	0.40026	1	1	570	10	13972	comp18874_c0
GO:0016763	transferase activity, transferring pentosyl groups	molecular_function	0.40086	1	3	570	54	13972	comp19221_c0,comp17436_c0,comp63883_c0
GO:0008237	metallopeptidase activity	molecular_function	0.40106	1	8	570	125	13972	comp20702_c0,comp11764_c0,comp12220_c0,comp17309_c0,comp15209_c0,comp69737_c0,comp18156_c0,comp16401_c0
GO:0006959	humoral immune response	biological_process	0.40164	1	1	570	10	13972	comp18852_c0
GO:0005769	early endosome	cellular_component	0.40281	1	1	570	8	13972	comp18156_c0
GO:0042364	water-soluble vitamin biosynthetic process	biological_process	0.40286	1	9	570	168	13972	comp13712_c0,comp59908_c0,comp18864_c0,comp39718_c0,comp18847_c0,comp15181_c0,comp12141_c0,comp7383_c0,comp18501_c2
GO:0046434	organophosphate catabolic process	biological_process	0.40313	1	15	570	295	13972	comp16681_c0,comp11739_c0,comp19203_c0,comp7279_c1,comp16907_c0,comp7335_c0,comp39718_c0,comp15378_c0,comp16342_c0,comp7279_c0,comp19586_c0,comp7446_c1,comp13692_c0,comp12797_c0,comp21183_c0
GO:0007507	heart development	biological_process	0.4041	1	1	570	10	13972	comp18156_c0
GO:0016799	hydrolase activity, hydrolyzing N-glycosyl compounds	molecular_function	0.40429	1	1	570	12	13972	comp16006_c0
GO:0043086	negative regulation of catalytic activity	biological_process	0.4043	1	2	570	29	13972	comp16887_c0,comp7279_c1
GO:0015077	monovalent inorganic cation transmembrane transporter activity	molecular_function	0.40455	1	25	570	560	13972	comp8422_c0,comp7415_c0,comp17555_c2,comp15242_c0,comp16487_c0,comp17068_c1,comp15178_c1,comp5417_c0,comp18461_c0,comp14191_c0,comp15712_c0,comp12452_c0,comp15238_c0,comp17059_c0,comp13353_c1,comp18589_c0,comp12495_c0,comp18674_c1,comp12500_c0,comp14940_c0,comp17857_c0,comp11443_c0,comp18560_c2,comp19647_c0,comp13453_c0
GO:0004499	N,N-dimethylaniline monooxygenase activity	molecular_function	0.40483	1	1	570	7	13972	comp18256_c0
GO:0009896	positive regulation of catabolic process	biological_process	0.40564	1	2	570	39	13972	comp7178_c0,comp18988_c0
GO:0031331	positive regulation of cellular catabolic process	biological_process	0.40564	1	2	570	39	13972	comp7178_c0,comp18988_c0
GO:0009842	cyanelle	cellular_component	0.40579	1	1	570	10	13972	comp16737_c0
GO:0018874	benzoate metabolic process	biological_process	0.4061	1	4	570	59	13972	comp39718_c0,comp21485_c0,comp7302_c0,comp18256_c0
GO:0009698	phenylpropanoid metabolic process	biological_process	0.40629	1	2	570	29	13972	comp19003_c0,comp7661_c0
GO:0009699	phenylpropanoid biosynthetic process	biological_process	0.40629	1	2	570	29	13972	comp19003_c0,comp7661_c0
GO:0005227	calcium activated cation channel activity	molecular_function	0.40643	1	1	570	6	13972	comp18589_c0
GO:0015269	calcium-activated potassium channel activity	molecular_function	0.40643	1	1	570	6	13972	comp18589_c0
GO:0004828	serine-tRNA ligase activity	molecular_function	0.40672	1	2	570	32	13972	comp16026_c0,comp18988_c0
GO:0006434	seryl-tRNA aminoacylation	biological_process	0.40672	1	2	570	32	13972	comp16026_c0,comp18988_c0
GO:0031365	N-terminal protein amino acid modification	biological_process	0.40722	1	1	570	11	13972	comp18874_c0
GO:0009110	vitamin biosynthetic process	biological_process	0.40858	1	9	570	169	13972	comp13712_c0,comp59908_c0,comp18864_c0,comp39718_c0,comp18847_c0,comp15181_c0,comp12141_c0,comp7383_c0,comp18501_c2
GO:0007264	small GTPase mediated signal transduction	biological_process	0.40875	1	13	570	263	13972	comp16681_c0,comp18874_c0,comp11739_c0,comp7430_c0,comp6875_c0,comp17342_c0,comp15093_c0,comp18941_c0,comp15378_c0,comp19586_c0,comp7446_c1,comp19239_c0,comp12797_c0
GO:0008276	protein methyltransferase activity	molecular_function	0.40922	1	3	570	49	13972	comp6933_c0,comp16969_c0,comp7309_c0
GO:0005773	vacuole	cellular_component	0.40987	1	8	570	139	13972	comp8422_c0,comp18874_c0,comp17555_c2,comp12139_c0,comp12141_c0,comp19243_c0,comp12452_c0,comp7503_c0
GO:0030662	coated vesicle membrane	cellular_component	0.41082	1	3	570	41	13972	comp13530_c0,comp17145_c0,comp16394_c0
GO:0044106	cellular amine metabolic process	biological_process	0.41094	1	11	570	195	13972	comp7302_c0,comp18461_c0,comp18941_c0,comp39718_c0,comp17944_c1,comp15181_c0,comp19239_c0,comp7309_c0,comp21485_c0,comp17944_c0,comp18256_c0
GO:0046653	tetrahydrofolate metabolic process	biological_process	0.41189	1	1	570	16	13972	comp7695_c0
GO:0070569	uridylyltransferase activity	molecular_function	0.41438	1	1	570	7	13972	comp18608_c0
GO:0019222	regulation of metabolic process	biological_process	0.41464	1	85	570	1786	13972	comp17416_c0,comp12526_c0,comp104480_c0,comp11355_c0,comp18589_c0,comp7276_c0,comp18437_c1,comp6565_c0,comp13854_c0,comp7340_c0,comp16260_c1,comp19022_c0,comp7124_c0,comp16846_c0,comp18988_c0,comp14055_c0,comp14862_c0,comp10990_c0,comp16887_c0,comp18461_c0,comp19003_c0,comp14899_c0,comp17391_c0,comp19586_c0,comp13496_c0,comp18813_c2,comp15526_c1,comp17307_c0,comp12495_c0,comp10875_c0,comp18156_c0…
GO:0080090	regulation of primary metabolic process	biological_process	0.41529	1	79	570	1668	13972	comp17416_c0,comp12526_c0,comp104480_c0,comp18589_c0,comp7276_c0,comp18437_c1,comp6565_c0,comp13854_c0,comp7340_c0,comp16260_c1,comp7124_c0,comp16846_c0,comp18988_c0,comp14055_c0,comp14862_c0,comp10990_c0,comp18461_c0,comp19003_c0,comp14899_c0,comp17391_c0,comp19586_c0,comp13496_c0,comp18813_c2,comp15526_c1,comp17307_c0,comp12495_c0,comp10875_c0,comp18156_c0,comp18982_c0,comp12141_c0,comp12797_c0…
GO:0035091	phosphatidylinositol binding	molecular_function	0.41548	1	1	570	13	13972	comp16342_c0
GO:0016638	oxidoreductase activity, acting on the CH-NH2 group of donors	molecular_function	0.41552	1	3	570	45	13972	comp17174_c0,comp7430_c0,comp12395_c0
GO:0007281	germ cell development	biological_process	0.41582	1	1	570	13	13972	comp12797_c0
GO:0006270	DNA replication initiation	biological_process	0.41752	1	3	570	55	13972	comp7023_c0,comp19075_c0,comp15009_c1
GO:0006458	'de novo' protein folding	biological_process	0.41796	1	1	570	8	13972	comp19572_c0
GO:0051084	'de novo' posttranslational protein folding	biological_process	0.41796	1	1	570	8	13972	comp19572_c0
GO:0016054	organic acid catabolic process	biological_process	0.41797	1	8	570	162	13972	comp7695_c0,comp7302_c0,comp16568_c0,comp39718_c0,comp13854_c0,comp21485_c0,comp18256_c0,comp15676_c0
GO:0046395	carboxylic acid catabolic process	biological_process	0.41797	1	8	570	162	13972	comp7695_c0,comp7302_c0,comp16568_c0,comp39718_c0,comp13854_c0,comp21485_c0,comp18256_c0,comp15676_c0
GO:0030139	endocytic vesicle	cellular_component	0.41818	1	1	570	12	13972	comp16681_c0
GO:0008654	phospholipid biosynthetic process	biological_process	0.41868	1	5	570	70	13972	comp17783_c0,comp17812_c1,comp16260_c1,comp7446_c1,comp11086_c0
GO:0009615	response to virus	biological_process	0.42006	1	2	570	32	13972	comp15157_c1,comp15157_c0
GO:0032989	cellular component morphogenesis	biological_process	0.42127	1	6	570	102	13972	comp16681_c0,comp7279_c0,comp12974_c0,comp7279_c1,comp15157_c0,comp17176_c0
GO:0051213	dioxygenase activity	molecular_function	0.4214	1	3	570	51	13972	comp17921_c0,comp13163_c0,comp15676_c0
GO:0016740	transferase activity	molecular_function	0.42156	1	102	570	2080	13972	comp18920_c0,comp18874_c0,comp12250_c0,comp19161_c0,comp17812_c0,comp16006_c0,comp18238_c0,comp12643_c0,comp5290_c0,comp12706_c1,comp17488_c0,comp12299_c0,comp11086_c0,comp13144_c0,comp12704_c0,comp15727_c0,comp15737_c1,comp14827_c0,comp19092_c0,comp6565_c0,comp12260_c0,comp18034_c0,comp13025_c0,comp13854_c0,comp12213_c0,comp17812_c1,comp7340_c0,comp17614_c0,comp7242_c0,comp7309_c0,comp17219_c0,c…
GO:0045156	electron transporter, transferring electrons within the cyclic electron transport pathway of photosynthesis activity	molecular_function	0.42186	1	1	570	14	13972	comp17751_c0
GO:0008135	translation factor activity, nucleic acid binding	molecular_function	0.42198	1	8	570	148	13972	comp18903_c0,comp16690_c0,comp18901_c0,comp12064_c0,comp7276_c0,comp10875_c0,comp19586_c0,comp7446_c1
GO:0042597	periplasmic space	cellular_component	0.42233	1	2	570	26	13972	comp15273_c0,comp6875_c0
GO:0051716	cellular response to stimulus	biological_process	0.42238	1	67	570	1431	13972	comp16049_c0,comp18874_c0,comp15178_c1,comp11768_c0,comp12526_c0,comp6888_c0,comp12870_c0,comp12704_c0,comp12822_c0,comp17306_c0,comp15483_c0,comp17342_c0,comp14145_c0,comp20505_c0,comp18437_c1,comp13854_c0,comp17812_c1,comp12213_c0,comp7340_c0,comp16260_c1,comp15676_c0,comp133862_c0,comp19586_c0,comp18033_c0,comp16260_c0,comp13496_c0,comp66972_c0,comp15526_c1,comp7430_c0,comp18847_c0,comp18156_c…
GO:0001071	nucleic acid binding transcription factor activity	molecular_function	0.42312	1	25	570	514	13972	comp14862_c0,comp18747_c0,comp131091_c0,comp15892_c0,comp12337_c0,comp18461_c0,comp19003_c0,comp14899_c0,comp15181_c0,comp15544_c1,comp104480_c0,comp21955_c0,comp13496_c0,comp15268_c0,comp18256_c0,comp16401_c0,comp18589_c0,comp17307_c0,comp15972_c0,comp6565_c0,comp7340_c0,comp7383_c0,comp13182_c0,comp19121_c0,comp18988_c0
GO:0003700	sequence-specific DNA binding transcription factor activity	molecular_function	0.42312	1	25	570	514	13972	comp14862_c0,comp18747_c0,comp131091_c0,comp15892_c0,comp12337_c0,comp18461_c0,comp19003_c0,comp14899_c0,comp15181_c0,comp15544_c1,comp104480_c0,comp21955_c0,comp13496_c0,comp15268_c0,comp18256_c0,comp16401_c0,comp18589_c0,comp17307_c0,comp15972_c0,comp6565_c0,comp7340_c0,comp7383_c0,comp13182_c0,comp19121_c0,comp18988_c0
GO:0031323	regulation of cellular metabolic process	biological_process	0.42343	1	80	570	1697	13972	comp17416_c0,comp12526_c0,comp104480_c0,comp18589_c0,comp7276_c0,comp18437_c1,comp6565_c0,comp13854_c0,comp7340_c0,comp16260_c1,comp7124_c0,comp16846_c0,comp18988_c0,comp14055_c0,comp14862_c0,comp10990_c0,comp18461_c0,comp19003_c0,comp14899_c0,comp17391_c0,comp19586_c0,comp13496_c0,comp18813_c2,comp15526_c1,comp17307_c0,comp12495_c0,comp10875_c0,comp18156_c0,comp18982_c0,comp12141_c0,comp12797_c0…
GO:0030312	external encapsulating structure	cellular_component	0.42617	1	16	570	300	13972	comp6190_c0,comp16788_c2,comp15157_c1,comp15178_c0,comp18097_c0,comp6875_c0,comp19092_c0,comp7503_c0,comp15093_c0,comp19003_c0,comp15574_c0,comp16475_c0,comp15273_c0,comp18075_c0,comp11355_c0,comp15157_c0
GO:0051259	protein oligomerization	biological_process	0.4264	1	2	570	24	13972	comp15165_c0,comp15093_c0
GO:0009611	response to wounding	biological_process	0.42649	1	5	570	101	13972	comp7279_c0,comp18852_c0,comp7178_c0,comp7279_c1,comp7661_c0
GO:0004857	enzyme inhibitor activity	molecular_function	0.42745	1	6	570	123	13972	comp12292_c0,comp12526_c0,comp16887_c0,comp17436_c0,comp7279_c1,comp14044_c0
GO:0030133	transport vesicle	cellular_component	0.42994	1	2	570	30	13972	comp13530_c0,comp17145_c0
GO:0005515	protein binding	molecular_function	0.43027	1	121	570	2509	13972	comp6444_c0,comp19349_c0,comp11764_c0,comp17416_c0,comp15153_c0,comp15178_c1,comp11768_c0,comp104480_c0,comp16998_c0,comp12870_c0,comp8230_c0,comp13144_c0,comp17306_c0,comp18589_c0,comp15483_c0,comp29329_c0,comp19386_c0,comp18437_c1,comp12096_c1,comp12213_c0,comp7340_c0,comp16260_c1,comp16632_c1,comp18956_c0,comp15519_c0,comp13359_c0,comp17219_c0,comp12395_c0,comp41426_c0,comp295602_c0,comp7173_c…
GO:0051262	protein tetramerization	biological_process	0.43127	1	1	570	7	13972	comp15093_c0
GO:0006432	phenylalanyl-tRNA aminoacylation	biological_process	0.4313	1	1	570	14	13972	comp18470_c2
GO:0016614	oxidoreductase activity, acting on CH-OH group of donors	molecular_function	0.43192	1	14	570	225	13972	comp19203_c0,comp7302_c0,comp12414_c0,comp18864_c0,comp7206_c0,comp39718_c0,comp11646_c0,comp12141_c0,comp18813_c2,comp21485_c0,comp7441_c0,comp7383_c0,comp18501_c2,comp18256_c0
GO:0030151	molybdenum ion binding	molecular_function	0.43196	1	1	570	12	13972	comp7532_c0
GO:0032506	cytokinetic process	biological_process	0.43203	1	1	570	15	13972	comp15544_c1
GO:0048645	organ formation	biological_process	0.43213	1	1	570	11	13972	comp15526_c1
GO:0034097	response to cytokine stimulus	biological_process	0.43265	1	1	570	13	13972	comp7279_c0
GO:0005520	insulin-like growth factor binding	molecular_function	0.43653	1	1	570	8	13972	comp16778_c0
GO:0016942	insulin-like growth factor binding protein complex	cellular_component	0.43653	1	1	570	8	13972	comp16778_c0
GO:0030880	RNA polymerase complex	cellular_component	0.43707	1	7	570	121	13972	comp18124_c0,comp16408_c0,comp12250_c0,comp15712_c0,comp17903_c0,comp28742_c0,comp19075_c0
GO:0003682	chromatin binding	molecular_function	0.4373	1	4	570	65	13972	comp19491_c0,comp12797_c0,comp18483_c1,comp14738_c0
GO:0005247	voltage-gated chloride channel activity	molecular_function	0.43799	1	1	570	11	13972	comp18347_c3
GO:0005254	chloride channel activity	molecular_function	0.43799	1	1	570	11	13972	comp18347_c3
GO:0051238	sequestering of metal ion	biological_process	0.43855	1	1	570	8	13972	comp12452_c0
GO:0043647	inositol phosphate metabolic process	biological_process	0.43969	1	1	570	8	13972	comp7661_c0
GO:0008113	peptide-methionine (S)-S-oxide reductase activity	molecular_function	0.43987	1	1	570	11	13972	comp18994_c0
GO:0044070	regulation of anion transport	biological_process	0.43993	1	1	570	11	13972	comp12279_c0
GO:0005618	cell wall	cellular_component	0.44055	1	7	570	128	13972	comp19003_c0,comp15574_c0,comp15157_c1,comp11355_c0,comp19092_c0,comp7503_c0,comp15157_c0
GO:0010109	regulation of photosynthesis	biological_process	0.44083	1	1	570	12	13972	comp18862_c0
GO:0016831	carboxy-lyase activity	molecular_function	0.44128	1	4	570	68	13972	comp17857_c0,comp15181_c0,comp16678_c0,comp7161_c0
GO:0005667	transcription factor complex	cellular_component	0.44136	1	30	570	613	13972	comp14862_c0,comp104024_c0,comp18747_c0,comp15892_c0,comp28742_c0,comp12337_c0,comp18461_c0,comp19003_c0,comp14899_c0,comp15181_c0,comp15544_c1,comp104480_c0,comp21955_c0,comp15712_c0,comp13496_c0,comp19075_c0,comp18256_c0,comp16401_c0,comp18589_c0,comp17307_c0,comp15972_c0,comp18437_c1,comp6565_c0,comp16408_c0,comp7340_c0,comp12797_c0,comp7383_c0,comp13182_c0,comp19121_c0,comp18988_c0
GO:0006611	protein export from nucleus	biological_process	0.4415	1	1	570	7	13972	comp12797_c0
GO:0043169	cation binding	molecular_function	0.44319	1	92	570	1968	13972	comp18347_c3,comp18874_c0,comp18015_c0,comp13366_c0,comp11764_c0,comp17145_c0,comp7161_c0,comp15178_c1,comp5417_c0,comp11355_c0,comp15791_c0,comp12870_c0,comp12822_c0,comp17306_c0,comp18589_c0,comp15415_c0,comp12844_c0,comp15483_c0,comp15737_c1,comp18470_c2,comp17289_c3,comp7340_c0,comp7242_c0,comp18560_c2,comp17219_c0,comp14055_c0,comp5534_c0,comp10990_c0,comp16487_c0,comp15401_c0,comp19523_c0,c…
GO:0019838	growth factor binding	molecular_function	0.44357	1	1	570	9	13972	comp16778_c0
GO:0006413	translational initiation	biological_process	0.4439	1	6	570	119	13972	comp18903_c0,comp63691_c0,comp7276_c0,comp18813_c2,comp10875_c0,comp15526_c1
GO:0043549	regulation of kinase activity	biological_process	0.44399	1	4	570	75	13972	comp7279_c0,comp6420_c0,comp17416_c0,comp7279_c1
GO:0051338	regulation of transferase activity	biological_process	0.44399	1	4	570	75	13972	comp7279_c0,comp6420_c0,comp17416_c0,comp7279_c1
GO:0043603	cellular amide metabolic process	biological_process	0.4444	1	5	570	92	13972	comp18156_c0,comp13137_c0,comp15737_c1,comp17903_c0,comp16006_c0
GO:0016055	Wnt receptor signaling pathway	biological_process	0.44478	1	3	570	51	13972	comp12213_c0,comp14191_c0,comp20048_c0
GO:0031969	chloroplast membrane	cellular_component	0.44591	1	1	570	11	13972	comp16818_c0
GO:0016879	ligase activity, forming carbon-nitrogen bonds	molecular_function	0.4474	1	12	570	226	13972	comp18015_c0,comp14499_c0,comp17306_c0,comp7369_c0,comp15483_c0,comp17903_c0,comp19429_c0,comp15156_c0,comp18562_c0,comp7253_c0,comp12870_c0,comp15485_c0
GO:0030425	dendrite	cellular_component	0.44795	1	1	570	14	13972	comp16681_c0
GO:2000113	negative regulation of cellular macromolecule biosynthetic process	biological_process	0.44818	1	5	570	89	13972	comp63691_c0,comp12141_c0,comp18813_c2,comp16846_c0,comp15972_c0
GO:0003714	transcription corepressor activity	molecular_function	0.4482	1	1	570	9	13972	comp15972_c0
GO:0016036	cellular response to phosphate starvation	biological_process	0.44867	1	1	570	9	13972	comp13496_c0
GO:0009914	hormone transport	biological_process	0.44911	1	1	570	10	13972	comp13854_c0
GO:0045158	electron transporter, transferring electrons within cytochrome b6/f complex of photosystem II activity	molecular_function	0.45106	1	1	570	9	13972	comp18124_c0
GO:0022622	root system development	biological_process	0.45139	1	2	570	26	13972	comp13854_c0,comp7503_c0
GO:0048364	root development	biological_process	0.45139	1	2	570	26	13972	comp13854_c0,comp7503_c0
GO:0019363	pyridine nucleotide biosynthetic process	biological_process	0.45232	1	1	570	12	13972	comp13692_c0
GO:0042170	plastid membrane	cellular_component	0.45243	1	1	570	12	13972	comp16818_c0
GO:0009147	pyrimidine nucleoside triphosphate metabolic process	biological_process	0.45244	1	1	570	11	13972	comp18920_c0
GO:0006821	chloride transport	biological_process	0.4527	1	1	570	12	13972	comp18347_c3
GO:0015108	chloride transmembrane transporter activity	molecular_function	0.4527	1	1	570	12	13972	comp18347_c3
GO:0030430	host cell cytoplasm	cellular_component	0.45428	1	1	570	19	13972	comp12337_c0
GO:0015459	potassium channel regulator activity	molecular_function	0.4545	1	1	570	13	13972	comp16778_c0
GO:0019870	potassium channel inhibitor activity	molecular_function	0.4545	1	1	570	13	13972	comp16778_c0
GO:0006222	UMP biosynthetic process	biological_process	0.45457	1	1	570	7	13972	comp7253_c0
GO:0046049	UMP metabolic process	biological_process	0.45457	1	1	570	7	13972	comp7253_c0
GO:0000023	maltose metabolic process	biological_process	0.45475	1	1	570	9	13972	comp16907_c0
GO:0009218	pyrimidine ribonucleotide metabolic process	biological_process	0.45497	1	2	570	27	13972	comp18920_c0,comp7253_c0
GO:0009220	pyrimidine ribonucleotide biosynthetic process	biological_process	0.45497	1	2	570	27	13972	comp18920_c0,comp7253_c0
GO:0010558	negative regulation of macromolecule biosynthetic process	biological_process	0.45595	1	5	570	91	13972	comp63691_c0,comp12141_c0,comp18813_c2,comp16846_c0,comp15972_c0
GO:0010181	FMN binding	molecular_function	0.45691	1	2	570	38	13972	comp16572_c1,comp16572_c0
GO:0008092	cytoskeletal protein binding	molecular_function	0.45841	1	20	570	426	13972	comp15242_c1,comp16887_c0,comp15571_c0,comp19813_c0,comp18427_c0,comp19229_c0,comp18256_c0,comp7377_c0,comp41757_c0,comp12836_c1,comp17228_c0,comp43695_c0,comp10875_c0,comp16475_c0,comp18956_c0,comp18883_c0,comp15519_c0,comp17222_c0,comp21183_c0,comp12395_c0
GO:0007606	sensory perception of chemical stimulus	biological_process	0.45894	1	1	570	15	13972	comp18847_c0
GO:0051094	positive regulation of developmental process	biological_process	0.45933	1	2	570	27	13972	comp7279_c0,comp12974_c0
GO:0009395	phospholipid catabolic process	biological_process	0.45984	1	2	570	24	13972	comp7335_c0,comp16342_c0
GO:0055082	cellular chemical homeostasis	biological_process	0.46039	1	4	570	73	13972	comp15392_c0,comp12452_c0,comp16907_c0,comp10875_c0
GO:0060173	limb development	biological_process	0.46056	1	1	570	6	13972	comp18156_c0
GO:0006366	transcription from RNA polymerase II promoter	biological_process	0.46118	1	17	570	342	13972	comp12250_c0,comp8201_c0,comp17416_c0,comp28742_c0,comp17391_c0,comp15181_c0,comp15712_c0,comp19075_c0,comp12452_c0,comp17059_c0,comp17903_c0,comp15972_c0,comp18502_c0,comp11646_c0,comp7023_c0,comp11978_c0,comp14055_c0
GO:0003712	transcription cofactor activity	molecular_function	0.46162	1	14	570	280	13972	comp17059_c0,comp104024_c0,comp8201_c0,comp17416_c0,comp15972_c0,comp17391_c0,comp7023_c0,comp11646_c0,comp18502_c0,comp15181_c0,comp11978_c0,comp12797_c0,comp12452_c0,comp14055_c0
GO:0006944	cellular membrane fusion	biological_process	0.46246	1	1	570	19	13972	comp5417_c0
GO:0000989	transcription factor binding transcription factor activity	molecular_function	0.46319	1	14	570	281	13972	comp17059_c0,comp104024_c0,comp8201_c0,comp17416_c0,comp15972_c0,comp17391_c0,comp7023_c0,comp11646_c0,comp18502_c0,comp15181_c0,comp11978_c0,comp12797_c0,comp12452_c0,comp14055_c0
GO:2000026	regulation of multicellular organismal development	biological_process	0.46385	1	5	570	84	13972	comp16681_c0,comp7279_c0,comp13854_c0,comp17812_c1,comp12974_c0
GO:0032505	reproduction of a single-celled organism	biological_process	0.46391	1	1	570	15	13972	comp15544_c1
GO:0044406	adhesion to host	biological_process	0.46506	1	1	570	12	13972	comp26160_c0
GO:0051825	adhesion to other organism involved in symbiotic interaction	biological_process	0.46506	1	1	570	12	13972	comp26160_c0
GO:0016838	carbon-oxygen lyase activity, acting on phosphates	molecular_function	0.46635	1	1	570	12	13972	comp7309_c0
GO:0016620	oxidoreductase activity, acting on the aldehyde or oxo group of donors, NAD or NADP as acceptor	molecular_function	0.46648	1	3	570	61	13972	comp15165_c0,comp18865_c0,comp7383_c0
GO:0048806	genitalia development	biological_process	0.46654	1	1	570	12	13972	comp18461_c0
GO:0030414	peptidase inhibitor activity	molecular_function	0.46691	1	4	570	81	13972	comp16887_c0,comp17436_c0,comp7279_c1,comp14044_c0
GO:0050497	transferase activity, transferring alkylthio groups	molecular_function	0.46796	1	1	570	12	13972	comp18847_c0
GO:0050524	coenzyme-B sulfoethylthiotransferase activity	molecular_function	0.46796	1	1	570	12	13972	comp18847_c0
GO:0008146	sulfotransferase activity	molecular_function	0.468	1	1	570	12	13972	comp14062_c0
GO:0004526	ribonuclease P activity	molecular_function	0.46832	1	1	570	11	13972	comp13854_c0
GO:0006835	dicarboxylic acid transport	biological_process	0.46884	1	1	570	15	13972	comp16681_c0
GO:0031327	negative regulation of cellular biosynthetic process	biological_process	0.47028	1	5	570	94	13972	comp63691_c0,comp12141_c0,comp18813_c2,comp16846_c0,comp15972_c0
GO:0033865	nucleoside bisphosphate metabolic process	biological_process	0.47186	1	1	570	15	13972	comp59908_c0
GO:0033875	ribonucleoside bisphosphate metabolic process	biological_process	0.47186	1	1	570	15	13972	comp59908_c0
GO:0034032	purine nucleoside bisphosphate metabolic process	biological_process	0.47186	1	1	570	15	13972	comp59908_c0
GO:0022415	viral reproductive process	biological_process	0.47225	1	18	570	359	13972	comp18586_c0,comp20974_c0,comp62057_c0,comp5678_c0,comp6883_c0,comp7813_c0,comp18256_c0,comp16401_c0,comp18903_c0,comp7303_c0,comp23441_c0,comp15392_c0,comp19611_c0,comp5271_c0,comp18862_c0,comp11914_c0,comp13036_c0,comp12797_c0
GO:0004252	serine-type endopeptidase activity	molecular_function	0.47253	1	9	570	165	13972	comp18015_c0,comp12152_c2,comp15889_c0,comp15577_c1,comp18124_c0,comp15268_c1,comp18075_c0,comp14821_c0,comp12648_c0
GO:0019073	viral DNA genome packaging	biological_process	0.47357	1	1	570	9	13972	comp5271_c0
GO:0009890	negative regulation of biosynthetic process	biological_process	0.47391	1	5	570	95	13972	comp63691_c0,comp12141_c0,comp18813_c2,comp16846_c0,comp15972_c0
GO:0016903	oxidoreductase activity, acting on the aldehyde or oxo group of donors	molecular_function	0.47461	1	4	570	84	13972	comp15165_c0,comp18865_c0,comp7383_c0,comp7499_c0
GO:0009737	response to abscisic acid stimulus	biological_process	0.47527	1	1	570	14	13972	comp15676_c0
GO:0030677	ribonuclease P complex	cellular_component	0.47531	1	1	570	12	13972	comp13854_c0
GO:0046872	metal ion binding	molecular_function	0.47571	1	89	570	1918	13972	comp18347_c3,comp18874_c0,comp18015_c0,comp13366_c0,comp11764_c0,comp17145_c0,comp7161_c0,comp15178_c1,comp5417_c0,comp11355_c0,comp15791_c0,comp12870_c0,comp12822_c0,comp17306_c0,comp18589_c0,comp15415_c0,comp12844_c0,comp15483_c0,comp15737_c1,comp18470_c2,comp17289_c3,comp7340_c0,comp7242_c0,comp18560_c2,comp17219_c0,comp14055_c0,comp5534_c0,comp10990_c0,comp16487_c0,comp15401_c0,comp19523_c0,c…
GO:0001664	G-protein coupled receptor binding	molecular_function	0.47599	1	1	570	12	13972	comp11306_c0
GO:0004871	signal transducer activity	molecular_function	0.47605	1	9	570	195	13972	comp18874_c0,comp131091_c0,comp18173_c0,comp7695_c0,comp11768_c0,comp18847_c0,comp16828_c2,comp12797_c0,comp15268_c0
GO:0060089	molecular transducer activity	molecular_function	0.47605	1	9	570	195	13972	comp18874_c0,comp131091_c0,comp18173_c0,comp7695_c0,comp11768_c0,comp18847_c0,comp16828_c2,comp12797_c0,comp15268_c0
GO:0004017	adenylate kinase activity	molecular_function	0.47753	1	1	570	18	13972	comp17174_c0
GO:0006777	Mo-molybdopterin cofactor biosynthetic process	biological_process	0.47805	1	1	570	10	13972	comp6437_c0
GO:0019720	Mo-molybdopterin cofactor metabolic process	biological_process	0.47805	1	1	570	10	13972	comp6437_c0
GO:0061134	peptidase regulator activity	molecular_function	0.47844	1	4	570	82	13972	comp16887_c0,comp17436_c0,comp7279_c1,comp14044_c0
GO:0016471	vacuolar proton-transporting V-type ATPase complex	cellular_component	0.47851	1	1	570	15	13972	comp17555_c2
GO:0008170	N-methyltransferase activity	molecular_function	0.47885	1	2	570	34	13972	comp7309_c0,comp17569_c0
GO:0048522	positive regulation of cellular process	biological_process	0.47944	1	12	570	260	13972	comp17059_c0,comp10990_c0,comp7279_c1,comp20313_c1,comp18156_c0,comp7279_c0,comp92397_c0,comp7023_c0,comp7178_c0,comp19022_c0,comp12797_c0,comp18988_c0
GO:0003724	RNA helicase activity	molecular_function	0.48001	1	6	570	81	13972	comp18941_c0,comp7430_c0,comp19572_c0,comp19239_c0,comp12797_c0,comp18437_c1
GO:0043604	amide biosynthetic process	biological_process	0.48107	1	2	570	36	13972	comp15737_c1,comp17903_c0
GO:0043190	ATP-binding cassette (ABC) transporter complex	cellular_component	0.48383	1	1	570	16	13972	comp18200_c1
GO:0006898	receptor-mediated endocytosis	biological_process	0.48496	1	1	570	16	13972	comp18461_c0
GO:0005047	signal recognition particle binding	molecular_function	0.48533	1	1	570	15	13972	comp16907_c0
GO:0005785	signal recognition particle receptor complex	cellular_component	0.48533	1	1	570	15	13972	comp16907_c0
GO:0008033	tRNA processing	biological_process	0.48605	1	8	570	149	13972	comp39718_c0,comp119458_c0,comp13854_c0,comp16260_c1,comp21485_c0,comp19192_c0,comp7302_c0,comp19429_c0
GO:0000988	protein binding transcription factor activity	molecular_function	0.48614	1	17	570	343	13972	comp104024_c0,comp8201_c0,comp17416_c0,comp17391_c0,comp15181_c0,comp12452_c0,comp18256_c0,comp17059_c0,comp15972_c0,comp7023_c0,comp18502_c0,comp11646_c0,comp11978_c0,comp12797_c0,comp19121_c0,comp13182_c0,comp14055_c0
GO:0019028	viral capsid	cellular_component	0.48636	1	22	570	457	13972	comp47774_c0,comp7369_c0,comp8201_c0,comp129144_c0,comp15178_c1,comp11455_c0,comp17570_c0,comp17984_c0,comp17668_c0,comp14191_c0,comp17915_c0,comp66972_c0,comp15018_c0,comp5777_c0,comp14975_c0,comp7191_c0,comp17115_c0,comp20749_c0,comp5271_c0,comp19243_c0,comp7383_c0,comp18284_c0
GO:0038023	signaling receptor activity	molecular_function	0.48721	1	6	570	116	13972	comp18847_c0,comp16828_c2,comp131091_c0,comp18173_c0,comp15268_c0,comp11768_c0
GO:0006405	RNA export from nucleus	biological_process	0.48784	1	1	570	20	13972	comp12797_c0
GO:0051301	cell division	biological_process	0.48882	1	6	570	119	13972	comp17059_c0,comp7430_c0,comp15544_c1,comp19239_c0,comp12797_c0,comp14827_c0
GO:0003727	single-stranded RNA binding	molecular_function	0.48887	1	1	570	12	13972	comp7695_c0
GO:0033124	regulation of GTP catabolic process	biological_process	0.48919	1	3	570	58	13972	comp15378_c0,comp16681_c0,comp11739_c0
GO:0043087	regulation of GTPase activity	biological_process	0.48919	1	3	570	58	13972	comp15378_c0,comp16681_c0,comp11739_c0
GO:0019064	viral entry into host cell via membrane fusion with the plasma membrane	biological_process	0.48934	1	2	570	33	13972	comp13036_c0,comp18256_c0
GO:0046500	S-adenosylmethionine metabolic process	biological_process	0.48953	1	2	570	35	13972	comp19003_c0,comp7309_c0
GO:0009512	cytochrome b6f complex	cellular_component	0.48967	1	2	570	23	13972	comp18124_c0,comp15195_c0
GO:0030136	clathrin-coated vesicle	cellular_component	0.48992	1	1	570	16	13972	comp18156_c0
GO:0015085	calcium ion transmembrane transporter activity	molecular_function	0.49009	1	1	570	20	13972	comp10875_c0
GO:0044432	endoplasmic reticulum part	cellular_component	0.49085	1	9	570	187	13972	comp11306_c0,comp13137_c0,comp7279_c1,comp16907_c0,comp13854_c0,comp7279_c0,comp15241_c0,comp27542_c0,comp16998_c0
GO:0030334	regulation of cell migration	biological_process	0.49141	1	1	570	18	13972	comp16681_c0
GO:2000145	regulation of cell motility	biological_process	0.49141	1	1	570	18	13972	comp16681_c0
GO:0008565	protein transporter activity	molecular_function	0.49175	1	3	570	59	13972	comp15241_c0,comp15273_c0,comp12323_c0
GO:0009118	regulation of nucleoside metabolic process	biological_process	0.49222	1	3	570	59	13972	comp15378_c0,comp16681_c0,comp11739_c0
GO:0030811	regulation of nucleotide catabolic process	biological_process	0.49222	1	3	570	59	13972	comp15378_c0,comp16681_c0,comp11739_c0
GO:0033121	regulation of purine nucleotide catabolic process	biological_process	0.49222	1	3	570	59	13972	comp15378_c0,comp16681_c0,comp11739_c0
GO:0006479	protein methylation	biological_process	0.49301	1	4	570	78	13972	comp6933_c0,comp16969_c0,comp7309_c0,comp15526_c1
GO:0008213	protein alkylation	biological_process	0.49301	1	4	570	78	13972	comp6933_c0,comp16969_c0,comp7309_c0,comp15526_c1
GO:0000278	mitotic cell cycle	biological_process	0.49408	1	5	570	101	13972	comp17059_c0,comp18852_c0,comp12797_c0,comp18882_c0,comp17569_c0
GO:0048514	blood vessel morphogenesis	biological_process	0.49511	1	1	570	12	13972	comp12974_c0
GO:0004478	methionine adenosyltransferase activity	molecular_function	0.49521	1	1	570	18	13972	comp19003_c0
GO:0033993	response to lipid	biological_process	0.49562	1	3	570	55	13972	comp16828_c2,comp29372_c0,comp15676_c0
GO:0005216	ion channel activity	molecular_function	0.49686	1	14	570	297	13972	comp18347_c3,comp7415_c0,comp13353_c1,comp18589_c0,comp16487_c0,comp12279_c0,comp17068_c1,comp15178_c1,comp5417_c0,comp10875_c0,comp18461_c0,comp12500_c0,comp14191_c0,comp18560_c2
GO:0022838	substrate-specific channel activity	molecular_function	0.49686	1	14	570	297	13972	comp18347_c3,comp7415_c0,comp13353_c1,comp18589_c0,comp16487_c0,comp12279_c0,comp17068_c1,comp15178_c1,comp5417_c0,comp10875_c0,comp18461_c0,comp12500_c0,comp14191_c0,comp18560_c2
GO:0000981	sequence-specific DNA binding RNA polymerase II transcription factor activity	molecular_function	0.49867	1	2	570	36	13972	comp131091_c0,comp15268_c0
GO:0005758	mitochondrial intermembrane space	cellular_component	0.49956	1	1	570	19	13972	comp17219_c0
GO:0031970	organelle envelope lumen	cellular_component	0.49956	1	1	570	19	13972	comp17219_c0
GO:1901136	carbohydrate derivative catabolic process	biological_process	0.50038	1	13	570	274	13972	comp16681_c0,comp11739_c0,comp19203_c0,comp7279_c1,comp16907_c0,comp39718_c0,comp15378_c0,comp7279_c0,comp19586_c0,comp7446_c1,comp17672_c0,comp12797_c0,comp21183_c0
GO:0016407	acetyltransferase activity	molecular_function	0.50062	1	3	570	67	13972	comp18173_c0,comp14929_c0,comp104338_c0
GO:0048563	post-embryonic organ morphogenesis	biological_process	0.50065	1	1	570	14	13972	comp15526_c1
GO:0051240	positive regulation of multicellular organismal process	biological_process	0.50144	1	1	570	14	13972	comp18461_c0
GO:0048518	positive regulation of biological process	biological_process	0.50149	1	14	570	311	13972	comp17059_c0,comp10990_c0,comp12974_c0,comp7279_c1,comp18461_c0,comp20313_c1,comp18156_c0,comp7279_c0,comp92397_c0,comp7023_c0,comp12797_c0,comp7178_c0,comp19022_c0,comp18988_c0
GO:0009639	response to red or far red light	biological_process	0.50232	1	1	570	15	13972	comp7446_c1
GO:0003013	circulatory system process	biological_process	0.50276	1	1	570	20	13972	comp18156_c0
GO:0008015	blood circulation	biological_process	0.50276	1	1	570	20	13972	comp18156_c0
GO:0012505	endomembrane system	cellular_component	0.50309	1	15	570	315	13972	comp19572_c0,comp16026_c0,comp13137_c0,comp17145_c0,comp7279_c1,comp16394_c0,comp16907_c0,comp18156_c0,comp13530_c0,comp15241_c0,comp7279_c0,comp17718_c1,comp15544_c1,comp19647_c0,comp12797_c0
GO:0009496	plastoquinol--plastocyanin reductase activity	molecular_function	0.50427	1	1	570	10	13972	comp15195_c0
GO:0052880	oxidoreductase activity, acting on diphenols and related substances as donors, with copper protein as acceptor	molecular_function	0.50427	1	1	570	10	13972	comp15195_c0
GO:0030117	membrane coat	cellular_component	0.50504	1	5	570	72	13972	comp13530_c0,comp17718_c1,comp17145_c0,comp16394_c0,comp19838_c0
GO:0048475	coated membrane	cellular_component	0.50504	1	5	570	72	13972	comp13530_c0,comp17718_c1,comp17145_c0,comp16394_c0,comp19838_c0
GO:0009967	positive regulation of signal transduction	biological_process	0.50527	1	1	570	18	13972	comp18156_c0
GO:0010647	positive regulation of cell communication	biological_process	0.50527	1	1	570	18	13972	comp18156_c0
GO:0023056	positive regulation of signaling	biological_process	0.50527	1	1	570	18	13972	comp18156_c0
GO:0043064	flagellum organization	biological_process	0.50544	1	1	570	19	13972	comp8967_c0
GO:0043112	receptor metabolic process	biological_process	0.50642	1	1	570	14	13972	comp18156_c0
GO:0030248	cellulose binding	molecular_function	0.50656	1	2	570	27	13972	comp18666_c0,comp18848_c0
GO:0008443	phosphofructokinase activity	molecular_function	0.50711	1	1	570	11	13972	comp18874_c0
GO:0004386	helicase activity	molecular_function	0.50727	1	18	570	311	13972	comp15401_c0,comp17172_c3,comp15209_c0,comp14899_c0,comp19239_c0,comp12119_c2,comp18903_c0,comp19572_c0,comp7430_c0,comp12495_c0,comp15972_c0,comp229045_c0,comp18437_c1,comp17015_c0,comp18941_c0,comp13032_c1,comp26232_c0,comp12797_c0
GO:0015276	ligand-gated ion channel activity	molecular_function	0.5075	1	1	570	15	13972	comp10875_c0
GO:0022834	ligand-gated channel activity	molecular_function	0.5075	1	1	570	15	13972	comp10875_c0
GO:0005768	endosome	cellular_component	0.50754	1	2	570	39	13972	comp18156_c0,comp12521_c1
GO:0001568	blood vessel development	biological_process	0.50761	1	1	570	13	13972	comp12974_c0
GO:0001944	vasculature development	biological_process	0.50761	1	1	570	13	13972	comp12974_c0
GO:0006508	proteolysis	biological_process	0.50792	1	35	570	698	13972	comp18331_c1,comp18015_c0,comp18557_c0,comp27357_c0,comp12220_c0,comp69737_c0,comp18290_c0,comp18228_c0,comp18075_c0,comp15958_c0,comp12260_c0,comp12152_c2,comp15889_c0,comp15209_c0,comp7279_c1,comp15167_c0,comp15577_c1,comp15268_c1,comp16401_c0,comp17936_c1,comp12648_c0,comp5777_c0,comp18960_c0,comp20702_c0,comp12650_c0,comp17309_c0,comp18520_c0,comp18156_c0,comp18124_c0,comp7279_c0,comp16919_c0…
GO:0051270	regulation of cellular component movement	biological_process	0.50811	1	1	570	20	13972	comp16681_c0
GO:0071310	cellular response to organic substance	biological_process	0.50873	1	5	570	106	13972	comp7279_c0,comp16828_c2,comp15676_c0,comp7279_c1,comp15526_c1
GO:0042819	vitamin B6 biosynthetic process	biological_process	0.50893	1	1	570	15	13972	comp15181_c0
GO:0005759	mitochondrial matrix	cellular_component	0.51094	1	2	570	36	13972	comp7695_c0,comp7302_c0
GO:0009893	positive regulation of metabolic process	biological_process	0.51111	1	9	570	199	13972	comp10990_c0,comp12974_c0,comp7279_c1,comp18156_c0,comp7279_c0,comp7023_c0,comp7178_c0,comp12797_c0,comp18988_c0
GO:0009132	nucleoside diphosphate metabolic process	biological_process	0.51137	1	1	570	16	13972	comp18920_c0
GO:0046982	protein heterodimerization activity	molecular_function	0.51159	1	2	570	38	13972	comp15181_c0,comp17903_c0
GO:0000272	polysaccharide catabolic process	biological_process	0.51173	1	1	570	14	13972	comp15153_c0
GO:0009173	pyrimidine ribonucleoside monophosphate metabolic process	biological_process	0.51179	1	1	570	9	13972	comp7253_c0
GO:0009174	pyrimidine ribonucleoside monophosphate biosynthetic process	biological_process	0.51179	1	1	570	9	13972	comp7253_c0
GO:1900542	regulation of purine nucleotide metabolic process	biological_process	0.51194	1	3	570	62	13972	comp15378_c0,comp16681_c0,comp11739_c0
GO:0035107	appendage morphogenesis	biological_process	0.51245	1	1	570	10	13972	comp18156_c0
GO:0005811	lipid particle	cellular_component	0.51292	1	1	570	20	13972	comp12974_c0
GO:0005213	structural constituent of chorion	molecular_function	0.5132	1	3	570	50	13972	comp6190_c0,comp16475_c0,comp18097_c0
GO:0016877	ligase activity, forming carbon-sulfur bonds	molecular_function	0.51591	1	1	570	13	13972	comp18098_c1
GO:0015947	methane metabolic process	biological_process	0.51614	1	2	570	43	13972	comp19003_c0,comp13712_c0
GO:0043446	cellular alkane metabolic process	biological_process	0.51614	1	2	570	43	13972	comp19003_c0,comp13712_c0
GO:0007219	Notch signaling pathway	biological_process	0.51653	1	1	570	16	13972	comp17143_c0
GO:0072528	pyrimidine-containing compound biosynthetic process	biological_process	0.51676	1	3	570	52	13972	comp18920_c0,comp15181_c0,comp7253_c0
GO:0005083	small GTPase regulator activity	molecular_function	0.51797	1	3	570	57	13972	comp15378_c0,comp16681_c0,comp11739_c0
GO:0061024	membrane organization	biological_process	0.51806	1	6	570	123	13972	comp17783_c0,comp16260_c1,comp7446_c1,comp13036_c0,comp5417_c0,comp18256_c0
GO:0001933	negative regulation of protein phosphorylation	biological_process	0.51886	1	1	570	15	13972	comp12974_c0
GO:0042326	negative regulation of phosphorylation	biological_process	0.51886	1	1	570	15	13972	comp12974_c0
GO:0008340	determination of adult lifespan	biological_process	0.51891	1	1	570	13	13972	comp18461_c0
GO:0015267	channel activity	molecular_function	0.51944	1	14	570	301	13972	comp18347_c3,comp7415_c0,comp13353_c1,comp18589_c0,comp16487_c0,comp12279_c0,comp17068_c1,comp15178_c1,comp5417_c0,comp10875_c0,comp18461_c0,comp12500_c0,comp14191_c0,comp18560_c2
GO:0022803	passive transmembrane transporter activity	molecular_function	0.51944	1	14	570	301	13972	comp18347_c3,comp7415_c0,comp13353_c1,comp18589_c0,comp16487_c0,comp12279_c0,comp17068_c1,comp15178_c1,comp5417_c0,comp10875_c0,comp18461_c0,comp12500_c0,comp14191_c0,comp18560_c2
GO:0046039	GTP metabolic process	biological_process	0.51967	1	8	570	179	13972	comp15378_c0,comp16681_c0,comp18920_c0,comp11739_c0,comp19586_c0,comp7446_c1,comp12797_c0,comp16907_c0
GO:0044421	extracellular region part	cellular_component	0.52011	1	16	570	351	13972	comp18747_c0,comp12337_c0,comp62057_c0,comp18461_c0,comp19003_c0,comp15181_c0,comp21955_c0,comp18256_c0,comp16401_c0,comp12822_c0,comp16778_c0,comp18059_c0,comp6565_c0,comp7178_c0,comp7383_c0,comp18988_c0
GO:0007304	chorion-containing eggshell formation	biological_process	0.52171	1	3	570	51	13972	comp6190_c0,comp16475_c0,comp18097_c0
GO:0019204	nucleotide phosphatase activity	molecular_function	0.52182	1	2	570	28	13972	comp19572_c0,comp19239_c0
GO:0006281	DNA repair	biological_process	0.52281	1	14	570	269	13972	comp11439_c0,comp13003_c0,comp14145_c0,comp15209_c0,comp12337_c0,comp15972_c0,comp18437_c1,comp133862_c0,comp16408_c0,comp5271_c0,comp18033_c0,comp13496_c0,comp12870_c0,comp15630_c0
GO:0006865	amino acid transport	biological_process	0.52339	1	1	570	15	13972	comp16681_c0
GO:0048608	reproductive structure development	biological_process	0.52339	1	6	570	98	13972	comp17783_c0,comp17059_c0,comp13854_c0,comp7253_c0,comp18461_c0,comp15526_c1
GO:0061458	reproductive system development	biological_process	0.52339	1	6	570	98	13972	comp17783_c0,comp17059_c0,comp13854_c0,comp7253_c0,comp18461_c0,comp15526_c1
GO:0044237	cellular metabolic process	biological_process	0.52354	1	306	570	6875	13972	comp18331_c1,comp18874_c0,comp15153_c0,comp12643_c0,comp18864_c0,comp104480_c0,comp11355_c0,comp11086_c0,comp12521_c1,comp12844_c0,comp19092_c0,comp12681_c1,comp6565_c0,comp17289_c3,comp17812_c1,comp16260_c1,comp7242_c0,comp15676_c0,comp18501_c2,comp14499_c0,comp52063_c0,comp18216_c1,comp19429_c0,comp17124_c1,comp16568_c0,comp200231_c0,comp15485_c0,comp12180_c0,comp16665_c0,comp7430_c0,comp7503_c…
GO:0019861	flagellum	cellular_component	0.5236	1	2	570	47	13972	comp8967_c0,comp13216_c0
GO:0031419	cobalamin binding	molecular_function	0.52397	1	1	570	13	13972	comp19541_c0
GO:0006040	amino sugar metabolic process	biological_process	0.5242	1	3	570	48	13972	comp15181_c0,comp17672_c0,comp7441_c0
GO:0004488	methylenetetrahydrofolate dehydrogenase (NADP+) activity	molecular_function	0.52462	1	1	570	13	13972	comp12141_c0
GO:0030260	entry into host cell	biological_process	0.52485	1	2	570	35	13972	comp13036_c0,comp18256_c0
GO:0044409	entry into host	biological_process	0.52485	1	2	570	35	13972	comp13036_c0,comp18256_c0
GO:0046718	viral entry into host cell	biological_process	0.52485	1	2	570	35	13972	comp13036_c0,comp18256_c0
GO:0051806	entry into cell of other organism involved in symbiotic interaction	biological_process	0.52485	1	2	570	35	13972	comp13036_c0,comp18256_c0
GO:0051828	entry into other organism involved in symbiotic interaction	biological_process	0.52485	1	2	570	35	13972	comp13036_c0,comp18256_c0
GO:0060255	regulation of macromolecule metabolic process	biological_process	0.5255	1	76	570	1632	13972	comp17416_c0,comp104480_c0,comp11355_c0,comp18589_c0,comp7276_c0,comp18437_c1,comp6565_c0,comp13854_c0,comp7340_c0,comp16260_c1,comp7124_c0,comp16846_c0,comp18988_c0,comp14055_c0,comp14862_c0,comp10990_c0,comp18461_c0,comp19003_c0,comp14899_c0,comp17391_c0,comp19586_c0,comp13496_c0,comp18813_c2,comp15526_c1,comp17307_c0,comp12495_c0,comp10875_c0,comp18156_c0,comp18982_c0,comp12141_c0,comp12797_c0…
GO:0010259	multicellular organismal aging	biological_process	0.52927	1	1	570	14	13972	comp18461_c0
GO:0030703	eggshell formation	biological_process	0.53087	1	3	570	52	13972	comp6190_c0,comp16475_c0,comp18097_c0
GO:0006221	pyrimidine nucleotide biosynthetic process	biological_process	0.53105	1	2	570	32	13972	comp18920_c0,comp7253_c0
GO:0031090	organelle membrane	cellular_component	0.53131	1	25	570	530	13972	comp8422_c0,comp18874_c0,comp17555_c2,comp17145_c0,comp7279_c1,comp16907_c0,comp16818_c0,comp15273_c0,comp29771_c0,comp12452_c0,comp16681_c0,comp12139_c0,comp13137_c0,comp12279_c0,comp7302_c0,comp16394_c0,comp18156_c0,comp13530_c0,comp15241_c0,comp14940_c0,comp7279_c0,comp17718_c1,comp11443_c0,comp19243_c0,comp19647_c0
GO:0007399	nervous system development	biological_process	0.5315	1	4	570	88	13972	comp16681_c0,comp7279_c0,comp7279_c1,comp17569_c0
GO:0005740	mitochondrial envelope	cellular_component	0.53175	1	10	570	230	13972	comp16681_c0,comp12279_c0,comp7302_c0,comp20313_c1,comp14940_c0,comp15273_c0,comp11443_c0,comp29771_c0,comp15712_c0,comp17219_c0
GO:0019899	enzyme binding	molecular_function	0.533	1	5	570	115	13972	comp16681_c0,comp7279_c0,comp6420_c0,comp17416_c0,comp7279_c1
GO:0008060	ARF GTPase activator activity	molecular_function	0.53393	1	1	570	13	13972	comp11739_c0
GO:0032312	regulation of ARF GTPase activity	biological_process	0.53393	1	1	570	13	13972	comp11739_c0
GO:0009725	response to hormone stimulus	biological_process	0.53422	1	5	570	102	13972	comp16568_c0,comp16828_c2,comp29372_c0,comp15676_c0,comp7661_c0
GO:0005786	signal recognition particle, endoplasmic reticulum targeting	cellular_component	0.53523	1	1	570	18	13972	comp16907_c0
GO:0009654	oxygen evolving complex	cellular_component	0.53562	1	4	570	77	13972	comp18862_c0,comp12844_c0,comp18857_c0,comp12302_c0
GO:0009129	pyrimidine nucleoside monophosphate metabolic process	biological_process	0.53614	1	1	570	10	13972	comp7253_c0
GO:0009130	pyrimidine nucleoside monophosphate biosynthetic process	biological_process	0.53614	1	1	570	10	13972	comp7253_c0
GO:0051239	regulation of multicellular organismal process	biological_process	0.53651	1	6	570	128	13972	comp16681_c0,comp7279_c0,comp13854_c0,comp17812_c1,comp12974_c0,comp18461_c0
GO:0006388	tRNA splicing, via endonucleolytic cleavage and ligation	biological_process	0.53698	1	1	570	9	13972	comp19192_c0
GO:0022610	biological adhesion	biological_process	0.53937	1	5	570	124	13972	comp16681_c0,comp12317_c0,comp26160_c0,comp7178_c0,comp18988_c0
GO:0032270	positive regulation of cellular protein metabolic process	biological_process	0.54061	1	2	570	51	13972	comp7279_c0,comp7279_c1
GO:0032940	secretion by cell	biological_process	0.54167	1	3	570	68	13972	comp28989_c0,comp7279_c0,comp7279_c1
GO:0044451	nucleoplasm part	cellular_component	0.54195	1	42	570	907	13972	comp12250_c0,comp18747_c0,comp15892_c0,comp8201_c0,comp17416_c0,comp104480_c0,comp21955_c0,comp15712_c0,comp19075_c0,comp18256_c0,comp17059_c0,comp18589_c0,comp18437_c1,comp6565_c0,comp7340_c0,comp7023_c0,comp11978_c0,comp7383_c0,comp18988_c0,comp14055_c0,comp104024_c0,comp14862_c0,comp28742_c0,comp12337_c0,comp18461_c0,comp19003_c0,comp14899_c0,comp17391_c0,comp15544_c1,comp15181_c0,comp13496_c0…
GO:0016840	carbon-nitrogen lyase activity	molecular_function	0.5426	1	1	570	18	13972	comp21265_c0
GO:0005577	fibrinogen complex	cellular_component	0.54288	1	1	570	23	13972	comp7178_c0
GO:0005654	nucleoplasm	cellular_component	0.54333	1	43	570	930	13972	comp12250_c0,comp18747_c0,comp15892_c0,comp8201_c0,comp17416_c0,comp104480_c0,comp21955_c0,comp15712_c0,comp19075_c0,comp18256_c0,comp17059_c0,comp18589_c0,comp18437_c1,comp6565_c0,comp7340_c0,comp7023_c0,comp11978_c0,comp7383_c0,comp18988_c0,comp14055_c0,comp104024_c0,comp14862_c0,comp28742_c0,comp12337_c0,comp18461_c0,comp19003_c0,comp14899_c0,comp17391_c0,comp15544_c1,comp15181_c0,comp13496_c0…
GO:0090305	nucleic acid phosphodiester bond hydrolysis	biological_process	0.54525	1	1	570	19	13972	comp16408_c0
GO:0071013	catalytic step 2 spliceosome	cellular_component	0.54549	1	1	570	18	13972	comp15392_c0
GO:0007154	cell communication	biological_process	0.54612	1	49	570	1123	13972	comp16049_c0,comp18874_c0,comp11739_c0,comp131091_c0,comp20048_c0,comp15178_c1,comp11768_c0,comp16828_c2,comp12526_c0,comp14191_c0,comp19239_c0,comp17143_c0,comp6888_c0,comp12704_c0,comp16681_c0,comp12822_c0,comp17306_c0,comp18173_c0,comp15483_c0,comp6875_c0,comp17342_c0,comp15093_c0,comp7340_c0,comp12213_c0,comp104024_c0,comp7279_c1,comp19586_c0,comp13496_c0,comp66972_c0,comp12452_c0,comp15268_c…
GO:0044703	multi-organism reproductive process	biological_process	0.54626	1	18	570	378	13972	comp18586_c0,comp20974_c0,comp62057_c0,comp5678_c0,comp6883_c0,comp7813_c0,comp18256_c0,comp16401_c0,comp18903_c0,comp7303_c0,comp23441_c0,comp15392_c0,comp19611_c0,comp5271_c0,comp18862_c0,comp11914_c0,comp13036_c0,comp12797_c0
GO:0000975	regulatory region DNA binding	molecular_function	0.54653	1	1	570	13	13972	comp15972_c0
GO:0001067	regulatory region nucleic acid binding	molecular_function	0.54653	1	1	570	13	13972	comp15972_c0
GO:0044212	transcription regulatory region DNA binding	molecular_function	0.54653	1	1	570	13	13972	comp15972_c0
GO:0008150	biological_process	biological_process	0.54664	1	463	570	10869	13972	comp18331_c1,comp18874_c0,comp18557_c0,comp12415_c0,comp15153_c0,comp5417_c0,comp12643_c0,comp7499_c0,comp18864_c0,comp18290_c0,comp104480_c0,comp6888_c0,comp18075_c0,comp11355_c0,comp44312_c0,comp11086_c0,comp12521_c1,comp77291_c0,comp15924_c0,comp12822_c0,comp12844_c0,comp15958_c0,comp19092_c0,comp12681_c1,comp6565_c0,comp17289_c3,comp17812_c1,comp16260_c1,comp7242_c0,comp15519_c0,comp15676_c0,…
GO:0006650	glycerophospholipid metabolic process	biological_process	0.54677	1	4	570	69	13972	comp16690_c0,comp23441_c0,comp8967_c0,comp15093_c1
GO:0008238	exopeptidase activity	molecular_function	0.54729	1	5	570	95	13972	comp12260_c0,comp18124_c0,comp16919_c0,comp12650_c0,comp7428_c0
GO:0009414	response to water deprivation	biological_process	0.54748	1	1	570	17	13972	comp39718_c0
GO:0051247	positive regulation of protein metabolic process	biological_process	0.54782	1	2	570	52	13972	comp7279_c0,comp7279_c1
GO:0005746	mitochondrial respiratory chain	cellular_component	0.54899	1	2	570	33	13972	comp14940_c0,comp7302_c0
GO:0030707	ovarian follicle cell development	biological_process	0.54908	1	3	570	54	13972	comp6190_c0,comp16475_c0,comp18097_c0
GO:0045934	negative regulation of nucleobase-containing compound metabolic process	biological_process	0.54931	1	5	570	101	13972	comp12292_c0,comp12526_c0,comp12141_c0,comp16846_c0,comp15972_c0
GO:0051172	negative regulation of nitrogen compound metabolic process	biological_process	0.54931	1	5	570	101	13972	comp12292_c0,comp12526_c0,comp12141_c0,comp16846_c0,comp15972_c0
GO:0071900	regulation of protein serine/threonine kinase activity	biological_process	0.55328	1	2	570	36	13972	comp6420_c0,comp17416_c0
GO:0005516	calmodulin binding	molecular_function	0.55349	1	2	570	35	13972	comp18589_c0,comp16632_c1
GO:0006284	base-excision repair	biological_process	0.5538	1	1	570	16	13972	comp18033_c0
GO:0010498	proteasomal protein catabolic process	biological_process	0.55395	1	3	570	52	13972	comp7279_c0,comp7279_c1,comp15167_c0
GO:0010043	response to zinc ion	biological_process	0.55491	1	1	570	17	13972	comp7503_c0
GO:0051171	regulation of nitrogen compound metabolic process	biological_process	0.55751	1	66	570	1439	13972	comp17416_c0,comp12526_c0,comp104480_c0,comp18589_c0,comp18437_c1,comp6565_c0,comp13854_c0,comp7340_c0,comp16260_c1,comp7124_c0,comp16846_c0,comp18988_c0,comp14055_c0,comp14862_c0,comp10990_c0,comp18461_c0,comp19003_c0,comp14899_c0,comp17391_c0,comp13496_c0,comp15526_c1,comp17307_c0,comp12495_c0,comp18982_c0,comp12141_c0,comp12797_c0,comp14738_c0,comp11739_c0,comp18747_c0,comp18901_c0,comp8201_c0…
GO:0005575	cellular_component	cellular_component	0.55783	1	384	570	8912	13972	comp18874_c0,comp19728_c0,comp15153_c0,comp5417_c0,comp12643_c0,comp18864_c0,comp7164_c0,comp11899_c0,comp104480_c0,comp21618_c0,comp6888_c0,comp18075_c0,comp11355_c0,comp11086_c0,comp12521_c1,comp15924_c0,comp12822_c0,comp12844_c0,comp19092_c0,comp12681_c1,comp6565_c0,comp17289_c3,comp17812_c1,comp16260_c1,comp14499_c0,comp14780_c1,comp19429_c0,comp15175_c0,comp200231_c0,comp17061_c0,comp15485_c…
GO:0080129	proteasome core complex assembly	biological_process	0.55985	1	1	570	16	13972	comp19243_c0
GO:0006302	double-strand break repair	biological_process	0.5599	1	2	570	32	13972	comp15972_c0,comp15630_c0
GO:0008080	N-acetyltransferase activity	molecular_function	0.56018	1	2	570	46	13972	comp18173_c0,comp104338_c0
GO:0016568	chromatin modification	biological_process	0.56071	1	4	570	93	13972	comp12141_c0,comp18483_c1,comp14738_c0,comp15526_c1
GO:0016755	transferase activity, transferring amino-acyl groups	molecular_function	0.56101	1	1	570	21	13972	comp15737_c1
GO:0040029	regulation of gene expression, epigenetic	biological_process	0.56129	1	4	570	69	13972	comp12141_c0,comp11355_c0,comp18771_c1,comp15526_c1
GO:0044242	cellular lipid catabolic process	biological_process	0.5614	1	3	570	56	13972	comp7335_c0,comp16342_c0,comp15676_c0
GO:0008236	serine-type peptidase activity	molecular_function	0.56185	1	11	570	234	13972	comp18015_c0,comp12152_c2,comp27357_c0,comp15958_c0,comp15889_c0,comp15577_c1,comp18124_c0,comp15268_c1,comp18075_c0,comp14821_c0,comp12648_c0
GO:0017171	serine hydrolase activity	molecular_function	0.56185	1	11	570	234	13972	comp18015_c0,comp12152_c2,comp27357_c0,comp15958_c0,comp15889_c0,comp15577_c1,comp18124_c0,comp15268_c1,comp18075_c0,comp14821_c0,comp12648_c0
GO:0006396	RNA processing	biological_process	0.5625	1	23	570	478	13972	comp17822_c0,comp15401_c0,comp28742_c0,comp19429_c0,comp17783_c0,comp17984_c0,comp200231_c0,comp21485_c0,comp19192_c0,comp15526_c1,comp17228_c0,comp15392_c0,comp7302_c0,comp39718_c0,comp13530_c0,comp13854_c0,comp119458_c0,comp16260_c1,comp18866_c0,comp7309_c0,comp7446_c1,comp18568_c0,comp17569_c0
GO:1901070	guanosine-containing compound biosynthetic process	biological_process	0.56258	1	1	570	21	13972	comp18920_c0
GO:0009072	aromatic amino acid family metabolic process	biological_process	0.56383	1	10	570	207	13972	comp7302_c0,comp18461_c0,comp39718_c0,comp17944_c1,comp12213_c0,comp15181_c0,comp7309_c0,comp21485_c0,comp18256_c0,comp17944_c0
GO:0042157	lipoprotein metabolic process	biological_process	0.56423	1	3	570	54	13972	comp19712_c0,comp18874_c0,comp16987_c0
GO:0006352	DNA-dependent transcription, initiation	biological_process	0.56468	1	6	570	122	13972	comp15712_c0,comp28742_c0,comp19121_c0,comp13182_c0,comp19075_c0,comp18256_c0
GO:0005543	phospholipid binding	molecular_function	0.56622	1	3	570	69	13972	comp7303_c0,comp16342_c0,comp14302_c0
GO:0000122	negative regulation of transcription from RNA polymerase II promoter	biological_process	0.56727	1	1	570	16	13972	comp15972_c0
GO:0010629	negative regulation of gene expression	biological_process	0.5682	1	5	570	102	13972	comp12141_c0,comp16846_c0,comp12974_c0,comp15972_c0,comp15526_c1
GO:0048736	appendage development	biological_process	0.56927	1	1	570	11	13972	comp18156_c0
GO:0016624	oxidoreductase activity, acting on the aldehyde or oxo group of donors, disulfide as acceptor	molecular_function	0.57434	1	1	570	16	13972	comp7499_c0
GO:0010604	positive regulation of macromolecule metabolic process	biological_process	0.5747	1	7	570	156	13972	comp18156_c0,comp7279_c0,comp10990_c0,comp7023_c0,comp12797_c0,comp12974_c0,comp7279_c1
GO:0040012	regulation of locomotion	biological_process	0.57574	1	1	570	26	13972	comp16681_c0
GO:0097285	cell-type specific apoptotic process	biological_process	0.57664	1	1	570	14	13972	comp17903_c0
GO:0019087	transformation of host cell by virus	biological_process	0.57737	1	1	570	19	13972	comp19611_c0
GO:0006833	water transport	biological_process	0.57801	1	1	570	12	13972	comp17812_c1
GO:0042044	fluid transport	biological_process	0.57801	1	1	570	12	13972	comp17812_c1
GO:0016742	hydroxymethyl-, formyl- and related transferase activity	molecular_function	0.57903	1	1	570	17	13972	comp7695_c0
GO:0016866	intramolecular transferase activity	molecular_function	0.58053	1	4	570	97	13972	comp17124_c1,comp6444_c0,comp18284_c0,comp16907_c0
GO:0016782	transferase activity, transferring sulfur-containing groups	molecular_function	0.58066	1	2	570	35	13972	comp18847_c0,comp14062_c0
GO:0050793	regulation of developmental process	biological_process	0.58074	1	5	570	99	13972	comp16681_c0,comp7279_c0,comp13854_c0,comp17812_c1,comp12974_c0
GO:0030176	integral to endoplasmic reticulum membrane	cellular_component	0.58102	1	2	570	42	13972	comp7279_c0,comp7279_c1
GO:0009166	nucleotide catabolic process	biological_process	0.58154	1	11	570	253	13972	comp16681_c0,comp11739_c0,comp7279_c1,comp16907_c0,comp15378_c0,comp7279_c0,comp19586_c0,comp7446_c1,comp12797_c0,comp13692_c0,comp21183_c0
GO:0006769	nicotinamide metabolic process	biological_process	0.58156	1	1	570	11	13972	comp16006_c0
GO:0040011	locomotion	biological_process	0.58268	1	5	570	119	13972	comp16681_c0,comp13036_c0,comp18256_c0,comp11768_c0,comp5678_c0
GO:0004549	tRNA-specific ribonuclease activity	molecular_function	0.58372	1	1	570	13	13972	comp13854_c0
GO:0004872	receptor activity	molecular_function	0.58381	1	6	570	127	13972	comp18847_c0,comp16828_c2,comp131091_c0,comp18173_c0,comp15268_c0,comp11768_c0
GO:0048646	anatomical structure formation involved in morphogenesis	biological_process	0.58388	1	9	570	184	13972	comp6190_c0,comp16681_c0,comp18156_c0,comp7279_c0,comp16475_c0,comp18097_c0,comp12974_c0,comp7279_c1,comp15526_c1
GO:0051656	establishment of organelle localization	biological_process	0.5845	1	1	570	19	13972	comp7446_c1
GO:0007600	sensory perception	biological_process	0.58464	1	1	570	28	13972	comp18847_c0
GO:0009749	response to glucose stimulus	biological_process	0.58522	1	1	570	17	13972	comp19243_c0
GO:0044429	mitochondrial part	cellular_component	0.58542	1	11	570	261	13972	comp16681_c0,comp12279_c0,comp7695_c0,comp7302_c0,comp20313_c1,comp14940_c0,comp15273_c0,comp11443_c0,comp15712_c0,comp29771_c0,comp17219_c0
GO:0032403	protein complex binding	molecular_function	0.58683	1	1	570	15	13972	comp12974_c0
GO:0031325	positive regulation of cellular metabolic process	biological_process	0.58761	1	8	570	190	13972	comp18156_c0,comp7279_c0,comp10990_c0,comp7023_c0,comp12797_c0,comp7178_c0,comp7279_c1,comp18988_c0
GO:0008677	2-dehydropantoate 2-reductase activity	molecular_function	0.58801	1	1	570	15	13972	comp39718_c0
GO:0000279	M phase	biological_process	0.58836	1	5	570	111	13972	comp17059_c0,comp18852_c0,comp12797_c0,comp18882_c0,comp17569_c0
GO:0044431	Golgi apparatus part	cellular_component	0.59013	1	4	570	81	13972	comp41426_c0,comp17718_c1,comp19647_c0,comp12521_c1
GO:0051704	multi-organism process	biological_process	0.59025	1	53	570	1123	13972	comp19221_c0,comp26160_c0,comp5678_c0,comp17984_c0,comp12706_c1,comp12526_c0,comp6888_c0,comp6883_c0,comp18256_c0,comp63883_c0,comp7303_c0,comp18903_c0,comp17059_c0,comp15157_c1,comp12139_c0,comp17228_c0,comp114802_c0,comp18674_c1,comp12711_c0,comp18862_c0,comp7253_c0,comp15676_c0,comp16681_c1,comp16710_c0,comp19413_c0,comp18586_c0,comp19523_c0,comp16737_c0,comp12337_c0,comp20974_c0,comp15167_c0,…
GO:0007283	spermatogenesis	biological_process	0.59307	1	5	570	96	13972	comp15586_c0,comp12797_c0,comp11978_c0,comp82767_c0,comp18461_c0
GO:0000724	double-strand break repair via homologous recombination	biological_process	0.59496	1	1	570	14	13972	comp15972_c0
GO:0000725	recombinational repair	biological_process	0.59496	1	1	570	14	13972	comp15972_c0
GO:0016044	cellular membrane organization	biological_process	0.59696	1	4	570	90	13972	comp17783_c0,comp16260_c1,comp7446_c1,comp5417_c0
GO:1901292	nucleoside phosphate catabolic process	biological_process	0.59708	1	11	570	255	13972	comp16681_c0,comp11739_c0,comp7279_c1,comp16907_c0,comp15378_c0,comp7279_c0,comp19586_c0,comp7446_c1,comp12797_c0,comp13692_c0,comp21183_c0
GO:0019866	organelle inner membrane	cellular_component	0.59716	1	7	570	164	13972	comp16681_c0,comp14940_c0,comp16818_c0,comp15273_c0,comp11443_c0,comp29771_c0,comp7302_c0
GO:0051606	detection of stimulus	biological_process	0.59729	1	1	570	13	13972	comp16907_c0
GO:0009228	thiamine biosynthetic process	biological_process	0.5975	1	1	570	16	13972	comp15181_c0
GO:0022890	inorganic cation transmembrane transporter activity	molecular_function	0.59793	1	27	570	657	13972	comp8422_c0,comp7415_c0,comp17555_c2,comp15242_c0,comp16487_c0,comp17068_c1,comp15178_c1,comp5417_c0,comp18461_c0,comp14191_c0,comp15712_c0,comp12452_c0,comp15238_c0,comp17059_c0,comp13353_c1,comp18589_c0,comp12495_c0,comp6875_c0,comp10875_c0,comp18674_c1,comp12500_c0,comp14940_c0,comp17857_c0,comp11443_c0,comp18560_c2,comp19647_c0,comp13453_c0
GO:0019219	regulation of nucleobase-containing compound metabolic process	biological_process	0.59921	1	65	570	1431	13972	comp17416_c0,comp12526_c0,comp104480_c0,comp18589_c0,comp18437_c1,comp6565_c0,comp13854_c0,comp7340_c0,comp7124_c0,comp16846_c0,comp18988_c0,comp14055_c0,comp14862_c0,comp10990_c0,comp18461_c0,comp19003_c0,comp14899_c0,comp17391_c0,comp13496_c0,comp15526_c1,comp17307_c0,comp12495_c0,comp18982_c0,comp12141_c0,comp12797_c0,comp14738_c0,comp11739_c0,comp18747_c0,comp18901_c0,comp8201_c0,comp15892_c0…
GO:0006305	DNA alkylation	biological_process	0.59933	1	2	570	32	13972	comp11355_c0,comp18771_c1
GO:0006306	DNA methylation	biological_process	0.59933	1	2	570	32	13972	comp11355_c0,comp18771_c1
GO:0044728	DNA methylation or demethylation	biological_process	0.59933	1	2	570	32	13972	comp11355_c0,comp18771_c1
GO:0035194	posttranscriptional gene silencing by RNA	biological_process	0.59944	1	1	570	14	13972	comp15526_c1
GO:0004568	chitinase activity	molecular_function	0.60023	1	1	570	17	13972	comp17672_c0
GO:0006032	chitin catabolic process	biological_process	0.60023	1	1	570	17	13972	comp17672_c0
GO:0046348	amino sugar catabolic process	biological_process	0.60023	1	1	570	17	13972	comp17672_c0
GO:1901072	glucosamine-containing compound catabolic process	biological_process	0.60023	1	1	570	17	13972	comp17672_c0
GO:0032259	methylation	biological_process	0.60074	1	7	570	156	13972	comp6933_c0,comp16969_c0,comp7309_c0,comp11355_c0,comp17219_c0,comp18771_c1,comp15526_c1
GO:0016485	protein processing	biological_process	0.60162	1	2	570	41	13972	comp18156_c0,comp13137_c0
GO:0014070	response to organic cyclic compound	biological_process	0.60209	1	3	570	60	13972	comp16828_c2,comp15676_c0,comp15526_c1
GO:0005509	calcium ion binding	molecular_function	0.60288	1	7	570	168	13972	comp12822_c0,comp7279_c0,comp18862_c0,comp12844_c0,comp18857_c0,comp7279_c1,comp12302_c0
GO:0030867	rough endoplasmic reticulum membrane	cellular_component	0.60336	1	1	570	21	13972	comp16907_c0
GO:0005795	Golgi stack	cellular_component	0.60475	1	1	570	19	13972	comp12521_c1
GO:0000910	cytokinesis	biological_process	0.60555	1	2	570	50	13972	comp17059_c0,comp15544_c1
GO:0007165	signal transduction	biological_process	0.60583	1	45	570	1057	13972	comp16049_c0,comp18874_c0,comp11739_c0,comp131091_c0,comp20048_c0,comp15178_c1,comp11768_c0,comp16828_c2,comp12526_c0,comp14191_c0,comp19239_c0,comp17143_c0,comp6888_c0,comp16681_c0,comp12822_c0,comp17306_c0,comp18173_c0,comp15483_c0,comp6875_c0,comp17342_c0,comp15093_c0,comp7340_c0,comp12213_c0,comp104024_c0,comp7279_c1,comp19586_c0,comp66972_c0,comp15268_c0,comp15526_c1,comp7430_c0,comp7695_c0,…
GO:0009791	post-embryonic development	biological_process	0.60645	1	8	570	160	13972	comp17059_c0,comp7279_c1,comp18461_c0,comp17783_c0,comp13854_c0,comp19586_c0,comp7253_c0,comp15526_c1
GO:0042816	vitamin B6 metabolic process	biological_process	0.60677	1	1	570	17	13972	comp15181_c0
GO:0043229	intracellular organelle	cellular_component	0.60703	1	219	570	4979	13972	comp6444_c0,comp18874_c0,comp19708_c0,comp12250_c0,comp19728_c0,comp17145_c0,comp15153_c0,comp28215_c0,comp12643_c0,comp17751_c0,comp18864_c0,comp7206_c0,comp7164_c0,comp17984_c0,comp11899_c0,comp104480_c0,comp16998_c0,comp12521_c1,comp18589_c0,comp14827_c0,comp19092_c0,comp16394_c0,comp12681_c1,comp6565_c0,comp17812_c1,comp12213_c0,comp16260_c1,comp19997_c0,comp19022_c0,comp17219_c0,comp15586_c0…
GO:0043543	protein acylation	biological_process	0.60717	1	1	570	24	13972	comp18874_c0
GO:0044456	synapse part	cellular_component	0.60745	1	1	570	16	13972	comp16681_c0
GO:0006974	response to DNA damage stimulus	biological_process	0.60769	1	14	570	288	13972	comp11439_c0,comp13003_c0,comp14145_c0,comp15209_c0,comp12337_c0,comp15972_c0,comp18437_c1,comp133862_c0,comp16408_c0,comp5271_c0,comp18033_c0,comp13496_c0,comp12870_c0,comp15630_c0
GO:0006772	thiamine metabolic process	biological_process	0.60902	1	1	570	17	13972	comp15181_c0
GO:0042723	thiamine-containing compound metabolic process	biological_process	0.60902	1	1	570	17	13972	comp15181_c0
GO:0042724	thiamine-containing compound biosynthetic process	biological_process	0.60902	1	1	570	17	13972	comp15181_c0
GO:0007167	enzyme linked receptor protein signaling pathway	biological_process	0.6113	1	2	570	45	13972	comp7279_c0,comp7279_c1
GO:0046488	phosphatidylinositol metabolic process	biological_process	0.6115	1	3	570	53	13972	comp16690_c0,comp23441_c0,comp15093_c1
GO:0015980	energy derivation by oxidation of organic compounds	biological_process	0.61231	1	11	570	245	13972	comp13712_c0,comp7302_c0,comp16907_c0,comp7627_c0,comp19003_c0,comp19491_c0,comp14940_c0,comp17668_c0,comp17143_c0,comp15712_c0,comp12704_c0
GO:0033643	host cell part	cellular_component	0.61271	1	10	570	234	13972	comp18747_c0,comp12337_c0,comp62057_c0,comp18461_c0,comp6565_c0,comp21955_c0,comp15181_c0,comp7383_c0,comp16401_c0,comp18256_c0
GO:0009733	response to auxin stimulus	biological_process	0.61334	1	1	570	15	13972	comp16568_c0
GO:0000785	chromatin	cellular_component	0.61375	1	9	570	184	13972	comp15586_c0,comp18483_c1,comp82767_c0,comp15972_c0,comp18461_c0,comp19491_c0,comp11978_c0,comp12797_c0,comp14738_c0
GO:0030695	GTPase regulator activity	molecular_function	0.614	1	3	570	76	13972	comp15378_c0,comp16681_c0,comp11739_c0
GO:0040007	growth	biological_process	0.61428	1	6	570	131	13972	comp13854_c0,comp17812_c1,comp16778_c0,comp7279_c1,comp18461_c0,comp15093_c0
GO:0006605	protein targeting	biological_process	0.61502	1	8	570	190	13972	comp16681_c0,comp15241_c0,comp16026_c0,comp15544_c1,comp19239_c0,comp12797_c0,comp19192_c0,comp12521_c1
GO:0043226	organelle	cellular_component	0.61541	1	219	570	4987	13972	comp6444_c0,comp18874_c0,comp19708_c0,comp12250_c0,comp19728_c0,comp17145_c0,comp15153_c0,comp28215_c0,comp12643_c0,comp17751_c0,comp18864_c0,comp7206_c0,comp7164_c0,comp17984_c0,comp11899_c0,comp104480_c0,comp16998_c0,comp12521_c1,comp18589_c0,comp14827_c0,comp19092_c0,comp16394_c0,comp12681_c1,comp6565_c0,comp17812_c1,comp12213_c0,comp16260_c1,comp19997_c0,comp19022_c0,comp17219_c0,comp15586_c0…
GO:0018995	host	cellular_component	0.61552	1	10	570	235	13972	comp18747_c0,comp12337_c0,comp62057_c0,comp18461_c0,comp6565_c0,comp21955_c0,comp15181_c0,comp7383_c0,comp16401_c0,comp18256_c0
GO:0043245	extraorganismal space	cellular_component	0.61552	1	10	570	235	13972	comp18747_c0,comp12337_c0,comp62057_c0,comp18461_c0,comp6565_c0,comp21955_c0,comp15181_c0,comp7383_c0,comp16401_c0,comp18256_c0
GO:0043657	host cell	cellular_component	0.61552	1	10	570	235	13972	comp18747_c0,comp12337_c0,comp62057_c0,comp18461_c0,comp6565_c0,comp21955_c0,comp15181_c0,comp7383_c0,comp16401_c0,comp18256_c0
GO:0044215	other organism	cellular_component	0.61552	1	10	570	235	13972	comp18747_c0,comp12337_c0,comp62057_c0,comp18461_c0,comp6565_c0,comp21955_c0,comp15181_c0,comp7383_c0,comp16401_c0,comp18256_c0
GO:0044216	other organism cell	cellular_component	0.61552	1	10	570	235	13972	comp18747_c0,comp12337_c0,comp62057_c0,comp18461_c0,comp6565_c0,comp21955_c0,comp15181_c0,comp7383_c0,comp16401_c0,comp18256_c0
GO:0044217	other organism part	cellular_component	0.61552	1	10	570	235	13972	comp18747_c0,comp12337_c0,comp62057_c0,comp18461_c0,comp6565_c0,comp21955_c0,comp15181_c0,comp7383_c0,comp16401_c0,comp18256_c0
GO:0016772	transferase activity, transferring phosphorus-containing groups	molecular_function	0.6156	1	54	570	1111	13972	comp18920_c0,comp18608_c0,comp18874_c0,comp27357_c0,comp16006_c0,comp18238_c0,comp17176_c0,comp5290_c0,comp13855_c0,comp13735_c0,comp12299_c0,comp19239_c0,comp13735_c1,comp11086_c0,comp13144_c0,comp12704_c0,comp7303_c0,comp17059_c0,comp15727_c0,comp109128_c0,comp14827_c0,comp19092_c0,comp59908_c0,comp229045_c0,comp7447_c0,comp6565_c0,comp18034_c0,comp16475_c0,comp7242_c0,comp7383_c0,comp52063_c0,…
GO:0004518	nuclease activity	molecular_function	0.61742	1	9	570	188	13972	comp13003_c0,comp6678_c0,comp18982_c0,comp13854_c0,comp16408_c0,comp18862_c0,comp19075_c0,comp7124_c0,comp12870_c0
GO:0042493	response to drug	biological_process	0.61931	1	2	570	41	13972	comp19239_c0,comp15093_c0
GO:0005791	rough endoplasmic reticulum	cellular_component	0.61939	1	1	570	23	13972	comp16907_c0
GO:0009119	ribonucleoside metabolic process	biological_process	0.61958	1	19	570	448	13972	comp18920_c0,comp11739_c0,comp15242_c0,comp7279_c1,comp16907_c0,comp19003_c0,comp17174_c0,comp19586_c0,comp12452_c0,comp16681_c0,comp17059_c0,comp59908_c0,comp15378_c0,comp7279_c0,comp7309_c0,comp7446_c1,comp19243_c0,comp12797_c0,comp7253_c0
GO:0006869	lipid transport	biological_process	0.62005	1	2	570	50	13972	comp19712_c0,comp16987_c0
GO:0044463	cell projection part	cellular_component	0.6209	1	1	570	22	13972	comp16681_c0
GO:0006184	GTP catabolic process	biological_process	0.62107	1	7	570	171	13972	comp15378_c0,comp16681_c0,comp11739_c0,comp19586_c0,comp7446_c1,comp12797_c0,comp16907_c0
GO:1901069	guanosine-containing compound catabolic process	biological_process	0.62107	1	7	570	171	13972	comp15378_c0,comp16681_c0,comp11739_c0,comp19586_c0,comp7446_c1,comp12797_c0,comp16907_c0
GO:0008013	beta-catenin binding	molecular_function	0.62115	1	1	570	18	13972	comp12213_c0
GO:0016342	catenin complex	cellular_component	0.62115	1	1	570	18	13972	comp12213_c0
GO:1901068	guanosine-containing compound metabolic process	biological_process	0.62265	1	8	570	195	13972	comp15378_c0,comp16681_c0,comp18920_c0,comp11739_c0,comp19586_c0,comp7446_c1,comp12797_c0,comp16907_c0
GO:0045202	synapse	cellular_component	0.62327	1	1	570	19	13972	comp16681_c0
GO:0009653	anatomical structure morphogenesis	biological_process	0.62399	1	12	570	252	13972	comp6190_c0,comp16681_c0,comp18097_c0,comp12974_c0,comp7279_c1,comp17176_c0,comp18156_c0,comp7279_c0,comp13854_c0,comp16475_c0,comp15157_c0,comp15526_c1
GO:0016998	cell wall macromolecule catabolic process	biological_process	0.62419	1	1	570	20	13972	comp17672_c0
GO:0006779	porphyrin-containing compound biosynthetic process	biological_process	0.62555	1	7	570	128	13972	comp17783_c0,comp16260_c1,comp19572_c0,comp7446_c1,comp19192_c0,comp15209_c0,comp18437_c1
GO:0006304	DNA modification	biological_process	0.62559	1	2	570	36	13972	comp11355_c0,comp18771_c1
GO:0043244	regulation of protein complex disassembly	biological_process	0.62661	1	1	570	19	13972	comp12495_c0
GO:0043161	proteasomal ubiquitin-dependent protein catabolic process	biological_process	0.62683	1	2	570	42	13972	comp7279_c0,comp7279_c1
GO:0009415	response to water stimulus	biological_process	0.62743	1	1	570	20	13972	comp39718_c0
GO:0000990	core RNA polymerase binding transcription factor activity	molecular_function	0.62792	1	3	570	63	13972	comp19121_c0,comp13182_c0,comp18256_c0
GO:0000996	core DNA-dependent RNA polymerase binding promoter specificity activity	molecular_function	0.62792	1	3	570	63	13972	comp19121_c0,comp13182_c0,comp18256_c0
GO:0016987	sigma factor activity	molecular_function	0.62792	1	3	570	63	13972	comp19121_c0,comp13182_c0,comp18256_c0
GO:0043414	macromolecule methylation	biological_process	0.62794	1	6	570	132	13972	comp6933_c0,comp16969_c0,comp7309_c0,comp11355_c0,comp18771_c1,comp15526_c1
GO:0007030	Golgi organization	biological_process	0.63001	1	1	570	16	13972	comp17812_c1
GO:0048232	male gamete generation	biological_process	0.63057	1	5	570	98	13972	comp15586_c0,comp12797_c0,comp11978_c0,comp82767_c0,comp18461_c0
GO:0033177	proton-transporting two-sector ATPase complex, proton-transporting domain	cellular_component	0.63083	1	4	570	111	13972	comp8422_c0,comp17555_c2,comp12452_c0,comp15238_c0
GO:0033365	protein localization to organelle	biological_process	0.63096	1	7	570	169	13972	comp16681_c0,comp16026_c0,comp15544_c1,comp19239_c0,comp12797_c0,comp19192_c0,comp12521_c1
GO:0070469	respiratory chain	cellular_component	0.63098	1	4	570	88	13972	comp14940_c0,comp15712_c0,comp17219_c0,comp7302_c0
GO:0005747	mitochondrial respiratory chain complex I	cellular_component	0.63121	1	1	570	12	13972	comp7302_c0
GO:0019901	protein kinase binding	molecular_function	0.63178	1	2	570	53	13972	comp6420_c0,comp17416_c0
GO:0033179	proton-transporting V-type ATPase, V0 domain	cellular_component	0.63247	1	1	570	19	13972	comp17555_c2
GO:0031326	regulation of cellular biosynthetic process	biological_process	0.63301	1	64	570	1445	13972	comp16690_c0,comp18901_c0,comp18747_c0,comp12064_c0,comp131091_c0,comp15892_c0,comp8201_c0,comp17921_c0,comp17416_c0,comp16828_c2,comp104480_c0,comp21955_c0,comp18256_c0,comp18903_c0,comp17059_c0,comp18589_c0,comp63691_c0,comp7276_c0,comp12417_c0,comp6875_c0,comp18437_c1,comp15093_c0,comp6565_c0,comp7340_c0,comp16475_c0,comp16260_c1,comp7023_c0,comp11978_c0,comp16846_c0,comp7383_c0,comp18988_c0,c…
GO:0000790	nuclear chromatin	cellular_component	0.63359	1	1	570	16	13972	comp15972_c0
GO:0090407	organophosphate biosynthetic process	biological_process	0.63468	1	16	570	336	13972	comp18920_c0,comp18015_c0,comp15242_c0,comp7503_c0,comp7661_c0,comp17783_c0,comp15181_c0,comp13692_c0,comp11086_c0,comp12452_c0,comp6437_c0,comp59908_c0,comp17812_c1,comp16260_c1,comp7446_c1,comp7253_c0
GO:0003723	RNA binding	molecular_function	0.63606	1	37	570	826	13972	comp6444_c0,comp16690_c0,comp18901_c0,comp12064_c0,comp19239_c0,comp18903_c0,comp188130_c0,comp7276_c0,comp15727_c0,comp18470_c2,comp18437_c1,comp13530_c0,comp7124_c0,comp17822_c0,comp19800_c0,comp15401_c0,comp18216_c1,comp12414_c0,comp17124_c1,comp19586_c0,comp200231_c0,comp12119_c2,comp15496_c0,comp15526_c1,comp18771_c1,comp7430_c0,comp19572_c0,comp7695_c0,comp15972_c0,comp10875_c0,comp18941_c0…
GO:0042278	purine nucleoside metabolic process	biological_process	0.63624	1	18	570	436	13972	comp18920_c0,comp11739_c0,comp15242_c0,comp7279_c1,comp16907_c0,comp19003_c0,comp17174_c0,comp19586_c0,comp12452_c0,comp16681_c0,comp17059_c0,comp59908_c0,comp15378_c0,comp7279_c0,comp7309_c0,comp7446_c1,comp19243_c0,comp12797_c0
GO:0046128	purine ribonucleoside metabolic process	biological_process	0.63624	1	18	570	436	13972	comp18920_c0,comp11739_c0,comp15242_c0,comp7279_c1,comp16907_c0,comp19003_c0,comp17174_c0,comp19586_c0,comp12452_c0,comp16681_c0,comp17059_c0,comp59908_c0,comp15378_c0,comp7279_c0,comp7309_c0,comp7446_c1,comp19243_c0,comp12797_c0
GO:0009678	hydrogen-translocating pyrophosphatase activity	molecular_function	0.63625	1	1	570	13	13972	comp12452_c0
GO:0008762	UDP-N-acetylmuramate dehydrogenase activity	molecular_function	0.63653	1	1	570	15	13972	comp7441_c0
GO:0004673	protein histidine kinase activity	molecular_function	0.63739	1	1	570	22	13972	comp12299_c0
GO:0009365	protein histidine kinase complex	cellular_component	0.63739	1	1	570	22	13972	comp12299_c0
GO:0015988	energy coupled proton transmembrane transport, against electrochemical gradient	biological_process	0.63833	1	4	570	97	13972	comp8422_c0,comp17555_c2,comp12452_c0,comp15238_c0
GO:0015991	ATP hydrolysis coupled proton transport	biological_process	0.63833	1	4	570	97	13972	comp8422_c0,comp17555_c2,comp12452_c0,comp15238_c0
GO:0045047	protein targeting to ER	biological_process	0.63852	1	3	570	58	13972	comp16681_c0,comp19239_c0,comp19192_c0
GO:0072599	establishment of protein localization to endoplasmic reticulum	biological_process	0.63852	1	3	570	58	13972	comp16681_c0,comp19239_c0,comp19192_c0
GO:0050897	cobalt ion binding	molecular_function	0.63853	1	1	570	14	13972	comp7302_c0
GO:0016567	protein ubiquitination	biological_process	0.63942	1	5	570	109	13972	comp7279_c0,comp14499_c0,comp15483_c0,comp12870_c0,comp7279_c1
GO:0048477	oogenesis	biological_process	0.63957	1	3	570	64	13972	comp6190_c0,comp16475_c0,comp18097_c0
GO:0000184	nuclear-transcribed mRNA catabolic process, nonsense-mediated decay	biological_process	0.64116	1	1	570	27	13972	comp15401_c0
GO:0006289	nucleotide-excision repair	biological_process	0.64168	1	1	570	24	13972	comp16408_c0
GO:0046873	metal ion transmembrane transporter activity	molecular_function	0.64174	1	17	570	421	13972	comp72313_c0,comp7415_c0,comp16487_c0,comp17068_c1,comp15178_c1,comp5417_c0,comp18461_c0,comp14191_c0,comp8230_c0,comp13353_c1,comp17059_c0,comp18589_c0,comp6875_c0,comp10875_c0,comp12500_c0,comp17857_c0,comp18560_c2
GO:0009889	regulation of biosynthetic process	biological_process	0.64188	1	64	570	1448	13972	comp16690_c0,comp18901_c0,comp18747_c0,comp12064_c0,comp131091_c0,comp15892_c0,comp8201_c0,comp17921_c0,comp17416_c0,comp16828_c2,comp104480_c0,comp21955_c0,comp18256_c0,comp18903_c0,comp17059_c0,comp18589_c0,comp63691_c0,comp7276_c0,comp12417_c0,comp6875_c0,comp18437_c1,comp15093_c0,comp6565_c0,comp7340_c0,comp16475_c0,comp16260_c1,comp7023_c0,comp11978_c0,comp16846_c0,comp7383_c0,comp18988_c0,c…
GO:0032011	ARF protein signal transduction	biological_process	0.64301	1	1	570	16	13972	comp11739_c0
GO:0032012	regulation of ARF protein signal transduction	biological_process	0.64301	1	1	570	16	13972	comp11739_c0
GO:0009719	response to endogenous stimulus	biological_process	0.6438	1	5	570	113	13972	comp16568_c0,comp16828_c2,comp29372_c0,comp15676_c0,comp7661_c0
GO:0044448	cell cortex part	cellular_component	0.64473	1	1	570	22	13972	comp17059_c0
GO:0007155	cell adhesion	biological_process	0.64551	1	4	570	114	13972	comp16681_c0,comp12317_c0,comp7178_c0,comp18988_c0
GO:0019200	carbohydrate kinase activity	molecular_function	0.64593	1	1	570	17	13972	comp18874_c0
GO:0042023	DNA endoreduplication	biological_process	0.64657	1	1	570	16	13972	comp17059_c0
GO:0001503	ossification	biological_process	0.64665	1	1	570	26	13972	comp7023_c0
GO:0017004	cytochrome complex assembly	biological_process	0.64779	1	1	570	16	13972	comp18124_c0
GO:0010015	root morphogenesis	biological_process	0.64816	1	1	570	14	13972	comp13854_c0
GO:0016310	phosphorylation	biological_process	0.64827	1	39	570	858	13972	comp18920_c0,comp16690_c0,comp17416_c0,comp16006_c0,comp18238_c0,comp13855_c0,comp12299_c0,comp15712_c0,comp11355_c0,comp7303_c0,comp17059_c0,comp15093_c1,comp19092_c0,comp12974_c0,comp7447_c0,comp18674_c1,comp18034_c0,comp14940_c0,comp6420_c0,comp11443_c0,comp7383_c0,comp15242_c0,comp52063_c0,comp30853_c0,comp7279_c1,comp15946_c0,comp16830_c0,comp17915_c0,comp23441_c0,comp13208_c0,comp19110_c0,c…
GO:0016881	acid-amino acid ligase activity	molecular_function	0.64874	1	7	570	153	13972	comp14499_c0,comp17306_c0,comp7369_c0,comp15483_c0,comp17903_c0,comp12870_c0,comp7253_c0
GO:0019900	kinase binding	molecular_function	0.65003	1	2	570	55	13972	comp6420_c0,comp17416_c0
GO:0000398	mRNA splicing, via spliceosome	biological_process	0.65059	1	2	570	47	13972	comp15392_c0,comp17569_c0
GO:0016592	mediator complex	cellular_component	0.65134	1	11	570	250	13972	comp17059_c0,comp8201_c0,comp17416_c0,comp17391_c0,comp7023_c0,comp11646_c0,comp15181_c0,comp18502_c0,comp11978_c0,comp12452_c0,comp14055_c0
GO:0032446	protein modification by small protein conjugation	biological_process	0.65281	1	5	570	114	13972	comp7279_c0,comp14499_c0,comp15483_c0,comp12870_c0,comp7279_c1
GO:0051651	maintenance of location in cell	biological_process	0.65349	1	1	570	16	13972	comp12452_c0
GO:0004715	non-membrane spanning protein tyrosine kinase activity	molecular_function	0.65372	1	1	570	26	13972	comp19243_c0
GO:0005097	Rab GTPase activator activity	molecular_function	0.65459	1	1	570	18	13972	comp15378_c0
GO:0032313	regulation of Rab GTPase activity	biological_process	0.65459	1	1	570	18	13972	comp15378_c0
GO:0032483	regulation of Rab protein signal transduction	biological_process	0.65459	1	1	570	18	13972	comp15378_c0
GO:0044464	cell part	cellular_component	0.65467	1	290	570	6703	13972	comp18874_c0,comp19728_c0,comp15153_c0,comp5417_c0,comp12643_c0,comp18864_c0,comp7164_c0,comp11899_c0,comp104480_c0,comp18075_c0,comp11355_c0,comp12521_c1,comp15924_c0,comp12844_c0,comp19092_c0,comp12681_c1,comp6565_c0,comp17812_c1,comp16260_c1,comp14499_c0,comp14780_c1,comp19429_c0,comp15175_c0,comp200231_c0,comp15485_c0,comp16665_c0,comp15178_c0,comp7430_c0,comp12650_c0,comp12495_c0,comp12141_c…
GO:0052126	movement in host environment	biological_process	0.656	1	2	570	42	13972	comp13036_c0,comp18256_c0
GO:0052192	movement in environment of other organism involved in symbiotic interaction	biological_process	0.656	1	2	570	42	13972	comp13036_c0,comp18256_c0
GO:0000377	RNA splicing, via transesterification reactions with bulged adenosine as nucleophile	biological_process	0.65605	1	2	570	48	13972	comp15392_c0,comp17569_c0
GO:0032504	multicellular organism reproduction	biological_process	0.65642	1	9	570	189	13972	comp6190_c0,comp15586_c0,comp18097_c0,comp7503_c0,comp82767_c0,comp18461_c0,comp16475_c0,comp12797_c0,comp11978_c0
GO:0051260	protein homooligomerization	biological_process	0.65694	1	1	570	19	13972	comp15093_c0
GO:0005623	cell	cellular_component	0.65741	1	290	570	6704	13972	comp18874_c0,comp19728_c0,comp15153_c0,comp5417_c0,comp12643_c0,comp18864_c0,comp7164_c0,comp11899_c0,comp104480_c0,comp18075_c0,comp11355_c0,comp12521_c1,comp15924_c0,comp12844_c0,comp19092_c0,comp12681_c1,comp6565_c0,comp17812_c1,comp16260_c1,comp14499_c0,comp14780_c1,comp19429_c0,comp15175_c0,comp200231_c0,comp15485_c0,comp16665_c0,comp15178_c0,comp7430_c0,comp12650_c0,comp12495_c0,comp12141_c…
GO:0032482	Rab protein signal transduction	biological_process	0.65856	1	1	570	19	13972	comp15378_c0
GO:0051536	iron-sulfur cluster binding	molecular_function	0.659	1	12	570	250	13972	comp17059_c0,comp5534_c0,comp12650_c0,comp12414_c0,comp6437_c0,comp15175_c0,comp14899_c0,comp16249_c1,comp16342_c0,comp15195_c0,comp18813_c2,comp25984_c0
GO:0051540	metal cluster binding	molecular_function	0.659	1	12	570	250	13972	comp17059_c0,comp5534_c0,comp12650_c0,comp12414_c0,comp6437_c0,comp15175_c0,comp14899_c0,comp16249_c1,comp16342_c0,comp15195_c0,comp18813_c2,comp25984_c0
GO:2000112	regulation of cellular macromolecule biosynthetic process	biological_process	0.65928	1	63	570	1430	13972	comp16690_c0,comp18901_c0,comp18747_c0,comp12064_c0,comp131091_c0,comp15892_c0,comp8201_c0,comp17921_c0,comp17416_c0,comp16828_c2,comp104480_c0,comp21955_c0,comp18256_c0,comp18903_c0,comp17059_c0,comp18589_c0,comp63691_c0,comp7276_c0,comp12417_c0,comp6875_c0,comp18437_c1,comp6565_c0,comp7340_c0,comp16475_c0,comp16260_c1,comp7023_c0,comp11978_c0,comp16846_c0,comp7383_c0,comp18988_c0,comp14055_c0,c…
GO:0070972	protein localization to endoplasmic reticulum	biological_process	0.65986	1	3	570	60	13972	comp16681_c0,comp19239_c0,comp19192_c0
GO:0030029	actin filament-based process	biological_process	0.66003	1	2	570	61	13972	comp16681_c0,comp12797_c0
GO:0050657	nucleic acid transport	biological_process	0.66117	1	1	570	26	13972	comp12797_c0
GO:0050658	RNA transport	biological_process	0.66117	1	1	570	26	13972	comp12797_c0
GO:0051236	establishment of RNA localization	biological_process	0.66117	1	1	570	26	13972	comp12797_c0
GO:0032324	molybdopterin cofactor biosynthetic process	biological_process	0.66202	1	1	570	18	13972	comp6437_c0
GO:0043545	molybdopterin cofactor metabolic process	biological_process	0.66202	1	1	570	18	13972	comp6437_c0
GO:0003964	RNA-directed DNA polymerase activity	molecular_function	0.66251	1	2	570	38	13972	comp18216_c1,comp18771_c1
GO:0001076	RNA polymerase II transcription factor binding transcription factor activity	molecular_function	0.66382	1	11	570	250	13972	comp17059_c0,comp8201_c0,comp17416_c0,comp17391_c0,comp7023_c0,comp11646_c0,comp15181_c0,comp18502_c0,comp11978_c0,comp12452_c0,comp14055_c0
GO:0001104	RNA polymerase II transcription cofactor activity	molecular_function	0.66382	1	11	570	250	13972	comp17059_c0,comp8201_c0,comp17416_c0,comp17391_c0,comp7023_c0,comp11646_c0,comp15181_c0,comp18502_c0,comp11978_c0,comp12452_c0,comp14055_c0
GO:0006026	aminoglycan catabolic process	biological_process	0.66417	1	1	570	22	13972	comp17672_c0
GO:0032775	DNA methylation on adenine	biological_process	0.66457	1	1	570	14	13972	comp18771_c1
GO:0043401	steroid hormone mediated signaling pathway	biological_process	0.66471	1	1	570	21	13972	comp16828_c2
GO:0000375	RNA splicing, via transesterification reactions	biological_process	0.66553	1	2	570	49	13972	comp15392_c0,comp17569_c0
GO:0051788	response to misfolded protein	biological_process	0.66609	1	1	570	21	13972	comp19243_c0
GO:0007389	pattern specification process	biological_process	0.66671	1	1	570	21	13972	comp13854_c0
GO:0005351	sugar:hydrogen symporter activity	molecular_function	0.66678	1	1	570	20	13972	comp19647_c0
GO:0015295	solute:hydrogen symporter activity	molecular_function	0.66678	1	1	570	20	13972	comp19647_c0
GO:0071669	plant-type cell wall organization or biogenesis	biological_process	0.66683	1	2	570	46	13972	comp15574_c0,comp17812_c1
GO:0004129	cytochrome-c oxidase activity	molecular_function	0.66713	1	2	570	50	13972	comp14940_c0,comp15712_c0
GO:0006123	mitochondrial electron transport, cytochrome c to oxygen	biological_process	0.66713	1	2	570	50	13972	comp14940_c0,comp15712_c0
GO:0015002	heme-copper terminal oxidase activity	molecular_function	0.66713	1	2	570	50	13972	comp14940_c0,comp15712_c0
GO:0016675	oxidoreductase activity, acting on a heme group of donors	molecular_function	0.66713	1	2	570	50	13972	comp14940_c0,comp15712_c0
GO:0016676	oxidoreductase activity, acting on a heme group of donors, oxygen as acceptor	molecular_function	0.66713	1	2	570	50	13972	comp14940_c0,comp15712_c0
GO:0045277	respiratory chain complex IV	cellular_component	0.66713	1	2	570	50	13972	comp14940_c0,comp15712_c0
GO:0015081	sodium ion transmembrane transporter activity	molecular_function	0.66749	1	2	570	58	13972	comp17059_c0,comp17857_c0
GO:0006913	nucleocytoplasmic transport	biological_process	0.66754	1	3	570	82	13972	comp16026_c0,comp15544_c1,comp12797_c0
GO:0051169	nuclear transport	biological_process	0.66754	1	3	570	82	13972	comp16026_c0,comp15544_c1,comp12797_c0
GO:0005743	mitochondrial inner membrane	cellular_component	0.66774	1	6	570	154	13972	comp16681_c0,comp14940_c0,comp15273_c0,comp11443_c0,comp29771_c0,comp7302_c0
GO:0016410	N-acyltransferase activity	molecular_function	0.66801	1	2	570	54	13972	comp18173_c0,comp104338_c0
GO:0010556	regulation of macromolecule biosynthetic process	biological_process	0.66806	1	63	570	1434	13972	comp16690_c0,comp18901_c0,comp18747_c0,comp12064_c0,comp131091_c0,comp15892_c0,comp8201_c0,comp17921_c0,comp17416_c0,comp16828_c2,comp104480_c0,comp21955_c0,comp18256_c0,comp18903_c0,comp17059_c0,comp18589_c0,comp63691_c0,comp7276_c0,comp12417_c0,comp6875_c0,comp18437_c1,comp6565_c0,comp7340_c0,comp16475_c0,comp16260_c1,comp7023_c0,comp11978_c0,comp16846_c0,comp7383_c0,comp18988_c0,comp14055_c0,c…
GO:0016458	gene silencing	biological_process	0.66831	1	2	570	48	13972	comp12141_c0,comp15526_c1
GO:0007166	cell surface receptor signaling pathway	biological_process	0.66897	1	10	570	253	13972	comp18874_c0,comp20048_c0,comp7279_c1,comp18156_c0,comp18847_c0,comp12213_c0,comp7279_c0,comp17143_c0,comp14191_c0,comp12797_c0
GO:0009062	fatty acid catabolic process	biological_process	0.66944	1	1	570	27	13972	comp15676_c0
GO:0033202	DNA helicase complex	cellular_component	0.66961	1	3	570	50	13972	comp15209_c0,comp15972_c0,comp18437_c1
GO:0006260	DNA replication	biological_process	0.66971	1	15	570	353	13972	comp17059_c0,comp14499_c0,comp19800_c0,comp7369_c0,comp27357_c0,comp28215_c0,comp15009_c1,comp18216_c1,comp15972_c0,comp5271_c0,comp7023_c0,comp12870_c0,comp19075_c0,comp12078_c0,comp18771_c1
GO:0003006	developmental process involved in reproduction	biological_process	0.67124	1	11	570	223	13972	comp6190_c0,comp17059_c0,comp18097_c0,comp18461_c0,comp17783_c0,comp17984_c0,comp13854_c0,comp16475_c0,comp12797_c0,comp7253_c0,comp15526_c1
GO:0008175	tRNA methyltransferase activity	molecular_function	0.67152	1	1	570	31	13972	comp119458_c0
GO:0051189	prosthetic group metabolic process	biological_process	0.67184	1	1	570	19	13972	comp6437_c0
GO:0000003	reproduction	biological_process	0.67193	1	35	570	755	13972	comp5417_c0,comp5678_c0,comp17783_c0,comp17984_c0,comp6883_c0,comp18256_c0,comp7303_c0,comp6190_c0,comp18903_c0,comp17059_c0,comp82767_c0,comp13854_c0,comp16475_c0,comp18862_c0,comp11978_c0,comp7253_c0,comp15586_c0,comp18586_c0,comp7503_c0,comp20974_c0,comp7279_c1,comp62057_c0,comp18461_c0,comp15544_c1,comp7813_c0,comp16401_c0,comp15526_c1,comp23441_c0,comp18097_c0,comp15392_c0,comp19611_c0,comp5…
GO:0016032	viral reproduction	biological_process	0.67217	1	24	570	526	13972	comp16710_c0,comp19413_c0,comp18586_c0,comp19523_c0,comp20974_c0,comp12337_c0,comp62057_c0,comp5678_c0,comp17984_c0,comp7813_c0,comp6883_c0,comp18256_c0,comp16401_c0,comp7303_c0,comp18903_c0,comp23441_c0,comp15392_c0,comp18674_c1,comp19611_c0,comp5271_c0,comp18862_c0,comp11914_c0,comp13036_c0,comp12797_c0
GO:0030001	metal ion transport	biological_process	0.67326	1	24	570	561	13972	comp15582_c1,comp72313_c0,comp7415_c0,comp16487_c0,comp17068_c1,comp15178_c1,comp5417_c0,comp18461_c0,comp14191_c0,comp8230_c0,comp17059_c0,comp13353_c1,comp18589_c0,comp12139_c0,comp12495_c0,comp6875_c0,comp10875_c0,comp7627_c0,comp12500_c0,comp17812_c1,comp11914_c0,comp17857_c0,comp18560_c2,comp12141_c0
GO:0071383	cellular response to steroid hormone stimulus	biological_process	0.67447	1	1	570	22	13972	comp16828_c2
GO:0051920	peroxiredoxin activity	molecular_function	0.67487	1	1	570	24	13972	comp77291_c0
GO:0016868	intramolecular transferase activity, phosphotransferases	molecular_function	0.67559	1	1	570	19	13972	comp16907_c0
[truncated: 617 more rows]

## Sheet: Table S5 B
Additional file 7: Table S5 B GO enrichment analysis of the downregulated genes in MWL compared to CON
GO_accession	Description	Term_type	Over_represented_pValue	Corrected_pValue	DEG_item	DEG_list	Bg_item	Bg_list	Gene_names
GO:0004812	aminoacyl-tRNA ligase activity	molecular_function	1.33e-07	0.00042214	20	422	133	13972	comp12622_c0,comp17459_c0,comp93380_c0,comp16082_c0,comp25203_c0,comp14610_c0,comp14931_c0,comp15517_c1,comp14948_c0,comp18689_c0,comp7734_c0,comp18667_c0,comp18118_c0,comp9330_c0,comp14870_c0,comp12412_c0,comp16236_c0,comp7389_c0,comp17340_c0,comp12539_c0
GO:0006418	tRNA aminoacylation for protein translation	biological_process	2.07e-07	0.00042214	20	422	135	13972	comp12622_c0,comp17459_c0,comp93380_c0,comp16082_c0,comp25203_c0,comp14610_c0,comp14931_c0,comp15517_c1,comp14948_c0,comp18689_c0,comp7734_c0,comp18667_c0,comp18118_c0,comp9330_c0,comp14870_c0,comp12412_c0,comp16236_c0,comp7389_c0,comp17340_c0,comp12539_c0
GO:0016875	ligase activity, forming carbon-oxygen bonds	molecular_function	2.13e-07	0.00042214	20	422	138	13972	comp12622_c0,comp17459_c0,comp93380_c0,comp16082_c0,comp25203_c0,comp14610_c0,comp14931_c0,comp15517_c1,comp14948_c0,comp18689_c0,comp7734_c0,comp18667_c0,comp18118_c0,comp9330_c0,comp14870_c0,comp12412_c0,comp16236_c0,comp7389_c0,comp17340_c0,comp12539_c0
GO:0016876	ligase activity, forming aminoacyl-tRNA and related compounds	molecular_function	2.13e-07	0.00042214	20	422	138	13972	comp12622_c0,comp17459_c0,comp93380_c0,comp16082_c0,comp25203_c0,comp14610_c0,comp14931_c0,comp15517_c1,comp14948_c0,comp18689_c0,comp7734_c0,comp18667_c0,comp18118_c0,comp9330_c0,comp14870_c0,comp12412_c0,comp16236_c0,comp7389_c0,comp17340_c0,comp12539_c0
GO:0043038	amino acid activation	biological_process	3.31e-07	0.00043697	20	422	140	13972	comp12622_c0,comp17459_c0,comp93380_c0,comp16082_c0,comp25203_c0,comp14610_c0,comp14931_c0,comp15517_c1,comp14948_c0,comp18689_c0,comp7734_c0,comp18667_c0,comp18118_c0,comp9330_c0,comp14870_c0,comp12412_c0,comp16236_c0,comp7389_c0,comp17340_c0,comp12539_c0
GO:0043039	tRNA aminoacylation	biological_process	3.31e-07	0.00043697	20	422	140	13972	comp12622_c0,comp17459_c0,comp93380_c0,comp16082_c0,comp25203_c0,comp14610_c0,comp14931_c0,comp15517_c1,comp14948_c0,comp18689_c0,comp7734_c0,comp18667_c0,comp18118_c0,comp9330_c0,comp14870_c0,comp12412_c0,comp16236_c0,comp7389_c0,comp17340_c0,comp12539_c0
GO:0010154	fruit development	biological_process	8.51e-07	0.00084223	10	422	31	13972	comp92118_c0,comp7599_c0,comp18689_c0,comp7734_c0,comp12622_c0,comp8256_c0,comp16215_c0,comp25203_c0,comp7349_c0,comp7389_c0
GO:0048316	seed development	biological_process	8.51e-07	0.00084223	10	422	31	13972	comp92118_c0,comp7599_c0,comp18689_c0,comp7734_c0,comp12622_c0,comp8256_c0,comp16215_c0,comp25203_c0,comp7349_c0,comp7389_c0
GO:0048437	floral organ development	biological_process	1.75e-06	0.001223	8	422	23	13972	comp18689_c0,comp7734_c0,comp9330_c0,comp16704_c0,comp25203_c0,comp14610_c0,comp7389_c0,comp12162_c0
GO:0048438	floral whorl development	biological_process	2.02e-06	0.001223	7	422	16	13972	comp18689_c0,comp25203_c0,comp7734_c0,comp14610_c0,comp7389_c0,comp9330_c0,comp16704_c0
GO:0048608	reproductive structure development	biological_process	2.13e-06	0.001223	16	422	98	13972	comp92118_c0,comp12622_c0,comp16215_c0,comp8423_c0,comp25203_c0,comp14610_c0,comp12162_c0,comp7599_c0,comp18689_c0,comp7734_c0,comp9330_c0,comp16704_c0,comp8256_c0,comp7349_c0,comp7389_c0,comp30749_c0
GO:0061458	reproductive system development	biological_process	2.13e-06	0.001223	16	422	98	13972	comp92118_c0,comp12622_c0,comp16215_c0,comp8423_c0,comp25203_c0,comp14610_c0,comp12162_c0,comp7599_c0,comp18689_c0,comp7734_c0,comp9330_c0,comp16704_c0,comp8256_c0,comp7349_c0,comp7389_c0,comp30749_c0
GO:0035670	plant-type ovary development	biological_process	2.16e-06	0.001223	6	422	11	13972	comp18689_c0,comp25203_c0,comp7734_c0,comp14610_c0,comp7389_c0,comp9330_c0
GO:0048481	ovule development	biological_process	2.16e-06	0.001223	6	422	11	13972	comp18689_c0,comp25203_c0,comp7734_c0,comp14610_c0,comp7389_c0,comp9330_c0
GO:0009908	flower development	biological_process	3.71e-06	0.0019602	9	422	36	13972	comp18689_c0,comp7734_c0,comp9330_c0,comp16704_c0,comp25203_c0,comp14610_c0,comp7389_c0,comp12162_c0,comp30749_c0
GO:0048440	carpel development	biological_process	4.81e-06	0.0022396	6	422	12	13972	comp18689_c0,comp25203_c0,comp7734_c0,comp14610_c0,comp7389_c0,comp9330_c0
GO:0048467	gynoecium development	biological_process	4.81e-06	0.0022396	6	422	12	13972	comp18689_c0,comp25203_c0,comp7734_c0,comp14610_c0,comp7389_c0,comp9330_c0
GO:0009793	embryo development ending in seed dormancy	biological_process	2.43e-05	0.010678	8	422	27	13972	comp92118_c0,comp7599_c0,comp18689_c0,comp7734_c0,comp12622_c0,comp16215_c0,comp25203_c0,comp7389_c0
GO:0006399	tRNA metabolic process	biological_process	2.61e-05	0.010873	26	422	289	13972	comp12647_c0,comp17965_c0,comp7240_c0,comp12622_c0,comp17459_c0,comp93380_c0,comp16082_c0,comp25203_c0,comp14610_c0,comp14931_c0,comp15517_c1,comp14948_c0,comp12631_c0,comp18689_c0,comp7734_c0,comp18667_c0,comp18118_c0,comp14857_c0,comp9330_c0,comp14870_c0,comp12412_c0,comp16236_c0,comp18863_c0,comp7389_c0,comp17340_c0,comp12539_c0
GO:0006807	nitrogen compound metabolic process	biological_process	0.00014893	0.058945	179	422	4314	13972	comp12647_c0,comp8380_c0,comp13859_c0,comp60111_c0,comp16881_c0,comp17736_c0,comp6978_c0,comp12624_c0,comp12754_c0,comp12631_c0,comp12691_c0,comp18118_c0,comp14661_c0,comp17942_c0,comp11150_c0,comp12412_c0,comp7349_c0,comp12807_c0,comp12730_c0,comp15627_c0,comp12539_c0,comp10553_c0,comp14677_c0,comp10873_c0,comp16758_c0,comp18188_c0,comp7840_c0,comp17632_c2,comp28693_c0,comp8419_c0,comp7734_c0,co…
GO:0016853	isomerase activity	molecular_function	0.00017649	0.066528	21	422	262	13972	comp13408_c0,comp16622_c2,comp16622_c1,comp17654_c0,comp6978_c0,comp18514_c0,comp14931_c0,comp15237_c0,comp21283_c0,comp7893_c0,comp5937_c0,comp14239_c0,comp15829_c0,comp13787_c0,comp12301_c0,comp18630_c0,comp13079_c0,comp12015_c0,comp15563_c0,comp17208_c0,comp16821_c0
GO:0004824	lysine-tRNA ligase activity	molecular_function	0.000196	0.067459	4	422	6	13972	comp18689_c0,comp14931_c0,comp17459_c0,comp9330_c0
GO:0006430	lysyl-tRNA aminoacylation	biological_process	0.000196	0.067459	4	422	6	13972	comp18689_c0,comp14931_c0,comp17459_c0,comp9330_c0
GO:0048569	post-embryonic organ development	biological_process	0.00024424	0.077447	8	422	44	13972	comp18689_c0,comp7734_c0,comp9330_c0,comp16704_c0,comp25203_c0,comp14610_c0,comp7389_c0,comp12162_c0
GO:0006520	cellular amino acid metabolic process	biological_process	0.00025193	0.077447	51	422	897	13972	comp13859_c0,comp16881_c0,comp17459_c0,comp17964_c0,comp13150_c0,comp93380_c0,comp16917_c1,comp16215_c0,comp12135_c0,comp25203_c0,comp17976_c0,comp14610_c0,comp17957_c0,comp35686_c0,comp12754_c0,comp12631_c0,comp17029_c0,comp18118_c0,comp14339_c0,comp12034_c1,comp9330_c0,comp15252_c0,comp12412_c0,comp13030_c1,comp18863_c0,comp12539_c0,comp15801_c0,comp17474_c0,comp12622_c0,comp16082_c0,comp7840_c…
GO:0006259	DNA metabolic process	biological_process	0.00025437	0.077447	48	422	827	13972	comp15650_c1,comp17406_c0,comp13241_c0,comp60111_c0,comp69203_c0,comp25265_c0,comp17789_c0,comp20411_c0,comp6978_c0,comp18514_c0,comp18726_c2,comp17332_c0,comp15709_c0,comp12691_c0,comp18118_c0,comp17954_c0,comp17942_c0,comp9330_c0,comp11885_c0,comp17627_c0,comp19005_c0,comp92118_c0,comp5323_c0,comp7452_c0,comp17654_c0,comp15650_c0,comp20385_c0,comp61111_c0,comp16758_c0,comp16024_c0,comp10873_c0,…
GO:0019752	carboxylic acid metabolic process	biological_process	0.00028294	0.082955	63	422	1189	13972	comp12647_c0,comp9261_c0,comp13859_c0,comp16881_c0,comp17459_c0,comp17964_c0,comp13150_c0,comp93380_c0,comp16917_c1,comp16215_c0,comp12135_c0,comp25203_c0,comp17976_c0,comp14610_c0,comp17957_c0,comp35686_c0,comp15949_c0,comp12754_c0,comp12631_c0,comp17029_c0,comp18118_c0,comp14339_c0,comp12034_c1,comp9330_c0,comp19904_c0,comp15252_c0,comp16704_c0,comp12412_c0,comp13030_c1,comp7349_c0,comp18863_c0…
GO:0009658	chloroplast organization	biological_process	0.00030256	0.085538	6	422	21	13972	comp18689_c0,comp25203_c0,comp7734_c0,comp16165_c0,comp14610_c0,comp7389_c0
GO:0009791	post-embryonic development	biological_process	0.00031912	0.086438	16	422	160	13972	comp92118_c0,comp12622_c0,comp16215_c0,comp25203_c0,comp14610_c0,comp12162_c0,comp7599_c0,comp18689_c0,comp7734_c0,comp9330_c0,comp16704_c0,comp8256_c0,comp16245_c0,comp7349_c0,comp7389_c0,comp30749_c0
GO:0034660	ncRNA metabolic process	biological_process	0.00032758	0.086438	28	422	376	13972	comp12647_c0,comp17965_c0,comp7240_c0,comp8380_c0,comp12622_c0,comp17459_c0,comp93380_c0,comp16082_c0,comp25203_c0,comp16165_c0,comp14610_c0,comp14931_c0,comp15517_c1,comp14948_c0,comp12631_c0,comp18689_c0,comp7734_c0,comp18667_c0,comp18118_c0,comp14857_c0,comp9330_c0,comp14870_c0,comp12412_c0,comp16236_c0,comp18863_c0,comp7389_c0,comp17340_c0,comp12539_c0
GO:0043436	oxoacid metabolic process	biological_process	0.0003534	0.090241	63	422	1198	13972	comp12647_c0,comp9261_c0,comp13859_c0,comp16881_c0,comp17459_c0,comp17964_c0,comp13150_c0,comp93380_c0,comp16917_c1,comp16215_c0,comp12135_c0,comp25203_c0,comp17976_c0,comp14610_c0,comp17957_c0,comp35686_c0,comp15949_c0,comp12754_c0,comp12631_c0,comp17029_c0,comp18118_c0,comp14339_c0,comp12034_c1,comp9330_c0,comp19904_c0,comp15252_c0,comp16704_c0,comp12412_c0,comp13030_c1,comp7349_c0,comp18863_c0…
GO:0006082	organic acid metabolic process	biological_process	0.00039286	0.097183	63	422	1202	13972	comp12647_c0,comp9261_c0,comp13859_c0,comp16881_c0,comp17459_c0,comp17964_c0,comp13150_c0,comp93380_c0,comp16917_c1,comp16215_c0,comp12135_c0,comp25203_c0,comp17976_c0,comp14610_c0,comp17957_c0,comp35686_c0,comp15949_c0,comp12754_c0,comp12631_c0,comp17029_c0,comp18118_c0,comp14339_c0,comp12034_c1,comp9330_c0,comp19904_c0,comp15252_c0,comp16704_c0,comp12412_c0,comp13030_c1,comp7349_c0,comp18863_c0…
GO:0006725	cellular aromatic compound metabolic process	biological_process	0.00046021	0.11039	157	422	3740	13972	comp12647_c0,comp8380_c0,comp13859_c0,comp60111_c0,comp17736_c0,comp6978_c0,comp12624_c0,comp12631_c0,comp12691_c0,comp18118_c0,comp14661_c0,comp17942_c0,comp11150_c0,comp12412_c0,comp7349_c0,comp12807_c0,comp12730_c0,comp12539_c0,comp10553_c0,comp10873_c0,comp16758_c0,comp18188_c0,comp17632_c2,comp28693_c0,comp8419_c0,comp7734_c0,comp15110_c0,comp19353_c0,comp18244_c0,comp20103_c0,comp17965_c0,c…
GO:0034641	cellular nitrogen compound metabolic process	biological_process	0.00058797	0.13267	158	422	3781	13972	comp12647_c0,comp8380_c0,comp13859_c0,comp60111_c0,comp17736_c0,comp6978_c0,comp12624_c0,comp12631_c0,comp12691_c0,comp18118_c0,comp14661_c0,comp17942_c0,comp11150_c0,comp12412_c0,comp7349_c0,comp12807_c0,comp12730_c0,comp12539_c0,comp10553_c0,comp14677_c0,comp10873_c0,comp16758_c0,comp18188_c0,comp17632_c2,comp8419_c0,comp7734_c0,comp15110_c0,comp19353_c0,comp18244_c0,comp20103_c0,comp7998_c0,co…
GO:0042575	DNA polymerase complex	cellular_component	0.00060253	0.13267	9	422	63	13972	comp92118_c0,comp5323_c0,comp10873_c0,comp16024_c0,comp9330_c0,comp11885_c0,comp16622_c0,comp17591_c0,comp10730_c0
GO:0036094	small molecule binding	molecular_function	0.00060334	0.13267	111	422	2422	13972	comp16409_c0,comp17584_c0,comp16622_c1,comp16881_c0,comp17459_c0,comp13150_c0,comp17789_c0,comp18514_c0,comp25203_c0,comp18832_c0,comp12631_c0,comp18225_c0,comp7407_c0,comp18118_c0,comp17954_c0,comp17942_c0,comp18366_c0,comp12034_c1,comp12412_c0,comp13787_c0,comp11472_c0,comp17627_c0,comp7468_c0,comp12539_c0,comp17584_c1,comp17763_c0,comp17357_c1,comp15801_c0,comp88820_c0,comp18366_c1,comp16336_c…
GO:0016866	intramolecular transferase activity	molecular_function	0.00067537	0.14449	10	422	97	13972	comp14239_c0,comp13408_c0,comp5937_c0,comp15829_c0,comp13787_c0,comp12015_c0,comp13079_c0,comp18630_c0,comp14931_c0,comp15237_c0
GO:0009570	chloroplast stroma	cellular_component	0.00071206	0.14833	14	422	102	13972	comp18689_c0,comp7734_c0,comp12622_c0,comp17964_c0,comp9330_c0,comp19904_c0,comp16215_c0,comp25203_c0,comp7349_c0,comp12015_c0,comp13079_c0,comp17957_c0,comp14931_c0,comp15237_c0
GO:0006260	DNA replication	biological_process	0.00075126	0.15249	24	422	353	13972	comp92118_c0,comp5323_c0,comp15650_c1,comp60111_c0,comp69203_c0,comp61111_c0,comp20385_c0,comp10873_c0,comp16024_c0,comp16758_c0,comp18188_c0,comp12162_c0,comp10730_c0,comp7599_c0,comp15110_c0,comp18570_c3,comp9330_c0,comp11885_c0,comp18038_c0,comp38742_c0,comp17006_c0,comp16622_c0,comp17591_c0,comp40155_c0
GO:0006261	DNA-dependent DNA replication	biological_process	0.00086874	0.17192	12	422	120	13972	comp7599_c0,comp15650_c1,comp15110_c0,comp60111_c0,comp69203_c0,comp61111_c0,comp11885_c0,comp38742_c0,comp16622_c0,comp17591_c0,comp12162_c0,comp40155_c0
GO:0009532	plastid stroma	cellular_component	0.00092889	0.17592	14	422	104	13972	comp18689_c0,comp7734_c0,comp12622_c0,comp17964_c0,comp9330_c0,comp19904_c0,comp16215_c0,comp25203_c0,comp7349_c0,comp12015_c0,comp13079_c0,comp17957_c0,comp14931_c0,comp15237_c0
GO:0000166	nucleotide binding	molecular_function	0.00095559	0.17592	105	422	2289	13972	comp16409_c0,comp17584_c0,comp16622_c1,comp17459_c0,comp17789_c0,comp18514_c0,comp25203_c0,comp18832_c0,comp12631_c0,comp18225_c0,comp7407_c0,comp18118_c0,comp17954_c0,comp17942_c0,comp18366_c0,comp12034_c1,comp12412_c0,comp13787_c0,comp11472_c0,comp17627_c0,comp7468_c0,comp12539_c0,comp17584_c1,comp17763_c0,comp17357_c1,comp15801_c0,comp88820_c0,comp18366_c1,comp16336_c0,comp12438_c0,comp14677_c…
GO:1901265	nucleoside phosphate binding	molecular_function	0.00095559	0.17592	105	422	2289	13972	comp16409_c0,comp17584_c0,comp16622_c1,comp17459_c0,comp17789_c0,comp18514_c0,comp25203_c0,comp18832_c0,comp12631_c0,comp18225_c0,comp7407_c0,comp18118_c0,comp17954_c0,comp17942_c0,comp18366_c0,comp12034_c1,comp12412_c0,comp13787_c0,comp11472_c0,comp17627_c0,comp7468_c0,comp12539_c0,comp17584_c1,comp17763_c0,comp17357_c1,comp15801_c0,comp88820_c0,comp18366_c1,comp16336_c0,comp12438_c0,comp14677_c…
GO:0042180	cellular ketone metabolic process	biological_process	0.0010288	0.18154	64	422	1269	13972	comp12647_c0,comp13859_c0,comp16881_c0,comp17459_c0,comp13150_c0,comp16215_c0,comp25203_c0,comp12754_c0,comp12631_c0,comp18118_c0,comp12034_c1,comp12412_c0,comp7349_c0,comp12539_c0,comp15801_c0,comp17474_c0,comp7840_c0,comp17632_c2,comp15517_c1,comp28693_c0,comp17280_c0,comp7734_c0,comp18667_c0,comp19353_c0,comp14870_c0,comp16622_c0,comp16236_c0,comp18244_c0,comp17340_c0,comp13030_c0,comp9261_c0,…
GO:1901360	organic cyclic compound metabolic process	biological_process	0.001032	0.18154	158	422	3836	13972	comp12647_c0,comp8380_c0,comp13859_c0,comp60111_c0,comp17736_c0,comp6978_c0,comp12624_c0,comp12631_c0,comp12691_c0,comp18118_c0,comp14661_c0,comp17942_c0,comp11150_c0,comp12412_c0,comp7349_c0,comp12807_c0,comp12730_c0,comp12539_c0,comp10553_c0,comp10873_c0,comp16758_c0,comp18188_c0,comp17632_c2,comp28693_c0,comp8419_c0,comp7734_c0,comp15110_c0,comp19353_c0,comp18244_c0,comp20103_c0,comp17965_c0,c…
GO:0003824	catalytic activity	molecular_function	0.0013208	0.20674	254	422	6697	13972	comp16409_c0,comp12647_c0,comp16622_c1,comp8380_c0,comp13859_c0,comp16881_c0,comp6386_c0,comp19609_c0,comp17736_c0,comp6978_c0,comp16777_c0,comp31618_c0,comp12624_c0,comp11119_c0,comp6848_c0,comp12754_c0,comp12631_c0,comp18744_c0,comp17848_c2,comp18118_c0,comp19590_c0,comp14954_c0,comp17942_c0,comp12412_c0,comp11472_c0,comp7349_c0,comp12807_c0,comp18140_c0,comp17787_c1,comp12539_c0,comp17763_c0,c…
GO:0046483	heterocycle metabolic process	biological_process	0.0013312	0.20674	154	422	3743	13972	comp12647_c0,comp8380_c0,comp13859_c0,comp60111_c0,comp17736_c0,comp6978_c0,comp12624_c0,comp12631_c0,comp12691_c0,comp18118_c0,comp14661_c0,comp17942_c0,comp11150_c0,comp12412_c0,comp7349_c0,comp12807_c0,comp12730_c0,comp12539_c0,comp10553_c0,comp10873_c0,comp16758_c0,comp18188_c0,comp17632_c2,comp8419_c0,comp7734_c0,comp15110_c0,comp19353_c0,comp18244_c0,comp20103_c0,comp17965_c0,comp17406_c0,c…
GO:0016143	S-glycoside metabolic process	biological_process	0.0013842	0.20674	3	422	5	13972	comp16165_c0,comp17957_c0,comp15237_c0
GO:0016144	S-glycoside biosynthetic process	biological_process	0.0013842	0.20674	3	422	5	13972	comp16165_c0,comp17957_c0,comp15237_c0
GO:0019757	glycosinolate metabolic process	biological_process	0.0013842	0.20674	3	422	5	13972	comp16165_c0,comp17957_c0,comp15237_c0
GO:0019758	glycosinolate biosynthetic process	biological_process	0.0013842	0.20674	3	422	5	13972	comp16165_c0,comp17957_c0,comp15237_c0
GO:0019760	glucosinolate metabolic process	biological_process	0.0013842	0.20674	3	422	5	13972	comp16165_c0,comp17957_c0,comp15237_c0
GO:0019761	glucosinolate biosynthetic process	biological_process	0.0013842	0.20674	3	422	5	13972	comp16165_c0,comp17957_c0,comp15237_c0
GO:0044710	single-organism metabolic process	biological_process	0.0015573	0.22829	280	422	7724	13972	comp16409_c0,comp16622_c1,comp8380_c0,comp19609_c0,comp17736_c0,comp17218_c0,comp16777_c0,comp6848_c0,comp12754_c0,comp12631_c0,comp17848_c2,comp14661_c0,comp20847_c0,comp7349_c0,comp20121_c0,comp12807_c0,comp17787_c1,comp15627_c0,comp15555_c0,comp12793_c0,comp16758_c0,comp18188_c0,comp17632_c2,comp12034_c2,comp7734_c0,comp15110_c0,comp15228_c0,comp16583_c0,comp17731_c1,comp20103_c0,comp7998_c0,c…
GO:0043168	anion binding	molecular_function	0.0017126	0.24649	99	422	2152	13972	comp16409_c0,comp16881_c0,comp17459_c0,comp13150_c0,comp17789_c0,comp18514_c0,comp25203_c0,comp18832_c0,comp12631_c0,comp18225_c0,comp18118_c0,comp17954_c0,comp17942_c0,comp18366_c0,comp12034_c1,comp12412_c0,comp13787_c0,comp11472_c0,comp17627_c0,comp7468_c0,comp12539_c0,comp17584_c1,comp17763_c0,comp15801_c0,comp18366_c1,comp16336_c0,comp12438_c0,comp14677_c0,comp20385_c0,comp16758_c0,comp17403_…
GO:0003006	developmental process involved in reproduction	biological_process	0.0021762	0.30762	18	422	223	13972	comp92118_c0,comp12622_c0,comp16215_c0,comp8423_c0,comp25203_c0,comp14610_c0,comp12162_c0,comp7599_c0,comp8341_c0,comp18689_c0,comp7734_c0,comp9330_c0,comp18050_c0,comp16704_c0,comp8256_c0,comp7349_c0,comp7389_c0,comp30749_c0
GO:0005524	ATP binding	molecular_function	0.0025398	0.34911	76	422	1542	13972	comp16409_c0,comp17459_c0,comp17789_c0,comp18514_c0,comp25203_c0,comp18118_c0,comp17954_c0,comp17942_c0,comp18366_c0,comp12034_c1,comp12412_c0,comp13787_c0,comp11472_c0,comp17627_c0,comp7468_c0,comp12539_c0,comp17763_c0,comp15801_c0,comp18366_c1,comp16336_c0,comp12438_c0,comp14677_c0,comp20385_c0,comp16758_c0,comp17403_c0,comp7840_c0,comp15516_c0,comp17632_c2,comp12034_c2,comp15517_c1,comp7734_c0…
GO:0090304	nucleic acid metabolic process	biological_process	0.0025579	0.34911	117	422	2738	13972	comp12647_c0,comp8380_c0,comp60111_c0,comp17459_c0,comp18383_c0,comp17736_c0,comp17789_c0,comp20411_c0,comp6978_c0,comp18514_c0,comp16799_c1,comp25203_c0,comp12379_c0,comp16165_c0,comp12631_c0,comp15709_c0,comp18225_c0,comp13589_c0,comp14239_c0,comp12691_c0,comp18118_c0,comp14661_c0,comp12516_c0,comp15829_c0,comp17954_c0,comp17942_c0,comp11150_c0,comp12412_c0,comp18486_c0,comp17627_c0,comp17632_c…
GO:0048511	rhythmic process	biological_process	0.0026238	0.35203	3	422	12	13972	comp12034_c0,comp8423_c0,comp10553_c0
GO:0044435	plastid part	cellular_component	0.0027136	0.35802	26	422	322	13972	comp12622_c0,comp17964_c0,comp16215_c0,comp25203_c0,comp16165_c0,comp12034_c2,comp17957_c0,comp14931_c0,comp16205_c0,comp15237_c0,comp12082_c0,comp18689_c0,comp7734_c0,comp19904_c0,comp9330_c0,comp12034_c1,comp12034_c0,comp18038_c0,comp17006_c0,comp38742_c0,comp7349_c0,comp12301_c0,comp13079_c0,comp12015_c0,comp7975_c0,comp20103_c0
GO:0051276	chromosome organization	biological_process	0.0031494	0.4087	13	422	168	13972	comp92118_c0,comp64990_c0,comp15450_c1,comp12691_c0,comp7240_c0,comp8256_c0,comp20411_c0,comp11885_c0,comp8423_c0,comp16622_c0,comp12162_c0,comp20857_c0,comp17332_c0
GO:0032559	adenyl ribonucleotide binding	molecular_function	0.0034249	0.4323	76	422	1554	13972	comp16409_c0,comp17459_c0,comp17789_c0,comp18514_c0,comp25203_c0,comp18118_c0,comp17954_c0,comp17942_c0,comp18366_c0,comp12034_c1,comp12412_c0,comp13787_c0,comp11472_c0,comp17627_c0,comp7468_c0,comp12539_c0,comp17763_c0,comp15801_c0,comp18366_c1,comp16336_c0,comp12438_c0,comp14677_c0,comp20385_c0,comp16758_c0,comp17403_c0,comp7840_c0,comp15516_c0,comp17632_c2,comp12034_c2,comp15517_c1,comp7734_c0…
GO:0016874	ligase activity	molecular_function	0.0034405	0.4323	31	422	511	13972	comp12622_c0,comp17459_c0,comp93380_c0,comp16082_c0,comp25203_c0,comp14610_c0,comp14467_c0,comp14931_c0,comp15517_c1,comp12162_c0,comp14948_c0,comp12082_c0,comp18689_c0,comp7734_c0,comp18667_c0,comp18118_c0,comp15101_c0,comp24668_c0,comp9330_c0,comp14870_c0,comp18038_c0,comp12412_c0,comp38742_c0,comp17006_c0,comp16236_c0,comp16264_c0,comp18140_c0,comp7389_c0,comp17340_c0,comp12539_c0,comp20103_c0
GO:0009657	plastid organization	biological_process	0.0036717	0.45414	6	422	34	13972	comp18689_c0,comp25203_c0,comp7734_c0,comp16165_c0,comp14610_c0,comp7389_c0
GO:0030554	adenyl nucleotide binding	molecular_function	0.0037407	0.45555	76	422	1562	13972	comp16409_c0,comp17459_c0,comp17789_c0,comp18514_c0,comp25203_c0,comp18118_c0,comp17954_c0,comp17942_c0,comp18366_c0,comp12034_c1,comp12412_c0,comp13787_c0,comp11472_c0,comp17627_c0,comp7468_c0,comp12539_c0,comp17763_c0,comp15801_c0,comp18366_c1,comp16336_c0,comp12438_c0,comp14677_c0,comp20385_c0,comp16758_c0,comp17403_c0,comp7840_c0,comp15516_c0,comp17632_c2,comp12034_c2,comp15517_c1,comp7734_c0…
GO:0032553	ribonucleotide binding	molecular_function	0.0038985	0.46758	86	422	1878	13972	comp16409_c0,comp17459_c0,comp17789_c0,comp18514_c0,comp25203_c0,comp18832_c0,comp18225_c0,comp18118_c0,comp17954_c0,comp17942_c0,comp18366_c0,comp12034_c1,comp12412_c0,comp13787_c0,comp11472_c0,comp17627_c0,comp7468_c0,comp12539_c0,comp17584_c1,comp17763_c0,comp15801_c0,comp18366_c1,comp16336_c0,comp12438_c0,comp14677_c0,comp20385_c0,comp16758_c0,comp17403_c0,comp7840_c0,comp15516_c0,comp17632_c…
GO:0003689	DNA clamp loader activity	molecular_function	0.0041249	0.48019	2	422	2	13972	comp11885_c0,comp9330_c0
GO:0033170	protein-DNA loading ATPase activity	molecular_function	0.0041249	0.48019	2	422	2	13972	comp11885_c0,comp9330_c0
GO:0006139	nucleobase-containing compound metabolic process	biological_process	0.005053	0.5797	138	422	3387	13972	comp12647_c0,comp8380_c0,comp13859_c0,comp60111_c0,comp17736_c0,comp6978_c0,comp12631_c0,comp12691_c0,comp18118_c0,comp14661_c0,comp17942_c0,comp11150_c0,comp12412_c0,comp7349_c0,comp12807_c0,comp12730_c0,comp12539_c0,comp10553_c0,comp10873_c0,comp16758_c0,comp18188_c0,comp17632_c2,comp8419_c0,comp7734_c0,comp15110_c0,comp18244_c0,comp20103_c0,comp17965_c0,comp17406_c0,comp9420_c1,comp17282_c0,co…
GO:0007090	regulation of S phase of mitotic cell cycle	biological_process	0.0052862	0.59491	2	422	3	13972	comp92118_c0,comp17627_c0
GO:0004820	glycine-tRNA ligase activity	molecular_function	0.0054861	0.59491	2	422	4	13972	comp25203_c0,comp14870_c0
GO:0006426	glycyl-tRNA aminoacylation	biological_process	0.0054861	0.59491	2	422	4	13972	comp25203_c0,comp14870_c0
GO:0009345	glycine-tRNA ligase complex	cellular_component	0.0054861	0.59491	2	422	4	13972	comp25203_c0,comp14870_c0
GO:0016859	cis-trans isomerase activity	molecular_function	0.0056226	0.60102	5	422	38	13972	comp21283_c0,comp12301_c0,comp7893_c0,comp15563_c0,comp17208_c0
GO:0008152	metabolic process	biological_process	0.0056943	0.60102	294	422	8320	13972	comp16409_c0,comp16622_c1,comp8380_c0,comp19609_c0,comp17736_c0,comp17218_c0,comp16777_c0,comp6848_c0,comp12754_c0,comp12631_c0,comp17848_c2,comp14661_c0,comp20847_c0,comp7349_c0,comp20121_c0,comp12807_c0,comp17787_c1,comp15627_c0,comp15555_c0,comp12793_c0,comp16758_c0,comp18188_c0,comp32495_c0,comp17632_c2,comp12034_c2,comp15897_c0,comp7734_c0,comp15110_c0,comp15228_c0,comp16583_c0,comp17731_c1,…
GO:0009536	plastid	cellular_component	0.0058992	0.61444	44	422	733	13972	comp17459_c0,comp18383_c0,comp17964_c0,comp16215_c0,comp25203_c0,comp16165_c0,comp14610_c0,comp17957_c0,comp15949_c0,comp8415_c0,comp20847_c0,comp12034_c1,comp9330_c0,comp19904_c0,comp7349_c0,comp12301_c0,comp17627_c0,comp11883_c0,comp17208_c0,comp17584_c1,comp12938_c0,comp17474_c0,comp12622_c0,comp12034_c2,comp14931_c0,comp15237_c0,comp16205_c0,comp19783_c0,comp12082_c0,comp18689_c0,comp7734_c0,…
GO:0005663	DNA replication factor C complex	cellular_component	0.0064831	0.6665	2	422	3	13972	comp11885_c0,comp9330_c0
GO:0044434	chloroplast part	cellular_component	0.0067526	0.6853	23	422	297	13972	comp12622_c0,comp17964_c0,comp16215_c0,comp25203_c0,comp16165_c0,comp17957_c0,comp14931_c0,comp16205_c0,comp15237_c0,comp12082_c0,comp18689_c0,comp7734_c0,comp19904_c0,comp9330_c0,comp18038_c0,comp17006_c0,comp38742_c0,comp7349_c0,comp12301_c0,comp13079_c0,comp12015_c0,comp7975_c0,comp20103_c0
GO:0009790	embryo development	biological_process	0.0071642	0.71787	10	422	114	13972	comp92118_c0,comp7599_c0,comp18689_c0,comp7734_c0,comp13589_c0,comp12622_c0,comp16215_c0,comp8423_c0,comp25203_c0,comp7389_c0
GO:0009668	plastid membrane organization	biological_process	0.0075867	0.74144	4	422	18	13972	comp18689_c0,comp7734_c0,comp16165_c0,comp7389_c0
GO:0010027	thylakoid membrane organization	biological_process	0.0075867	0.74144	4	422	18	13972	comp18689_c0,comp7734_c0,comp16165_c0,comp7389_c0
GO:1901363	heterocyclic compound binding	molecular_function	0.0077983	0.74477	173	422	4519	13972	comp16409_c0,comp17584_c0,comp16622_c1,comp16881_c0,comp19609_c0,comp18832_c0,comp12631_c0,comp17882_c2,comp12691_c0,comp18118_c0,comp14661_c0,comp17942_c0,comp11150_c0,comp12412_c0,comp11472_c0,comp15627_c0,comp12539_c0,comp17763_c0,comp18828_c0,comp88820_c0,comp18366_c1,comp16336_c0,comp10553_c0,comp14677_c0,comp10873_c0,comp16758_c0,comp18188_c0,comp17403_c0,comp7840_c0,comp17632_c2,comp12034_…
GO:0016636	oxidoreductase activity, acting on the CH-CH group of donors, iron-sulfur protein as acceptor	molecular_function	0.0078089	0.74477	2	422	3	13972	comp12624_c0,comp19173_c0
GO:0035639	purine ribonucleoside triphosphate binding	molecular_function	0.0079846	0.75245	82	422	1823	13972	comp16409_c0,comp17459_c0,comp17789_c0,comp18514_c0,comp25203_c0,comp18832_c0,comp18225_c0,comp18118_c0,comp17954_c0,comp17942_c0,comp18366_c0,comp12034_c1,comp12412_c0,comp13787_c0,comp11472_c0,comp17627_c0,comp7468_c0,comp12539_c0,comp17584_c1,comp17763_c0,comp15801_c0,comp18366_c1,comp16336_c0,comp12438_c0,comp14677_c0,comp20385_c0,comp16758_c0,comp17403_c0,comp7840_c0,comp15516_c0,comp17632_c…
GO:0097159	organic cyclic compound binding	molecular_function	0.0081194	0.75616	173	422	4529	13972	comp16409_c0,comp17584_c0,comp16622_c1,comp16881_c0,comp19609_c0,comp18832_c0,comp12631_c0,comp17882_c2,comp12691_c0,comp18118_c0,comp14661_c0,comp17942_c0,comp11150_c0,comp12412_c0,comp11472_c0,comp15627_c0,comp12539_c0,comp17763_c0,comp18828_c0,comp88820_c0,comp18366_c1,comp16336_c0,comp10553_c0,comp14677_c0,comp10873_c0,comp16758_c0,comp18188_c0,comp17403_c0,comp7840_c0,comp17632_c2,comp12034_…
GO:0044702	single organism reproductive process	biological_process	0.0083413	0.76779	28	422	478	13972	comp92118_c0,comp12622_c0,comp16215_c0,comp8423_c0,comp25203_c0,comp14610_c0,comp12162_c0,comp8719_c0,comp7599_c0,comp8341_c0,comp18689_c0,comp7734_c0,comp87578_c0,comp18118_c0,comp15258_c0,comp18050_c0,comp9330_c0,comp17667_c0,comp12764_c0,comp16704_c0,comp8256_c0,comp18038_c0,comp7349_c0,comp16465_c0,comp13711_c0,comp7389_c0,comp15627_c0,comp30749_c0
GO:0009069	serine family amino acid metabolic process	biological_process	0.0090611	0.82446	16	422	255	13972	comp15801_c0,comp12622_c0,comp93380_c0,comp7840_c0,comp25203_c0,comp12135_c0,comp17957_c0,comp18667_c0,comp18118_c0,comp12930_c0,comp14339_c0,comp14870_c0,comp15252_c0,comp13030_c1,comp13030_c0,comp30749_c0
GO:0033567	DNA replication, Okazaki fragment processing	biological_process	0.0094102	0.82627	2	422	3	13972	comp15650_c1,comp17591_c0
GO:0043137	DNA replication, removal of RNA primer	biological_process	0.0094102	0.82627	2	422	3	13972	comp15650_c1,comp17591_c0
GO:0000084	S phase of mitotic cell cycle	biological_process	0.0095618	0.82627	3	422	11	13972	comp92118_c0,comp17627_c0,comp17591_c0
GO:0001883	purine nucleoside binding	molecular_function	0.0097073	0.82627	82	422	1831	13972	comp16409_c0,comp17459_c0,comp17789_c0,comp18514_c0,comp25203_c0,comp18832_c0,comp18225_c0,comp18118_c0,comp17954_c0,comp17942_c0,comp18366_c0,comp12034_c1,comp12412_c0,comp13787_c0,comp11472_c0,comp17627_c0,comp7468_c0,comp12539_c0,comp17584_c1,comp17763_c0,comp15801_c0,comp18366_c1,comp16336_c0,comp12438_c0,comp14677_c0,comp20385_c0,comp16758_c0,comp17403_c0,comp7840_c0,comp15516_c0,comp17632_c…
GO:0032549	ribonucleoside binding	molecular_function	0.0097073	0.82627	82	422	1831	13972	comp16409_c0,comp17459_c0,comp17789_c0,comp18514_c0,comp25203_c0,comp18832_c0,comp18225_c0,comp18118_c0,comp17954_c0,comp17942_c0,comp18366_c0,comp12034_c1,comp12412_c0,comp13787_c0,comp11472_c0,comp17627_c0,comp7468_c0,comp12539_c0,comp17584_c1,comp17763_c0,comp15801_c0,comp18366_c1,comp16336_c0,comp12438_c0,comp14677_c0,comp20385_c0,comp16758_c0,comp17403_c0,comp7840_c0,comp15516_c0,comp17632_c…
GO:0032550	purine ribonucleoside binding	molecular_function	0.0097073	0.82627	82	422	1831	13972	comp16409_c0,comp17459_c0,comp17789_c0,comp18514_c0,comp25203_c0,comp18832_c0,comp18225_c0,comp18118_c0,comp17954_c0,comp17942_c0,comp18366_c0,comp12034_c1,comp12412_c0,comp13787_c0,comp11472_c0,comp17627_c0,comp7468_c0,comp12539_c0,comp17584_c1,comp17763_c0,comp15801_c0,comp18366_c1,comp16336_c0,comp12438_c0,comp14677_c0,comp20385_c0,comp16758_c0,comp17403_c0,comp7840_c0,comp15516_c0,comp17632_c…
GO:0001882	nucleoside binding	molecular_function	0.010303	0.86206	82	422	1836	13972	comp16409_c0,comp17459_c0,comp17789_c0,comp18514_c0,comp25203_c0,comp18832_c0,comp18225_c0,comp18118_c0,comp17954_c0,comp17942_c0,comp18366_c0,comp12034_c1,comp12412_c0,comp13787_c0,comp11472_c0,comp17627_c0,comp7468_c0,comp12539_c0,comp17584_c1,comp17763_c0,comp15801_c0,comp18366_c1,comp16336_c0,comp12438_c0,comp14677_c0,comp20385_c0,comp16758_c0,comp17403_c0,comp7840_c0,comp15516_c0,comp17632_c…
GO:0032555	purine ribonucleotide binding	molecular_function	0.010346	0.86206	82	422	1840	13972	comp16409_c0,comp17459_c0,comp17789_c0,comp18514_c0,comp25203_c0,comp18832_c0,comp18225_c0,comp18118_c0,comp17954_c0,comp17942_c0,comp18366_c0,comp12034_c1,comp12412_c0,comp13787_c0,comp11472_c0,comp17627_c0,comp7468_c0,comp12539_c0,comp17584_c1,comp17763_c0,comp15801_c0,comp18366_c1,comp16336_c0,comp12438_c0,comp14677_c0,comp20385_c0,comp16758_c0,comp17403_c0,comp7840_c0,comp15516_c0,comp17632_c…
GO:0006281	DNA repair	biological_process	0.010776	0.88856	18	422	269	13972	comp15650_c1,comp18118_c0,comp25284_c0,comp13241_c0,comp17954_c0,comp15650_c0,comp10873_c0,comp17789_c0,comp18038_c0,comp11885_c0,comp18726_c2,comp17627_c0,comp18917_c0,comp16622_c0,comp19005_c0,comp17591_c0,comp12162_c0,comp20103_c0
GO:0017076	purine nucleotide binding	molecular_function	0.01148	0.92042	82	422	1855	13972	comp16409_c0,comp17459_c0,comp17789_c0,comp18514_c0,comp25203_c0,comp18832_c0,comp18225_c0,comp18118_c0,comp17954_c0,comp17942_c0,comp18366_c0,comp12034_c1,comp12412_c0,comp13787_c0,comp11472_c0,comp17627_c0,comp7468_c0,comp12539_c0,comp17584_c1,comp17763_c0,comp15801_c0,comp18366_c1,comp16336_c0,comp12438_c0,comp14677_c0,comp20385_c0,comp16758_c0,comp17403_c0,comp7840_c0,comp15516_c0,comp17632_c…
GO:0004748	ribonucleoside-diphosphate reductase activity, thioredoxin disulfide as acceptor	molecular_function	0.011744	0.92042	2	422	5	13972	comp18570_c3,comp20385_c0
GO:0005971	ribonucleoside-diphosphate reductase complex	cellular_component	0.011744	0.92042	2	422	5	13972	comp18570_c3,comp20385_c0
GO:0009186	deoxyribonucleoside diphosphate metabolic process	biological_process	0.011744	0.92042	2	422	5	13972	comp18570_c3,comp20385_c0
GO:0016728	oxidoreductase activity, acting on CH or CH2 groups, disulfide as acceptor	molecular_function	0.011744	0.92042	2	422	5	13972	comp18570_c3,comp20385_c0
GO:0010103	stomatal complex morphogenesis	biological_process	0.012187	0.94584	2	422	4	13972	comp18689_c0,comp16245_c0
GO:0006273	lagging strand elongation	biological_process	0.012485	0.95915	2	422	4	13972	comp15650_c1,comp17591_c0
GO:0043626	PCNA complex	cellular_component	0.012601	0.95915	2	422	6	13972	comp16622_c0,comp10873_c0
GO:0010228	vegetative to reproductive phase transition of meristem	biological_process	0.013133	0.97267	4	422	23	13972	comp92118_c0,comp18689_c0,comp7734_c0,comp7389_c0
GO:0018105	peptidyl-serine phosphorylation	biological_process	0.013147	0.97267	2	422	9	13972	comp7840_c0,comp13030_c0
GO:0018209	peptidyl-serine modification	biological_process	0.013147	0.97267	2	422	9	13972	comp7840_c0,comp13030_c0
GO:0033261	regulation of S phase	biological_process	0.013856	1	2	422	4	13972	comp92118_c0,comp17627_c0
GO:0034968	histone lysine methylation	biological_process	0.014026	1	4	422	31	13972	comp92118_c0,comp8423_c0,comp16622_c0,comp12162_c0
GO:0043601	nuclear replisome	cellular_component	0.014043	1	2	422	4	13972	comp92118_c0,comp17591_c0
GO:0008144	drug binding	molecular_function	0.014149	1	2	422	8	13972	comp15563_c0,comp34635_c0
GO:0051320	S phase	biological_process	0.014362	1	3	422	12	13972	comp92118_c0,comp17627_c0,comp17591_c0
GO:0030337	DNA polymerase processivity factor activity	molecular_function	0.014708	1	2	422	7	13972	comp16622_c0,comp10873_c0
GO:0010024	phytochromobilin biosynthetic process	biological_process	0.015079	1	2	422	4	13972	comp12624_c0,comp19173_c0
GO:0051202	phytochromobilin metabolic process	biological_process	0.015079	1	2	422	4	13972	comp12624_c0,comp19173_c0
GO:0006284	base-excision repair	biological_process	0.017196	1	3	422	16	13972	comp15650_c1,comp17591_c0,comp13241_c0
GO:0007346	regulation of mitotic cell cycle	biological_process	0.017731	1	4	422	27	13972	comp92118_c0,comp17627_c0,comp17591_c0,comp17632_c0
GO:0016571	histone methylation	biological_process	0.017771	1	4	422	34	13972	comp92118_c0,comp8423_c0,comp16622_c0,comp12162_c0
GO:0006974	response to DNA damage stimulus	biological_process	0.018157	1	18	422	288	13972	comp15650_c1,comp18118_c0,comp25284_c0,comp13241_c0,comp17954_c0,comp15650_c0,comp10873_c0,comp17789_c0,comp18038_c0,comp11885_c0,comp18726_c2,comp17627_c0,comp18917_c0,comp16622_c0,comp19005_c0,comp17591_c0,comp12162_c0,comp20103_c0
GO:0006479	protein methylation	biological_process	0.018211	1	7	422	78	13972	comp92118_c0,comp8423_c0,comp12647_c0,comp16622_c0,comp7360_c0,comp18244_c0,comp12162_c0
GO:0008213	protein alkylation	biological_process	0.018211	1	7	422	78	13972	comp92118_c0,comp8423_c0,comp12647_c0,comp16622_c0,comp7360_c0,comp18244_c0,comp12162_c0
GO:0044237	cellular metabolic process	biological_process	0.018623	1	245	422	6875	13972	comp12647_c0,comp16622_c1,comp8380_c0,comp13859_c0,comp60111_c0,comp16881_c0,comp19609_c0,comp17632_c0,comp17736_c0,comp17218_c0,comp6978_c0,comp12624_c0,comp12754_c0,comp12631_c0,comp12691_c0,comp18118_c0,comp14661_c0,comp19590_c0,comp17942_c0,comp20847_c0,comp11150_c0,comp12412_c0,comp11472_c0,comp7349_c0,comp12807_c0,comp17787_c1,comp12730_c0,comp12539_c0,comp15555_c0,comp18366_c1,comp10553_c0…
GO:0016901	oxidoreductase activity, acting on the CH-OH group of donors, quinone or similar compound as acceptor	molecular_function	0.018798	1	2	422	4	13972	comp18744_c0,comp17407_c0
GO:0009982	pseudouridine synthase activity	molecular_function	0.01976	1	5	422	61	13972	comp14239_c0,comp13408_c0,comp18630_c0,comp14931_c0,comp15829_c0
GO:0043414	macromolecule methylation	biological_process	0.020241	1	10	422	132	13972	comp92118_c0,comp12647_c0,comp15110_c0,comp7452_c0,comp8380_c0,comp8423_c0,comp16622_c0,comp7360_c0,comp18244_c0,comp12162_c0
GO:0071704	organic substance metabolic process	biological_process	0.020602	1	252	422	7105	13972	comp12647_c0,comp16622_c1,comp8380_c0,comp13859_c0,comp60111_c0,comp16881_c0,comp19609_c0,comp17632_c0,comp17736_c0,comp17218_c0,comp6978_c0,comp12624_c0,comp6848_c0,comp12754_c0,comp12631_c0,comp18744_c0,comp17848_c2,comp12691_c0,comp18118_c0,comp14661_c0,comp19590_c0,comp17942_c0,comp20847_c0,comp11150_c0,comp12412_c0,comp7349_c0,comp20121_c0,comp12807_c0,comp17787_c1,comp12730_c0,comp15627_c0,…
GO:0033554	cellular response to stress	biological_process	0.020749	1	22	422	377	13972	comp15650_c1,comp17406_c0,comp13241_c0,comp15650_c0,comp10873_c0,comp17789_c0,comp18726_c2,comp12162_c0,comp25284_c0,comp18118_c0,comp5937_c0,comp19590_c0,comp17954_c0,comp14857_c0,comp11885_c0,comp18038_c0,comp19005_c0,comp16622_c0,comp18917_c0,comp17627_c0,comp17591_c0,comp20103_c0
GO:0001522	pseudouridine synthesis	biological_process	0.021231	1	5	422	63	13972	comp14239_c0,comp13408_c0,comp18630_c0,comp14931_c0,comp15829_c0
GO:0009085	lysine biosynthetic process	biological_process	0.021357	1	5	422	41	13972	comp18689_c0,comp17957_c0,comp14931_c0,comp17459_c0,comp9330_c0
GO:0002252	immune effector process	biological_process	0.022711	1	4	422	27	13972	comp18917_c0,comp5937_c0,comp16165_c0,comp18118_c0
GO:0001541	ovarian follicle development	biological_process	0.022897	1	1	422	1	13972	comp8423_c0
GO:0008585	female gonad development	biological_process	0.022897	1	1	422	1	13972	comp8423_c0
GO:0022602	ovulation cycle process	biological_process	0.022897	1	1	422	1	13972	comp8423_c0
GO:0042698	ovulation cycle	biological_process	0.022897	1	1	422	1	13972	comp8423_c0
GO:0045322	unmethylated CpG binding	molecular_function	0.022897	1	1	422	1	13972	comp8423_c0
GO:0070577	histone acetyl-lysine binding	molecular_function	0.022897	1	1	422	1	13972	comp8423_c0
GO:2001023	regulation of response to drug	biological_process	0.022897	1	1	422	1	13972	comp8423_c0
GO:2001025	positive regulation of response to drug	biological_process	0.022897	1	1	422	1	13972	comp8423_c0
GO:2001038	regulation of cellular response to drug	biological_process	0.022897	1	1	422	1	13972	comp8423_c0
GO:2001040	positive regulation of cellular response to drug	biological_process	0.022897	1	1	422	1	13972	comp8423_c0
GO:0044281	small molecule metabolic process	biological_process	0.023382	1	88	422	2140	13972	comp12647_c0,comp16622_c1,comp13859_c0,comp16881_c0,comp17459_c0,comp13150_c0,comp17370_c0,comp16215_c0,comp25203_c0,comp12754_c0,comp12631_c0,comp15827_c0,comp18118_c0,comp12034_c1,comp12412_c0,comp13787_c0,comp7349_c0,comp12807_c0,comp12539_c0,comp15801_c0,comp17474_c0,comp20385_c0,comp7840_c0,comp17632_c2,comp15517_c1,comp28693_c0,comp17280_c0,comp7734_c0,comp18667_c0,comp18622_c0,comp19353_c0…
GO:0030261	chromosome condensation	biological_process	0.023721	1	3	422	17	13972	comp12691_c0,comp20857_c0,comp20411_c0
GO:0003755	peptidyl-prolyl cis-trans isomerase activity	molecular_function	0.023813	1	4	422	36	13972	comp21283_c0,comp12301_c0,comp7893_c0,comp15563_c0
GO:0019069	viral capsid assembly	biological_process	0.025533	1	5	422	53	13972	comp87578_c0,comp16465_c0,comp13711_c0,comp8719_c0,comp17667_c0
GO:0030894	replisome	cellular_component	0.025728	1	2	422	9	13972	comp92118_c0,comp17591_c0
GO:0004733	pyridoxamine-phosphate oxidase activity	molecular_function	0.025765	1	2	422	7	13972	comp14964_c0,comp12645_c0
GO:0016568	chromatin modification	biological_process	0.025807	1	7	422	93	13972	comp92118_c0,comp64990_c0,comp8423_c0,comp16622_c0,comp7240_c0,comp12162_c0,comp8256_c0
GO:0050897	cobalt ion binding	molecular_function	0.026353	1	3	422	14	13972	comp12624_c0,comp19173_c0,comp15949_c0
GO:0016491	oxidoreductase activity	molecular_function	0.027532	1	62	422	1429	13972	comp16409_c0,comp12647_c0,comp14698_c0,comp9261_c0,comp18251_c0,comp11837_c1,comp13010_c0,comp7240_c0,comp9420_c1,comp13859_c0,comp6386_c0,comp14690_c2,comp7486_c0,comp12535_c0,comp15479_c0,comp16777_c0,comp12379_c0,comp12624_c0,comp11119_c0,comp17957_c0,comp13389_c0,comp19173_c0,comp12645_c0,comp35686_c0,comp12631_c0,comp18744_c0,comp18794_c3,comp20325_c0,comp35208_c0,comp17407_c0,comp12092_c0,c…
GO:0016226	iron-sulfur cluster assembly	biological_process	0.027852	1	4	422	28	13972	comp18689_c0,comp7734_c0,comp17474_c0,comp7389_c0
GO:0031163	metallo-sulfur cluster assembly	biological_process	0.027852	1	4	422	28	13972	comp18689_c0,comp7734_c0,comp17474_c0,comp7389_c0
GO:0010181	FMN binding	molecular_function	0.028653	1	4	422	38	13972	comp19709_c0,comp11837_c1,comp14964_c0,comp12645_c0
GO:0033013	tetrapyrrole metabolic process	biological_process	0.030672	1	13	422	192	13972	comp12082_c0,comp17828_c1,comp18038_c0,comp38742_c0,comp17006_c0,comp12624_c0,comp12015_c0,comp12352_c0,comp16472_c0,comp19173_c0,comp18863_c0,comp7975_c0,comp20103_c0
GO:0000123	histone acetyltransferase complex	cellular_component	0.03084	1	3	422	27	13972	comp64990_c0,comp16510_c0,comp15983_c0
GO:0030983	mismatched DNA binding	molecular_function	0.031762	1	3	422	17	13972	comp18726_c2,comp18118_c0,comp17789_c0
GO:0043596	nuclear replication fork	cellular_component	0.03181	1	2	422	7	13972	comp92118_c0,comp17591_c0
GO:0006271	DNA strand elongation involved in DNA replication	biological_process	0.031952	1	2	422	7	13972	comp15650_c1,comp17591_c0
GO:0022616	DNA strand elongation	biological_process	0.031952	1	2	422	7	13972	comp15650_c1,comp17591_c0
GO:0019541	propionate metabolic process	biological_process	0.032097	1	1	422	2	13972	comp17280_c0
GO:0019543	propionate catabolic process	biological_process	0.032097	1	1	422	2	13972	comp17280_c0
GO:0019626	short-chain fatty acid catabolic process	biological_process	0.032097	1	1	422	2	13972	comp17280_c0
GO:0047547	2-methylcitrate dehydratase activity	molecular_function	0.032097	1	1	422	2	13972	comp17280_c0
GO:0030728	ovulation	biological_process	0.032473	1	1	422	2	13972	comp8423_c0
GO:0002679	respiratory burst involved in defense response	biological_process	0.032528	1	1	422	1	13972	comp5937_c0
GO:0008909	isochorismate synthase activity	molecular_function	0.032528	1	1	422	1	13972	comp5937_c0
GO:0042362	fat-soluble vitamin biosynthetic process	biological_process	0.032528	1	1	422	1	13972	comp5937_c0
GO:0042371	vitamin K biosynthetic process	biological_process	0.032528	1	1	422	1	13972	comp5937_c0
GO:0042372	phylloquinone biosynthetic process	biological_process	0.032528	1	1	422	1	13972	comp5937_c0
GO:0042373	vitamin K metabolic process	biological_process	0.032528	1	1	422	1	13972	comp5937_c0
GO:0042374	phylloquinone metabolic process	biological_process	0.032528	1	1	422	1	13972	comp5937_c0
GO:0033014	tetrapyrrole biosynthetic process	biological_process	0.033016	1	12	422	168	13972	comp12082_c0,comp17828_c1,comp18038_c0,comp38742_c0,comp17006_c0,comp12015_c0,comp12624_c0,comp16472_c0,comp19173_c0,comp18863_c0,comp7975_c0,comp20103_c0
GO:0003677	DNA binding	molecular_function	0.033064	1	60	422	1394	13972	comp7998_c0,comp15650_c1,comp17584_c0,comp13241_c0,comp18383_c0,comp17964_c0,comp16917_c1,comp17789_c0,comp20411_c0,comp18514_c0,comp18726_c2,comp17740_c1,comp17882_c2,comp8341_c0,comp15258_c0,comp12691_c0,comp14661_c0,comp18118_c0,comp17942_c0,comp11150_c0,comp9330_c0,comp16245_c0,comp5583_c0,comp18779_c0,comp11885_c0,comp17627_c0,comp14038_c0,comp15627_c0,comp18331_c0,comp92118_c0,comp5323_c0,c…
GO:0009029	tetraacyldisaccharide 4'-kinase activity	molecular_function	0.033101	1	1	422	2	13972	comp12034_c1
GO:0046545	development of primary female sexual characteristics	biological_process	0.033295	1	1	422	2	13972	comp8423_c0
GO:0051726	regulation of cell cycle	biological_process	0.03503	1	8	422	99	13972	comp92118_c0,comp18118_c0,comp18570_c3,comp17632_c0,comp16622_c0,comp17627_c0,comp17591_c0,comp16659_c0
GO:0030296	protein tyrosine kinase activator activity	molecular_function	0.03606	1	1	422	3	13972	comp7840_c0
GO:0050731	positive regulation of peptidyl-tyrosine phosphorylation	biological_process	0.03606	1	1	422	3	13972	comp7840_c0
GO:0061098	positive regulation of protein tyrosine kinase activity	biological_process	0.03606	1	1	422	3	13972	comp7840_c0
GO:2001236	regulation of extrinsic apoptotic signaling pathway	biological_process	0.03606	1	1	422	3	13972	comp7840_c0
GO:2001238	positive regulation of extrinsic apoptotic signaling pathway	biological_process	0.03606	1	1	422	3	13972	comp7840_c0
GO:2001270	regulation of cysteine-type endopeptidase activity involved in execution phase of apoptosis	biological_process	0.03606	1	1	422	3	13972	comp7840_c0
GO:2001271	negative regulation of cysteine-type endopeptidase activity involved in execution phase of apoptosis	biological_process	0.03606	1	1	422	3	13972	comp7840_c0
GO:0022414	reproductive process	biological_process	0.036118	1	35	422	725	13972	comp6978_c0,comp16215_c0,comp25203_c0,comp14610_c0,comp8341_c0,comp15709_c0,comp18118_c0,comp15258_c0,comp9330_c0,comp16704_c0,comp7349_c0,comp16465_c0,comp15627_c0,comp92118_c0,comp20047_c0,comp12622_c0,comp8423_c0,comp8719_c0,comp12162_c0,comp7599_c0,comp18689_c0,comp87578_c0,comp7734_c0,comp16641_c0,comp18050_c0,comp8256_c0,comp12764_c0,comp17667_c0,comp18038_c0,comp17680_c0,comp15563_c0,comp1…
GO:0008614	pyridoxine metabolic process	biological_process	0.037302	1	2	422	10	13972	comp14964_c0,comp12645_c0
GO:0008615	pyridoxine biosynthetic process	biological_process	0.037302	1	2	422	10	13972	comp14964_c0,comp12645_c0
GO:0006298	mismatch repair	biological_process	0.037492	1	3	422	19	13972	comp18726_c2,comp18118_c0,comp17789_c0
GO:0004827	proline-tRNA ligase activity	molecular_function	0.037839	1	2	422	7	13972	comp12412_c0,comp14948_c0
GO:0006433	prolyl-tRNA aminoacylation	biological_process	0.037839	1	2	422	7	13972	comp12412_c0,comp14948_c0
GO:0016783	sulfurtransferase activity	molecular_function	0.038097	1	2	422	6	13972	comp17474_c0,comp16704_c0
GO:0010374	stomatal complex development	biological_process	0.038528	1	2	422	6	13972	comp18689_c0,comp16245_c0
GO:0070461	SAGA-type complex	cellular_component	0.038588	1	2	422	12	13972	comp16510_c0,comp15983_c0
GO:0035304	regulation of protein dephosphorylation	biological_process	0.03954	1	1	422	2	13972	comp16165_c0
GO:0006302	double-strand break repair	biological_process	0.039843	1	4	422	32	13972	comp18038_c0,comp17627_c0,comp18917_c0,comp12162_c0
GO:0042026	protein refolding	biological_process	0.040478	1	2	422	9	13972	comp12034_c2,comp12034_c1
GO:0018023	peptidyl-lysine trimethylation	biological_process	0.041036	1	1	422	2	13972	comp8423_c0
GO:0080182	histone H3-K4 trimethylation	biological_process	0.041036	1	1	422	2	13972	comp8423_c0
GO:0004799	thymidylate synthase activity	molecular_function	0.041148	1	1	422	1	13972	comp13859_c0
GO:0006231	dTMP biosynthetic process	biological_process	0.041148	1	1	422	1	13972	comp13859_c0
GO:0009157	deoxyribonucleoside monophosphate biosynthetic process	biological_process	0.041148	1	1	422	1	13972	comp13859_c0
GO:0009176	pyrimidine deoxyribonucleoside monophosphate metabolic process	biological_process	0.041148	1	1	422	1	13972	comp13859_c0
GO:0009177	pyrimidine deoxyribonucleoside monophosphate biosynthetic process	biological_process	0.041148	1	1	422	1	13972	comp13859_c0
GO:0016120	carotene biosynthetic process	biological_process	0.041148	1	1	422	1	13972	comp17208_c0
GO:0042083	5,10-methylenetetrahydrofolate-dependent methyltransferase activity	molecular_function	0.041148	1	1	422	1	13972	comp13859_c0
GO:0046073	dTMP metabolic process	biological_process	0.041148	1	1	422	1	13972	comp13859_c0
GO:0046246	terpene biosynthetic process	biological_process	0.041148	1	1	422	1	13972	comp17208_c0
GO:0090471	9,15,9'-tri-cis-zeta-carotene isomerase activity	molecular_function	0.041148	1	1	422	1	13972	comp17208_c0
GO:0032259	methylation	biological_process	0.042064	1	10	422	156	13972	comp92118_c0,comp12647_c0,comp15110_c0,comp7452_c0,comp8380_c0,comp8423_c0,comp16622_c0,comp7360_c0,comp18244_c0,comp12162_c0
GO:0006775	fat-soluble vitamin metabolic process	biological_process	0.042694	1	1	422	2	13972	comp5937_c0
GO:0005871	kinesin complex	cellular_component	0.042886	1	1	422	2	13972	comp13030_c0
GO:0019894	kinesin binding	molecular_function	0.042886	1	1	422	2	13972	comp13030_c0
GO:0004674	protein serine/threonine kinase activity	molecular_function	0.043379	1	8	422	132	13972	comp15801_c0,comp12930_c0,comp14339_c0,comp12135_c0,comp13030_c1,comp7840_c0,comp30749_c0,comp13030_c0
GO:0051569	regulation of histone H3-K4 methylation	biological_process	0.043996	1	1	422	2	13972	comp8423_c0
GO:0005315	inorganic phosphate transmembrane transporter activity	molecular_function	0.044052	1	2	422	7	13972	comp10523_c0,comp16205_c0
GO:0016018	cyclosporin A binding	molecular_function	0.044474	1	1	422	2	13972	comp15563_c0
GO:0045069	regulation of viral genome replication	biological_process	0.045145	1	1	422	2	13972	comp15563_c0
GO:0045070	positive regulation of viral genome replication	biological_process	0.045145	1	1	422	2	13972	comp15563_c0
GO:0006790	sulfur compound metabolic process	biological_process	0.045737	1	13	422	207	13972	comp12082_c0,comp12647_c0,comp18667_c0,comp9261_c0,comp17474_c0,comp9330_c0,comp19904_c0,comp15252_c0,comp16704_c0,comp16165_c0,comp17957_c0,comp18244_c0,comp15237_c0
GO:0032784	regulation of DNA-dependent transcription, elongation	biological_process	0.046051	1	1	422	2	13972	comp7034_c0
GO:0032786	positive regulation of DNA-dependent transcription, elongation	biological_process	0.046051	1	1	422	2	13972	comp7034_c0
GO:0032968	positive regulation of transcription elongation from RNA polymerase II promoter	biological_process	0.046051	1	1	422	2	13972	comp7034_c0
GO:0034243	regulation of transcription elongation from RNA polymerase II promoter	biological_process	0.046051	1	1	422	2	13972	comp7034_c0
GO:0019985	translesion synthesis	biological_process	0.046837	1	2	422	10	13972	comp16622_c0,comp17591_c0
GO:0071897	DNA biosynthetic process	biological_process	0.046837	1	2	422	10	13972	comp16622_c0,comp17591_c0
GO:0016138	glycoside biosynthetic process	biological_process	0.047294	1	5	422	45	13972	comp16622_c2,comp16165_c0,comp17957_c0,comp13389_c0,comp15237_c0
GO:0006457	protein folding	biological_process	0.047893	1	12	422	226	13972	comp21283_c0,comp7893_c0,comp12868_c0,comp20847_c0,comp12034_c1,comp12034_c0,comp12301_c0,comp12034_c2,comp15563_c0,comp9784_c0,comp13098_c0,comp19783_c0
GO:0004814	arginine-tRNA ligase activity	molecular_function	0.048186	1	2	422	7	13972	comp14931_c0,comp15517_c1
GO:0006420	arginyl-tRNA aminoacylation	biological_process	0.048186	1	2	422	7	13972	comp14931_c0,comp15517_c1
GO:0008622	epsilon DNA polymerase complex	cellular_component	0.048275	1	1	422	1	13972	comp92118_c0
GO:0045750	positive regulation of S phase of mitotic cell cycle	biological_process	0.048275	1	1	422	1	13972	comp92118_c0
GO:0048571	long-day photoperiodism	biological_process	0.048275	1	1	422	1	13972	comp92118_c0
GO:0048574	long-day photoperiodism, flowering	biological_process	0.048275	1	1	422	1	13972	comp92118_c0
GO:0048579	negative regulation of long-day photoperiodism, flowering	biological_process	0.048275	1	1	422	1	13972	comp92118_c0
GO:0048586	regulation of long-day photoperiodism, flowering	biological_process	0.048275	1	1	422	1	13972	comp92118_c0
GO:0035303	regulation of dephosphorylation	biological_process	0.04891	1	1	422	3	13972	comp16165_c0
GO:0009124	nucleoside monophosphate biosynthetic process	biological_process	0.048977	1	4	422	34	13972	comp13787_c0,comp7283_c0,comp13859_c0,comp15101_c0
GO:0019632	shikimate metabolic process	biological_process	0.049067	1	1	422	2	13972	comp16215_c0
GO:0033587	shikimate biosynthetic process	biological_process	0.049067	1	1	422	2	13972	comp16215_c0
GO:0010053	root epidermal cell differentiation	biological_process	0.049201	1	2	422	8	13972	comp16245_c0,comp30749_c0
GO:0010054	trichoblast differentiation	biological_process	0.049201	1	2	422	8	13972	comp16245_c0,comp30749_c0
GO:0048764	trichoblast maturation	biological_process	0.049201	1	2	422	8	13972	comp16245_c0,comp30749_c0
GO:0048765	root hair cell differentiation	biological_process	0.049201	1	2	422	8	13972	comp16245_c0,comp30749_c0
GO:0008406	gonad development	biological_process	0.049698	1	1	422	2	13972	comp8423_c0
GO:0008851	ethanolamine ammonia-lyase activity	molecular_function	0.050077	1	1	422	2	13972	comp5641_c0
GO:0009350	ethanolamine ammonia-lyase complex	cellular_component	0.050077	1	1	422	2	13972	comp5641_c0
GO:0090307	spindle assembly involved in mitosis	biological_process	0.051171	1	1	422	3	13972	comp13030_c0
GO:0000003	reproduction	biological_process	0.052419	1	35	422	755	13972	comp6978_c0,comp16215_c0,comp25203_c0,comp14610_c0,comp8341_c0,comp15709_c0,comp18118_c0,comp15258_c0,comp9330_c0,comp16704_c0,comp7349_c0,comp16465_c0,comp15627_c0,comp92118_c0,comp20047_c0,comp12622_c0,comp8423_c0,comp8719_c0,comp12162_c0,comp7599_c0,comp18689_c0,comp87578_c0,comp7734_c0,comp16641_c0,comp18050_c0,comp8256_c0,comp12764_c0,comp17667_c0,comp18038_c0,comp17680_c0,comp15563_c0,comp1…
GO:2000241	regulation of reproductive process	biological_process	0.052656	1	3	422	27	13972	comp92118_c0,comp15563_c0,comp12162_c0
GO:0043984	histone H4-K16 acetylation	biological_process	0.053239	1	1	422	2	13972	comp8423_c0
GO:0009126	purine nucleoside monophosphate metabolic process	biological_process	0.053609	1	3	422	24	13972	comp13787_c0,comp7283_c0,comp15101_c0
GO:0009127	purine nucleoside monophosphate biosynthetic process	biological_process	0.053609	1	3	422	24	13972	comp13787_c0,comp7283_c0,comp15101_c0
GO:0009167	purine ribonucleoside monophosphate metabolic process	biological_process	0.053609	1	3	422	24	13972	comp13787_c0,comp7283_c0,comp15101_c0
GO:0009168	purine ribonucleoside monophosphate biosynthetic process	biological_process	0.053609	1	3	422	24	13972	comp13787_c0,comp7283_c0,comp15101_c0
GO:0009221	pyrimidine deoxyribonucleotide biosynthetic process	biological_process	0.053806	1	1	422	2	13972	comp13859_c0
GO:0009263	deoxyribonucleotide biosynthetic process	biological_process	0.053806	1	1	422	2	13972	comp13859_c0
GO:0009265	2'-deoxyribonucleotide biosynthetic process	biological_process	0.053806	1	1	422	2	13972	comp13859_c0
GO:0046385	deoxyribose phosphate biosynthetic process	biological_process	0.053806	1	1	422	2	13972	comp13859_c0
GO:0007613	memory	biological_process	0.054	1	1	422	2	13972	comp15650_c1
GO:0005402	cation:sugar symporter activity	molecular_function	0.054676	1	3	422	26	13972	comp13787_c0,comp18387_c0,comp12301_c0
GO:0051119	sugar transmembrane transporter activity	molecular_function	0.054676	1	3	422	26	13972	comp13787_c0,comp18387_c0,comp12301_c0
GO:0008658	penicillin binding	molecular_function	0.054952	1	1	422	3	13972	comp34635_c0
GO:0007020	microtubule nucleation	biological_process	0.055017	1	1	422	1	13972	comp16704_c0
GO:0046165	alcohol biosynthetic process	biological_process	0.055394	1	5	422	53	13972	comp16622_c2,comp13389_c0,comp16622_c1,comp15237_c0,comp16704_c0
GO:0009451	RNA modification	biological_process	0.056134	1	9	422	171	13972	comp18689_c0,comp12647_c0,comp14239_c0,comp13408_c0,comp15829_c0,comp8380_c0,comp18630_c0,comp14931_c0,comp8419_c0
GO:0003887	DNA-directed DNA polymerase activity	molecular_function	0.056251	1	5	422	54	13972	comp92118_c0,comp5323_c0,comp17591_c0,comp10730_c0,comp16024_c0
GO:0005889	hydrogen:potassium-exchanging ATPase complex	cellular_component	0.056539	1	1	422	4	13972	comp11472_c0
GO:0008900	hydrogen:potassium-exchanging ATPase activity	molecular_function	0.056539	1	1	422	4	13972	comp11472_c0
GO:0048584	positive regulation of response to stimulus	biological_process	0.056621	1	3	422	32	13972	comp8423_c0,comp7840_c0,comp17740_c0
GO:0000023	maltose metabolic process	biological_process	0.056861	1	2	422	9	13972	comp17957_c0,comp15237_c0
GO:0015291	secondary active transmembrane transporter activity	molecular_function	0.056915	1	7	422	99	13972	comp13787_c0,comp18387_c0,comp12301_c0,comp11883_c0,comp10523_c0,comp16205_c0,comp16162_c0
GO:0016829	lyase activity	molecular_function	0.057095	1	16	422	289	13972	comp17474_c0,comp13241_c0,comp16881_c0,comp13150_c0,comp17370_c0,comp16215_c0,comp15054_c0,comp16472_c0,comp5641_c0,comp17280_c0,comp25284_c0,comp19353_c0,comp17828_c1,comp19005_c0,comp12807_c0,comp18244_c0
GO:0015293	symporter activity	molecular_function	0.057201	1	4	422	44	13972	comp13787_c0,comp18387_c0,comp12301_c0,comp16162_c0
GO:0015294	solute:cation symporter activity	molecular_function	0.057201	1	4	422	44	13972	comp13787_c0,comp18387_c0,comp12301_c0,comp16162_c0
GO:0009862	systemic acquired resistance, salicylic acid mediated signaling pathway	biological_process	0.057321	1	1	422	2	13972	comp5937_c0
GO:0009863	salicylic acid mediated signaling pathway	biological_process	0.057321	1	1	422	2	13972	comp5937_c0
GO:0009867	jasmonic acid mediated signaling pathway	biological_process	0.057321	1	1	422	2	13972	comp5937_c0
GO:0031348	negative regulation of defense response	biological_process	0.057321	1	1	422	2	13972	comp5937_c0
GO:0071395	cellular response to jasmonic acid stimulus	biological_process	0.057321	1	1	422	2	13972	comp5937_c0
GO:0042407	cristae formation	biological_process	0.057665	1	1	422	1	13972	comp14931_c0
GO:0030170	pyridoxal phosphate binding	molecular_function	0.057684	1	7	422	93	13972	comp17029_c0,comp12135_c0,comp17632_c2,comp12015_c0,comp16881_c0,comp17964_c0,comp13150_c0
GO:0070279	vitamin B6 binding	molecular_function	0.057684	1	7	422	93	13972	comp17029_c0,comp12135_c0,comp17632_c2,comp12015_c0,comp16881_c0,comp17964_c0,comp13150_c0
GO:0009237	siderophore metabolic process	biological_process	0.058106	1	1	422	3	13972	comp5937_c0
GO:0019290	siderophore biosynthetic process	biological_process	0.058106	1	1	422	3	13972	comp5937_c0
GO:0009123	nucleoside monophosphate metabolic process	biological_process	0.058314	1	4	422	36	13972	comp13787_c0,comp7283_c0,comp13859_c0,comp15101_c0
GO:0002250	adaptive immune response	biological_process	0.059441	1	2	422	9	13972	comp18917_c0,comp18118_c0
GO:0002449	lymphocyte mediated immunity	biological_process	0.059441	1	2	422	9	13972	comp18917_c0,comp18118_c0
GO:0002460	adaptive immune response based on somatic recombination of immune receptors built from immunoglobulin superfamily domains	biological_process	0.059441	1	2	422	9	13972	comp18917_c0,comp18118_c0
GO:0019724	B cell mediated immunity	biological_process	0.059441	1	2	422	9	13972	comp18917_c0,comp18118_c0
GO:0017108	5'-flap endonuclease activity	molecular_function	0.059685	1	1	422	2	13972	comp15650_c1
GO:0048256	flap endonuclease activity	molecular_function	0.059685	1	1	422	2	13972	comp15650_c1
GO:0016846	carbon-sulfur lyase activity	molecular_function	0.059728	1	3	422	25	13972	comp17474_c0,comp15054_c0,comp18244_c0
GO:0045137	development of primary sexual characteristics	biological_process	0.059811	1	1	422	3	13972	comp8423_c0
GO:0015994	chlorophyll metabolic process	biological_process	0.060191	1	10	422	142	13972	comp12082_c0,comp18038_c0,comp17828_c1,comp38742_c0,comp17006_c0,comp12015_c0,comp12352_c0,comp16472_c0,comp18863_c0,comp20103_c0
GO:0031056	regulation of histone modification	biological_process	0.060468	1	1	422	3	13972	comp8423_c0
GO:0031060	regulation of histone methylation	biological_process	0.060468	1	1	422	3	13972	comp8423_c0
GO:0043167	ion binding	molecular_function	0.061494	1	145	422	3867	13972	comp16409_c0,comp16881_c0,comp12624_c0,comp18832_c0,comp12631_c0,comp18118_c0,comp17942_c0,comp12412_c0,comp11472_c0,comp7349_c0,comp12807_c0,comp12539_c0,comp17763_c0,comp18366_c1,comp16336_c0,comp14677_c0,comp16758_c0,comp17403_c0,comp7840_c0,comp17632_c2,comp29052_c0,comp12034_c2,comp13958_c0,comp17883_c0,comp7734_c0,comp18272_c0,comp20103_c0,comp7998_c0,comp17965_c0,comp18251_c0,comp15894_c1,…
GO:0009073	aromatic amino acid family biosynthetic process	biological_process	0.061773	1	6	422	80	13972	comp12082_c0,comp16215_c0,comp17474_c0,comp17632_c2,comp19353_c0,comp12034_c1
GO:0017110	nucleoside-diphosphatase activity	molecular_function	0.061778	1	1	422	1	13972	comp14903_c0
GO:0046173	polyol biosynthetic process	biological_process	0.061898	1	4	422	35	13972	comp16622_c2,comp13389_c0,comp16622_c1,comp15237_c0
GO:0005488	binding	molecular_function	0.062223	1	265	422	7709	13972	comp16409_c0,comp21639_c0,comp10522_c0,comp16622_c1,comp19609_c0,comp18832_c0,comp12631_c0,comp14661_c0,comp14954_c0,comp16393_c0,comp7349_c0,comp12807_c0,comp15627_c0,comp17763_c0,comp18828_c0,comp16336_c0,comp16758_c0,comp18188_c0,comp17632_c2,comp29052_c0,comp12034_c2,comp15897_c0,comp12289_c0,comp12240_c0,comp7734_c0,comp18314_c1,comp16583_c0,comp20103_c0,comp7998_c0,comp18251_c0,comp93380_c0…
GO:0006354	DNA-dependent transcription, elongation	biological_process	0.062272	1	2	422	13	13972	comp7034_c0,comp17740_c0
GO:0016773	phosphotransferase activity, alcohol group as acceptor	molecular_function	0.062598	1	28	422	579	13972	comp15801_c0,comp15938_c1,comp18366_c1,comp16496_c0,comp45427_c0,comp16917_c1,comp7840_c0,comp12135_c0,comp17632_c2,comp15897_c0,comp15047_c0,comp18735_c4,comp12082_c0,comp15827_c0,comp7372_c0,comp12930_c0,comp14339_c0,comp18366_c0,comp26501_c0,comp12034_c1,comp13787_c0,comp7349_c0,comp13030_c1,comp17627_c0,comp18272_c0,comp13436_c1,comp30749_c0,comp13030_c0
GO:0035162	embryonic hemopoiesis	biological_process	0.062804	1	1	422	3	13972	comp8423_c0
GO:0010207	photosystem II assembly	biological_process	0.063836	1	1	422	2	13972	comp16165_c0
GO:0004076	biotin synthase activity	molecular_function	0.06432	1	1	422	2	13972	comp16704_c0
GO:0070283	radical SAM enzyme activity	molecular_function	0.06432	1	1	422	2	13972	comp16704_c0
GO:0035097	histone methyltransferase complex	cellular_component	0.064426	1	2	422	12	13972	comp8423_c0,comp6946_c0
GO:0003883	CTP synthase activity	molecular_function	0.064468	1	1	422	1	13972	comp16264_c0
GO:0006570	tyrosine metabolic process	biological_process	0.06491	1	8	422	132	13972	comp12082_c0,comp19353_c0,comp12034_c1,comp37200_c0,comp16215_c0,comp17632_c2,comp28693_c0,comp35686_c0
GO:0006566	threonine metabolic process	biological_process	0.065488	1	6	422	86	13972	comp25203_c0,comp18118_c0,comp17957_c0,comp12622_c0,comp93380_c0,comp14870_c0
GO:0006385	transcription elongation from RNA polymerase III promoter	biological_process	0.065909	1	1	422	2	13972	comp17740_c0
GO:0006386	termination of RNA polymerase III transcription	biological_process	0.065909	1	1	422	2	13972	comp17740_c0
GO:0097191	extrinsic apoptotic signaling pathway	biological_process	0.065933	1	1	422	5	13972	comp7840_c0
GO:0001887	selenium compound metabolic process	biological_process	0.066898	1	1	422	1	13972	comp17474_c0
GO:0009000	selenocysteine lyase activity	molecular_function	0.066898	1	1	422	1	13972	comp17474_c0
GO:0010269	response to selenium ion	biological_process	0.066898	1	1	422	1	13972	comp17474_c0
GO:0002443	leukocyte mediated immunity	biological_process	0.068179	1	2	422	10	13972	comp18917_c0,comp18118_c0
GO:0006301	postreplication repair	biological_process	0.068465	1	2	422	12	13972	comp16622_c0,comp17591_c0
GO:0004415	hyalurononglucosaminidase activity	molecular_function	0.069974	1	1	422	1	13972	comp18683_c2
GO:0015929	hexosaminidase activity	molecular_function	0.069974	1	1	422	1	13972	comp18683_c2
GO:0045227	capsule polysaccharide biosynthetic process	biological_process	0.069974	1	1	422	1	13972	comp18683_c2
GO:0045230	capsule organization	biological_process	0.069974	1	1	422	1	13972	comp18683_c2
GO:0000912	assembly of actomyosin apparatus involved in cell cycle cytokinesis	biological_process	0.070053	1	1	422	1	13972	comp16245_c0
GO:0000914	phragmoplast assembly	biological_process	0.070053	1	1	422	1	13972	comp16245_c0
GO:0043566	structure-specific DNA binding	molecular_function	0.070398	1	4	422	51	13972	comp18726_c2,comp17627_c0,comp18118_c0,comp17789_c0
GO:0009673	low affinity phosphate transmembrane transporter activity	molecular_function	0.070596	1	1	422	1	13972	comp16205_c0
GO:0006782	protoporphyrinogen IX biosynthetic process	biological_process	0.070781	1	1	422	1	13972	comp12015_c0
GO:0016869	intramolecular transferase activity, transferring amino groups	molecular_function	0.070781	1	1	422	1	13972	comp12015_c0
GO:0042286	glutamate-1-semialdehyde 2,1-aminomutase activity	molecular_function	0.070781	1	1	422	1	13972	comp12015_c0
GO:0046501	protoporphyrinogen IX metabolic process	biological_process	0.070781	1	1	422	1	13972	comp12015_c0
GO:0003876	AMP deaminase activity	molecular_function	0.070782	1	1	422	1	13972	comp7283_c0
GO:0004072	aspartate kinase activity	molecular_function	0.070782	1	1	422	1	13972	comp17957_c0
GO:0004655	porphobilinogen synthase activity	molecular_function	0.070782	1	1	422	1	13972	comp17828_c1
GO:0004810	tRNA adenylyltransferase activity	molecular_function	0.070782	1	1	422	1	13972	comp17965_c0
GO:0016437	tRNA cytidylyltransferase activity	molecular_function	0.070782	1	1	422	1	13972	comp17965_c0
GO:0032135	DNA insertion or deletion binding	molecular_function	0.070782	1	1	422	1	13972	comp18118_c0
GO:0032138	single base insertion or deletion binding	molecular_function	0.070782	1	1	422	1	13972	comp18118_c0
GO:0045550	geranylgeranyl reductase activity	molecular_function	0.070782	1	1	422	1	13972	comp18863_c0
GO:0046507	UDPsulfoquinovose synthase activity	molecular_function	0.070782	1	1	422	1	13972	comp8415_c0
GO:0046508	hydrolase activity, acting on carbon-sulfur bonds	molecular_function	0.070782	1	1	422	1	13972	comp8415_c0
GO:0018022	peptidyl-lysine methylation	biological_process	0.070869	1	1	422	3	13972	comp8423_c0
GO:0071446	cellular response to salicylic acid stimulus	biological_process	0.070928	1	1	422	3	13972	comp5937_c0
GO:0006950	response to stress	biological_process	0.071092	1	42	422	944	13972	comp15650_c1,comp9261_c0,comp17406_c0,comp19681_c0,comp16622_c1,comp13241_c0,comp8402_c0,comp17964_c0,comp17789_c0,comp16215_c0,comp18726_c2,comp16165_c0,comp18118_c0,comp86804_c0,comp19590_c0,comp17954_c0,comp14857_c0,comp12034_c1,comp11885_c0,comp17627_c0,comp19005_c0,comp17474_c0,comp10523_c0,comp15650_c0,comp13290_c0,comp10873_c0,comp32449_c0,comp17632_c2,comp12162_c0,comp16953_c0,comp15237_c…
GO:0009507	chloroplast	cellular_component	0.071857	1	31	422	588	13972	comp12938_c0,comp17474_c0,comp12622_c0,comp17964_c0,comp16215_c0,comp25203_c0,comp16165_c0,comp14610_c0,comp17957_c0,comp14931_c0,comp16205_c0,comp15237_c0,comp15949_c0,comp12082_c0,comp18689_c0,comp7734_c0,comp20847_c0,comp19904_c0,comp9330_c0,comp18038_c0,comp7349_c0,comp38742_c0,comp17006_c0,comp12301_c0,comp13079_c0,comp12015_c0,comp17208_c0,comp7389_c0,comp17584_c1,comp7975_c0,comp20103_c0
GO:2000028	regulation of photoperiodism, flowering	biological_process	0.073519	1	1	422	2	13972	comp92118_c0
GO:0003690	double-stranded DNA binding	molecular_function	0.073737	1	3	422	29	13972	comp18726_c2,comp18118_c0,comp17789_c0
GO:0033218	amide binding	molecular_function	0.074171	1	2	422	16	13972	comp15563_c0,comp34635_c0
GO:0048037	cofactor binding	molecular_function	0.074307	1	24	422	461	13972	comp18251_c0,comp11837_c1,comp7240_c0,comp16881_c0,comp17964_c0,comp13150_c0,comp19709_c0,comp12135_c0,comp17632_c2,comp17957_c0,comp13389_c0,comp12645_c0,comp17029_c0,comp18744_c0,comp12631_c0,comp17407_c0,comp8415_c0,comp14857_c0,comp19904_c0,comp14765_c0,comp12764_c0,comp12015_c0,comp14964_c0,comp18863_c0
GO:0031519	PcG protein complex	cellular_component	0.074851	1	1	422	2	13972	comp6946_c0
GO:0035098	ESC/E(Z) complex	cellular_component	0.074851	1	1	422	2	13972	comp6946_c0
GO:0006553	lysine metabolic process	biological_process	0.075449	1	7	422	99	13972	comp12631_c0,comp18689_c0,comp17957_c0,comp14931_c0,comp18863_c0,comp17459_c0,comp9330_c0
GO:0008121	ubiquinol-cytochrome-c reductase activity	molecular_function	0.075954	1	5	422	71	13972	comp18794_c3,comp12092_c0,comp18473_c0,comp17667_c0,comp16350_c0
GO:0016681	oxidoreductase activity, acting on diphenols and related substances as donors, cytochrome as acceptor	molecular_function	0.075954	1	5	422	71	13972	comp18794_c3,comp12092_c0,comp18473_c0,comp17667_c0,comp16350_c0
GO:0048731	system development	biological_process	0.076177	1	18	422	339	13972	comp92118_c0,comp12622_c0,comp16215_c0,comp8423_c0,comp25203_c0,comp14610_c0,comp12162_c0,comp7599_c0,comp18689_c0,comp7734_c0,comp18118_c0,comp9330_c0,comp16704_c0,comp8256_c0,comp16245_c0,comp7349_c0,comp7389_c0,comp30749_c0
GO:0000012	single strand break repair	biological_process	0.076638	1	1	422	2	13972	comp12162_c0
GO:0044238	primary metabolic process	biological_process	0.07673	1	235	422	6742	13972	comp12647_c0,comp16622_c1,comp8380_c0,comp13859_c0,comp60111_c0,comp16881_c0,comp19609_c0,comp17632_c0,comp17736_c0,comp17218_c0,comp6978_c0,comp6848_c0,comp12754_c0,comp12631_c0,comp18744_c0,comp17848_c2,comp12691_c0,comp18118_c0,comp14661_c0,comp19590_c0,comp17942_c0,comp20847_c0,comp11150_c0,comp12412_c0,comp7349_c0,comp20121_c0,comp12807_c0,comp17787_c1,comp12730_c0,comp12539_c0,comp15555_c0,…
GO:0032481	positive regulation of type I interferon production	biological_process	0.076783	1	1	422	3	13972	comp17740_c0
GO:0032608	interferon-beta production	biological_process	0.076783	1	1	422	3	13972	comp17740_c0
GO:0032648	regulation of interferon-beta production	biological_process	0.076783	1	1	422	3	13972	comp17740_c0
GO:0032728	positive regulation of interferon-beta production	biological_process	0.076783	1	1	422	3	13972	comp17740_c0
GO:0016570	histone modification	biological_process	0.07696	1	4	422	51	13972	comp92118_c0,comp8423_c0,comp16622_c0,comp12162_c0
GO:0042276	error-prone translesion synthesis	biological_process	0.077004	1	1	422	2	13972	comp16622_c0
GO:0061097	regulation of protein tyrosine kinase activity	biological_process	0.077798	1	1	422	4	13972	comp7840_c0
GO:2001235	positive regulation of apoptotic signaling pathway	biological_process	0.077798	1	1	422	4	13972	comp7840_c0
GO:0006996	organelle organization	biological_process	0.078134	1	32	422	756	13972	comp92118_c0,comp21639_c0,comp18366_c1,comp7240_c0,comp17632_c0,comp20411_c0,comp17075_c2,comp8423_c0,comp25203_c0,comp15516_c0,comp16165_c0,comp14610_c0,comp6897_c0,comp14931_c0,comp12162_c0,comp20857_c0,comp17332_c0,comp64990_c0,comp18689_c0,comp15450_c1,comp7734_c0,comp12691_c0,comp19590_c0,comp16245_c0,comp8256_c0,comp16704_c0,comp11885_c0,comp12130_c0,comp16622_c0,comp7389_c0,comp30749_c0,co…
GO:0016725	oxidoreductase activity, acting on CH or CH2 groups	molecular_function	0.078295	1	2	422	14	13972	comp18570_c3,comp20385_c0
GO:0016625	oxidoreductase activity, acting on the aldehyde or oxo group of donors, iron-sulfur protein as acceptor	molecular_function	0.078475	1	1	422	2	13972	comp9420_c1
GO:0017172	cysteine dioxygenase activity	molecular_function	0.078591	1	1	422	2	13972	comp15252_c0
GO:0046439	L-cysteine metabolic process	biological_process	0.078591	1	1	422	2	13972	comp15252_c0
GO:0016458	gene silencing	biological_process	0.079152	1	4	422	48	13972	comp8423_c0,comp7372_c0,comp16165_c0,comp12162_c0
GO:0009064	glutamine family amino acid metabolic process	biological_process	0.079242	1	7	422	106	13972	comp12754_c0,comp12412_c0,comp17632_c2,comp14931_c0,comp15517_c1,comp15101_c0,comp14948_c0
GO:0008746	NAD(P)+ transhydrogenase activity	molecular_function	0.079479	1	1	422	2	13972	comp7240_c0
GO:0008750	NAD(P)+ transhydrogenase (AB-specific) activity	molecular_function	0.079479	1	1	422	2	13972	comp7240_c0
GO:0016652	oxidoreductase activity, acting on NADH or NADPH, NAD or NADP as acceptor	molecular_function	0.079479	1	1	422	2	13972	comp7240_c0
GO:0016044	cellular membrane organization	biological_process	0.079917	1	6	422	90	13972	comp18689_c0,comp7734_c0,comp5937_c0,comp16165_c0,comp14931_c0,comp7389_c0
GO:2000602	regulation of interphase of mitotic cell cycle	biological_process	0.080207	1	2	422	14	13972	comp92118_c0,comp17627_c0
GO:0051536	iron-sulfur cluster binding	molecular_function	0.080237	1	14	422	250	13972	comp11962_c0,comp24996_c0,comp17980_c0,comp18746_c0,comp14068_c0,comp9420_c1,comp7463_c0,comp14954_c0,comp18383_c0,comp16704_c0,comp16583_c0,comp7192_c0,comp17006_c0,comp8419_c0
GO:0051540	metal cluster binding	molecular_function	0.080237	1	14	422	250	13972	comp11962_c0,comp24996_c0,comp17980_c0,comp18746_c0,comp14068_c0,comp9420_c1,comp7463_c0,comp14954_c0,comp18383_c0,comp16704_c0,comp16583_c0,comp7192_c0,comp17006_c0,comp8419_c0
GO:0000109	nucleotide-excision repair complex	cellular_component	0.080431	1	1	422	3	13972	comp92118_c0
GO:0045088	regulation of innate immune response	biological_process	0.081377	1	2	422	14	13972	comp5937_c0,comp17740_c0
GO:0006779	porphyrin-containing compound biosynthetic process	biological_process	0.081667	1	9	422	128	13972	comp12082_c0,comp18038_c0,comp17828_c1,comp38742_c0,comp17006_c0,comp12015_c0,comp16472_c0,comp18863_c0,comp20103_c0
GO:0010200	response to chitin	biological_process	0.081792	1	1	422	4	13972	comp5937_c0
GO:0046777	protein autophosphorylation	biological_process	0.082381	1	3	422	26	13972	comp7840_c0,comp13030_c0,comp30749_c0
GO:0042800	histone methyltransferase activity (H3-K4 specific)	molecular_function	0.082694	1	1	422	3	13972	comp8423_c0
GO:0009202	deoxyribonucleoside triphosphate biosynthetic process	biological_process	0.083049	1	1	422	2	13972	comp20385_c0
GO:0048469	cell maturation	biological_process	0.083586	1	2	422	12	13972	comp16245_c0,comp30749_c0
GO:0070536	protein K63-linked deubiquitination	biological_process	0.084383	1	1	422	3	13972	comp19590_c0
GO:0071108	protein K48-linked deubiquitination	biological_process	0.084383	1	1	422	3	13972	comp19590_c0
GO:0045931	positive regulation of mitotic cell cycle	biological_process	0.084534	1	1	422	2	13972	comp92118_c0
GO:0000049	tRNA binding	molecular_function	0.086954	1	3	422	32	13972	comp14610_c0,comp17459_c0,comp7389_c0
GO:0016119	carotene metabolic process	biological_process	0.08807	1	1	422	2	13972	comp17208_c0
GO:0007586	digestion	biological_process	0.088673	1	2	422	13	13972	comp17690_c0,comp18188_c0
GO:0044550	secondary metabolite biosynthetic process	biological_process	0.088697	1	6	422	90	13972	comp16215_c0,comp5937_c0,comp16165_c0,comp17957_c0,comp13389_c0,comp15237_c0
GO:0016556	mRNA modification	biological_process	0.089074	1	1	422	3	13972	comp18689_c0
GO:0048768	root hair cell tip growth	biological_process	0.089079	1	1	422	2	13972	comp16245_c0
GO:0006768	biotin metabolic process	biological_process	0.089335	1	1	422	4	13972	comp16704_c0
GO:0009102	biotin biosynthetic process	biological_process	0.089335	1	1	422	4	13972	comp16704_c0
GO:0042819	vitamin B6 biosynthetic process	biological_process	0.089899	1	2	422	15	13972	comp14964_c0,comp12645_c0
GO:0004412	homoserine dehydrogenase activity	molecular_function	0.090298	1	1	422	3	13972	comp17957_c0
GO:0008276	protein methyltransferase activity	molecular_function	0.09124	1	4	422	49	13972	comp8423_c0,comp12647_c0,comp7360_c0,comp18244_c0
GO:0055114	oxidation-reduction process	biological_process	0.091304	1	59	422	1434	13972	comp16409_c0,comp12647_c0,comp14698_c0,comp9261_c0,comp18251_c0,comp11837_c1,comp13010_c0,comp7240_c0,comp9420_c1,comp6386_c0,comp14690_c2,comp7486_c0,comp12535_c0,comp17370_c0,comp15479_c0,comp16777_c0,comp12379_c0,comp12624_c0,comp17957_c0,comp19173_c0,comp12645_c0,comp35686_c0,comp12631_c0,comp15827_c0,comp18794_c3,comp20325_c0,comp35208_c0,comp12092_c0,comp86804_c0,comp8415_c0,comp14857_c0,co…
GO:0009250	glucan biosynthetic process	biological_process	0.092346	1	3	422	26	13972	comp17957_c0,comp18622_c0,comp15237_c0
GO:0004843	ubiquitin-specific protease activity	molecular_function	0.092591	1	1	422	4	13972	comp19590_c0
GO:0003864	3-methyl-2-oxobutanoate hydroxymethyltransferase activity	molecular_function	0.093105	1	1	422	3	13972	comp15949_c0
GO:0006325	chromatin organization	biological_process	0.094115	1	7	422	126	13972	comp92118_c0,comp64990_c0,comp8423_c0,comp16622_c0,comp7240_c0,comp12162_c0,comp8256_c0
GO:0009132	nucleoside diphosphate metabolic process	biological_process	0.094429	1	2	422	16	13972	comp18570_c3,comp20385_c0
GO:0009559	embryo sac central cell differentiation	biological_process	0.094542	1	1	422	2	13972	comp14931_c0
GO:0010197	polar nucleus fusion	biological_process	0.094542	1	1	422	2	13972	comp14931_c0
GO:0032409	regulation of transporter activity	biological_process	0.094649	1	1	422	5	13972	comp8423_c0
GO:0032411	positive regulation of transporter activity	biological_process	0.094649	1	1	422	5	13972	comp8423_c0
GO:0010243	response to organic nitrogen	biological_process	0.095016	1	3	422	32	13972	comp5937_c0,comp18118_c0,comp15252_c0
GO:0009886	post-embryonic morphogenesis	biological_process	0.095722	1	3	422	33	13972	comp18689_c0,comp12162_c0,comp16245_c0
[truncated: 1,743 more rows]
