# Supplementary material for: Genome-wide expression profiles of Pyropia haitanensis in response to osmotic stress by using deep sequencing technology
Source: BMC Genomics. 2015 Nov 26;16:1012. doi: 10.1186/s12864-015-2226-5 (PMC4661969; doi:10.1186/s12864-015-2226-5)
Supplement: Additional file 8: Table S6. — (A) GO enrichment analysis of the upregulated genes in SWL compared to CON. (B) GO enrichment analysis of the downregulated genes in SWL compared to CON. (XLSX 429 kb) [file 12864_2015_2226_MOESM8_ESM.xlsx]

## Sheet: Table S6 A
Additional file 8: Table S6 A GO enrichment analysis of the upregulated genes in SWL compared to CON
GO_accession	Description	Term_type	Over_represented_pValue	Corrected_pValue	DEG_item	DEG_list	Bg_item	Bg_list	Gene_names
GO:0015976	carbon utilization	biological_process	1.8099e-13	1.4328e-09	23	634	56	13972	comp17812_c0,comp7503_c0,comp19180_c0,comp15251_c0,comp11355_c0,comp17944_c0,comp9522_c0,comp17306_c0,comp7503_c1,comp18097_c0,comp15093_c1,comp19110_c0,comp19092_c0,comp7447_c0,comp11960_c0,comp8430_c0,comp15093_c0,comp17944_c1,comp15165_c0,comp7456_c0,comp17812_c1,comp7242_c0,comp7253_c0
GO:0019320	hexose catabolic process	biological_process	5.9523e-09	1.5706e-05	30	634	145	13972	comp11739_c0,comp18865_c0,comp17812_c0,comp7503_c0,comp18461_c0,comp17783_c0,comp19180_c0,comp15251_c0,comp18813_c2,comp11355_c0,comp13876_c0,comp9522_c0,comp17306_c0,comp7503_c1,comp18097_c0,comp15093_c1,comp19092_c0,comp7447_c0,comp11960_c0,comp8430_c0,comp15093_c0,comp10437_c0,comp15165_c0,comp7456_c0,comp17812_c1,comp7242_c0,comp7446_c1,comp7253_c0,comp7383_c0,comp18501_c2
GO:0046365	monosaccharide catabolic process	biological_process	5.9523e-09	1.5706e-05	30	634	145	13972	comp11739_c0,comp18865_c0,comp17812_c0,comp7503_c0,comp18461_c0,comp17783_c0,comp19180_c0,comp15251_c0,comp18813_c2,comp11355_c0,comp13876_c0,comp9522_c0,comp17306_c0,comp7503_c1,comp18097_c0,comp15093_c1,comp19092_c0,comp7447_c0,comp11960_c0,comp8430_c0,comp15093_c0,comp10437_c0,comp15165_c0,comp7456_c0,comp17812_c1,comp7242_c0,comp7446_c1,comp7253_c0,comp7383_c0,comp18501_c2
GO:0016052	carbohydrate catabolic process	biological_process	1.0039e-08	1.5894e-05	31	634	159	13972	comp11739_c0,comp18865_c0,comp17812_c0,comp7503_c0,comp18461_c0,comp17783_c0,comp19180_c0,comp15251_c0,comp18813_c2,comp11355_c0,comp13876_c0,comp9522_c0,comp5373_c0,comp17306_c0,comp7503_c1,comp18097_c0,comp15093_c1,comp19092_c0,comp7447_c0,comp11960_c0,comp8430_c0,comp15093_c0,comp10437_c0,comp15165_c0,comp7456_c0,comp17812_c1,comp7242_c0,comp7446_c1,comp7253_c0,comp7383_c0,comp18501_c2
GO:0044724	single-organism carbohydrate catabolic process	biological_process	1.0039e-08	1.5894e-05	31	634	159	13972	comp11739_c0,comp18865_c0,comp17812_c0,comp7503_c0,comp18461_c0,comp17783_c0,comp19180_c0,comp15251_c0,comp18813_c2,comp11355_c0,comp13876_c0,comp9522_c0,comp5373_c0,comp17306_c0,comp7503_c1,comp18097_c0,comp15093_c1,comp19092_c0,comp7447_c0,comp11960_c0,comp8430_c0,comp15093_c0,comp10437_c0,comp15165_c0,comp7456_c0,comp17812_c1,comp7242_c0,comp7446_c1,comp7253_c0,comp7383_c0,comp18501_c2
GO:0006007	glucose catabolic process	biological_process	1.8408e-08	2.4286e-05	29	634	144	13972	comp11739_c0,comp18865_c0,comp17812_c0,comp7503_c0,comp18461_c0,comp17783_c0,comp19180_c0,comp15251_c0,comp11355_c0,comp13876_c0,comp9522_c0,comp17306_c0,comp7503_c1,comp18097_c0,comp15093_c1,comp19092_c0,comp7447_c0,comp11960_c0,comp8430_c0,comp15093_c0,comp10437_c0,comp15165_c0,comp7456_c0,comp17812_c1,comp7242_c0,comp7446_c1,comp7253_c0,comp7383_c0,comp18501_c2
GO:0005996	monosaccharide metabolic process	biological_process	4.7194e-07	0.00053369	37	634	254	13972	comp18608_c0,comp11739_c0,comp18865_c0,comp17812_c0,comp17783_c0,comp19180_c0,comp16998_c0,comp11355_c0,comp12704_c0,comp17306_c0,comp15093_c1,comp19092_c0,comp7447_c0,comp11960_c0,comp15093_c0,comp10437_c0,comp15165_c0,comp7456_c0,comp13854_c0,comp18463_c2,comp17812_c1,comp7242_c0,comp7253_c0,comp7383_c0,comp18501_c2,comp8165_c0,comp7503_c0,comp18461_c0,comp15251_c0,comp18813_c2,comp13876_c0,com…
GO:0019318	hexose metabolic process	biological_process	6.3653e-07	0.00062985	36	634	245	13972	comp18608_c0,comp11739_c0,comp18865_c0,comp17812_c0,comp17783_c0,comp19180_c0,comp16998_c0,comp11355_c0,comp17306_c0,comp15093_c1,comp19092_c0,comp7447_c0,comp11960_c0,comp15093_c0,comp10437_c0,comp15165_c0,comp7456_c0,comp13854_c0,comp18463_c2,comp17812_c1,comp7242_c0,comp7253_c0,comp7383_c0,comp18501_c2,comp8165_c0,comp7503_c0,comp18461_c0,comp15251_c0,comp18813_c2,comp13876_c0,comp9522_c0,comp…
GO:0006096	glycolysis	biological_process	9.8352e-07	0.00086506	20	634	92	13972	comp18865_c0,comp7503_c0,comp18461_c0,comp19180_c0,comp15251_c0,comp11355_c0,comp17306_c0,comp18097_c0,comp7503_c1,comp15093_c1,comp19092_c0,comp7447_c0,comp11960_c0,comp8430_c0,comp15093_c0,comp10437_c0,comp15165_c0,comp17812_c1,comp7456_c0,comp7242_c0
GO:0006006	glucose metabolic process	biological_process	1.2263e-06	0.00097074	29	634	174	13972	comp11739_c0,comp18865_c0,comp17812_c0,comp7503_c0,comp18461_c0,comp17783_c0,comp19180_c0,comp15251_c0,comp11355_c0,comp13876_c0,comp9522_c0,comp17306_c0,comp7503_c1,comp18097_c0,comp15093_c1,comp19092_c0,comp7447_c0,comp11960_c0,comp8430_c0,comp15093_c0,comp10437_c0,comp15165_c0,comp7456_c0,comp17812_c1,comp7242_c0,comp7446_c1,comp7253_c0,comp7383_c0,comp18501_c2
GO:0006000	fructose metabolic process	biological_process	1.3527e-06	0.00097345	13	634	42	13972	comp17306_c0,comp7503_c1,comp18097_c0,comp15093_c1,comp7503_c0,comp11960_c0,comp15093_c0,comp8430_c0,comp19180_c0,comp7456_c0,comp18463_c2,comp15251_c0,comp11355_c0
GO:0006013	mannose metabolic process	biological_process	1.5678e-06	0.0010342	13	634	42	13972	comp17306_c0,comp7503_c1,comp18097_c0,comp15093_c1,comp7503_c0,comp11960_c0,comp15093_c0,comp8430_c0,comp19180_c0,comp7456_c0,comp18463_c2,comp15251_c0,comp11355_c0
GO:0006098	pentose-phosphate shunt	biological_process	6.413e-06	0.003459	18	634	81	13972	comp17812_c0,comp17783_c0,comp19180_c0,comp11355_c0,comp13876_c0,comp9522_c0,comp17306_c0,comp18097_c0,comp15093_c1,comp11960_c0,comp8430_c0,comp15093_c0,comp17812_c1,comp7456_c0,comp7446_c1,comp7253_c0,comp7383_c0,comp18501_c2
GO:0006740	NADPH regeneration	biological_process	6.413e-06	0.003459	18	634	81	13972	comp17812_c0,comp17783_c0,comp19180_c0,comp11355_c0,comp13876_c0,comp9522_c0,comp17306_c0,comp18097_c0,comp15093_c1,comp11960_c0,comp8430_c0,comp15093_c0,comp17812_c1,comp7456_c0,comp7446_c1,comp7253_c0,comp7383_c0,comp18501_c2
GO:0009657	plastid organization	biological_process	6.5544e-06	0.003459	11	634	34	13972	comp7502_c0,comp8077_c0,comp17228_c0,comp7503_c0,comp17783_c0,comp13854_c0,comp16260_c1,comp19586_c0,comp7446_c1,comp7124_c0,comp18654_c0
GO:0006739	NADP metabolic process	biological_process	1.0946e-05	0.0054156	18	634	84	13972	comp17812_c0,comp17783_c0,comp19180_c0,comp11355_c0,comp13876_c0,comp9522_c0,comp17306_c0,comp18097_c0,comp15093_c1,comp11960_c0,comp8430_c0,comp15093_c0,comp17812_c1,comp7456_c0,comp7446_c1,comp7253_c0,comp7383_c0,comp18501_c2
GO:0046496	nicotinamide nucleotide metabolic process	biological_process	2.5653e-05	0.011945	18	634	92	13972	comp17812_c0,comp17783_c0,comp19180_c0,comp11355_c0,comp13876_c0,comp9522_c0,comp17306_c0,comp18097_c0,comp15093_c1,comp11960_c0,comp8430_c0,comp15093_c0,comp17812_c1,comp7456_c0,comp7446_c1,comp7253_c0,comp7383_c0,comp18501_c2
GO:0042132	fructose 1,6-bisphosphate 1-phosphatase activity	molecular_function	2.9045e-05	0.012773	6	634	9	13972	comp17306_c0,comp15093_c1,comp11355_c0,comp11960_c0,comp15093_c0,comp8430_c0
GO:0050308	sugar-phosphatase activity	molecular_function	4.3835e-05	0.018263	6	634	10	13972	comp17306_c0,comp15093_c1,comp11355_c0,comp11960_c0,comp15093_c0,comp8430_c0
GO:0009266	response to temperature stimulus	biological_process	5.4143e-05	0.02143	12	634	53	13972	comp15157_c1,comp7695_c0,comp12974_c0,comp19092_c0,comp19110_c0,comp16568_c0,comp16255_c0,comp17812_c1,comp7253_c0,comp12078_c0,comp15157_c0,comp12219_c0
GO:0019362	pyridine nucleotide metabolic process	biological_process	5.9197e-05	0.022314	19	634	106	13972	comp17812_c0,comp16006_c0,comp17783_c0,comp19180_c0,comp11355_c0,comp13876_c0,comp9522_c0,comp17306_c0,comp18097_c0,comp15093_c1,comp11960_c0,comp8430_c0,comp15093_c0,comp7456_c0,comp17812_c1,comp7446_c1,comp7253_c0,comp7383_c0,comp18501_c2
GO:0006094	gluconeogenesis	biological_process	6.5029e-05	0.023399	19	634	110	13972	comp18865_c0,comp7503_c0,comp18461_c0,comp19180_c0,comp15251_c0,comp11355_c0,comp17306_c0,comp18097_c0,comp7503_c1,comp15093_c1,comp19092_c0,comp7447_c0,comp11960_c0,comp8430_c0,comp15093_c0,comp10437_c0,comp17812_c1,comp7456_c0,comp7242_c0
GO:0019203	carbohydrate phosphatase activity	molecular_function	7.0129e-05	0.024137	6	634	11	13972	comp17306_c0,comp15093_c1,comp11355_c0,comp11960_c0,comp15093_c0,comp8430_c0
GO:0016051	carbohydrate biosynthetic process	biological_process	7.453e-05	0.024582	39	634	317	13972	comp18608_c0,comp11739_c0,comp18865_c0,comp18238_c0,comp7206_c0,comp19180_c0,comp12706_c1,comp17143_c0,comp11355_c0,comp12704_c0,comp17306_c0,comp15093_c1,comp19092_c0,comp7447_c0,comp11960_c0,comp15093_c0,comp10437_c0,comp18034_c0,comp15165_c0,comp7456_c0,comp17812_c1,comp16260_c1,comp15174_c0,comp7242_c0,comp12513_c0,comp7253_c0,comp8077_c0,comp7503_c0,comp18461_c0,comp15251_c0,comp17915_c0,com…
GO:0019319	hexose biosynthetic process	biological_process	8.126e-05	0.025563	19	634	112	13972	comp18865_c0,comp7503_c0,comp18461_c0,comp19180_c0,comp15251_c0,comp11355_c0,comp17306_c0,comp18097_c0,comp7503_c1,comp15093_c1,comp19092_c0,comp7447_c0,comp11960_c0,comp8430_c0,comp15093_c0,comp10437_c0,comp17812_c1,comp7456_c0,comp7242_c0
GO:0009532	plastid stroma	cellular_component	8.3962e-05	0.025563	20	634	104	13972	comp7161_c0,comp7503_c0,comp16737_c0,comp19252_c0,comp19586_c0,comp11899_c0,comp16438_c0,comp12704_c0,comp5373_c0,comp7695_c0,comp16678_c0,comp19110_c0,comp19092_c0,comp10437_c0,comp17812_c1,comp13854_c0,comp16260_c1,comp7253_c0,comp8367_c0,comp18654_c0
GO:0044723	single-organism carbohydrate metabolic process	biological_process	9.3655e-05	0.027458	55	634	538	13972	comp18608_c0,comp11739_c0,comp18865_c0,comp17812_c0,comp18238_c0,comp7206_c0,comp17783_c0,comp19180_c0,comp12706_c1,comp17143_c0,comp16998_c0,comp11355_c0,comp12704_c0,comp17306_c0,comp15093_c1,comp19092_c0,comp7447_c0,comp11960_c0,comp15093_c0,comp10437_c0,comp18034_c0,comp15165_c0,comp7456_c0,comp13854_c0,comp18463_c2,comp17812_c1,comp16260_c1,comp15174_c0,comp7242_c0,comp12513_c0,comp7383_c0,c…
GO:0046364	monosaccharide biosynthetic process	biological_process	0.00010392	0.02938	19	634	114	13972	comp18865_c0,comp7503_c0,comp18461_c0,comp19180_c0,comp15251_c0,comp11355_c0,comp17306_c0,comp18097_c0,comp7503_c1,comp15093_c1,comp19092_c0,comp7447_c0,comp11960_c0,comp8430_c0,comp15093_c0,comp10437_c0,comp17812_c1,comp7456_c0,comp7242_c0
GO:0003847	1-alkyl-2-acetylglycerophosphocholine esterase activity	molecular_function	0.00012439	0.032823	3	634	5	13972	comp15992_c0,comp16721_c0,comp16721_c2
GO:0008247	1-alkyl-2-acetylglycerophosphocholine esterase complex	cellular_component	0.00012439	0.032823	3	634	5	13972	comp15992_c0,comp16721_c0,comp16721_c2
GO:0009628	response to abiotic stimulus	biological_process	0.00017047	0.043529	28	634	232	13972	comp19277_c0,comp137593_c0,comp7503_c0,comp7661_c0,comp133862_c0,comp16568_c0,comp8967_c0,comp12452_c0,comp16489_c0,comp15157_c0,comp12219_c0,comp15157_c1,comp12139_c0,comp7695_c0,comp12974_c0,comp19110_c0,comp19092_c0,comp15972_c0,comp21265_c0,comp18156_c0,comp16255_c0,comp17812_c1,comp16408_c0,comp7446_c1,comp7253_c0,comp12078_c0,comp7272_c0,comp18654_c0
GO:0009570	chloroplast stroma	cellular_component	0.00017708	0.043804	19	634	102	13972	comp7161_c0,comp7503_c0,comp19252_c0,comp19586_c0,comp11899_c0,comp16438_c0,comp12704_c0,comp5373_c0,comp7695_c0,comp16678_c0,comp19110_c0,comp19092_c0,comp10437_c0,comp17812_c1,comp13854_c0,comp16260_c1,comp7253_c0,comp8367_c0,comp18654_c0
GO:0008299	isoprenoid biosynthetic process	biological_process	0.00020726	0.049718	15	634	82	13972	comp11984_c0,comp8077_c0,comp43568_c0,comp19277_c0,comp7661_c0,comp17783_c0,comp16568_c0,comp9939_c0,comp17812_c1,comp13854_c0,comp16260_c1,comp7446_c1,comp21485_c0,comp16738_c0,comp17486_c0
GO:0009658	chloroplast organization	biological_process	0.00034407	0.080108	7	634	21	13972	comp7502_c0,comp8077_c0,comp13854_c0,comp19586_c0,comp7446_c1,comp7503_c0,comp18654_c0
GO:0072524	pyridine-containing compound metabolic process	biological_process	0.00036564	0.082417	19	634	124	13972	comp17812_c0,comp16006_c0,comp17783_c0,comp19180_c0,comp11355_c0,comp13876_c0,comp9522_c0,comp17306_c0,comp18097_c0,comp15093_c1,comp11960_c0,comp8430_c0,comp15093_c0,comp7456_c0,comp17812_c1,comp7446_c1,comp7253_c0,comp7383_c0,comp18501_c2
GO:0006720	isoprenoid metabolic process	biological_process	0.00037481	0.082417	15	634	88	13972	comp11984_c0,comp8077_c0,comp43568_c0,comp19277_c0,comp7661_c0,comp17783_c0,comp16568_c0,comp9939_c0,comp17812_c1,comp13854_c0,comp16260_c1,comp7446_c1,comp21485_c0,comp16738_c0,comp17486_c0
GO:0003913	DNA photolyase activity	molecular_function	0.00041888	0.088287	6	634	20	13972	comp133862_c0,comp11439_c0,comp105316_c0,comp6071_c0,comp137593_c0,comp16489_c0
GO:0005975	carbohydrate metabolic process	biological_process	0.00042381	0.088287	66	634	739	13972	comp18865_c0,comp17812_c0,comp18238_c0,comp7206_c0,comp19180_c0,comp12706_c1,comp15439_c0,comp16998_c0,comp11355_c0,comp12704_c0,comp12822_c0,comp17306_c0,comp176007_c0,comp19092_c0,comp10437_c0,comp18034_c0,comp13854_c0,comp18463_c2,comp17812_c1,comp16260_c1,comp7242_c0,comp12513_c0,comp18501_c2,comp8077_c0,comp7503_c0,comp18461_c0,comp55275_c0,comp18813_c2,comp7503_c1,comp18097_c0,comp13208_c0,…
GO:0019253	reductive pentose-phosphate cycle	biological_process	0.00045136	0.089675	4	634	6	13972	comp15165_c0,comp19092_c0,comp19110_c0,comp7253_c0
GO:0004506	squalene monooxygenase activity	molecular_function	0.00045313	0.089675	3	634	4	13972	comp43568_c0,comp16738_c0,comp7661_c0
GO:0004807	triose-phosphate isomerase activity	molecular_function	0.00058986	0.11389	3	634	4	13972	comp15251_c0,comp7503_c1,comp7503_c0
GO:0042744	hydrogen peroxide catabolic process	biological_process	0.00081652	0.15032	5	634	10	13972	comp10437_c0,comp13854_c0,comp17812_c1,comp16260_c1,comp16260_c0
GO:0070301	cellular response to hydrogen peroxide	biological_process	0.00081652	0.15032	5	634	10	13972	comp10437_c0,comp13854_c0,comp17812_c1,comp16260_c1,comp16260_c0
GO:0006733	oxidoreduction coenzyme metabolic process	biological_process	0.00094676	0.17033	21	634	162	13972	comp17812_c0,comp16006_c0,comp17783_c0,comp19180_c0,comp11355_c0,comp13876_c0,comp9522_c0,comp41045_c0,comp17306_c0,comp18097_c0,comp15093_c1,comp11960_c0,comp7627_c0,comp8430_c0,comp15093_c0,comp7456_c0,comp17812_c1,comp7446_c1,comp7253_c0,comp7383_c0,comp18501_c2
GO:0016830	carbon-carbon lyase activity	molecular_function	0.0010795	0.18556	15	634	112	13972	comp11439_c0,comp18097_c0,comp105316_c0,comp6071_c0,comp137593_c0,comp16678_c0,comp7161_c0,comp19180_c0,comp133862_c0,comp7456_c0,comp17857_c0,comp7242_c0,comp16489_c0,comp28211_c0,comp88584_c0
GO:0006020	inositol metabolic process	biological_process	0.0010975	0.18556	6	634	20	13972	comp19180_c0,comp7456_c0,comp15251_c0,comp7503_c1,comp18097_c0,comp7503_c0
GO:0009526	plastid envelope	cellular_component	0.0011017	0.18556	14	634	81	13972	comp7502_c0,comp8077_c0,comp7695_c0,comp19092_c0,comp19110_c0,comp7503_c0,comp10437_c0,comp13854_c0,comp17812_c1,comp19586_c0,comp7178_c0,comp7253_c0,comp8367_c0,comp18654_c0
GO:0019751	polyol metabolic process	biological_process	0.0012566	0.20724	11	634	65	13972	comp8077_c0,comp7503_c1,comp18097_c0,comp7503_c0,comp7661_c0,comp7206_c0,comp19180_c0,comp15251_c0,comp7456_c0,comp18813_c2,comp10878_c0
GO:0034614	cellular response to reactive oxygen species	biological_process	0.001403	0.22291	5	634	12	13972	comp10437_c0,comp13854_c0,comp17812_c1,comp16260_c1,comp16260_c0
GO:0016717	oxidoreductase activity, acting on paired donors, with oxidation of a pair of donors resulting in the reduction of molecular oxygen to two molecules of water	molecular_function	0.001408	0.22291	4	634	8	13972	comp15504_c0,comp19838_c0,comp10118_c0,comp19376_c0
GO:0009579	thylakoid	cellular_component	0.0016993	0.26258	27	634	261	13972	comp12475_c1,comp16665_c1,comp15242_c0,comp7503_c0,comp16737_c0,comp17783_c0,comp19252_c0,comp15195_c0,comp12528_c1,comp8013_c0,comp15485_c0,comp12844_c0,comp7695_c0,comp7979_c0,comp19110_c0,comp19092_c0,comp18055_c0,comp12302_c0,comp16255_c0,comp17812_c1,comp13854_c0,comp18862_c0,comp13023_c0,comp7178_c0,comp11926_c1,comp7253_c0,comp18200_c1
GO:0010319	stromule	cellular_component	0.0017249	0.26258	4	634	7	13972	comp7695_c0,comp19092_c0,comp19110_c0,comp7253_c0
GO:0019685	photosynthesis, dark reaction	biological_process	0.0018694	0.27921	4	634	9	13972	comp15165_c0,comp19092_c0,comp19110_c0,comp7253_c0
GO:0042578	phosphoric ester hydrolase activity	molecular_function	0.0019408	0.2845	19	634	171	13972	comp17512_c0,comp10118_c0,comp17405_c0,comp16342_c0,comp15439_c0,comp14191_c0,comp19239_c0,comp11355_c0,comp6417_c0,comp17306_c0,comp19572_c0,comp176007_c0,comp15093_c1,comp11960_c0,comp20505_c0,comp8430_c0,comp15093_c0,comp7335_c0,comp21183_c0
GO:0044435	plastid part	cellular_component	0.002058	0.2962	35	634	322	13972	comp7161_c0,comp7206_c0,comp17783_c0,comp11899_c0,comp12704_c0,comp7502_c0,comp16678_c0,comp19092_c0,comp18437_c1,comp10437_c0,comp7340_c0,comp13854_c0,comp17812_c1,comp16260_c1,comp7253_c0,comp18654_c0,comp8077_c0,comp15242_c0,comp16737_c0,comp7503_c0,comp19252_c0,comp19586_c0,comp16438_c0,comp19192_c0,comp15485_c0,comp5373_c0,comp19572_c0,comp7695_c0,comp19110_c0,comp17944_c1,comp16255_c0,comp1…
GO:0001575	globoside metabolic process	biological_process	0.0025162	0.34342	4	634	10	13972	comp12706_c1,comp15174_c0,comp18160_c1,comp16853_c0
GO:0008107	galactoside 2-alpha-L-fucosyltransferase activity	molecular_function	0.0025162	0.34342	4	634	10	13972	comp12706_c1,comp15174_c0,comp18160_c1,comp16853_c0
GO:0031127	alpha-(1,2)-fucosyltransferase activity	molecular_function	0.0025162	0.34342	4	634	10	13972	comp12706_c1,comp15174_c0,comp18160_c1,comp16853_c0
GO:0009408	response to heat	biological_process	0.002579	0.34602	5	634	17	13972	comp16255_c0,comp15157_c1,comp12974_c0,comp12078_c0,comp15157_c0
GO:0009536	plastid	cellular_component	0.0030047	0.39067	62	634	733	13972	comp19277_c0,comp19728_c0,comp17812_c0,comp7161_c0,comp7206_c0,comp17783_c0,comp7164_c0,comp11899_c0,comp17143_c0,comp12704_c0,comp7502_c0,comp15157_c1,comp12139_c0,comp15093_c1,comp16678_c0,comp7979_c0,comp19092_c0,comp6875_c0,comp11960_c0,comp18437_c1,comp10437_c0,comp15165_c0,comp7340_c0,comp13854_c0,comp17812_c1,comp13025_c0,comp12213_c0,comp16260_c1,comp11926_c1,comp7253_c0,comp18654_c0,comp…
GO:0031976	plastid thylakoid	cellular_component	0.0030105	0.39067	10	634	62	13972	comp15242_c0,comp7695_c0,comp19110_c0,comp16737_c0,comp17783_c0,comp19252_c0,comp17812_c1,comp13854_c0,comp16255_c0,comp7253_c0
GO:0003713	transcription coactivator activity	molecular_function	0.0032147	0.40479	4	634	17	13972	comp104024_c0,comp13023_c0,comp19883_c0,comp15972_c0
GO:0009507	chloroplast	cellular_component	0.0032215	0.40479	51	634	588	13972	comp19277_c0,comp19728_c0,comp7161_c0,comp7206_c0,comp17783_c0,comp7164_c0,comp11899_c0,comp12704_c0,comp7502_c0,comp15157_c1,comp12139_c0,comp15093_c1,comp16678_c0,comp19092_c0,comp6875_c0,comp11960_c0,comp18437_c1,comp10437_c0,comp15165_c0,comp13854_c0,comp17812_c1,comp16260_c1,comp7253_c0,comp18654_c0,comp8077_c0,comp15242_c0,comp8191_c0,comp7503_c0,comp16737_c0,comp19252_c0,comp19586_c0,comp8…
GO:0042802	identical protein binding	molecular_function	0.0037254	0.45429	14	634	124	13972	comp176007_c0,comp17052_c0,comp17228_c0,comp12417_c0,comp16737_c0,comp16639_c1,comp18156_c0,comp21265_c0,comp16260_c0,comp7178_c0,comp18813_c2,comp7277_c0,comp7441_c0,comp5165_c0
GO:0042651	thylakoid membrane	cellular_component	0.0037303	0.45429	12	634	86	13972	comp16665_c1,comp15242_c0,comp7979_c0,comp19110_c0,comp16737_c0,comp16255_c0,comp17812_c1,comp15195_c0,comp11926_c1,comp7253_c0,comp18200_c1,comp8013_c0
GO:0010225	response to UV-C	biological_process	0.0041614	0.49911	2	634	2	13972	comp19277_c0,comp15972_c0
GO:0016861	intramolecular oxidoreductase activity, interconverting aldoses and ketoses	molecular_function	0.0042363	0.50051	5	634	18	13972	comp18463_c2,comp15251_c0,comp7503_c1,comp7503_c0,comp9522_c0
GO:0016114	terpenoid biosynthetic process	biological_process	0.0044929	0.51821	10	634	59	13972	comp11984_c0,comp43568_c0,comp19277_c0,comp7661_c0,comp16568_c0,comp13854_c0,comp16260_c1,comp21485_c0,comp17486_c0,comp16738_c0
GO:0042542	response to hydrogen peroxide	biological_process	0.004517	0.51821	5	634	16	13972	comp10437_c0,comp13854_c0,comp17812_c1,comp16260_c1,comp16260_c0
GO:0009409	response to cold	biological_process	0.0046382	0.52452	6	634	29	13972	comp16568_c0,comp7695_c0,comp19092_c0,comp19110_c0,comp7253_c0,comp12219_c0
GO:0006066	alcohol metabolic process	biological_process	0.0050744	0.55968	12	634	97	13972	comp8077_c0,comp7503_c1,comp18097_c0,comp7503_c0,comp7661_c0,comp7206_c0,comp6565_c0,comp19180_c0,comp15251_c0,comp7456_c0,comp18813_c2,comp10878_c0
GO:0006721	terpenoid metabolic process	biological_process	0.0050905	0.55968	10	634	61	13972	comp11984_c0,comp43568_c0,comp19277_c0,comp7661_c0,comp16568_c0,comp13854_c0,comp16260_c1,comp21485_c0,comp17486_c0,comp16738_c0
GO:0009941	chloroplast envelope	cellular_component	0.0054728	0.59346	12	634	76	13972	comp7502_c0,comp8077_c0,comp19092_c0,comp19110_c0,comp7503_c0,comp10437_c0,comp17812_c1,comp13854_c0,comp19586_c0,comp7253_c0,comp8367_c0,comp18654_c0
GO:0006629	lipid metabolic process	biological_process	0.0055964	0.59462	60	634	770	13972	comp8174_c0,comp19277_c0,comp17921_c0,comp7661_c0,comp18238_c0,comp15504_c0,comp7206_c0,comp17783_c0,comp12706_c1,comp13193_c0,comp11086_c0,comp16738_c0,comp13475_c0,comp12698_c0,comp16853_c0,comp43568_c0,comp15093_c1,comp18098_c1,comp10437_c0,comp18722_c0,comp6565_c0,comp18034_c0,comp8603_c0,comp9939_c0,comp13854_c0,comp13025_c0,comp17812_c1,comp16260_c1,comp15174_c0,comp16721_c0,comp19838_c0,co…
GO:0044434	chloroplast part	cellular_component	0.0056337	0.59462	31	634	297	13972	comp8077_c0,comp15242_c0,comp7161_c0,comp7503_c0,comp16737_c0,comp17783_c0,comp19252_c0,comp19586_c0,comp11899_c0,comp19192_c0,comp16438_c0,comp15485_c0,comp12704_c0,comp5373_c0,comp7502_c0,comp19572_c0,comp16678_c0,comp7695_c0,comp19110_c0,comp19092_c0,comp18437_c1,comp10437_c0,comp16255_c0,comp17812_c1,comp13854_c0,comp16260_c1,comp19776_c0,comp7178_c0,comp7253_c0,comp8367_c0,comp18654_c0
GO:0044550	secondary metabolite biosynthetic process	biological_process	0.0058427	0.60856	11	634	90	13972	comp8077_c0,comp19277_c0,comp15737_c1,comp19523_c0,comp5855_c0,comp7661_c0,comp7206_c0,comp17458_c2,comp18813_c2,comp12528_c0,comp63883_c0
GO:0016829	lyase activity	molecular_function	0.0060114	0.61794	26	634	289	13972	comp137593_c0,comp16721_c2,comp7161_c0,comp18461_c0,comp133862_c0,comp19180_c0,comp17174_c0,comp17488_c0,comp16489_c0,comp28211_c0,comp12698_c0,comp88584_c0,comp18097_c0,comp11439_c0,comp105316_c0,comp6071_c0,comp16678_c0,comp8511_c0,comp21265_c0,comp12213_c0,comp7456_c0,comp13756_c0,comp17857_c0,comp7309_c0,comp7242_c0,comp17486_c0
GO:0048046	apoplast	cellular_component	0.0060889	0.61794	7	634	34	13972	comp13854_c0,comp19586_c0,comp7695_c0,comp19092_c0,comp19110_c0,comp7253_c0,comp7503_c0
GO:0016791	phosphatase activity	molecular_function	0.0065618	0.6575	14	634	118	13972	comp17306_c0,comp19572_c0,comp15093_c1,comp17512_c0,comp20505_c0,comp11960_c0,comp15093_c0,comp8430_c0,comp17405_c0,comp19239_c0,comp14191_c0,comp11355_c0,comp6417_c0,comp21183_c0
GO:0043255	regulation of carbohydrate biosynthetic process	biological_process	0.0068937	0.68213	2	634	3	13972	comp16260_c1,comp15093_c0
GO:0004791	thioredoxin-disulfide reductase activity	molecular_function	0.0071742	0.69437	2	634	3	13972	comp16260_c1,comp16260_c0
GO:0009416	response to light stimulus	biological_process	0.0071928	0.69437	9	634	66	13972	comp19277_c0,comp137593_c0,comp7661_c0,comp15972_c0,comp133862_c0,comp16408_c0,comp7446_c1,comp16489_c0,comp18654_c0
GO:0008417	fucosyltransferase activity	molecular_function	0.0074456	0.71012	4	634	14	13972	comp12706_c1,comp15174_c0,comp18160_c1,comp16853_c0
GO:0009534	chloroplast thylakoid	cellular_component	0.0079977	0.75369	9	634	61	13972	comp15242_c0,comp7695_c0,comp19110_c0,comp19252_c0,comp17783_c0,comp17812_c1,comp13854_c0,comp16255_c0,comp7253_c0
GO:0034599	cellular response to oxidative stress	biological_process	0.0082961	0.77261	5	634	19	13972	comp10437_c0,comp13854_c0,comp17812_c1,comp16260_c1,comp16260_c0
GO:0009975	cyclase activity	molecular_function	0.0090914	0.83683	3	634	7	13972	comp13756_c0,comp16721_c2,comp12698_c0
GO:0006948	induction by virus of host cell-cell fusion	biological_process	0.0094747	0.85394	3	634	11	13972	comp18862_c0,comp6883_c0,comp10599_c0
GO:0019682	glyceraldehyde-3-phosphate metabolic process	biological_process	0.009493	0.85394	5	634	17	13972	comp17783_c0,comp17812_c1,comp16260_c1,comp7446_c1,comp7503_c0
GO:0016701	oxidoreductase activity, acting on single donors with incorporation of molecular oxygen	molecular_function	0.010113	0.89952	7	634	46	13972	comp15609_c0,comp7198_c0,comp15609_c1,comp10395_c0,comp17921_c0,comp13163_c0,comp15536_c0
GO:0046174	polyol catabolic process	biological_process	0.011062	0.97293	2	634	4	13972	comp10878_c0,comp7503_c0
GO:0016671	oxidoreductase activity, acting on a sulfur group of donors, disulfide as acceptor	molecular_function	0.011826	1	5	634	24	13972	comp19252_c0,comp18994_c0,comp16260_c1,comp16260_c0,comp24514_c1
GO:0009314	response to radiation	biological_process	0.012081	1	9	634	72	13972	comp19277_c0,comp137593_c0,comp7661_c0,comp15972_c0,comp133862_c0,comp16408_c0,comp7446_c1,comp16489_c0,comp18654_c0
GO:0030089	phycobilisome	cellular_component	0.01209	1	5	634	22	13972	comp16665_c1,comp7979_c0,comp11926_c1,comp18200_c1,comp8013_c0
GO:0000103	sulfate assimilation	biological_process	0.012217	1	5	634	23	13972	comp19252_c0,comp17174_c0,comp19572_c0,comp14827_c0,comp12704_c0
GO:0019748	secondary metabolic process	biological_process	0.012263	1	12	634	112	13972	comp8077_c0,comp19277_c0,comp15737_c1,comp19523_c0,comp5855_c0,comp7661_c0,comp7206_c0,comp17458_c2,comp18813_c2,comp12528_c0,comp24500_c0,comp63883_c0
GO:0004332	fructose-bisphosphate aldolase activity	molecular_function	0.012601	1	3	634	9	13972	comp19180_c0,comp7456_c0,comp18097_c0
GO:0044262	cellular carbohydrate metabolic process	biological_process	0.012722	1	31	634	331	13972	comp18608_c0,comp8077_c0,comp11739_c0,comp20906_c0,comp8165_c0,comp7503_c0,comp18238_c0,comp7206_c0,comp19180_c0,comp15251_c0,comp17143_c0,comp17915_c0,comp16998_c0,comp18813_c2,comp13876_c0,comp12704_c0,comp5373_c0,comp7503_c1,comp18097_c0,comp13208_c0,comp15093_c0,comp18034_c0,comp7456_c0,comp13854_c0,comp17812_c1,comp16260_c1,comp12513_c0,comp27542_c0,comp7383_c0,comp18200_c1,comp18501_c2
GO:0016860	intramolecular oxidoreductase activity	molecular_function	0.012794	1	5	634	25	13972	comp18463_c2,comp15251_c0,comp7503_c1,comp7503_c0,comp9522_c0
GO:0000302	response to reactive oxygen species	biological_process	0.013452	1	6	634	30	13972	comp10437_c0,comp13854_c0,comp17812_c1,comp16260_c1,comp16260_c0,comp17258_c0
GO:0006858	extracellular transport	biological_process	0.01417	1	3	634	12	13972	comp13023_c0,comp133473_c0,comp19215_c0
GO:0042743	hydrogen peroxide metabolic process	biological_process	0.014458	1	5	634	22	13972	comp10437_c0,comp13854_c0,comp17812_c1,comp16260_c1,comp16260_c0
GO:0031984	organelle subcompartment	cellular_component	0.014739	1	10	634	78	13972	comp15242_c0,comp7695_c0,comp19110_c0,comp16737_c0,comp17783_c0,comp19252_c0,comp17812_c1,comp13854_c0,comp16255_c0,comp7253_c0
GO:0010075	regulation of meristem growth	biological_process	0.015379	1	3	634	7	13972	comp13854_c0,comp17812_c1,comp19277_c0
GO:0008652	cellular amino acid biosynthetic process	biological_process	0.016046	1	27	634	339	13972	comp18865_c0,comp17921_c0,comp15850_c0,comp13712_c0,comp18461_c0,comp17356_c0,comp18813_c2,comp13876_c0,comp104338_c0,comp17944_c0,comp15485_c0,comp12698_c0,comp88584_c0,comp7695_c0,comp12495_c0,comp18722_c0,comp17944_c1,comp18892_c0,comp12213_c0,comp17812_c1,comp13854_c0,comp15156_c0,comp7309_c0,comp14929_c0,comp7383_c0,comp7253_c0,comp18501_c2
GO:0048509	regulation of meristem development	biological_process	0.017973	1	3	634	8	13972	comp13854_c0,comp17812_c1,comp19277_c0
GO:0008610	lipid biosynthetic process	biological_process	0.018085	1	37	634	440	13972	comp19277_c0,comp17921_c0,comp7661_c0,comp18238_c0,comp15504_c0,comp7206_c0,comp17783_c0,comp12706_c1,comp13193_c0,comp11086_c0,comp16738_c0,comp16853_c0,comp43568_c0,comp10437_c0,comp18722_c0,comp6565_c0,comp18034_c0,comp9939_c0,comp17812_c1,comp13854_c0,comp16260_c1,comp15174_c0,comp8077_c0,comp8300_c0,comp16568_c0,comp8967_c0,comp17915_c0,comp21485_c0,comp18813_c2,comp13876_c0,comp18160_c1,com…
GO:0045947	negative regulation of translational initiation	biological_process	0.018509	1	2	634	5	13972	comp63691_c0,comp18813_c2
GO:0009250	glucan biosynthetic process	biological_process	0.019844	1	5	634	26	13972	comp18608_c0,comp11739_c0,comp16260_c1,comp17143_c0,comp12704_c0
GO:0060590	ATPase regulator activity	molecular_function	0.019995	1	3	634	18	13972	comp21719_c0,comp7178_c0,comp16737_c0
GO:0030076	light-harvesting complex	cellular_component	0.020028	1	6	634	37	13972	comp16665_c1,comp7979_c0,comp11926_c1,comp18200_c1,comp8013_c0,comp17751_c0
GO:0031072	heat shock protein binding	molecular_function	0.021013	1	9	634	73	13972	comp19221_c0,comp17295_c1,comp13137_c0,comp11768_c0,comp17150_c0,comp16255_c0,comp15161_c0,comp12078_c0,comp19434_c0
GO:0006687	glycosphingolipid metabolic process	biological_process	0.021899	1	4	634	21	13972	comp12706_c1,comp15174_c0,comp18160_c1,comp16853_c0
GO:0016849	phosphorus-oxygen lyase activity	molecular_function	0.022019	1	3	634	11	13972	comp13756_c0,comp16721_c2,comp12698_c0
GO:0034357	photosynthetic membrane	cellular_component	0.022244	1	20	634	225	13972	comp12475_c1,comp16665_c1,comp15242_c0,comp16737_c0,comp19252_c0,comp15195_c0,comp12528_c1,comp8013_c0,comp12844_c0,comp7979_c0,comp19110_c0,comp18055_c0,comp12302_c0,comp17812_c1,comp16255_c0,comp18862_c0,comp13023_c0,comp11926_c1,comp7253_c0,comp18200_c1
GO:0042803	protein homodimerization activity	molecular_function	0.022311	1	6	634	49	13972	comp18156_c0,comp17052_c0,comp18813_c2,comp7178_c0,comp7277_c0,comp16737_c0
GO:0016702	oxidoreductase activity, acting on single donors with incorporation of molecular oxygen, incorporation of two atoms of oxygen	molecular_function	0.024083	1	5	634	33	13972	comp15609_c0,comp15609_c1,comp17921_c0,comp13163_c0,comp15536_c0
GO:0046164	alcohol catabolic process	biological_process	0.024192	1	2	634	7	13972	comp10878_c0,comp7503_c0
GO:0035266	meristem growth	biological_process	0.024931	1	3	634	8	13972	comp13854_c0,comp17812_c1,comp19277_c0
GO:0004802	transketolase activity	molecular_function	0.025854	1	2	634	4	13972	comp17812_c1,comp17812_c0
GO:0000287	magnesium ion binding	molecular_function	0.026337	1	10	634	88	13972	comp20435_c0,comp16678_c0,comp18470_c2,comp7161_c0,comp18461_c0,comp13756_c0,comp7242_c0,comp11355_c0,comp7441_c0,comp10878_c0
GO:0044255	cellular lipid metabolic process	biological_process	0.027014	1	45	634	591	13972	comp19277_c0,comp17921_c0,comp7661_c0,comp18238_c0,comp15504_c0,comp17783_c0,comp12706_c1,comp11086_c0,comp16738_c0,comp13475_c0,comp12698_c0,comp16853_c0,comp43568_c0,comp15093_c1,comp18098_c1,comp10437_c0,comp18722_c0,comp18034_c0,comp9939_c0,comp13025_c0,comp17812_c1,comp13854_c0,comp16260_c1,comp15174_c0,comp16721_c0,comp8077_c0,comp8300_c0,comp16721_c2,comp7503_c0,comp16568_c0,comp15251_c0,c…
GO:0009668	plastid membrane organization	biological_process	0.027735	1	4	634	18	13972	comp17783_c0,comp16260_c1,comp7446_c1,comp18654_c0
GO:0010027	thylakoid membrane organization	biological_process	0.027735	1	4	634	18	13972	comp17783_c0,comp16260_c1,comp7446_c1,comp18654_c0
GO:0044436	thylakoid part	cellular_component	0.02811	1	21	634	242	13972	comp12475_c1,comp16665_c1,comp15242_c0,comp16737_c0,comp17783_c0,comp19252_c0,comp15195_c0,comp12528_c1,comp8013_c0,comp12844_c0,comp7979_c0,comp19110_c0,comp18055_c0,comp12302_c0,comp17812_c1,comp16255_c0,comp18862_c0,comp13023_c0,comp11926_c1,comp7253_c0,comp18200_c1
GO:0004618	phosphoglycerate kinase activity	molecular_function	0.028422	1	2	634	5	13972	comp19092_c0,comp7447_c0
GO:0030955	potassium ion binding	molecular_function	0.028737	1	15	634	195	13972	comp7415_c0,comp13353_c1,comp16569_c0,comp17792_c0,comp17068_c1,comp15178_c1,comp18461_c0,comp27254_c0,comp12500_c0,comp7880_c0,comp7242_c0,comp14191_c0,comp18560_c2,comp12252_c0,comp40713_c0
GO:0031420	alkali metal ion binding	molecular_function	0.028737	1	15	634	195	13972	comp7415_c0,comp13353_c1,comp16569_c0,comp17792_c0,comp17068_c1,comp15178_c1,comp18461_c0,comp27254_c0,comp12500_c0,comp7880_c0,comp7242_c0,comp14191_c0,comp18560_c2,comp12252_c0,comp40713_c0
GO:0016832	aldehyde-lyase activity	molecular_function	0.028799	1	3	634	12	13972	comp19180_c0,comp7456_c0,comp18097_c0
GO:0008190	eukaryotic initiation factor 4E binding	molecular_function	0.028867	1	2	634	7	13972	comp63691_c0,comp18813_c2
GO:0031369	translation initiation factor binding	molecular_function	0.028867	1	2	634	7	13972	comp63691_c0,comp18813_c2
GO:0019637	organophosphate metabolic process	biological_process	0.028902	1	55	634	802	13972	comp18920_c0,comp18608_c0,comp11739_c0,comp17812_c0,comp19203_c0,comp7661_c0,comp16006_c0,comp7206_c0,comp17783_c0,comp19180_c0,comp12526_c0,comp11355_c0,comp11086_c0,comp12698_c0,comp17306_c0,comp15093_c1,comp59908_c0,comp11960_c0,comp15093_c0,comp14328_c0,comp7456_c0,comp17812_c1,comp13025_c0,comp16260_c1,comp7383_c0,comp7253_c0,comp18501_c2,comp18858_c0,comp8077_c0,comp15242_c0,comp8300_c0,com…
GO:0009289	pilus	cellular_component	0.031235	1	2	634	7	13972	comp26160_c0,comp6875_c0
GO:0001674	female germ cell nucleus	cellular_component	0.031427	1	1	634	1	13972	comp12818_c0
GO:0042585	germinal vesicle	cellular_component	0.031427	1	1	634	1	13972	comp12818_c0
GO:0043073	germ cell nucleus	cellular_component	0.031427	1	1	634	1	13972	comp12818_c0
GO:0004069	L-aspartate:2-oxoglutarate aminotransferase activity	molecular_function	0.031766	1	2	634	6	13972	comp17944_c1,comp17944_c0
GO:0009411	response to UV	biological_process	0.032008	1	4	634	21	13972	comp16408_c0,comp19277_c0,comp7661_c0,comp15972_c0
GO:0048029	monosaccharide binding	molecular_function	0.032035	1	2	634	6	13972	comp12704_c0,comp15093_c0
GO:0042546	cell wall biogenesis	biological_process	0.033258	1	10	634	93	13972	comp17306_c0,comp7369_c0,comp64521_c0,comp17812_c1,comp15574_c0,comp12706_c1,comp15156_c0,comp15174_c0,comp15485_c0,comp18160_c1
GO:0006073	cellular glucan metabolic process	biological_process	0.03485	1	12	634	116	13972	comp18608_c0,comp11739_c0,comp20906_c0,comp8165_c0,comp17812_c1,comp13854_c0,comp16260_c1,comp17143_c0,comp16998_c0,comp27542_c0,comp12704_c0,comp5373_c0
GO:0006694	steroid biosynthetic process	biological_process	0.035779	1	8	634	72	13972	comp8077_c0,comp43568_c0,comp7661_c0,comp7206_c0,comp6565_c0,comp13193_c0,comp18813_c2,comp16738_c0
GO:0009311	oligosaccharide metabolic process	biological_process	0.036576	1	13	634	129	13972	comp18608_c0,comp20906_c0,comp8165_c0,comp18034_c0,comp12706_c1,comp13854_c0,comp15174_c0,comp12513_c0,comp17143_c0,comp16998_c0,comp27542_c0,comp18160_c1,comp12704_c0
GO:0006665	sphingolipid metabolic process	biological_process	0.03667	1	4	634	25	13972	comp12706_c1,comp15174_c0,comp18160_c1,comp16853_c0
GO:0006642	triglyceride mobilization	biological_process	0.036778	1	1	634	1	13972	comp7503_c0
GO:0019405	alditol catabolic process	biological_process	0.036778	1	1	634	1	13972	comp7503_c0
GO:0019563	glycerol catabolic process	biological_process	0.036778	1	1	634	1	13972	comp7503_c0
GO:0046166	glyceraldehyde-3-phosphate biosynthetic process	biological_process	0.036778	1	1	634	1	13972	comp7503_c0
GO:0046184	aldehyde biosynthetic process	biological_process	0.036778	1	1	634	1	13972	comp7503_c0
GO:0080022	primary root development	biological_process	0.036778	1	1	634	1	13972	comp7503_c0
GO:0044042	glucan metabolic process	biological_process	0.03815	1	12	634	118	13972	comp18608_c0,comp11739_c0,comp20906_c0,comp8165_c0,comp17812_c1,comp13854_c0,comp16260_c1,comp17143_c0,comp16998_c0,comp27542_c0,comp12704_c0,comp5373_c0
GO:0006107	oxaloacetate metabolic process	biological_process	0.039361	1	2	634	7	13972	comp17944_c1,comp17944_c0
GO:0009240	isopentenyl diphosphate biosynthetic process	biological_process	0.039784	1	4	634	16	13972	comp17783_c0,comp17812_c1,comp16260_c1,comp7446_c1
GO:0019288	isopentenyl diphosphate biosynthetic process, mevalonate-independent pathway	biological_process	0.039784	1	4	634	16	13972	comp17783_c0,comp17812_c1,comp16260_c1,comp7446_c1
GO:0046490	isopentenyl diphosphate metabolic process	biological_process	0.039784	1	4	634	16	13972	comp17783_c0,comp17812_c1,comp16260_c1,comp7446_c1
GO:0048037	cofactor binding	molecular_function	0.040526	1	35	634	461	13972	comp19682_c0,comp12250_c0,comp18865_c0,comp19203_c0,comp7661_c0,comp7206_c0,comp13193_c0,comp17488_c0,comp16738_c0,comp17944_c0,comp7502_c0,comp14895_c0,comp43568_c0,comp10437_c0,comp15165_c0,comp12213_c0,comp16260_c1,comp12964_c0,comp18936_c0,comp7383_c0,comp18501_c2,comp24514_c1,comp8077_c0,comp16737_c0,comp12414_c0,comp15628_c0,comp18813_c2,comp21485_c0,comp13876_c0,comp11984_c0,comp7695_c0,co…
GO:0009056	catabolic process	biological_process	0.041068	1	67	634	1059	13972	comp18865_c0,comp17812_c0,comp19180_c0,comp17672_c0,comp11355_c0,comp7811_c1,comp19434_c0,comp17306_c0,comp19092_c0,comp10437_c0,comp14328_c0,comp13854_c0,comp17812_c1,comp16260_c1,comp7242_c0,comp18988_c0,comp18501_c2,comp16721_c2,comp17108_c0,comp15401_c0,comp7503_c0,comp18461_c0,comp15628_c0,comp16568_c0,comp16342_c0,comp19586_c0,comp16260_c0,comp18813_c2,comp21485_c0,comp10878_c0,comp28211_c0…
GO:0010675	regulation of cellular carbohydrate metabolic process	biological_process	0.041797	1	2	634	5	13972	comp16260_c1,comp15093_c0
GO:0006914	autophagy	biological_process	0.042379	1	5	634	49	13972	comp7178_c0,comp7811_c1,comp19434_c0,comp18988_c0,comp7272_c0
GO:0015977	carbon fixation	biological_process	0.042483	1	6	634	44	13972	comp15165_c0,comp16678_c0,comp19092_c0,comp19110_c0,comp7161_c0,comp7253_c0
GO:0009812	flavonoid metabolic process	biological_process	0.043617	1	2	634	5	13972	comp19277_c0,comp7661_c0
GO:0009813	flavonoid biosynthetic process	biological_process	0.043617	1	2	634	5	13972	comp19277_c0,comp7661_c0
GO:0015979	photosynthesis	biological_process	0.043829	1	25	634	305	13972	comp12475_c1,comp16665_c1,comp16737_c0,comp17751_c0,comp19252_c0,comp19192_c0,comp12528_c1,comp8013_c0,comp19572_c0,comp12844_c0,comp7695_c0,comp7979_c0,comp19110_c0,comp19092_c0,comp18055_c0,comp12302_c0,comp18437_c1,comp15165_c0,comp18862_c0,comp13023_c0,comp7446_c1,comp11926_c1,comp7253_c0,comp18200_c1,comp18654_c0
GO:0047396	glycosylphosphatidylinositol diacylglycerol-lyase activity	molecular_function	0.043973	1	2	634	5	13972	comp16721_c2,comp12698_c0
GO:0000325	plant-type vacuole	cellular_component	0.044185	1	3	634	10	13972	comp17555_c2,comp12139_c0,comp12452_c0
GO:0006090	pyruvate metabolic process	biological_process	0.044239	1	7	634	57	13972	comp10437_c0,comp17783_c0,comp17812_c1,comp17857_c0,comp16260_c1,comp7446_c1,comp7441_c0
GO:0005665	DNA-directed RNA polymerase II, core complex	cellular_component	0.044459	1	3	634	14	13972	comp21147_c0,comp12250_c0,comp17903_c0
GO:0001091	RNA polymerase II basal transcription factor binding	molecular_function	0.044861	1	1	634	1	13972	comp16408_c0
GO:0001094	TFIID-class transcription factor binding	molecular_function	0.044861	1	1	634	1	13972	comp16408_c0
GO:0001098	basal transcription machinery binding	molecular_function	0.044861	1	1	634	1	13972	comp16408_c0
GO:0001099	basal RNA polymerase II transcription machinery binding	molecular_function	0.044861	1	1	634	1	13972	comp16408_c0
GO:0005249	voltage-gated potassium channel activity	molecular_function	0.044877	1	14	634	191	13972	comp7415_c0,comp13353_c1,comp16569_c0,comp17792_c0,comp17068_c1,comp15178_c1,comp18461_c0,comp27254_c0,comp12500_c0,comp7880_c0,comp14191_c0,comp18560_c2,comp12252_c0,comp40713_c0
GO:0008076	voltage-gated potassium channel complex	cellular_component	0.044877	1	14	634	191	13972	comp7415_c0,comp13353_c1,comp16569_c0,comp17792_c0,comp17068_c1,comp15178_c1,comp18461_c0,comp27254_c0,comp12500_c0,comp7880_c0,comp14191_c0,comp18560_c2,comp12252_c0,comp40713_c0
GO:0034705	potassium channel complex	cellular_component	0.044877	1	14	634	191	13972	comp7415_c0,comp13353_c1,comp16569_c0,comp17792_c0,comp17068_c1,comp15178_c1,comp18461_c0,comp27254_c0,comp12500_c0,comp7880_c0,comp14191_c0,comp18560_c2,comp12252_c0,comp40713_c0
GO:0050662	coenzyme binding	molecular_function	0.046495	1	26	634	331	13972	comp8077_c0,comp18865_c0,comp19203_c0,comp12414_c0,comp7661_c0,comp16737_c0,comp7206_c0,comp15628_c0,comp13193_c0,comp18813_c2,comp21485_c0,comp13876_c0,comp16738_c0,comp11984_c0,comp14895_c0,comp43568_c0,comp5344_c0,comp10437_c0,comp15165_c0,comp16260_c1,comp12964_c0,comp7441_c0,comp7383_c0,comp18501_c2,comp24514_c1,comp15096_c2
GO:0016108	tetraterpenoid metabolic process	biological_process	0.046541	1	6	634	37	13972	comp11984_c0,comp16568_c0,comp13854_c0,comp16260_c1,comp19277_c0,comp21485_c0
GO:0016109	tetraterpenoid biosynthetic process	biological_process	0.046541	1	6	634	37	13972	comp11984_c0,comp16568_c0,comp13854_c0,comp16260_c1,comp19277_c0,comp21485_c0
GO:0016116	carotenoid metabolic process	biological_process	0.046541	1	6	634	37	13972	comp11984_c0,comp16568_c0,comp13854_c0,comp16260_c1,comp19277_c0,comp21485_c0
GO:0016117	carotenoid biosynthetic process	biological_process	0.046541	1	6	634	37	13972	comp11984_c0,comp16568_c0,comp13854_c0,comp16260_c1,comp19277_c0,comp21485_c0
GO:0005244	voltage-gated ion channel activity	molecular_function	0.046794	1	16	634	220	13972	comp7415_c0,comp18347_c3,comp13353_c1,comp16569_c0,comp17792_c0,comp17068_c1,comp15178_c1,comp18461_c0,comp27254_c0,comp7233_c0,comp12500_c0,comp7880_c0,comp14191_c0,comp18560_c2,comp12252_c0,comp40713_c0
GO:0022832	voltage-gated channel activity	molecular_function	0.046794	1	16	634	220	13972	comp7415_c0,comp18347_c3,comp13353_c1,comp16569_c0,comp17792_c0,comp17068_c1,comp15178_c1,comp18461_c0,comp27254_c0,comp7233_c0,comp12500_c0,comp7880_c0,comp14191_c0,comp18560_c2,comp12252_c0,comp40713_c0
GO:0071248	cellular response to metal ion	biological_process	0.046906	1	2	634	9	13972	comp17258_c0,comp15093_c0
GO:0052637	delta 3-trans-hexadecenoic acid phosphatidylglycerol desaturase activity	molecular_function	0.047023	1	1	634	1	13972	comp8967_c0
GO:0005978	glycogen biosynthetic process	biological_process	0.048229	1	2	634	6	13972	comp17143_c0,comp12704_c0
GO:0008486	diphosphoinositol-polyphosphate diphosphatase activity	molecular_function	0.048897	1	1	634	1	13972	comp10878_c0
GO:0071543	diphosphoinositol polyphosphate metabolic process	biological_process	0.048897	1	1	634	1	13972	comp10878_c0
GO:0071544	diphosphoinositol polyphosphate catabolic process	biological_process	0.048897	1	1	634	1	13972	comp10878_c0
GO:0044711	single-organism biosynthetic process	biological_process	0.04894	1	48	634	742	13972	comp18865_c0,comp19277_c0,comp17921_c0,comp7661_c0,comp15504_c0,comp7206_c0,comp63883_c0,comp17944_c0,comp12698_c0,comp15737_c1,comp59908_c0,comp5855_c0,comp10437_c0,comp18722_c0,comp6565_c0,comp8511_c0,comp13854_c0,comp12213_c0,comp17812_c1,comp18892_c0,comp7309_c0,comp12528_c0,comp7253_c0,comp7383_c0,comp18501_c2,comp8077_c0,comp15850_c0,comp13712_c0,comp19523_c0,comp18461_c0,comp17356_c0,comp8…
GO:0016744	transferase activity, transferring aldehyde or ketonic groups	molecular_function	0.049257	1	2	634	5	13972	comp17812_c1,comp17812_c0
GO:0004631	phosphomevalonate kinase activity	molecular_function	0.049895	1	1	634	2	13972	comp6565_c0
GO:0006695	cholesterol biosynthetic process	biological_process	0.049895	1	1	634	2	13972	comp6565_c0
GO:0010073	meristem maintenance	biological_process	0.051795	1	3	634	11	13972	comp13854_c0,comp17812_c1,comp19277_c0
GO:0006534	cysteine metabolic process	biological_process	0.051867	1	5	634	33	13972	comp17944_c1,comp13854_c0,comp17812_c1,comp14929_c0,comp17944_c0
GO:0008202	steroid metabolic process	biological_process	0.053284	1	8	634	78	13972	comp8077_c0,comp43568_c0,comp7661_c0,comp7206_c0,comp6565_c0,comp13193_c0,comp18813_c2,comp16738_c0
GO:0051087	chaperone binding	molecular_function	0.053429	1	3	634	23	13972	comp21719_c0,comp7178_c0,comp16737_c0
GO:0046983	protein dimerization activity	molecular_function	0.054015	1	15	634	197	13972	comp17052_c0,comp15892_c0,comp17903_c0,comp16737_c0,comp18156_c0,comp13101_c0,comp104480_c0,comp15544_c1,comp93507_c0,comp15332_c0,comp7178_c0,comp18813_c2,comp17709_c0,comp7277_c0,comp7214_c0
GO:0005667	transcription factor complex	cellular_component	0.054386	1	40	634	613	13972	comp105673_c0,comp18747_c0,comp15892_c0,comp16742_c0,comp18775_c1,comp104480_c0,comp21955_c0,comp7277_c0,comp17052_c0,comp14457_c0,comp18437_c1,comp17150_c0,comp6565_c0,comp7340_c0,comp13101_c0,comp6601_c0,comp19883_c0,comp7383_c0,comp18988_c0,comp14862_c0,comp104024_c0,comp17988_c0,comp28742_c0,comp17062_c0,comp12337_c0,comp18461_c0,comp16574_c0,comp14899_c0,comp15544_c1,comp15332_c0,comp93507_c…
GO:0042438	melanin biosynthetic process	biological_process	0.054653	1	3	634	21	13972	comp19523_c0,comp5855_c0,comp63883_c0
GO:0034702	ion channel complex	cellular_component	0.056084	1	14	634	198	13972	comp7415_c0,comp13353_c1,comp16569_c0,comp17792_c0,comp17068_c1,comp15178_c1,comp18461_c0,comp27254_c0,comp12500_c0,comp7880_c0,comp14191_c0,comp18560_c2,comp12252_c0,comp40713_c0
GO:0034703	cation channel complex	cellular_component	0.056084	1	14	634	198	13972	comp7415_c0,comp13353_c1,comp16569_c0,comp17792_c0,comp17068_c1,comp15178_c1,comp18461_c0,comp27254_c0,comp12500_c0,comp7880_c0,comp14191_c0,comp18560_c2,comp12252_c0,comp40713_c0
GO:0044451	nucleoplasm part	cellular_component	0.057327	1	56	634	907	13972	comp105673_c0,comp12250_c0,comp18747_c0,comp8201_c0,comp15892_c0,comp16203_c0,comp7097_c0,comp17416_c0,comp16742_c0,comp18775_c1,comp104480_c0,comp21955_c0,comp9683_c0,comp7277_c0,comp67275_c0,comp17052_c0,comp11917_c0,comp14457_c0,comp18437_c1,comp17150_c0,comp6565_c0,comp7340_c0,comp13101_c0,comp6601_c0,comp19883_c0,comp11978_c0,comp15582_c0,comp15536_c0,comp7383_c0,comp18988_c0,comp14862_c0,co…
GO:0006542	glutamine biosynthetic process	biological_process	0.058408	1	2	634	6	13972	comp15156_c0,comp15485_c0
GO:0016788	hydrolase activity, acting on ester bonds	molecular_function	0.058428	1	36	634	521	13972	comp17512_c0,comp18546_c0,comp15439_c0,comp14191_c0,comp19239_c0,comp11355_c0,comp13475_c0,comp17306_c0,comp176007_c0,comp15093_c1,comp12417_c0,comp20505_c0,comp14145_c0,comp11960_c0,comp15093_c0,comp12260_c0,comp13854_c0,comp18862_c0,comp16721_c0,comp7124_c0,comp20906_c0,comp16721_c2,comp28631_c0,comp13003_c0,comp10118_c0,comp17405_c0,comp16568_c0,comp15992_c0,comp16342_c0,comp6417_c0,comp19572_…
GO:0000097	sulfur amino acid biosynthetic process	biological_process	0.058751	1	5	634	34	13972	comp18722_c0,comp13854_c0,comp17812_c1,comp17921_c0,comp14929_c0
GO:0008152	metabolic process	biological_process	0.059022	1	421	634	8320	13972	comp19682_c0,comp18557_c0,comp7097_c0,comp12415_c0,comp13258_c1,comp104480_c0,comp18075_c0,comp11355_c0,comp11086_c0,comp19434_c0,comp12822_c0,comp12844_c0,comp15464_c0,comp15958_c0,comp19092_c0,comp12681_c1,comp14328_c0,comp6565_c0,comp17812_c1,comp16260_c1,comp7242_c0,comp18501_c2,comp8447_c0,comp14499_c0,comp17988_c0,comp52063_c0,comp18165_c0,comp16721_c2,comp17108_c0,comp17062_c0,comp16637_c0…
GO:0009312	oligosaccharide biosynthetic process	biological_process	0.059226	1	5	634	34	13972	comp18034_c0,comp12706_c1,comp15174_c0,comp12513_c0,comp18160_c1
GO:0006081	cellular aldehyde metabolic process	biological_process	0.059439	1	9	634	88	13972	comp17783_c0,comp17812_c1,comp16260_c1,comp7446_c1,comp16678_c0,comp7441_c0,comp7161_c0,comp7503_c0,comp15096_c2
GO:0009698	phenylpropanoid metabolic process	biological_process	0.060123	1	4	634	29	13972	comp17458_c2,comp19277_c0,comp12528_c0,comp7661_c0
GO:0009699	phenylpropanoid biosynthetic process	biological_process	0.060123	1	4	634	29	13972	comp17458_c2,comp19277_c0,comp12528_c0,comp7661_c0
GO:0006002	fructose 6-phosphate metabolic process	biological_process	0.060644	1	1	634	1	13972	comp15093_c0
GO:0006110	regulation of glycolysis	biological_process	0.060644	1	1	634	1	13972	comp15093_c0
GO:0010677	negative regulation of cellular carbohydrate metabolic process	biological_process	0.060644	1	1	634	1	13972	comp15093_c0
GO:0016208	AMP binding	molecular_function	0.060644	1	1	634	1	13972	comp15093_c0
GO:0043470	regulation of carbohydrate catabolic process	biological_process	0.060644	1	1	634	1	13972	comp15093_c0
GO:0043471	regulation of cellular carbohydrate catabolic process	biological_process	0.060644	1	1	634	1	13972	comp15093_c0
GO:0045820	negative regulation of glycolysis	biological_process	0.060644	1	1	634	1	13972	comp15093_c0
GO:0045912	negative regulation of carbohydrate metabolic process	biological_process	0.060644	1	1	634	1	13972	comp15093_c0
GO:0046580	negative regulation of Ras protein signal transduction	biological_process	0.060644	1	1	634	1	13972	comp15093_c0
GO:0051058	negative regulation of small GTPase mediated signal transduction	biological_process	0.060644	1	1	634	1	13972	comp15093_c0
GO:0071286	cellular response to magnesium ion	biological_process	0.060644	1	1	634	1	13972	comp15093_c0
GO:0022843	voltage-gated cation channel activity	molecular_function	0.060698	1	14	634	199	13972	comp7415_c0,comp13353_c1,comp16569_c0,comp17792_c0,comp17068_c1,comp15178_c1,comp18461_c0,comp27254_c0,comp12500_c0,comp7880_c0,comp14191_c0,comp18560_c2,comp12252_c0,comp40713_c0
GO:0006091	generation of precursor metabolites and energy	biological_process	0.061019	1	36	634	528	13972	comp18865_c0,comp17751_c0,comp19180_c0,comp17143_c0,comp11355_c0,comp12704_c0,comp17306_c0,comp15093_c1,comp19092_c0,comp7447_c0,comp11960_c0,comp15093_c0,comp10437_c0,comp15165_c0,comp7456_c0,comp14940_c0,comp17812_c1,comp88627_c0,comp18862_c0,comp16721_c0,comp7242_c0,comp15242_c0,comp13712_c0,comp16737_c0,comp7503_c0,comp18461_c0,comp15628_c0,comp15251_c0,comp17668_c0,comp87418_c0,comp18097_c0,…
GO:0005982	starch metabolic process	biological_process	0.061567	1	10	634	100	13972	comp18608_c0,comp20906_c0,comp8165_c0,comp13854_c0,comp16260_c1,comp17143_c0,comp16998_c0,comp27542_c0,comp5373_c0,comp12704_c0
GO:0046660	female sex differentiation	biological_process	0.06251	1	4	634	31	13972	comp16574_c0,comp6601_c0,comp7298_c0,comp5343_c0
GO:0008824	cyanate hydratase activity	molecular_function	0.062885	1	1	634	1	13972	comp21265_c0
GO:0009440	cyanate catabolic process	biological_process	0.062885	1	1	634	1	13972	comp21265_c0
GO:0010020	chloroplast fission	biological_process	0.062955	1	1	634	1	13972	comp8077_c0
GO:0043572	plastid fission	biological_process	0.062955	1	1	634	1	13972	comp8077_c0
GO:0080167	response to karrikin	biological_process	0.063126	1	1	634	2	13972	comp8967_c0
GO:0006457	protein folding	biological_process	0.063552	1	16	634	226	13972	comp15157_c1,comp17295_c1,comp19572_c0,comp17062_c0,comp16737_c0,comp14937_c0,comp16255_c0,comp7340_c0,comp15153_c1,comp7178_c0,comp17574_c1,comp12078_c0,comp15157_c0,comp6399_c0,comp15153_c2,comp24514_c1
GO:0008937	ferredoxin-NAD(P) reductase activity	molecular_function	0.065466	1	2	634	7	13972	comp18433_c0,comp14975_c0
GO:0016731	oxidoreductase activity, acting on iron-sulfur proteins as donors, NAD or NADP as acceptor	molecular_function	0.065466	1	2	634	7	13972	comp18433_c0,comp14975_c0
GO:0022836	gated channel activity	molecular_function	0.065519	1	17	634	242	13972	comp7415_c0,comp18347_c3,comp17792_c0,comp17068_c1,comp15178_c1,comp18461_c0,comp27254_c0,comp14191_c0,comp40713_c0,comp16569_c0,comp13353_c1,comp10875_c0,comp7233_c0,comp12500_c0,comp7880_c0,comp12252_c0,comp18560_c2
GO:0022839	ion gated channel activity	molecular_function	0.065519	1	17	634	242	13972	comp7415_c0,comp18347_c3,comp17792_c0,comp17068_c1,comp15178_c1,comp18461_c0,comp27254_c0,comp14191_c0,comp40713_c0,comp16569_c0,comp13353_c1,comp10875_c0,comp7233_c0,comp12500_c0,comp7880_c0,comp12252_c0,comp18560_c2
GO:0006644	phospholipid metabolic process	biological_process	0.06643	1	13	634	131	13972	comp8300_c0,comp15093_c1,comp16721_c2,comp17783_c0,comp7335_c0,comp17812_c1,comp13025_c0,comp16342_c0,comp16260_c1,comp8967_c0,comp7446_c1,comp11086_c0,comp12698_c0
GO:0006732	coenzyme metabolic process	biological_process	0.066676	1	30	634	411	13972	comp17812_c0,comp13712_c0,comp16006_c0,comp16637_c0,comp17783_c0,comp15628_c0,comp19180_c0,comp11355_c0,comp13876_c0,comp9522_c0,comp41045_c0,comp17306_c0,comp18097_c0,comp15093_c1,comp7695_c0,comp59908_c0,comp11960_c0,comp7627_c0,comp8430_c0,comp15093_c0,comp10437_c0,comp7456_c0,comp17812_c1,comp7309_c0,comp7446_c1,comp16447_c2,comp7253_c0,comp7383_c0,comp18501_c2,comp15096_c2
GO:0010380	regulation of chlorophyll biosynthetic process	biological_process	0.066729	1	1	634	1	13972	comp16260_c1
GO:0010581	regulation of starch biosynthetic process	biological_process	0.066729	1	1	634	1	13972	comp16260_c1
GO:0010962	regulation of glucan biosynthetic process	biological_process	0.066729	1	1	634	1	13972	comp16260_c1
GO:0032885	regulation of polysaccharide biosynthetic process	biological_process	0.066729	1	1	634	1	13972	comp16260_c1
GO:0051193	regulation of cofactor metabolic process	biological_process	0.066729	1	1	634	1	13972	comp16260_c1
GO:0090056	regulation of chlorophyll metabolic process	biological_process	0.066729	1	1	634	1	13972	comp16260_c1
GO:1901401	regulation of tetrapyrrole metabolic process	biological_process	0.066729	1	1	634	1	13972	comp16260_c1
GO:1901463	regulation of tetrapyrrole biosynthetic process	biological_process	0.066729	1	1	634	1	13972	comp16260_c1
GO:0043581	mycelium development	biological_process	0.066988	1	2	634	7	13972	comp17944_c0,comp19376_c0
GO:0071241	cellular response to inorganic substance	biological_process	0.067539	1	2	634	12	13972	comp17258_c0,comp15093_c0
GO:0046148	pigment biosynthetic process	biological_process	0.068148	1	16	634	170	13972	comp7502_c0,comp11984_c0,comp19572_c0,comp19277_c0,comp19523_c0,comp5855_c0,comp18437_c1,comp17783_c0,comp16568_c0,comp8511_c0,comp13854_c0,comp16260_c1,comp7446_c1,comp21485_c0,comp19192_c0,comp63883_c0
GO:0035690	cellular response to drug	biological_process	0.068383	1	2	634	7	13972	comp19239_c0,comp15093_c0
GO:0003860	3-hydroxyisobutyryl-CoA hydrolase activity	molecular_function	0.068936	1	1	634	1	13972	comp16568_c0
GO:0010291	carotene beta-ring hydroxylase activity	molecular_function	0.068936	1	1	634	1	13972	comp16568_c0
GO:0016122	xanthophyll metabolic process	biological_process	0.068936	1	1	634	1	13972	comp16568_c0
GO:0016123	xanthophyll biosynthetic process	biological_process	0.068936	1	1	634	1	13972	comp16568_c0
GO:0055035	plastid thylakoid membrane	cellular_component	0.069135	1	6	634	53	13972	comp16255_c0,comp17812_c1,comp15242_c0,comp19110_c0,comp7253_c0,comp16737_c0
GO:0016137	glycoside metabolic process	biological_process	0.070027	1	12	634	126	13972	comp18608_c0,comp8077_c0,comp20906_c0,comp8165_c0,comp7206_c0,comp13854_c0,comp12513_c0,comp17143_c0,comp16998_c0,comp18813_c2,comp27542_c0,comp12704_c0
GO:0001085	RNA polymerase II transcription factor binding	molecular_function	0.070392	1	2	634	7	13972	comp16408_c0,comp12974_c0
GO:0016709	oxidoreductase activity, acting on paired donors, with incorporation or reduction of molecular oxygen, NADH or NADPH as one donor, and incorporation of one atom of oxygen	molecular_function	0.071095	1	3	634	15	13972	comp43568_c0,comp16738_c0,comp7661_c0
GO:0003993	acid phosphatase activity	molecular_function	0.071131	1	2	634	11	13972	comp14191_c0,comp20505_c0
GO:0042168	heme metabolic process	biological_process	0.07185	1	3	634	19	13972	comp7502_c0,comp8511_c0,comp19277_c0
GO:0051287	NAD binding	molecular_function	0.072284	1	9	634	85	13972	comp18865_c0,comp19203_c0,comp10437_c0,comp15165_c0,comp15628_c0,comp18813_c2,comp7383_c0,comp13876_c0,comp18501_c2
GO:0009585	red, far-red light phototransduction	biological_process	0.072309	1	1	634	1	13972	comp19277_c0
GO:0010017	red or far-red light signaling pathway	biological_process	0.072309	1	1	634	1	13972	comp19277_c0
GO:0010019	chloroplast-nucleus signaling pathway	biological_process	0.072309	1	1	634	1	13972	comp19277_c0
GO:0071489	cellular response to red or far red light	biological_process	0.072309	1	1	634	1	13972	comp19277_c0
GO:0071494	cellular response to UV-C	biological_process	0.072309	1	1	634	1	13972	comp19277_c0
GO:0001071	nucleic acid binding transcription factor activity	molecular_function	0.072688	1	33	634	514	13972	comp105673_c0,comp18747_c0,comp15892_c0,comp16742_c0,comp18775_c1,comp104480_c0,comp21955_c0,comp7277_c0,comp14457_c0,comp17150_c0,comp6565_c0,comp7340_c0,comp13101_c0,comp6601_c0,comp7383_c0,comp18988_c0,comp14862_c0,comp17988_c0,comp12337_c0,comp17062_c0,comp18461_c0,comp16574_c0,comp14899_c0,comp15544_c1,comp15332_c0,comp93507_c0,comp43543_c0,comp7214_c0,comp16401_c0,comp15972_c0,comp13464_c0,…
GO:0003700	sequence-specific DNA binding transcription factor activity	molecular_function	0.072688	1	33	634	514	13972	comp105673_c0,comp18747_c0,comp15892_c0,comp16742_c0,comp18775_c1,comp104480_c0,comp21955_c0,comp7277_c0,comp14457_c0,comp17150_c0,comp6565_c0,comp7340_c0,comp13101_c0,comp6601_c0,comp7383_c0,comp18988_c0,comp14862_c0,comp17988_c0,comp12337_c0,comp17062_c0,comp18461_c0,comp16574_c0,comp14899_c0,comp15544_c1,comp15332_c0,comp93507_c0,comp43543_c0,comp7214_c0,comp16401_c0,comp15972_c0,comp13464_c0,…
GO:0048438	floral whorl development	biological_process	0.072851	1	3	634	16	13972	comp17783_c0,comp13854_c0,comp15526_c1
GO:0017148	negative regulation of translation	biological_process	0.073257	1	2	634	10	13972	comp63691_c0,comp18813_c2
GO:0003953	NAD+ nucleosidase activity	molecular_function	0.073956	1	1	634	2	13972	comp16006_c0
GO:0016021	integral to membrane	cellular_component	0.074751	1	98	634	1746	13972	comp15293_c0,comp17953_c2,comp21437_c0,comp16203_c0,comp7661_c0,comp15178_c1,comp15273_c0,comp7123_c0,comp21618_c0,comp16738_c0,comp52880_c0,comp13256_c0,comp12698_c0,comp95805_c0,comp43568_c0,comp158690_c0,comp14827_c0,comp16394_c0,comp18676_c0,comp13854_c0,comp7880_c0,comp18560_c2,comp12252_c0,comp18988_c0,comp7663_c0,comp17792_c0,comp21270_c0,comp19523_c0,comp13712_c0,comp17068_c1,comp11198_c0…
GO:0040008	regulation of growth	biological_process	0.074785	1	6	634	56	13972	comp13854_c0,comp17812_c1,comp19277_c0,comp18461_c0,comp5933_c0,comp15093_c0
GO:0071545	inositol phosphate catabolic process	biological_process	0.074793	1	1	634	2	13972	comp10878_c0
GO:0048638	regulation of developmental growth	biological_process	0.075223	1	3	634	13	13972	comp13854_c0,comp17812_c1,comp19277_c0
GO:0034754	cellular hormone metabolic process	biological_process	0.075878	1	5	634	40	13972	comp18156_c0,comp8077_c0,comp13193_c0,comp18813_c2,comp7206_c0
GO:0000400	four-way junction DNA binding	molecular_function	0.076114	1	1	634	2	13972	comp15972_c0
GO:0019497	hexachlorocyclohexane metabolic process	biological_process	0.076314	1	2	634	12	13972	comp14191_c0,comp20505_c0
GO:0050660	flavin adenine dinucleotide binding	molecular_function	0.076781	1	11	634	115	13972	comp11984_c0,comp43568_c0,comp7661_c0,comp5344_c0,comp10437_c0,comp16260_c1,comp21485_c0,comp12964_c0,comp7441_c0,comp16738_c0,comp24514_c1
GO:0000220	vacuolar proton-transporting V-type ATPase, V0 domain	cellular_component	0.077367	1	1	634	3	13972	comp17555_c2
GO:0016668	oxidoreductase activity, acting on a sulfur group of donors, NAD or NADP as acceptor	molecular_function	0.077423	1	3	634	22	13972	comp10437_c0,comp16260_c1,comp16260_c0
GO:0006111	regulation of gluconeogenesis	biological_process	0.077751	1	1	634	2	13972	comp15093_c0
GO:0044275	cellular carbohydrate catabolic process	biological_process	0.077896	1	2	634	9	13972	comp7503_c0,comp15093_c0
GO:0034644	cellular response to UV	biological_process	0.079291	1	2	634	9	13972	comp19277_c0,comp15972_c0
GO:0005267	potassium channel activity	molecular_function	0.079632	1	14	634	200	13972	comp7415_c0,comp13353_c1,comp16569_c0,comp17792_c0,comp17068_c1,comp15178_c1,comp18461_c0,comp27254_c0,comp12500_c0,comp7880_c0,comp14191_c0,comp18560_c2,comp12252_c0,comp40713_c0
GO:0070882	cellular cell wall organization or biogenesis	biological_process	0.079667	1	10	634	108	13972	comp17306_c0,comp7369_c0,comp64521_c0,comp17812_c1,comp15574_c0,comp12706_c1,comp15156_c0,comp15174_c0,comp15485_c0,comp18160_c1
GO:0032775	DNA methylation on adenine	biological_process	0.081204	1	3	634	14	13972	comp18676_c0,comp18771_c1,comp17389_c0
GO:0005654	nucleoplasm	cellular_component	0.081387	1	56	634	930	13972	comp105673_c0,comp12250_c0,comp18747_c0,comp8201_c0,comp15892_c0,comp16203_c0,comp7097_c0,comp17416_c0,comp16742_c0,comp18775_c1,comp104480_c0,comp21955_c0,comp9683_c0,comp7277_c0,comp67275_c0,comp17052_c0,comp11917_c0,comp14457_c0,comp18437_c1,comp17150_c0,comp6565_c0,comp7340_c0,comp13101_c0,comp6601_c0,comp19883_c0,comp11978_c0,comp15582_c0,comp15536_c0,comp7383_c0,comp18988_c0,comp14862_c0,co…
GO:0004356	glutamate-ammonia ligase activity	molecular_function	0.082949	1	2	634	9	13972	comp15156_c0,comp15485_c0
GO:0006109	regulation of carbohydrate metabolic process	biological_process	0.083643	1	2	634	10	13972	comp16260_c1,comp15093_c0
GO:0043467	regulation of generation of precursor metabolites and energy	biological_process	0.083761	1	2	634	12	13972	comp18862_c0,comp15093_c0
GO:0006869	lipid transport	biological_process	0.084177	1	5	634	50	13972	comp19712_c0,comp14814_c0,comp18836_c0,comp16987_c0,comp17327_c0
GO:0018112	proline racemase activity	molecular_function	0.085436	1	1	634	2	13972	comp15850_c0
GO:0009225	nucleotide-sugar metabolic process	biological_process	0.087174	1	4	634	31	13972	comp8077_c0,comp7194_c0,comp18813_c2,comp7206_c0
GO:0005097	Rab GTPase activator activity	molecular_function	0.087524	1	3	634	18	13972	comp14328_c0,comp15378_c0,comp40764_c0
GO:0032313	regulation of Rab GTPase activity	biological_process	0.087524	1	3	634	18	13972	comp14328_c0,comp15378_c0,comp40764_c0
GO:0032483	regulation of Rab protein signal transduction	biological_process	0.087524	1	3	634	18	13972	comp14328_c0,comp15378_c0,comp40764_c0
GO:0000774	adenyl-nucleotide exchange factor activity	molecular_function	0.087524	1	2	634	15	13972	comp7178_c0,comp16737_c0
GO:0016289	CoA hydrolase activity	molecular_function	0.088266	1	1	634	2	13972	comp16568_c0
GO:0001671	ATPase activator activity	molecular_function	0.089155	1	1	634	3	13972	comp21719_c0
GO:0051427	hormone receptor binding	molecular_function	0.090713	1	2	634	9	13972	comp104024_c0,comp16129_c0
GO:0032482	Rab protein signal transduction	biological_process	0.091047	1	3	634	19	13972	comp14328_c0,comp15378_c0,comp40764_c0
GO:0004604	phosphoadenylyl-sulfate reductase (thioredoxin) activity	molecular_function	0.091225	1	1	634	1	13972	comp19252_c0
GO:0009973	adenylyl-sulfate reductase activity	molecular_function	0.091225	1	1	634	1	13972	comp19252_c0
GO:0019379	sulfate assimilation, phosphoadenylyl sulfate reduction by phosphoadenylyl-sulfate reductase (thioredoxin)	biological_process	0.091225	1	1	634	1	13972	comp19252_c0
GO:0019419	sulfate reduction	biological_process	0.091225	1	1	634	1	13972	comp19252_c0
GO:0004358	glutamate N-acetyltransferase activity	molecular_function	0.091395	1	1	634	4	13972	comp104338_c0
GO:0072593	reactive oxygen species metabolic process	biological_process	0.091549	1	5	634	42	13972	comp10437_c0,comp13854_c0,comp17812_c1,comp16260_c1,comp16260_c0
GO:0048507	meristem development	biological_process	0.091914	1	3	634	14	13972	comp13854_c0,comp17812_c1,comp19277_c0
GO:0033743	peptide-methionine (R)-S-oxide reductase activity	molecular_function	0.092383	1	1	634	1	13972	comp18994_c0
GO:0000179	rRNA (adenine-N6,N6-)-dimethyltransferase activity	molecular_function	0.092528	1	2	634	9	13972	comp7309_c0,comp17569_c0
GO:0016433	rRNA (adenine) methyltransferase activity	molecular_function	0.092528	1	2	634	9	13972	comp7309_c0,comp17569_c0
GO:0006582	melanin metabolic process	biological_process	0.093328	1	3	634	25	13972	comp19523_c0,comp5855_c0,comp63883_c0
GO:0016053	organic acid biosynthetic process	biological_process	0.093558	1	34	634	522	13972	comp18865_c0,comp17921_c0,comp15504_c0,comp17944_c0,comp12698_c0,comp59908_c0,comp10437_c0,comp18722_c0,comp12213_c0,comp17812_c1,comp18892_c0,comp13854_c0,comp7309_c0,comp7253_c0,comp7383_c0,comp18501_c2,comp15850_c0,comp13712_c0,comp18461_c0,comp17356_c0,comp8967_c0,comp21485_c0,comp18813_c2,comp104338_c0,comp13876_c0,comp15485_c0,comp88584_c0,comp17903_c0,comp7695_c0,comp12495_c0,comp17944_c1,…
GO:0046394	carboxylic acid biosynthetic process	biological_process	0.093558	1	34	634	522	13972	comp18865_c0,comp17921_c0,comp15504_c0,comp17944_c0,comp12698_c0,comp59908_c0,comp10437_c0,comp18722_c0,comp12213_c0,comp17812_c1,comp18892_c0,comp13854_c0,comp7309_c0,comp7253_c0,comp7383_c0,comp18501_c2,comp15850_c0,comp13712_c0,comp18461_c0,comp17356_c0,comp8967_c0,comp21485_c0,comp18813_c2,comp104338_c0,comp13876_c0,comp15485_c0,comp88584_c0,comp17903_c0,comp7695_c0,comp12495_c0,comp17944_c1,…
GO:0050278	sedoheptulose-bisphosphatase activity	molecular_function	0.095296	1	1	634	1	13972	comp11960_c0
GO:0031224	intrinsic to membrane	cellular_component	0.095422	1	98	634	1769	13972	comp15293_c0,comp17953_c2,comp21437_c0,comp16203_c0,comp7661_c0,comp15178_c1,comp15273_c0,comp7123_c0,comp21618_c0,comp16738_c0,comp52880_c0,comp13256_c0,comp12698_c0,comp95805_c0,comp43568_c0,comp158690_c0,comp14827_c0,comp16394_c0,comp18676_c0,comp13854_c0,comp7880_c0,comp18560_c2,comp12252_c0,comp18988_c0,comp7663_c0,comp17792_c0,comp21270_c0,comp19523_c0,comp13712_c0,comp17068_c1,comp11198_c0…
GO:0004392	heme oxygenase (decyclizing) activity	molecular_function	0.095549	1	1	634	2	13972	comp19277_c0
GO:0006788	heme oxidation	biological_process	0.095549	1	1	634	2	13972	comp19277_c0
GO:0004497	monooxygenase activity	molecular_function	0.096535	1	7	634	74	13972	comp16568_c0,comp7198_c0,comp43568_c0,comp13298_c0,comp10395_c0,comp16738_c0,comp7661_c0
GO:0006086	acetyl-CoA biosynthetic process from pyruvate	biological_process	0.097613	1	1	634	1	13972	comp10437_c0
GO:0008878	glucose-1-phosphate adenylyltransferase activity	molecular_function	0.098471	1	1	634	1	13972	comp12704_c0
GO:0060589	nucleoside-triphosphatase regulator activity	molecular_function	0.09938	1	7	634	92	13972	comp14328_c0,comp15378_c0,comp21719_c0,comp11739_c0,comp40764_c0,comp7178_c0,comp16737_c0
GO:0004020	adenylylsulfate kinase activity	molecular_function	0.10034	1	3	634	17	13972	comp17174_c0,comp19572_c0,comp14827_c0
GO:0043647	inositol phosphate metabolic process	biological_process	0.10044	1	2	634	8	13972	comp10878_c0,comp7661_c0
GO:0034618	arginine binding	molecular_function	0.10063	1	1	634	1	13972	comp15165_c0
GO:0047100	glyceraldehyde-3-phosphate dehydrogenase (NADP+) (phosphorylating) activity	molecular_function	0.10063	1	1	634	1	13972	comp15165_c0
GO:0031329	regulation of cellular catabolic process	biological_process	0.10101	1	8	634	107	13972	comp11739_c0,comp15093_c0,comp15378_c0,comp14328_c0,comp40764_c0,comp7178_c0,comp18988_c0,comp19434_c0
GO:0008974	phosphoribulokinase activity	molecular_function	0.10141	1	1	634	1	13972	comp19110_c0
GO:0019464	glycine decarboxylation via glycine cleavage system	biological_process	0.10205	1	1	634	1	13972	comp7695_c0
GO:0018142	protein-DNA covalent cross-linking	biological_process	0.10208	1	1	634	1	13972	comp14499_c0
GO:0004457	lactate dehydrogenase activity	molecular_function	0.10232	1	1	634	1	13972	comp7441_c0
GO:0004458	D-lactate dehydrogenase (cytochrome) activity	molecular_function	0.10232	1	1	634	1	13972	comp7441_c0
GO:0016898	oxidoreductase activity, acting on the CH-OH group of donors, cytochrome as acceptor	molecular_function	0.10232	1	1	634	1	13972	comp7441_c0
GO:0019154	glycolate dehydrogenase activity	molecular_function	0.10232	1	1	634	1	13972	comp7441_c0
GO:0051213	dioxygenase activity	molecular_function	0.10273	1	5	634	51	13972	comp15609_c0,comp15609_c1,comp17921_c0,comp13163_c0,comp15536_c0
GO:0046578	regulation of Ras protein signal transduction	biological_process	0.10317	1	5	634	49	13972	comp14328_c0,comp15378_c0,comp11739_c0,comp40764_c0,comp15093_c0
GO:0042196	chlorinated hydrocarbon metabolic process	biological_process	0.10328	1	2	634	16	13972	comp14191_c0,comp20505_c0
GO:0042197	halogenated hydrocarbon metabolic process	biological_process	0.10328	1	2	634	16	13972	comp14191_c0,comp20505_c0
GO:0003983	UTP:glucose-1-phosphate uridylyltransferase activity	molecular_function	0.1033	1	1	634	1	13972	comp18608_c0
GO:0051748	UTP-monosaccharide-1-phosphate uridylyltransferase activity	molecular_function	0.1033	1	1	634	1	13972	comp18608_c0
GO:0001921	positive regulation of receptor recycling	biological_process	0.10341	1	1	634	1	13972	comp18156_c0
GO:0001990	regulation of systemic arterial blood pressure by hormone	biological_process	0.10341	1	1	634	1	13972	comp18156_c0
GO:0001991	regulation of systemic arterial blood pressure by circulatory renin-angiotensin	biological_process	0.10341	1	1	634	1	13972	comp18156_c0
GO:0002002	regulation of angiotensin levels in blood	biological_process	0.10341	1	1	634	1	13972	comp18156_c0
GO:0003044	regulation of systemic arterial blood pressure mediated by a chemical signal	biological_process	0.10341	1	1	634	1	13972	comp18156_c0
GO:0003073	regulation of systemic arterial blood pressure	biological_process	0.10341	1	1	634	1	13972	comp18156_c0
GO:0003081	regulation of systemic arterial blood pressure by renin-angiotensin	biological_process	0.10341	1	1	634	1	13972	comp18156_c0
GO:0009897	external side of plasma membrane	cellular_component	0.10341	1	1	634	1	13972	comp18156_c0
GO:0010813	neuropeptide catabolic process	biological_process	0.10341	1	1	634	1	13972	comp18156_c0
GO:0010814	substance P catabolic process	biological_process	0.10341	1	1	634	1	13972	comp18156_c0
GO:0010816	calcitonin catabolic process	biological_process	0.10341	1	1	634	1	13972	comp18156_c0
GO:0016486	peptide hormone processing	biological_process	0.10341	1	1	634	1	13972	comp18156_c0
GO:0033093	Weibel-Palade body	cellular_component	0.10341	1	1	634	1	13972	comp18156_c0
GO:0034959	endothelin maturation	biological_process	0.10341	1	1	634	1	13972	comp18156_c0
GO:0042447	hormone catabolic process	biological_process	0.10341	1	1	634	1	13972	comp18156_c0
GO:0045745	positive regulation of G-protein coupled receptor protein signaling pathway	biological_process	0.10341	1	1	634	1	13972	comp18156_c0
GO:0060177	regulation of angiotensin metabolic process	biological_process	0.10341	1	1	634	1	13972	comp18156_c0
GO:0004750	ribulose-phosphate 3-epimerase activity	molecular_function	0.10342	1	1	634	1	13972	comp7253_c0
GO:0003871	5-methyltetrahydropteroyltriglutamate-homocysteine S-methyltransferase activity	molecular_function	0.10346	1	1	634	1	13972	comp18722_c0
GO:0042085	5-methyltetrahydropteroyltri-L-glutamate-dependent methyltransferase activity	molecular_function	0.10346	1	1	634	1	13972	comp18722_c0
GO:0003844	1,4-alpha-glucan branching enzyme activity	molecular_function	0.10346	1	1	634	1	13972	comp17143_c0
GO:0000229	cytoplasmic chromosome	cellular_component	0.10346	1	1	634	1	13972	comp11899_c0
GO:0009508	plastid chromosome	cellular_component	0.10346	1	1	634	1	13972	comp11899_c0
GO:0042646	plastid nucleoid	cellular_component	0.10346	1	1	634	1	13972	comp11899_c0
GO:0006790	sulfur compound metabolic process	biological_process	0.10355	1	16	634	207	13972	comp17921_c0,comp13163_c0,comp19252_c0,comp17174_c0,comp17944_c0,comp12704_c0,comp19572_c0,comp17903_c0,comp14827_c0,comp17944_c1,comp18722_c0,comp13854_c0,comp17812_c1,comp7309_c0,comp14929_c0,comp16447_c2
GO:0016774	phosphotransferase activity, carboxyl group as acceptor	molecular_function	0.10413	1	2	634	10	13972	comp19092_c0,comp7447_c0
GO:0019344	cysteine biosynthetic process	biological_process	0.10425	1	3	634	18	13972	comp13854_c0,comp17812_c1,comp14929_c0
GO:0004751	ribose-5-phosphate isomerase activity	molecular_function	0.10501	1	1	634	2	13972	comp9522_c0
GO:0009052	pentose-phosphate shunt, non-oxidative branch	biological_process	0.10501	1	1	634	2	13972	comp9522_c0
GO:0010876	lipid localization	biological_process	0.10555	1	5	634	54	13972	comp19712_c0,comp14814_c0,comp18836_c0,comp16987_c0,comp17327_c0
GO:0009117	nucleotide metabolic process	biological_process	0.10615	1	40	634	629	13972	comp18920_c0,comp18608_c0,comp11739_c0,comp17812_c0,comp16006_c0,comp7206_c0,comp17783_c0,comp19180_c0,comp12526_c0,comp11355_c0,comp17306_c0,comp15093_c1,comp59908_c0,comp11960_c0,comp15093_c0,comp14328_c0,comp7456_c0,comp17812_c1,comp7253_c0,comp7383_c0,comp18501_c2,comp18858_c0,comp8077_c0,comp15242_c0,comp17174_c0,comp40764_c0,comp19586_c0,comp18813_c2,comp13876_c0,comp12452_c0,comp9522_c0,co…
GO:0015079	potassium ion transmembrane transporter activity	molecular_function	0.1067	1	14	634	211	13972	comp7415_c0,comp13353_c1,comp16569_c0,comp17792_c0,comp17068_c1,comp15178_c1,comp18461_c0,comp27254_c0,comp12500_c0,comp7880_c0,comp14191_c0,comp18560_c2,comp12252_c0,comp40713_c0
GO:0008092	cytoskeletal protein binding	molecular_function	0.10751	1	27	634	426	13972	comp15242_c1,comp16721_c2,comp16385_c0,comp15571_c0,comp19813_c0,comp37356_c0,comp18427_c0,comp17458_c2,comp19229_c0,comp133473_c0,comp18836_c0,comp65862_c0,comp41757_c0,comp13298_c0,comp17052_c0,comp18083_c0,comp17228_c0,comp6114_c0,comp10875_c0,comp16773_c0,comp13464_c0,comp18883_c0,comp15519_c0,comp17222_c0,comp21183_c0,comp17389_c0,comp12395_c0
GO:0009821	alkaloid biosynthetic process	biological_process	0.1076	1	2	634	10	13972	comp17944_c1,comp17944_c0
GO:0003880	protein C-terminal carboxyl O-methyltransferase activity	molecular_function	0.108	1	2	634	7	13972	comp6933_c0,comp16969_c0
GO:0004671	protein C-terminal S-isoprenylcysteine carboxyl O-methyltransferase activity	molecular_function	0.108	1	2	634	7	13972	comp6933_c0,comp16969_c0
GO:0006481	C-terminal protein methylation	biological_process	0.108	1	2	634	7	13972	comp6933_c0,comp16969_c0
GO:0018410	C-terminal protein amino acid modification	biological_process	0.108	1	2	634	7	13972	comp6933_c0,comp16969_c0
GO:0005887	integral to plasma membrane	cellular_component	0.10868	1	14	634	219	13972	comp7415_c0,comp13353_c1,comp16569_c0,comp17792_c0,comp17068_c1,comp15178_c1,comp18461_c0,comp27254_c0,comp12500_c0,comp7880_c0,comp14191_c0,comp18560_c2,comp12252_c0,comp40713_c0
GO:0008831	dTDP-4-dehydrorhamnose reductase activity	molecular_function	0.10927	1	3	634	20	13972	comp8077_c0,comp18813_c2,comp7206_c0
GO:0045502	dynein binding	molecular_function	0.11011	1	2	634	12	13972	comp17052_c0,comp7277_c0
GO:0003779	actin binding	molecular_function	0.11067	1	23	634	346	13972	comp15242_c1,comp16721_c2,comp16385_c0,comp15571_c0,comp19813_c0,comp37356_c0,comp17458_c2,comp19229_c0,comp133473_c0,comp18836_c0,comp65862_c0,comp41757_c0,comp13298_c0,comp17052_c0,comp18083_c0,comp17228_c0,comp6114_c0,comp16773_c0,comp18883_c0,comp15519_c0,comp17222_c0,comp21183_c0,comp12395_c0
GO:0007602	phototransduction	biological_process	0.11188	1	1	634	3	13972	comp19277_c0
GO:0009583	detection of light stimulus	biological_process	0.11188	1	1	634	3	13972	comp19277_c0
GO:0006842	tricarboxylic acid transport	biological_process	0.11284	1	1	634	2	13972	comp17258_c0
GO:0015137	citrate transmembrane transporter activity	molecular_function	0.11284	1	1	634	2	13972	comp17258_c0
GO:0015142	tricarboxylic acid transmembrane transporter activity	molecular_function	0.11284	1	1	634	2	13972	comp17258_c0
GO:0015746	citrate transport	biological_process	0.11284	1	1	634	2	13972	comp17258_c0
GO:0003854	3-beta-hydroxy-delta5-steroid dehydrogenase activity	molecular_function	0.11425	1	4	634	31	13972	comp8077_c0,comp13193_c0,comp18813_c2,comp7206_c0
GO:0008207	C21-steroid hormone metabolic process	biological_process	0.11425	1	4	634	31	13972	comp8077_c0,comp13193_c0,comp18813_c2,comp7206_c0
GO:0009007	site-specific DNA-methyltransferase (adenine-specific) activity	molecular_function	0.11458	1	3	634	16	13972	comp18676_c0,comp18771_c1,comp17389_c0
GO:0009008	DNA-methyltransferase activity	molecular_function	0.11458	1	3	634	16	13972	comp18676_c0,comp18771_c1,comp17389_c0
GO:0042440	pigment metabolic process	biological_process	0.11497	1	16	634	187	13972	comp7502_c0,comp11984_c0,comp19572_c0,comp19277_c0,comp19523_c0,comp5855_c0,comp18437_c1,comp17783_c0,comp16568_c0,comp8511_c0,comp13854_c0,comp16260_c1,comp7446_c1,comp21485_c0,comp19192_c0,comp63883_c0
GO:0005261	cation channel activity	molecular_function	0.11532	1	15	634	233	13972	comp7415_c0,comp13353_c1,comp16569_c0,comp17792_c0,comp17068_c1,comp15178_c1,comp18461_c0,comp27254_c0,comp10875_c0,comp12500_c0,comp7880_c0,comp14191_c0,comp18560_c2,comp12252_c0,comp40713_c0
GO:0004833	tryptophan 2,3-dioxygenase activity	molecular_function	0.11606	1	1	634	2	13972	comp15536_c0
GO:0019441	tryptophan catabolic process to kynurenine	biological_process	0.11606	1	1	634	2	13972	comp15536_c0
GO:0070189	kynurenine metabolic process	biological_process	0.11606	1	1	634	2	13972	comp15536_c0
GO:0008918	lipopolysaccharide 3-alpha-galactosyltransferase activity	molecular_function	0.11672	1	1	634	2	13972	comp18200_c1
GO:0030446	hyphal cell wall	cellular_component	0.11679	1	1	634	2	13972	comp11355_c0
GO:0031555	transcriptional attenuation	biological_process	0.11744	1	1	634	2	13972	comp12495_c0
GO:0031556	transcriptional attenuation by ribosome	biological_process	0.11744	1	1	634	2	13972	comp12495_c0
GO:0050661	NADP binding	molecular_function	0.11754	1	5	634	39	13972	comp15165_c0,comp14895_c0,comp18865_c0,comp7383_c0,comp12414_c0
GO:0001881	receptor recycling	biological_process	0.11797	1	1	634	2	13972	comp18156_c0
GO:0001919	regulation of receptor recycling	biological_process	0.11797	1	1	634	2	13972	comp18156_c0
GO:0004325	ferrochelatase activity	molecular_function	0.11864	1	1	634	2	13972	comp8511_c0
GO:0004016	adenylate cyclase activity	molecular_function	0.11898	1	1	634	2	13972	comp13756_c0
GO:0032318	regulation of Ras GTPase activity	biological_process	0.11899	1	4	634	32	13972	comp14328_c0,comp15378_c0,comp11739_c0,comp40764_c0
GO:0031226	intrinsic to plasma membrane	cellular_component	0.11939	1	14	634	222	13972	comp7415_c0,comp13353_c1,comp16569_c0,comp17792_c0,comp17068_c1,comp15178_c1,comp18461_c0,comp27254_c0,comp12500_c0,comp7880_c0,comp14191_c0,comp18560_c2,comp12252_c0,comp40713_c0
GO:0016730	oxidoreductase activity, acting on iron-sulfur proteins as donors	molecular_function	0.1194	1	2	634	11	13972	comp18433_c0,comp14975_c0
GO:0010109	regulation of photosynthesis	biological_process	0.11943	1	2	634	12	13972	comp18862_c0,comp18654_c0
GO:0004455	ketol-acid reductoisomerase activity	molecular_function	0.11959	1	3	634	15	13972	comp13876_c0,comp7383_c0,comp18501_c2
GO:0009631	cold acclimation	biological_process	0.1199	1	1	634	2	13972	comp12219_c0
GO:0009252	peptidoglycan biosynthetic process	biological_process	0.12002	1	4	634	30	13972	comp17306_c0,comp15156_c0,comp7369_c0,comp15485_c0
GO:0009877	nodulation	biological_process	0.12047	1	3	634	24	13972	comp12706_c1,comp15174_c0,comp18160_c1
GO:0050886	endocrine process	biological_process	0.12085	1	1	634	2	13972	comp18156_c0
GO:0071704	organic substance metabolic process	biological_process	0.121	1	360	634	7105	13972	comp18557_c0,comp7097_c0,comp13258_c1,comp104480_c0,comp18075_c0,comp11355_c0,comp11086_c0,comp19434_c0,comp12822_c0,comp15464_c0,comp15958_c0,comp19092_c0,comp12681_c1,comp14328_c0,comp6565_c0,comp17812_c1,comp16260_c1,comp7242_c0,comp18501_c2,comp8447_c0,comp14499_c0,comp17988_c0,comp52063_c0,comp16721_c2,comp17108_c0,comp17062_c0,comp16637_c0,comp14937_c0,comp17808_c0,comp19429_c0,comp18760_c5…
GO:0016211	ammonia ligase activity	molecular_function	0.12146	1	2	634	11	13972	comp15156_c0,comp15485_c0
GO:0016880	acid-ammonia (or amide) ligase activity	molecular_function	0.12146	1	2	634	11	13972	comp15156_c0,comp15485_c0
GO:0003978	UDP-glucose 4-epimerase activity	molecular_function	0.12202	1	1	634	2	13972	comp18813_c2
GO:0008483	transaminase activity	molecular_function	0.1232	1	5	634	47	13972	comp17944_c1,comp16565_c0,comp12213_c0,comp18936_c0,comp17944_c0
GO:0016769	transferase activity, transferring nitrogenous groups	molecular_function	0.1232	1	5	634	47	13972	comp17944_c1,comp16565_c0,comp12213_c0,comp18936_c0,comp17944_c0
GO:0010506	regulation of autophagy	biological_process	0.12365	1	3	634	31	13972	comp7178_c0,comp19434_c0,comp18988_c0
GO:0010508	positive regulation of autophagy	biological_process	0.12365	1	3	634	31	13972	comp7178_c0,comp19434_c0,comp18988_c0
GO:0006546	glycine catabolic process	biological_process	0.1239	1	2	634	13	13972	comp13854_c0,comp7695_c0
GO:0010817	regulation of hormone levels	biological_process	0.12412	1	6	634	58	13972	comp18156_c0,comp8077_c0,comp13854_c0,comp13193_c0,comp18813_c2,comp7206_c0
GO:0030243	cellulose metabolic process	biological_process	0.12436	1	2	634	9	13972	comp11739_c0,comp17812_c1
GO:0051273	beta-glucan metabolic process	biological_process	0.12436	1	2	634	9	13972	comp11739_c0,comp17812_c1
GO:0016151	nickel cation binding	molecular_function	0.12441	1	3	634	27	13972	comp15791_c0,comp12078_c0,comp12337_c0
GO:0016119	carotene metabolic process	biological_process	0.12495	1	1	634	2	13972	comp16568_c0
GO:0009894	regulation of catabolic process	biological_process	0.12595	1	8	634	113	13972	comp11739_c0,comp15093_c0,comp15378_c0,comp14328_c0,comp40764_c0,comp7178_c0,comp18988_c0,comp19434_c0
GO:0006753	nucleoside phosphate metabolic process	biological_process	0.12625	1	40	634	638	13972	comp18920_c0,comp18608_c0,comp11739_c0,comp17812_c0,comp16006_c0,comp7206_c0,comp17783_c0,comp19180_c0,comp12526_c0,comp11355_c0,comp17306_c0,comp15093_c1,comp59908_c0,comp11960_c0,comp15093_c0,comp14328_c0,comp7456_c0,comp17812_c1,comp7253_c0,comp7383_c0,comp18501_c2,comp18858_c0,comp8077_c0,comp15242_c0,comp17174_c0,comp40764_c0,comp19586_c0,comp18813_c2,comp13876_c0,comp12452_c0,comp9522_c0,co…
GO:0009273	peptidoglycan-based cell wall biogenesis	biological_process	0.12786	1	4	634	32	13972	comp17306_c0,comp15156_c0,comp7369_c0,comp15485_c0
GO:0006024	glycosaminoglycan biosynthetic process	biological_process	0.1282	1	4	634	32	13972	comp17306_c0,comp15156_c0,comp7369_c0,comp15485_c0
GO:0008649	rRNA methyltransferase activity	molecular_function	0.12854	1	2	634	12	13972	comp7309_c0,comp17569_c0
GO:0008209	androgen metabolic process	biological_process	0.12918	1	4	634	33	13972	comp8077_c0,comp13193_c0,comp18813_c2,comp7206_c0
GO:0008210	estrogen metabolic process	biological_process	0.12918	1	4	634	33	13972	comp8077_c0,comp13193_c0,comp18813_c2,comp7206_c0
GO:0004357	glutamate-cysteine ligase activity	molecular_function	0.12983	1	1	634	2	13972	comp17903_c0
GO:0017109	glutamate-cysteine ligase complex	cellular_component	0.12983	1	1	634	2	13972	comp17903_c0
GO:0045226	extracellular polysaccharide biosynthetic process	biological_process	0.13064	1	3	634	21	13972	comp8077_c0,comp18813_c2,comp7206_c0
GO:0046379	extracellular polysaccharide metabolic process	biological_process	0.13064	1	3	634	21	13972	comp8077_c0,comp18813_c2,comp7206_c0
GO:0044264	cellular polysaccharide metabolic process	biological_process	0.13084	1	20	634	244	13972	comp18608_c0,comp8077_c0,comp11739_c0,comp20906_c0,comp8165_c0,comp18238_c0,comp7206_c0,comp17143_c0,comp17915_c0,comp16998_c0,comp18813_c2,comp12704_c0,comp5373_c0,comp13208_c0,comp18034_c0,comp17812_c1,comp13854_c0,comp16260_c1,comp27542_c0,comp18200_c1
GO:0009071	serine family amino acid catabolic process	biological_process	0.13126	1	2	634	14	13972	comp13854_c0,comp7695_c0
GO:0009543	chloroplast thylakoid lumen	cellular_component	0.13184	1	1	634	3	13972	comp17783_c0
GO:0031978	plastid thylakoid lumen	cellular_component	0.13184	1	1	634	3	13972	comp17783_c0
GO:0071281	cellular response to iron ion	biological_process	0.13248	1	1	634	2	13972	comp17258_c0
GO:0071369	cellular response to ethylene stimulus	biological_process	0.13248	1	1	634	2	13972	comp17258_c0
GO:0071554	cell wall organization or biogenesis	biological_process	0.13284	1	11	634	136	13972	comp17306_c0,comp7369_c0,comp64521_c0,comp17812_c1,comp15574_c0,comp12706_c1,comp15156_c0,comp15174_c0,comp17672_c0,comp18160_c1,comp15485_c0
GO:0007548	sex differentiation	biological_process	0.13447	1	5	634	54	13972	comp16574_c0,comp6601_c0,comp7298_c0,comp5343_c0,comp18461_c0
GO:0005099	Ras GTPase activator activity	molecular_function	0.13452	1	3	634	25	13972	comp14328_c0,comp15378_c0,comp40764_c0
GO:0030170	pyridoxal phosphate binding	molecular_function	0.13485	1	8	634	93	13972	comp7502_c0,comp12250_c0,comp7695_c0,comp17944_c1,comp12213_c0,comp17488_c0,comp18936_c0,comp17944_c0
GO:0070279	vitamin B6 binding	molecular_function	0.13485	1	8	634	93	13972	comp7502_c0,comp12250_c0,comp7695_c0,comp17944_c1,comp12213_c0,comp17488_c0,comp18936_c0,comp17944_c0
GO:0009970	cellular response to sulfate starvation	biological_process	0.13521	1	1	634	2	13972	comp12704_c0
GO:0016229	steroid dehydrogenase activity	molecular_function	0.13618	1	4	634	34	13972	comp8077_c0,comp13193_c0,comp18813_c2,comp7206_c0
GO:0033764	steroid dehydrogenase activity, acting on the CH-OH group of donors, NAD or NADP as acceptor	molecular_function	0.13618	1	4	634	34	13972	comp8077_c0,comp13193_c0,comp18813_c2,comp7206_c0
GO:0009067	aspartate family amino acid biosynthetic process	biological_process	0.13629	1	7	634	74	13972	comp18722_c0,comp18865_c0,comp17921_c0,comp15850_c0,comp18813_c2,comp12495_c0,comp12698_c0
GO:0016854	racemase and epimerase activity	molecular_function	0.1363	1	3	634	25	13972	comp15850_c0,comp18813_c2,comp7253_c0
GO:0006467	protein thiol-disulfide exchange	biological_process	0.13636	1	1	634	4	13972	comp24514_c1
GO:0034661	ncRNA catabolic process	biological_process	0.13685	1	1	634	3	13972	comp18982_c0
GO:0016756	glutathione gamma-glutamylcysteinyltransferase activity	molecular_function	0.13705	1	1	634	3	13972	comp15737_c1
GO:0046937	phytochelatin metabolic process	biological_process	0.13705	1	1	634	3	13972	comp15737_c1
GO:0046938	phytochelatin biosynthetic process	biological_process	0.13705	1	1	634	3	13972	comp15737_c1
GO:0030638	polyketide metabolic process	biological_process	0.13784	1	3	634	22	13972	comp8077_c0,comp18813_c2,comp7206_c0
GO:0030639	polyketide biosynthetic process	biological_process	0.13784	1	3	634	22	13972	comp8077_c0,comp18813_c2,comp7206_c0
GO:0051056	regulation of small GTPase mediated signal transduction	biological_process	0.13799	1	5	634	60	13972	comp14328_c0,comp15378_c0,comp11739_c0,comp40764_c0,comp15093_c0
GO:0042445	hormone metabolic process	biological_process	0.13803	1	5	634	48	13972	comp18156_c0,comp8077_c0,comp13193_c0,comp18813_c2,comp7206_c0
GO:0005985	sucrose metabolic process	biological_process	0.13805	1	8	634	90	13972	comp18608_c0,comp20906_c0,comp8165_c0,comp13854_c0,comp17143_c0,comp27542_c0,comp16998_c0,comp12704_c0
GO:0010340	carboxyl-O-methyltransferase activity	molecular_function	0.13838	1	4	634	33	13972	comp6933_c0,comp16969_c0,comp7309_c0,comp16447_c2
GO:0051998	protein carboxyl O-methyltransferase activity	molecular_function	0.13838	1	4	634	33	13972	comp6933_c0,comp16969_c0,comp7309_c0,comp16447_c2
GO:0008203	cholesterol metabolic process	biological_process	0.1384	1	1	634	5	13972	comp6565_c0
GO:0008047	enzyme activator activity	molecular_function	0.13861	1	6	634	74	13972	comp14328_c0,comp15378_c0,comp21719_c0,comp11739_c0,comp40764_c0,comp16260_c1
GO:0007265	Ras protein signal transduction	biological_process	0.13871	1	5	634	55	13972	comp14328_c0,comp15378_c0,comp11739_c0,comp40764_c0,comp15093_c0
GO:0009650	UV protection	biological_process	0.13922	1	1	634	3	13972	comp16408_c0
GO:0018580	nitronate monooxygenase activity	molecular_function	0.13934	1	2	634	11	13972	comp7198_c0,comp10395_c0
GO:0003973	(S)-2-hydroxy-acid oxidase activity	molecular_function	0.14033	1	1	634	2	13972	comp7441_c0
GO:0008891	glycolate oxidase activity	molecular_function	0.14033	1	1	634	2	13972	comp7441_c0
GO:0009339	glycolate oxidase complex	cellular_component	0.14033	1	1	634	2	13972	comp7441_c0
GO:0004659	prenyltransferase activity	molecular_function	0.14214	1	3	634	30	13972	comp230559_c0,comp21374_c0,comp6418_c0
GO:0009247	glycolipid biosynthetic process	biological_process	0.14256	1	5	634	49	13972	comp12706_c1,comp15174_c0,comp8300_c0,comp18160_c1,comp16853_c0
GO:0051409	response to nitrosative stress	biological_process	0.14259	1	1	634	2	13972	comp17903_c0
GO:0055070	copper ion homeostasis	biological_process	0.14281	1	1	634	5	13972	comp7503_c0
GO:0004576	oligosaccharyl transferase activity	molecular_function	0.14332	1	2	634	12	13972	comp55275_c0,comp7936_c0
GO:0008250	oligosaccharyltransferase complex	cellular_component	0.14332	1	2	634	12	13972	comp55275_c0,comp7936_c0
GO:0006636	unsaturated fatty acid biosynthetic process	biological_process	0.14468	1	1	634	2	13972	comp8967_c0
GO:0006244	pyrimidine nucleotide catabolic process	biological_process	0.14563	1	1	634	2	13972	comp21183_c0
GO:0009223	pyrimidine deoxyribonucleotide catabolic process	biological_process	0.14563	1	1	634	2	13972	comp21183_c0
GO:0046386	deoxyribose phosphate catabolic process	biological_process	0.14563	1	1	634	2	13972	comp21183_c0
GO:0044425	membrane part	cellular_component	0.14641	1	123	634	2295	13972	comp15293_c0,comp17953_c2,comp21437_c0,comp16203_c0,comp7661_c0,comp15178_c1,comp15273_c0,comp7123_c0,comp21618_c0,comp16738_c0,comp52880_c0,comp13256_c0,comp12698_c0,comp95805_c0,comp43568_c0,comp158690_c0,comp12844_c0,comp14827_c0,comp16394_c0,comp18676_c0,comp13854_c0,comp12213_c0,comp7880_c0,comp18560_c2,comp12252_c0,comp11926_c1,comp18988_c0,comp24514_c1,comp7663_c0,comp17792_c0,comp21270_c0…
GO:0048437	floral organ development	biological_process	0.14658	1	3	634	23	13972	comp17783_c0,comp13854_c0,comp15526_c1
GO:0051752	phosphoglucan, water dikinase activity	molecular_function	0.14747	1	1	634	3	13972	comp5373_c0
GO:0035670	plant-type ovary development	biological_process	0.14748	1	2	634	11	13972	comp17783_c0,comp13854_c0
GO:0048481	ovule development	biological_process	0.14748	1	2	634	11	13972	comp17783_c0,comp13854_c0
GO:0006305	DNA alkylation	biological_process	0.14749	1	4	634	32	13972	comp11355_c0,comp18676_c0,comp18771_c1,comp17389_c0
GO:0006306	DNA methylation	biological_process	0.14749	1	4	634	32	13972	comp11355_c0,comp18676_c0,comp18771_c1,comp17389_c0
GO:0044728	DNA methylation or demethylation	biological_process	0.14749	1	4	634	32	13972	comp11355_c0,comp18676_c0,comp18771_c1,comp17389_c0
GO:0009535	chloroplast thylakoid membrane	cellular_component	0.14756	1	5	634	52	13972	comp16255_c0,comp17812_c1,comp15242_c0,comp19110_c0,comp7253_c0
GO:0004620	phospholipase activity	molecular_function	0.1489	1	2	634	12	13972	comp7335_c0,comp16342_c0
GO:0005682	U5 snRNP	cellular_component	0.15018	1	1	634	3	13972	comp17569_c0
GO:0070546	L-phenylalanine aminotransferase activity	molecular_function	0.15049	1	1	634	3	13972	comp17944_c0
GO:0080130	L-phenylalanine:2-oxoglutarate aminotransferase activity	molecular_function	0.15049	1	1	634	3	13972	comp17944_c0
GO:0000270	peptidoglycan metabolic process	biological_process	0.15175	1	4	634	34	13972	comp17306_c0,comp15156_c0,comp7369_c0,comp15485_c0
GO:0071478	cellular response to radiation	biological_process	0.15215	1	2	634	12	13972	comp19277_c0,comp15972_c0
GO:0071482	cellular response to light stimulus	biological_process	0.15215	1	2	634	12	13972	comp19277_c0,comp15972_c0
GO:0008171	O-methyltransferase activity	molecular_function	0.15227	1	5	634	45	13972	comp6933_c0,comp16969_c0,comp7309_c0,comp16447_c2,comp7428_c0
GO:0009573	chloroplast ribulose bisphosphate carboxylase complex	cellular_component	0.15278	1	2	634	14	13972	comp16678_c0,comp7161_c0
GO:0016984	ribulose-bisphosphate carboxylase activity	molecular_function	0.15278	1	2	634	14	13972	comp16678_c0,comp7161_c0
GO:0048492	ribulose bisphosphate carboxylase complex	cellular_component	0.15278	1	2	634	14	13972	comp16678_c0,comp7161_c0
GO:0043392	negative regulation of DNA binding	biological_process	0.15331	1	1	634	2	13972	comp12974_c0
GO:0071732	cellular response to nitric oxide	biological_process	0.15346	1	1	634	3	13972	comp17258_c0
GO:0008253	5'-nucleotidase activity	molecular_function	0.15374	1	1	634	3	13972	comp21183_c0
GO:0051082	unfolded protein binding	molecular_function	0.15375	1	10	634	160	13972	comp19221_c0,comp15157_c1,comp13137_c0,comp7340_c0,comp16255_c0,comp15153_c1,comp7178_c0,comp12078_c0,comp15153_c2,comp15157_c0
GO:0045765	regulation of angiogenesis	biological_process	0.15421	1	1	634	2	13972	comp12974_c0
GO:0045766	positive regulation of angiogenesis	biological_process	0.15421	1	1	634	2	13972	comp12974_c0
GO:0000079	regulation of cyclin-dependent protein kinase activity	biological_process	0.15518	1	3	634	23	13972	comp11098_c0,comp7298_c0,comp17416_c0
GO:0032026	response to magnesium ion	biological_process	0.15592	1	1	634	2	13972	comp15093_c0
GO:0016126	sterol biosynthetic process	biological_process	0.15603	1	2	634	14	13972	comp6565_c0,comp7661_c0
GO:0004476	mannose-6-phosphate isomerase activity	molecular_function	0.15609	1	1	634	3	13972	comp18463_c2
GO:0003950	NAD+ ADP-ribosyltransferase activity	molecular_function	0.15615	1	2	634	15	13972	comp19221_c0,comp63883_c0
GO:0042720	mitochondrial inner membrane peptidase complex	cellular_component	0.15658	1	1	634	4	13972	comp29771_c0
GO:0006722	triterpenoid metabolic process	biological_process	0.15669	1	1	634	4	13972	comp7661_c0
GO:0016104	triterpenoid biosynthetic process	biological_process	0.15669	1	1	634	4	13972	comp7661_c0
GO:0019742	pentacyclic triterpenoid metabolic process	biological_process	0.15669	1	1	634	4	13972	comp7661_c0
GO:0019745	pentacyclic triterpenoid biosynthetic process	biological_process	0.15669	1	1	634	4	13972	comp7661_c0
GO:0006012	galactose metabolic process	biological_process	0.15669	1	6	634	64	13972	comp18608_c0,comp13854_c0,comp16998_c0,comp8165_c0,comp27542_c0,comp18813_c2
GO:0031411	gas vesicle	cellular_component	0.15685	1	1	634	5	13972	comp20187_c0
GO:0004630	phospholipase D activity	molecular_function	0.15727	1	1	634	2	13972	comp16342_c0
GO:0005546	phosphatidylinositol-4,5-bisphosphate binding	molecular_function	0.15727	1	1	634	2	13972	comp16342_c0
GO:0005984	disaccharide metabolic process	biological_process	0.15753	1	9	634	105	13972	comp18608_c0,comp20906_c0,comp8165_c0,comp13854_c0,comp12513_c0,comp17143_c0,comp16998_c0,comp27542_c0,comp12704_c0
GO:0000772	mating pheromone activity	molecular_function	0.15783	1	4	634	35	13972	comp17306_c0,comp18175_c1,comp66972_c0,comp15178_c1
GO:0004140	dephospho-CoA kinase activity	molecular_function	0.15792	1	1	634	4	13972	comp59908_c0
GO:0010035	response to inorganic substance	biological_process	0.1592	1	15	634	189	13972	comp15157_c1,comp15737_c1,comp7695_c0,comp17258_c0,comp19092_c0,comp7503_c0,comp15093_c0,comp10437_c0,comp16342_c0,comp17812_c1,comp13854_c0,comp16260_c1,comp16260_c0,comp15157_c0,comp7272_c0
GO:0006023	aminoglycan biosynthetic process	biological_process	0.15946	1	4	634	34	13972	comp17306_c0,comp15156_c0,comp7369_c0,comp15485_c0
GO:0032881	regulation of polysaccharide metabolic process	biological_process	0.15959	1	1	634	2	13972	comp16260_c1
GO:2000904	regulation of starch metabolic process	biological_process	0.15959	1	1	634	2	13972	comp16260_c1
GO:0016703	oxidoreductase activity, acting on single donors with incorporation of molecular oxygen, incorporation of one atom of oxygen (internal monooxygenases or internal mixed function oxidases)	molecular_function	0.1601	1	2	634	13	13972	comp7198_c0,comp10395_c0
GO:0018143	nucleic acid-protein covalent cross-linking	biological_process	0.16011	1	1	634	2	13972	comp14499_c0
GO:0008239	dipeptidyl-peptidase activity	molecular_function	0.1609	1	1	634	4	13972	comp7428_c0
GO:0030430	host cell cytoplasm	cellular_component	0.16112	1	2	634	19	13972	comp12337_c0,comp196683_c0
GO:0055114	oxidation-reduction process	biological_process	0.16186	1	82	634	1434	13972	comp19682_c0,comp20793_c0,comp18865_c0,comp17812_c0,comp12415_c0,comp7661_c0,comp7206_c0,comp19180_c0,comp15195_c0,comp10395_c0,comp11355_c0,comp16738_c0,comp12704_c0,comp18994_c0,comp17306_c0,comp43568_c0,comp14975_c0,comp10437_c0,comp17812_c1,comp16260_c1,comp18501_c2,comp24514_c1,comp12395_c0,comp8077_c0,comp13163_c0,comp13712_c0,comp10118_c0,comp15628_c0,comp19252_c0,comp15609_c0,comp16568_c0…
GO:0006813	potassium ion transport	biological_process	0.16186	1	16	634	246	13972	comp7415_c0,comp17792_c0,comp17068_c1,comp15178_c1,comp18461_c0,comp27254_c0,comp13193_c0,comp14191_c0,comp40713_c0,comp16569_c0,comp13353_c1,comp12495_c0,comp12500_c0,comp7880_c0,comp12252_c0,comp18560_c2
GO:0046467	membrane lipid biosynthetic process	biological_process	0.16331	1	5	634	52	13972	comp12706_c1,comp15174_c0,comp8300_c0,comp18160_c1,comp16853_c0
GO:0009639	response to red or far red light	biological_process	0.16412	1	2	634	15	13972	comp7446_c1,comp19277_c0
GO:0030286	dynein complex	cellular_component	0.16584	1	2	634	16	13972	comp17052_c0,comp7277_c0
GO:0031554	regulation of DNA-dependent transcription, termination	biological_process	0.16591	1	1	634	4	13972	comp12495_c0
GO:0016843	amine-lyase activity	molecular_function	0.16603	1	1	634	3	13972	comp17486_c0
GO:0016844	strictosidine synthase activity	molecular_function	0.16603	1	1	634	3	13972	comp17486_c0
GO:0042431	indole metabolic process	biological_process	0.16603	1	1	634	3	13972	comp17486_c0
GO:0042432	indole biosynthetic process	biological_process	0.16603	1	1	634	3	13972	comp17486_c0
GO:0019634	organic phosphonate metabolic process	biological_process	0.1664	1	1	634	3	13972	comp11400_c0
GO:0071214	cellular response to abiotic stimulus	biological_process	0.16665	1	3	634	25	13972	comp19277_c0,comp12452_c0,comp15972_c0
GO:0005977	glycogen metabolic process	biological_process	0.16715	1	2	634	12	13972	comp17143_c0,comp12704_c0
GO:0010114	response to red light	biological_process	0.1679	1	1	634	2	13972	comp7446_c1
GO:0010218	response to far red light	biological_process	0.1679	1	1	634	2	13972	comp7446_c1
GO:0009820	alkaloid metabolic process	biological_process	0.16933	1	3	634	22	13972	comp17944_c1,comp16006_c0,comp17944_c0
GO:0010906	regulation of glucose metabolic process	biological_process	0.16963	1	1	634	3	13972	comp15093_c0
GO:0046677	response to antibiotic	biological_process	0.17022	1	2	634	15	13972	comp17124_c1,comp17176_c0
GO:0008757	S-adenosylmethionine-dependent methyltransferase activity	molecular_function	0.1715	1	8	634	99	13972	comp6933_c0,comp16969_c0,comp7309_c0,comp16447_c2,comp17569_c0,comp18676_c0,comp18771_c1,comp17389_c0
GO:0009816	defense response to bacterium, incompatible interaction	biological_process	0.17152	1	1	634	3	13972	comp16342_c0
GO:0000217	DNA secondary structure binding	molecular_function	0.17171	1	1	634	3	13972	comp15972_c0
GO:0006269	DNA replication, synthesis of RNA primer	biological_process	0.17208	1	3	634	33	13972	comp14499_c0,comp19800_c0,comp15972_c0
GO:0006304	DNA modification	biological_process	0.17279	1	4	634	36	13972	comp11355_c0,comp18676_c0,comp18771_c1,comp17389_c0
GO:0007219	Notch signaling pathway	biological_process	0.17464	1	2	634	16	13972	comp17143_c0,comp19883_c0
GO:0048440	carpel development	biological_process	0.17482	1	2	634	12	13972	comp17783_c0,comp13854_c0
GO:0048467	gynoecium development	biological_process	0.17482	1	2	634	12	13972	comp17783_c0,comp13854_c0
GO:0046173	polyol biosynthetic process	biological_process	0.17589	1	4	634	35	13972	comp8077_c0,comp18813_c2,comp7661_c0,comp7206_c0
GO:0008150	biological_process	biological_process	0.17627	1	520	634	10869	13972	comp7097_c0,comp12415_c0,comp13258_c1,comp7123_c0,comp18075_c0,comp6850_c0,comp15924_c0,comp12822_c0,comp18083_c0,comp12844_c0,comp172714_c0,comp12681_c1,comp16260_c1,comp7242_c0,comp15519_c0,comp8447_c0,comp14499_c0,comp52063_c0,comp17108_c0,comp14937_c0,comp19429_c0,comp18760_c5,comp17124_c1,comp19252_c0,comp16568_c0,comp18175_c1,comp11400_c0,comp16438_c0,comp11984_c0,comp15178_c0,comp12650_c0,…
GO:0043043	peptide biosynthetic process	biological_process	0.17681	1	2	634	16	13972	comp15737_c1,comp17903_c0
GO:0009082	branched-chain amino acid biosynthetic process	biological_process	0.17766	1	5	634	60	13972	comp17356_c0,comp18892_c0,comp13876_c0,comp7383_c0,comp18501_c2
GO:0052689	carboxylic ester hydrolase activity	molecular_function	0.18136	1	6	634	77	13972	comp15992_c0,comp20906_c0,comp16721_c0,comp16721_c2,comp12417_c0,comp13475_c0
GO:0044283	small molecule biosynthetic process	biological_process	0.18141	1	41	634	688	13972	comp18865_c0,comp17921_c0,comp7661_c0,comp15504_c0,comp7206_c0,comp17944_c0,comp12698_c0,comp59908_c0,comp10437_c0,comp18722_c0,comp6565_c0,comp8511_c0,comp13854_c0,comp12213_c0,comp17812_c1,comp18892_c0,comp7309_c0,comp7253_c0,comp7383_c0,comp18501_c2,comp8077_c0,comp15850_c0,comp13712_c0,comp18461_c0,comp17356_c0,comp8967_c0,comp18813_c2,comp21485_c0,comp13876_c0,comp104338_c0,comp15485_c0,comp…
GO:0009696	salicylic acid metabolic process	biological_process	0.18158	1	1	634	3	13972	comp7695_c0
GO:0009697	salicylic acid biosynthetic process	biological_process	0.18158	1	1	634	3	13972	comp7695_c0
GO:0005057	receptor signaling protein activity	molecular_function	0.18178	1	1	634	4	13972	comp7695_c0
GO:0016781	phosphotransferase activity, paired acceptors	molecular_function	0.18184	1	1	634	5	13972	comp5373_c0
GO:0005637	nuclear inner membrane	cellular_component	0.18269	1	1	634	5	13972	comp15628_c0
GO:0005639	integral to nuclear inner membrane	cellular_component	0.18269	1	1	634	5	13972	comp15628_c0
GO:0031229	intrinsic to nuclear inner membrane	cellular_component	0.18269	1	1	634	5	13972	comp15628_c0
GO:0044453	nuclear membrane part	cellular_component	0.18269	1	1	634	5	13972	comp15628_c0
GO:0043385	mycotoxin metabolic process	biological_process	0.18313	1	2	634	20	13972	comp17458_c2,comp12528_c0
GO:0043386	mycotoxin biosynthetic process	biological_process	0.18313	1	2	634	20	13972	comp17458_c2,comp12528_c0
GO:0045122	aflatoxin biosynthetic process	biological_process	0.18313	1	2	634	20	13972	comp17458_c2,comp12528_c0
GO:0046222	aflatoxin metabolic process	biological_process	0.18313	1	2	634	20	13972	comp17458_c2,comp12528_c0
GO:1901376	organic heteropentacyclic compound metabolic process	biological_process	0.18313	1	2	634	20	13972	comp17458_c2,comp12528_c0
GO:1901378	organic heteropentacyclic compound biosynthetic process	biological_process	0.18313	1	2	634	20	13972	comp17458_c2,comp12528_c0
GO:0005976	polysaccharide metabolic process	biological_process	0.18337	1	20	634	258	13972	comp18608_c0,comp8077_c0,comp11739_c0,comp20906_c0,comp8165_c0,comp18238_c0,comp7206_c0,comp17143_c0,comp17915_c0,comp16998_c0,comp18813_c2,comp12704_c0,comp5373_c0,comp13208_c0,comp18034_c0,comp17812_c1,comp13854_c0,comp16260_c1,comp27542_c0,comp18200_c1
GO:0051186	cofactor metabolic process	biological_process	0.18496	1	37	634	582	13972	comp19277_c0,comp17812_c0,comp16006_c0,comp17783_c0,comp19180_c0,comp11355_c0,comp7502_c0,comp17306_c0,comp15093_c1,comp59908_c0,comp11960_c0,comp15093_c0,comp18437_c1,comp10437_c0,comp8511_c0,comp7456_c0,comp17812_c1,comp16260_c1,comp7309_c0,comp7253_c0,comp7383_c0,comp18501_c2,comp13712_c0,comp16637_c0,comp15628_c0,comp19192_c0,comp13876_c0,comp9522_c0,comp41045_c0,comp18097_c0,comp19572_c0,com…
GO:0031323	regulation of cellular metabolic process	biological_process	0.18609	1	92	634	1697	13972	comp105673_c0,comp16203_c0,comp7097_c0,comp17416_c0,comp12526_c0,comp104480_c0,comp9683_c0,comp7298_c0,comp7277_c0,comp67275_c0,comp19434_c0,comp18437_c1,comp14328_c0,comp6565_c0,comp7340_c0,comp13854_c0,comp16260_c1,comp19883_c0,comp16846_c0,comp7124_c0,comp18988_c0,comp14862_c0,comp17988_c0,comp10990_c0,comp17062_c0,comp18461_c0,comp27254_c0,comp14899_c0,comp17391_c0,comp19586_c0,comp93507_c0,c…
GO:0009095	aromatic amino acid family biosynthetic process, prephenate pathway	biological_process	0.18712	1	6	634	77	13972	comp17944_c1,comp12213_c0,comp7309_c0,comp17944_c0,comp18461_c0,comp88584_c0
GO:0006950	response to stress	biological_process	0.18735	1	56	634	944	13972	comp12778_c0,comp7661_c0,comp17176_c0,comp12704_c0,comp43920_c0,comp15157_c1,comp12139_c0,comp12384_c0,comp17258_c0,comp12974_c0,comp19092_c0,comp14145_c0,comp18437_c1,comp10437_c0,comp21265_c0,comp8511_c0,comp7340_c0,comp13854_c0,comp17812_c1,comp88627_c0,comp16260_c1,comp7253_c0,comp21719_c0,comp137593_c0,comp111895_c0,comp13003_c0,comp7503_c0,comp16737_c0,comp12337_c0,comp16568_c0,comp133862_c…
GO:0004564	beta-fructofuranosidase activity	molecular_function	0.18747	1	4	634	43	13972	comp13854_c0,comp16998_c0,comp8165_c0,comp27542_c0
GO:0004575	sucrose alpha-glucosidase activity	molecular_function	0.18747	1	4	634	43	13972	comp13854_c0,comp16998_c0,comp8165_c0,comp27542_c0
GO:0017177	glucosidase II complex	cellular_component	0.18747	1	4	634	43	13972	comp13854_c0,comp16998_c0,comp8165_c0,comp27542_c0
GO:0046165	alcohol biosynthetic process	biological_process	0.18833	1	5	634	53	13972	comp6565_c0,comp8077_c0,comp18813_c2,comp7661_c0,comp7206_c0
GO:0010815	bradykinin catabolic process	biological_process	0.18883	1	1	634	2	13972	comp18156_c0
GO:0004375	glycine dehydrogenase (decarboxylating) activity	molecular_function	0.18911	1	1	634	3	13972	comp17174_c0
GO:0016642	oxidoreductase activity, acting on the CH-NH2 group of donors, disulfide as acceptor	molecular_function	0.18911	1	1	634	3	13972	comp17174_c0
GO:0051429	corticotropin-releasing hormone receptor binding	molecular_function	0.18932	1	1	634	3	13972	comp16129_c0
GO:0051431	corticotropin-releasing hormone receptor 2 binding	molecular_function	0.18932	1	1	634	3	13972	comp16129_c0
GO:0009264	deoxyribonucleotide catabolic process	biological_process	0.19037	1	1	634	3	13972	comp21183_c0
GO:0035250	UDP-galactosyltransferase activity	molecular_function	0.19068	1	1	634	5	13972	comp18200_c1
GO:0016591	DNA-directed RNA polymerase II, holoenzyme	cellular_component	0.19069	1	5	634	56	13972	comp21147_c0,comp16408_c0,comp12250_c0,comp17903_c0,comp28742_c0
GO:0009244	lipopolysaccharide core region biosynthetic process	biological_process	0.19089	1	1	634	2	13972	comp18034_c0
GO:0046401	lipopolysaccharide core region metabolic process	biological_process	0.19089	1	1	634	2	13972	comp18034_c0
GO:0004558	alpha-glucosidase activity	molecular_function	0.19093	1	4	634	44	13972	comp13854_c0,comp16998_c0,comp8165_c0,comp27542_c0
GO:0019222	regulation of metabolic process	biological_process	0.1913	1	97	634	1786	13972	comp105673_c0,comp16203_c0,comp7097_c0,comp17416_c0,comp12526_c0,comp104480_c0,comp9683_c0,comp7298_c0,comp11355_c0,comp7277_c0,comp67275_c0,comp19434_c0,comp18676_c0,comp18437_c1,comp14328_c0,comp6565_c0,comp7340_c0,comp13854_c0,comp16260_c1,comp19883_c0,comp19022_c0,comp16846_c0,comp7124_c0,comp18988_c0,comp14862_c0,comp17988_c0,comp10990_c0,comp17062_c0,comp18461_c0,comp27254_c0,comp14899_c0,c…
GO:0031412	gas vesicle organization	biological_process	0.1921	1	1	634	7	13972	comp20187_c0
GO:0000096	sulfur amino acid metabolic process	biological_process	0.19236	1	7	634	85	13972	comp18722_c0,comp17944_c1,comp13854_c0,comp17812_c1,comp17921_c0,comp14929_c0,comp17944_c0
GO:0044238	primary metabolic process	biological_process	0.19269	1	340	634	6742	13972	comp18557_c0,comp7097_c0,comp13258_c1,comp104480_c0,comp18075_c0,comp11355_c0,comp11086_c0,comp19434_c0,comp12822_c0,comp15464_c0,comp15958_c0,comp19092_c0,comp12681_c1,comp14328_c0,comp6565_c0,comp17812_c1,comp16260_c1,comp7242_c0,comp18501_c2,comp8447_c0,comp14499_c0,comp17988_c0,comp52063_c0,comp16721_c2,comp17108_c0,comp17062_c0,comp16637_c0,comp14937_c0,comp17808_c0,comp19429_c0,comp18760_c5…
GO:0035257	nuclear hormone receptor binding	molecular_function	0.1929	1	1	634	5	13972	comp104024_c0
GO:0019089	transmission of virus	biological_process	0.19292	1	1	634	7	13972	comp5678_c0
GO:0044007	dissemination or transmission of symbiont from host	biological_process	0.19292	1	1	634	7	13972	comp5678_c0
GO:0051821	dissemination or transmission of organism from other organism involved in symbiotic interaction	biological_process	0.19292	1	1	634	7	13972	comp5678_c0
GO:0009277	fungal-type cell wall	cellular_component	0.19358	1	1	634	4	13972	comp11355_c0
GO:0005096	GTPase activator activity	molecular_function	0.1936	1	4	634	48	13972	comp14328_c0,comp15378_c0,comp11739_c0,comp40764_c0
GO:0042157	lipoprotein metabolic process	biological_process	0.19388	1	5	634	54	13972	comp19712_c0,comp8300_c0,comp18836_c0,comp16987_c0,comp17327_c0
GO:0009646	response to absence of light	biological_process	0.19446	1	1	634	3	13972	comp18654_c0
GO:0043181	vacuolar sequestering	biological_process	0.19539	1	1	634	2	13972	comp12452_c0
GO:0070070	proton-transporting V-type ATPase complex assembly	biological_process	0.19539	1	1	634	2	13972	comp12452_c0
GO:0070072	vacuolar proton-transporting V-type ATPase complex assembly	biological_process	0.19539	1	1	634	2	13972	comp12452_c0
GO:0071472	cellular response to salt stress	biological_process	0.19539	1	1	634	2	13972	comp12452_c0
GO:0016776	phosphotransferase activity, phosphate group as acceptor	molecular_function	0.1958	1	3	634	34	13972	comp6565_c0,comp18920_c0,comp17174_c0
GO:0009439	cyanate metabolic process	biological_process	0.19601	1	1	634	3	13972	comp21265_c0
GO:0019388	galactose catabolic process	biological_process	0.19619	1	1	634	2	13972	comp18813_c2
GO:0010309	acireductone dioxygenase [iron(II)-requiring] activity	molecular_function	0.19624	1	1	634	2	13972	comp17921_c0
GO:0009089	lysine biosynthetic process via diaminopimelate	biological_process	0.19641	1	3	634	29	13972	comp18865_c0,comp15850_c0,comp18813_c2
GO:0046451	diaminopimelate metabolic process	biological_process	0.19641	1	3	634	29	13972	comp18865_c0,comp15850_c0,comp18813_c2
GO:0005186	pheromone activity	molecular_function	0.19661	1	4	634	37	13972	comp17306_c0,comp18175_c1,comp66972_c0,comp15178_c1
GO:0030904	retromer complex	cellular_component	0.19693	1	1	634	5	13972	comp18049_c0
GO:0004365	glyceraldehyde-3-phosphate dehydrogenase (NAD+) (phosphorylating) activity	molecular_function	0.19697	1	1	634	5	13972	comp18865_c0
GO:0005886	plasma membrane	cellular_component	0.19717	1	43	634	792	13972	comp21437_c0,comp17172_c3,comp15178_c1,comp13904_c0,comp19229_c0,comp14191_c0,comp13256_c0,comp95805_c0,comp16569_c0,comp15157_c1,comp17258_c0,comp19092_c0,comp12213_c0,comp13854_c0,comp7880_c0,comp18560_c2,comp12252_c0,comp18654_c0,comp7415_c0,comp16969_c0,comp36101_c0,comp17792_c0,comp17068_c1,comp19523_c0,comp7503_c0,comp18461_c0,comp27254_c0,comp17898_c0,comp15238_c0,comp15157_c0,comp40713_c0…
GO:0004047	aminomethyltransferase activity	molecular_function	0.19732	1	1	634	4	13972	comp13854_c0
GO:0071011	precatalytic spliceosome	cellular_component	0.19754	1	1	634	5	13972	comp17569_c0
GO:0009070	serine family amino acid biosynthetic process	biological_process	0.1981	1	3	634	25	13972	comp13854_c0,comp17812_c1,comp14929_c0
GO:0043687	post-translational protein modification	biological_process	0.19847	1	2	634	13	13972	comp6933_c0,comp16969_c0
GO:0001655	urogenital system development	biological_process	0.19867	1	1	634	4	13972	comp12974_c0
GO:0001822	kidney development	biological_process	0.19867	1	1	634	4	13972	comp12974_c0
GO:0072001	renal system development	biological_process	0.19867	1	1	634	4	13972	comp12974_c0
GO:0006364	rRNA processing	biological_process	0.19886	1	7	634	89	13972	comp17783_c0,comp14951_c1,comp7309_c0,comp7446_c1,comp15401_c0,comp28742_c0,comp17569_c0
GO:0030234	enzyme regulator activity	molecular_function	0.19954	1	15	634	260	13972	comp15602_c3,comp21719_c0,comp7009_c0,comp11739_c0,comp20906_c0,comp16514_c0,comp6813_c0,comp16737_c0,comp14328_c0,comp15378_c0,comp12526_c0,comp40764_c0,comp16260_c1,comp7178_c0,comp7301_c0
GO:0006970	response to osmotic stress	biological_process	0.19999	1	7	634	80	13972	comp21265_c0,comp17812_c1,comp15157_c1,comp12139_c0,comp12452_c0,comp15157_c0,comp7503_c0
GO:0032797	SMN complex	cellular_component	0.20074	1	1	634	4	13972	comp18920_c0
GO:0016072	rRNA metabolic process	biological_process	0.20193	1	7	634	90	13972	comp17783_c0,comp14951_c1,comp7309_c0,comp7446_c1,comp15401_c0,comp28742_c0,comp17569_c0
GO:0006563	L-serine metabolic process	biological_process	0.20256	1	7	634	95	13972	comp10437_c0,comp7502_c0,comp17174_c0,comp13854_c0,comp7695_c0,comp14929_c0,comp18988_c0
GO:0006085	acetyl-CoA biosynthetic process	biological_process	0.20307	1	1	634	3	13972	comp10437_c0
GO:0006171	cAMP biosynthetic process	biological_process	0.20372	1	1	634	5	13972	comp13756_c0
GO:0052652	cyclic purine nucleotide metabolic process	biological_process	0.20372	1	1	634	5	13972	comp13756_c0
GO:0010038	response to metal ion	biological_process	0.20393	1	12	634	151	13972	comp15157_c1,comp15737_c1,comp7695_c0,comp17258_c0,comp19092_c0,comp7503_c0,comp15093_c0,comp16342_c0,comp17812_c1,comp13854_c0,comp16260_c1,comp15157_c0
GO:0043171	peptide catabolic process	biological_process	0.20402	1	1	634	3	13972	comp18156_c0
GO:0009896	positive regulation of catabolic process	biological_process	0.20501	1	3	634	39	13972	comp7178_c0,comp19434_c0,comp18988_c0
GO:0031331	positive regulation of cellular catabolic process	biological_process	0.20501	1	3	634	39	13972	comp7178_c0,comp19434_c0,comp18988_c0
GO:0006522	alanine metabolic process	biological_process	0.20552	1	5	634	55	13972	comp17944_c1,comp17306_c0,comp7369_c0,comp17944_c0,comp12698_c0
GO:0009078	pyruvate family amino acid metabolic process	biological_process	0.20552	1	5	634	55	13972	comp17944_c1,comp17306_c0,comp7369_c0,comp17944_c0,comp12698_c0
GO:0008965	phosphoenolpyruvate-protein phosphotransferase activity	molecular_function	0.20641	1	1	634	6	13972	comp14457_c0
GO:0046471	phosphatidylglycerol metabolic process	biological_process	0.20646	1	1	634	7	13972	comp8967_c0
GO:0005604	basement membrane	cellular_component	0.20648	1	2	634	21	13972	comp7178_c0,comp18988_c0
GO:0044420	extracellular matrix part	cellular_component	0.20648	1	2	634	21	13972	comp7178_c0,comp18988_c0
GO:0017056	structural constituent of nuclear pore	molecular_function	0.20695	1	1	634	7	13972	comp19572_c0
GO:0043682	copper-transporting ATPase activity	molecular_function	0.20703	1	1	634	4	13972	comp16847_c0
GO:0060255	regulation of macromolecule metabolic process	biological_process	0.20719	1	89	634	1632	13972	comp105673_c0,comp16203_c0,comp7097_c0,comp17416_c0,comp104480_c0,comp9683_c0,comp7298_c0,comp11355_c0,comp7277_c0,comp67275_c0,comp18676_c0,comp18437_c1,comp6565_c0,comp7340_c0,comp13854_c0,comp16260_c1,comp19883_c0,comp16846_c0,comp7124_c0,comp18988_c0,comp14862_c0,comp17988_c0,comp10990_c0,comp17062_c0,comp18461_c0,comp27254_c0,comp14899_c0,comp17391_c0,comp19586_c0,comp93507_c0,comp18813_c2,c…
GO:0031410	cytoplasmic vesicle	cellular_component	0.20737	1	9	634	135	13972	comp20187_c0,comp16969_c0,comp17172_c3,comp16394_c0,comp14937_c0,comp17751_c0,comp18156_c0,comp55275_c0,comp18418_c1
GO:0080090	regulation of primary metabolic process	biological_process	0.20827	1	90	634	1668	13972	comp105673_c0,comp16203_c0,comp7097_c0,comp17416_c0,comp12526_c0,comp104480_c0,comp9683_c0,comp7298_c0,comp7277_c0,comp67275_c0,comp18437_c1,comp14328_c0,comp6565_c0,comp7340_c0,comp13854_c0,comp16260_c1,comp19883_c0,comp16846_c0,comp7124_c0,comp18988_c0,comp14862_c0,comp17988_c0,comp10990_c0,comp17062_c0,comp18461_c0,comp27254_c0,comp14899_c0,comp17391_c0,comp19586_c0,comp93507_c0,comp18813_c2,c…
GO:0019252	starch biosynthetic process	biological_process	0.20901	1	2	634	12	13972	comp16260_c1,comp12704_c0
GO:1901342	regulation of vasculature development	biological_process	0.2094	1	1	634	4	13972	comp12974_c0
GO:0009966	regulation of signal transduction	biological_process	0.20982	1	9	634	140	13972	comp11739_c0,comp20048_c0,comp15093_c0,comp15378_c0,comp18156_c0,comp14328_c0,comp40764_c0,comp14191_c0,comp14478_c0
GO:0030203	glycosaminoglycan metabolic process	biological_process	0.21043	1	4	634	41	13972	comp17306_c0,comp15156_c0,comp7369_c0,comp15485_c0
GO:0009084	glutamine family amino acid biosynthetic process	biological_process	0.21135	1	3	634	37	13972	comp15156_c0,comp104338_c0,comp15485_c0
GO:0016755	transferase activity, transferring amino-acyl groups	molecular_function	0.21172	1	2	634	21	13972	comp14328_c0,comp15737_c1
GO:0031975	envelope	cellular_component	0.2132	1	25	634	408	13972	comp18858_c0,comp8077_c0,comp7503_c0,comp15628_c0,comp15273_c0,comp19586_c0,comp15544_c1,comp29771_c0,comp87418_c0,comp7502_c0,comp19572_c0,comp7695_c0,comp6875_c0,comp19110_c0,comp19092_c0,comp15093_c0,comp10437_c0,comp6305_c0,comp17812_c1,comp13854_c0,comp14940_c0,comp7178_c0,comp7253_c0,comp8367_c0,comp18654_c0
GO:0016758	transferase activity, transferring hexosyl groups	molecular_function	0.21406	1	10	634	135	13972	comp7340_c0,comp12706_c1,comp7936_c0,comp55275_c0,comp15174_c0,comp17143_c0,comp15044_c0,comp18160_c1,comp18200_c1,comp16853_c0
GO:0016840	carbon-nitrogen lyase activity	molecular_function	0.21423	1	2	634	18	13972	comp21265_c0,comp17486_c0
GO:0005216	ion channel activity	molecular_function	0.21476	1	18	634	297	13972	comp7415_c0,comp18347_c3,comp17792_c0,comp17068_c1,comp15178_c1,comp18461_c0,comp27254_c0,comp18775_c1,comp14191_c0,comp40713_c0,comp16569_c0,comp13353_c1,comp10875_c0,comp7233_c0,comp12500_c0,comp7880_c0,comp12252_c0,comp18560_c2
GO:0022838	substrate-specific channel activity	molecular_function	0.21476	1	18	634	297	13972	comp7415_c0,comp18347_c3,comp17792_c0,comp17068_c1,comp15178_c1,comp18461_c0,comp27254_c0,comp18775_c1,comp14191_c0,comp40713_c0,comp16569_c0,comp13353_c1,comp10875_c0,comp7233_c0,comp12500_c0,comp7880_c0,comp12252_c0,comp18560_c2
GO:0009219	pyrimidine deoxyribonucleotide metabolic process	biological_process	0.21488	1	1	634	4	13972	comp21183_c0
GO:0009394	2'-deoxyribonucleotide metabolic process	biological_process	0.21488	1	1	634	4	13972	comp21183_c0
GO:0019692	deoxyribose phosphate metabolic process	biological_process	0.21488	1	1	634	4	13972	comp21183_c0
GO:0006072	glycerol-3-phosphate metabolic process	biological_process	0.21524	1	2	634	15	13972	comp13876_c0,comp19203_c0
GO:0046168	glycerol-3-phosphate catabolic process	biological_process	0.21524	1	2	634	15	13972	comp13876_c0,comp19203_c0
GO:0031967	organelle envelope	cellular_component	0.21533	1	23	634	379	13972	comp18858_c0,comp8077_c0,comp7503_c0,comp15628_c0,comp15273_c0,comp19586_c0,comp15544_c1,comp29771_c0,comp87418_c0,comp7502_c0,comp19572_c0,comp7695_c0,comp19110_c0,comp19092_c0,comp10437_c0,comp6305_c0,comp17812_c1,comp13854_c0,comp14940_c0,comp7178_c0,comp7253_c0,comp8367_c0,comp18654_c0
GO:0008252	nucleotidase activity	molecular_function	0.21564	1	1	634	5	13972	comp21183_c0
GO:0009098	leucine biosynthetic process	biological_process	0.21623	1	4	634	43	13972	comp18892_c0,comp13876_c0,comp7383_c0,comp18501_c2
GO:0008837	diaminopimelate epimerase activity	molecular_function	0.21803	1	1	634	7	13972	comp15850_c0
GO:0005669	transcription factor TFIID complex	cellular_component	0.21825	1	2	634	18	13972	comp16408_c0,comp28742_c0
GO:0044710	single-organism metabolic process	biological_process	0.2183	1	384	634	7724	13972	comp19682_c0,comp18557_c0,comp7097_c0,comp12415_c0,comp13258_c1,comp104480_c0,comp18075_c0,comp11355_c0,comp11086_c0,comp19434_c0,comp12822_c0,comp15464_c0,comp15958_c0,comp19092_c0,comp12681_c1,comp14328_c0,comp6565_c0,comp17812_c1,comp16260_c1,comp7242_c0,comp18501_c2,comp8447_c0,comp14499_c0,comp17988_c0,comp52063_c0,comp16721_c2,comp17108_c0,comp17062_c0,comp16637_c0,comp14937_c0,comp17808_c0…
GO:0042435	indole-containing compound biosynthetic process	biological_process	0.21859	1	6	634	81	13972	comp17944_c1,comp7309_c0,comp17944_c0,comp17486_c0,comp18461_c0,comp88584_c0
GO:0004470	malic enzyme activity	molecular_function	0.21969	1	1	634	4	13972	comp15628_c0
GO:0006783	heme biosynthetic process	biological_process	0.2203	1	2	634	17	13972	comp7502_c0,comp8511_c0
GO:0006979	response to oxidative stress	biological_process	0.22166	1	7	634	82	13972	comp10437_c0,comp13854_c0,comp17812_c1,comp16260_c1,comp16260_c0,comp17258_c0,comp17903_c0
GO:0016667	oxidoreductase activity, acting on a sulfur group of donors	molecular_function	0.22372	1	7	634	98	13972	comp10437_c0,comp19252_c0,comp18994_c0,comp91298_c0,comp16260_c1,comp16260_c0,comp24514_c1
GO:0031011	Ino80 complex	cellular_component	0.22508	1	1	634	4	13972	comp15972_c0
GO:0097346	INO80-type complex	cellular_component	0.22508	1	1	634	4	13972	comp15972_c0
GO:0044462	external encapsulating structure part	cellular_component	0.22533	1	3	634	28	13972	comp15273_c0,comp6875_c0,comp15093_c0
GO:0016805	dipeptidase activity	molecular_function	0.226	1	1	634	5	13972	comp16919_c0
GO:0016616	oxidoreductase activity, acting on the CH-OH group of donors, NAD or NADP as acceptor	molecular_function	0.22665	1	15	634	201	13972	comp8077_c0,comp19682_c0,comp20793_c0,comp19203_c0,comp12414_c0,comp7206_c0,comp10437_c0,comp15628_c0,comp13193_c0,comp18813_c2,comp21485_c0,comp13876_c0,comp7441_c0,comp7383_c0,comp18501_c2
GO:0008266	poly(U) RNA binding	molecular_function	0.22795	1	1	634	4	13972	comp7695_c0
GO:0009654	oxygen evolving complex	cellular_component	0.22961	1	6	634	77	13972	comp12475_c1,comp18862_c0,comp13023_c0,comp12844_c0,comp18055_c0,comp12302_c0
GO:0009001	serine O-acetyltransferase activity	molecular_function	0.22983	1	1	634	5	13972	comp14929_c0
GO:0016412	serine O-acyltransferase activity	molecular_function	0.22983	1	1	634	5	13972	comp14929_c0
GO:0010382	cellular cell wall macromolecule metabolic process	biological_process	0.23004	1	4	634	39	13972	comp17306_c0,comp15156_c0,comp7369_c0,comp15485_c0
GO:0044038	cell wall macromolecule biosynthetic process	biological_process	0.23004	1	4	634	39	13972	comp17306_c0,comp15156_c0,comp7369_c0,comp15485_c0
GO:0070589	cellular component macromolecule biosynthetic process	biological_process	0.23004	1	4	634	39	13972	comp17306_c0,comp15156_c0,comp7369_c0,comp15485_c0
GO:0004148	dihydrolipoyl dehydrogenase activity	molecular_function	0.2302	1	1	634	4	13972	comp10437_c0
GO:0009403	toxin biosynthetic process	biological_process	0.23035	1	2	634	24	13972	comp17458_c2,comp12528_c0
GO:0009073	aromatic amino acid family biosynthetic process	biological_process	0.231	1	6	634	80	13972	comp17944_c1,comp12213_c0,comp7309_c0,comp17944_c0,comp18461_c0,comp88584_c0
GO:0009088	threonine biosynthetic process	biological_process	0.23103	1	1	634	5	13972	comp12495_c0
GO:0016855	racemase and epimerase activity, acting on amino acids and derivatives	molecular_function	0.23108	1	1	634	8	13972	comp15850_c0
GO:0036361	racemase activity, acting on amino acids and derivatives	molecular_function	0.23108	1	1	634	8	13972	comp15850_c0
GO:0047661	amino-acid racemase activity	molecular_function	0.23108	1	1	634	8	13972	comp15850_c0
GO:0008242	omega peptidase activity	molecular_function	0.23167	1	1	634	4	13972	comp12260_c0
GO:0071944	cell periphery	cellular_component	0.23215	1	57	634	1067	13972	comp21437_c0,comp17172_c3,comp15178_c1,comp13904_c0,comp15273_c0,comp14191_c0,comp19229_c0,comp18075_c0,comp11355_c0,comp13256_c0,comp6190_c0,comp95805_c0,comp119361_c0,comp16569_c0,comp15157_c1,comp14663_c1,comp17258_c0,comp6875_c0,comp19092_c0,comp15093_c0,comp13854_c0,comp15574_c0,comp12213_c0,comp7880_c0,comp18560_c2,comp12252_c0,comp18654_c0,comp7415_c0,comp16969_c0,comp36101_c0,comp17792_c0…
GO:0015267	channel activity	molecular_function	0.23249	1	18	634	301	13972	comp7415_c0,comp18347_c3,comp17792_c0,comp17068_c1,comp15178_c1,comp18461_c0,comp27254_c0,comp18775_c1,comp14191_c0,comp40713_c0,comp16569_c0,comp13353_c1,comp10875_c0,comp7233_c0,comp12500_c0,comp7880_c0,comp12252_c0,comp18560_c2
GO:0022803	passive transmembrane transporter activity	molecular_function	0.23249	1	18	634	301	13972	comp7415_c0,comp18347_c3,comp17792_c0,comp17068_c1,comp15178_c1,comp18461_c0,comp27254_c0,comp18775_c1,comp14191_c0,comp40713_c0,comp16569_c0,comp13353_c1,comp10875_c0,comp7233_c0,comp12500_c0,comp7880_c0,comp12252_c0,comp18560_c2
GO:0006112	energy reserve metabolic process	biological_process	0.23271	1	2	634	15	13972	comp17143_c0,comp12704_c0
GO:0000045	autophagic vacuole assembly	biological_process	0.23338	1	1	634	5	13972	comp7272_c0
GO:0016125	sterol metabolic process	biological_process	0.23371	1	2	634	19	13972	comp6565_c0,comp7661_c0
GO:0046058	cAMP metabolic process	biological_process	0.23435	1	1	634	7	13972	comp13756_c0
GO:0019646	aerobic electron transport chain	biological_process	0.23585	1	1	634	4	13972	comp17668_c0
GO:0047800	cysteamine dioxygenase activity	molecular_function	0.23632	1	1	634	5	13972	comp13163_c0
GO:0071470	cellular response to osmotic stress	biological_process	0.2367	1	1	634	4	13972	comp12452_c0
GO:0040018	positive regulation of multicellular organism growth	biological_process	0.23743	1	1	634	4	13972	comp18461_c0
GO:0030308	negative regulation of cell growth	biological_process	0.23848	1	1	634	7	13972	comp15093_c0
GO:0009624	response to nematode	biological_process	0.23866	1	1	634	4	13972	comp7253_c0
GO:0001871	pattern binding	molecular_function	0.23887	1	4	634	39	13972	comp17311_c0,comp18666_c0,comp18848_c0,comp17389_c0
GO:0030247	polysaccharide binding	molecular_function	0.23887	1	4	634	39	13972	comp17311_c0,comp18666_c0,comp18848_c0,comp17389_c0
GO:0006569	tryptophan catabolic process	biological_process	0.23984	1	1	634	4	13972	comp15536_c0
GO:0042436	indole-containing compound catabolic process	biological_process	0.23984	1	1	634	4	13972	comp15536_c0
GO:0046218	indolalkylamine catabolic process	biological_process	0.23984	1	1	634	4	13972	comp15536_c0
GO:0004190	aspartic-type endopeptidase activity	molecular_function	0.24001	1	3	634	36	13972	comp18813_c2,comp10875_c0,comp15526_c1
GO:0070001	aspartic-type peptidase activity	molecular_function	0.24001	1	3	634	36	13972	comp18813_c2,comp10875_c0,comp15526_c1
GO:0070071	proton-transporting two-sector ATPase complex assembly	biological_process	0.24028	1	1	634	4	13972	comp12452_c0
GO:0030246	carbohydrate binding	molecular_function	0.24062	1	6	634	71	13972	comp17311_c0,comp18666_c0,comp18848_c0,comp12704_c0,comp17389_c0,comp15093_c0
GO:0015926	glucosidase activity	molecular_function	0.24188	1	4	634	50	13972	comp13854_c0,comp16998_c0,comp8165_c0,comp27542_c0
GO:0030248	cellulose binding	molecular_function	0.24225	1	3	634	27	13972	comp18666_c0,comp18848_c0,comp17389_c0
GO:0000428	DNA-directed RNA polymerase complex	cellular_component	0.24242	1	5	634	63	13972	comp21147_c0,comp16408_c0,comp12250_c0,comp17903_c0,comp28742_c0
GO:0055029	nuclear DNA-directed RNA polymerase complex	cellular_component	0.24242	1	5	634	63	13972	comp21147_c0,comp16408_c0,comp12250_c0,comp17903_c0,comp28742_c0
GO:0009804	coumarin metabolic process	biological_process	0.24422	1	2	634	22	13972	comp17458_c2,comp12528_c0
GO:0009805	coumarin biosynthetic process	biological_process	0.24422	1	2	634	22	13972	comp17458_c2,comp12528_c0
GO:0030178	negative regulation of Wnt receptor signaling pathway	biological_process	0.24436	1	2	634	15	13972	comp14191_c0,comp20048_c0
GO:0003870	5-aminolevulinate synthase activity	molecular_function	0.24521	1	1	634	4	13972	comp7502_c0
GO:0042214	terpene metabolic process	biological_process	0.24566	1	1	634	5	13972	comp16568_c0
GO:0008276	protein methyltransferase activity	molecular_function	0.24772	1	4	634	49	13972	comp6933_c0,comp16969_c0,comp7309_c0,comp16447_c2
GO:0070887	cellular response to chemical stimulus	biological_process	0.24974	1	11	634	178	13972	comp17258_c0,comp20505_c0,comp15093_c0,comp10437_c0,comp17812_c1,comp13854_c0,comp16260_c1,comp16260_c0,comp19239_c0,comp14191_c0,comp15526_c1
GO:0019220	regulation of phosphate metabolic process	biological_process	0.24992	1	10	634	162	13972	comp11739_c0,comp11098_c0,comp17416_c0,comp12974_c0,comp15378_c0,comp14328_c0,comp12526_c0,comp40764_c0,comp7298_c0,comp7301_c0
GO:0051174	regulation of phosphorus metabolic process	biological_process	0.24992	1	10	634	162	13972	comp11739_c0,comp11098_c0,comp17416_c0,comp12974_c0,comp15378_c0,comp14328_c0,comp12526_c0,comp40764_c0,comp7298_c0,comp7301_c0
GO:0006525	arginine metabolic process	biological_process	0.24992	1	5	634	70	13972	comp17944_c1,comp17857_c0,comp15850_c0,comp104338_c0,comp17944_c0
GO:0035999	tetrahydrofolate interconversion	biological_process	0.25035	1	1	634	7	13972	comp7695_c0
GO:0043604	amide biosynthetic process	biological_process	0.2511	1	3	634	36	13972	comp15737_c1,comp17903_c0,comp12698_c0
GO:0033692	cellular polysaccharide biosynthetic process	biological_process	0.25154	1	13	634	158	13972	comp18608_c0,comp8077_c0,comp11739_c0,comp13208_c0,comp18238_c0,comp7206_c0,comp18034_c0,comp16260_c1,comp17143_c0,comp17915_c0,comp18813_c2,comp18200_c1,comp12704_c0
GO:0042430	indole-containing compound metabolic process	biological_process	0.25174	1	10	634	148	13972	comp18461_c0,comp10437_c0,comp17944_c1,comp7309_c0,comp21485_c0,comp15536_c0,comp13876_c0,comp17486_c0,comp17944_c0,comp88584_c0
GO:0006566	threonine metabolic process	biological_process	0.25201	1	6	634	86	13972	comp10437_c0,comp7502_c0,comp17174_c0,comp13854_c0,comp12495_c0,comp18988_c0
GO:0016705	oxidoreductase activity, acting on paired donors, with incorporation or reduction of molecular oxygen	molecular_function	0.25274	1	12	634	185	13972	comp11984_c0,comp43568_c0,comp13298_c0,comp19277_c0,comp7661_c0,comp15504_c0,comp10118_c0,comp19376_c0,comp8967_c0,comp21485_c0,comp16738_c0,comp19838_c0
GO:0044403	symbiosis, encompassing mutualism through parasitism	biological_process	0.25298	1	12	634	191	13972	comp26160_c0,comp10599_c0,comp5678_c0,comp12706_c1,comp19611_c0,comp11914_c0,comp18862_c0,comp15174_c0,comp13036_c0,comp6883_c0,comp18160_c1,comp16401_c0
GO:0051101	regulation of DNA binding	biological_process	0.25312	1	1	634	5	13972	comp12974_c0
GO:0034470	ncRNA processing	biological_process	0.25389	1	15	634	231	13972	comp11984_c0,comp14951_c1,comp15401_c0,comp28742_c0,comp19429_c0,comp10437_c0,comp17783_c0,comp13854_c0,comp16260_c1,comp7446_c1,comp7309_c0,comp16447_c2,comp21485_c0,comp19192_c0,comp17569_c0
GO:0072529	pyrimidine-containing compound catabolic process	biological_process	0.25454	1	1	634	7	13972	comp21183_c0
GO:0016857	racemase and epimerase activity, acting on carbohydrates and derivatives	molecular_function	0.2546	1	2	634	16	13972	comp18813_c2,comp7253_c0
GO:0019205	nucleobase-containing compound kinase activity	molecular_function	0.25508	1	3	634	37	13972	comp18920_c0,comp17174_c0,comp19192_c0
GO:0032269	negative regulation of cellular protein metabolic process	biological_process	0.25534	1	3	634	33	13972	comp63691_c0,comp18813_c2,comp12974_c0
GO:0051248	negative regulation of protein metabolic process	biological_process	0.25534	1	3	634	33	13972	comp63691_c0,comp18813_c2,comp12974_c0
GO:0033559	unsaturated fatty acid metabolic process	biological_process	0.25592	1	1	634	9	13972	comp8967_c0
GO:0009262	deoxyribonucleotide metabolic process	biological_process	0.256	1	1	634	5	13972	comp21183_c0
GO:0032092	positive regulation of protein binding	biological_process	0.25617	1	1	634	4	13972	comp12974_c0
GO:0040014	regulation of multicellular organism growth	biological_process	0.25659	1	1	634	5	13972	comp18461_c0
GO:0015937	coenzyme A biosynthetic process	biological_process	0.25683	1	1	634	7	13972	comp59908_c0
GO:0033866	nucleoside bisphosphate biosynthetic process	biological_process	0.25683	1	1	634	7	13972	comp59908_c0
GO:0034030	ribonucleoside bisphosphate biosynthetic process	biological_process	0.25683	1	1	634	7	13972	comp59908_c0
GO:0034033	purine nucleoside bisphosphate biosynthetic process	biological_process	0.25683	1	1	634	7	13972	comp59908_c0
GO:0006996	organelle organization	biological_process	0.25701	1	41	634	756	13972	comp20187_c0,comp16385_c0,comp17783_c0,comp37356_c0,comp19229_c0,comp18836_c0,comp7502_c0,comp17052_c0,comp18083_c0,comp17228_c0,comp16773_c0,comp17812_c1,comp13854_c0,comp16260_c1,comp12818_c0,comp15519_c0,comp7124_c0,comp12395_c0,comp18654_c0,comp15242_c1,comp8077_c0,comp16721_c2,comp15571_c0,comp7503_c0,comp19813_c0,comp19586_c0,comp17458_c2,comp10450_c0,comp13153_c1,comp65862_c0,comp15526_c1,…
GO:0008948	oxaloacetate decarboxylase activity	molecular_function	0.2572	1	1	634	8	13972	comp17857_c0
GO:0071436	sodium ion export	biological_process	0.2572	1	1	634	8	13972	comp17857_c0
GO:0008217	regulation of blood pressure	biological_process	0.25941	1	1	634	5	13972	comp18156_c0
GO:0016757	transferase activity, transferring glycosyl groups	molecular_function	0.26058	1	14	634	218	13972	comp19221_c0,comp8300_c0,comp12706_c1,comp7340_c0,comp7936_c0,comp55275_c0,comp15174_c0,comp17143_c0,comp15332_c0,comp15044_c0,comp18160_c1,comp63883_c0,comp18200_c1,comp16853_c0
GO:0004616	phosphogluconate dehydrogenase (decarboxylating) activity	molecular_function	0.26137	1	3	634	27	13972	comp13876_c0,comp7383_c0,comp18501_c2
GO:0019520	aldonic acid metabolic process	biological_process	0.26137	1	3	634	27	13972	comp13876_c0,comp7383_c0,comp18501_c2
GO:0019521	D-gluconate metabolic process	biological_process	0.26137	1	3	634	27	13972	comp13876_c0,comp7383_c0,comp18501_c2
GO:0051100	negative regulation of binding	biological_process	0.26222	1	1	634	4	13972	comp12974_c0
GO:0003712	transcription cofactor activity	molecular_function	0.26237	1	17	634	280	13972	comp104024_c0,comp8201_c0,comp16203_c0,comp7097_c0,comp17416_c0,comp27254_c0,comp17391_c0,comp9683_c0,comp67275_c0,comp12452_c0,comp11917_c0,comp15972_c0,comp13023_c0,comp19883_c0,comp11978_c0,comp15582_c0,comp15536_c0
GO:0009651	response to salt stress	biological_process	0.26256	1	6	634	69	13972	comp21265_c0,comp17812_c1,comp15157_c1,comp12452_c0,comp15157_c0,comp7503_c0
GO:0000989	transcription factor binding transcription factor activity	molecular_function	0.2641	1	17	634	281	13972	comp104024_c0,comp8201_c0,comp16203_c0,comp7097_c0,comp17416_c0,comp27254_c0,comp17391_c0,comp9683_c0,comp67275_c0,comp12452_c0,comp11917_c0,comp15972_c0,comp13023_c0,comp19883_c0,comp11978_c0,comp15582_c0,comp15536_c0
GO:0010024	phytochromobilin biosynthetic process	biological_process	0.26457	1	1	634	4	13972	comp19277_c0
GO:0051202	phytochromobilin metabolic process	biological_process	0.26457	1	1	634	4	13972	comp19277_c0
GO:0044419	interspecies interaction between organisms	biological_process	0.26647	1	12	634	193	13972	comp26160_c0,comp10599_c0,comp5678_c0,comp12706_c1,comp19611_c0,comp11914_c0,comp18862_c0,comp15174_c0,comp13036_c0,comp6883_c0,comp18160_c1,comp16401_c0
GO:0051171	regulation of nitrogen compound metabolic process	biological_process	0.26686	1	77	634	1439	13972	comp105673_c0,comp16203_c0,comp7097_c0,comp17416_c0,comp12526_c0,comp104480_c0,comp9683_c0,comp7277_c0,comp67275_c0,comp18437_c1,comp14328_c0,comp6565_c0,comp7340_c0,comp13854_c0,comp16260_c1,comp19883_c0,comp16846_c0,comp7124_c0,comp18988_c0,comp14862_c0,comp17988_c0,comp10990_c0,comp17062_c0,comp18461_c0,comp27254_c0,comp14899_c0,comp17391_c0,comp93507_c0,comp13153_c1,comp15526_c1,comp12495_c0,…
GO:0009309	amine biosynthetic process	biological_process	0.2669	1	7	634	97	13972	comp18722_c0,comp17944_c1,comp7309_c0,comp17921_c0,comp17944_c0,comp18461_c0,comp88584_c0
GO:0043414	macromolecule methylation	biological_process	0.26749	1	9	634	132	13972	comp6933_c0,comp16969_c0,comp18676_c0,comp7309_c0,comp16447_c2,comp11355_c0,comp15526_c1,comp17389_c0,comp18771_c1
GO:0035264	multicellular organism growth	biological_process	0.26851	1	1	634	6	13972	comp18461_c0
GO:0004579	dolichyl-diphosphooligosaccharide-protein glycotransferase activity	molecular_function	0.26942	1	1	634	7	13972	comp55275_c0
GO:0009637	response to blue light	biological_process	0.26957	1	1	634	4	13972	comp7446_c1
GO:1901135	carbohydrate derivative metabolic process	biological_process	0.27005	1	56	634	951	13972	comp18920_c0,comp18608_c0,comp11739_c0,comp19203_c0,comp18238_c0,comp7206_c0,comp17783_c0,comp12706_c1,comp17143_c0,comp16998_c0,comp17672_c0,comp16853_c0,comp12704_c0,comp17306_c0,comp59908_c0,comp15093_c0,comp14328_c0,comp18034_c0,comp13854_c0,comp17812_c1,comp16260_c1,comp15174_c0,comp7309_c0,comp12513_c0,comp7253_c0,comp18858_c0,comp8077_c0,comp20906_c0,comp15242_c0,comp7369_c0,comp8300_c0,co…
GO:0045454	cell redox homeostasis	biological_process	0.27051	1	7	634	90	13972	comp10437_c0,comp19252_c0,comp16260_c1,comp14892_c0,comp16260_c0,comp13712_c0,comp11768_c0
GO:0004467	long-chain fatty acid-CoA ligase activity	molecular_function	0.27056	1	1	634	6	13972	comp18098_c1
GO:0008654	phospholipid biosynthetic process	biological_process	0.27064	1	6	634	70	13972	comp17783_c0,comp17812_c1,comp16260_c1,comp8300_c0,comp7446_c1,comp11086_c0
GO:0044459	plasma membrane part	cellular_component	0.27087	1	16	634	304	13972	comp7415_c0,comp17792_c0,comp17068_c1,comp15178_c1,comp18461_c0,comp27254_c0,comp14191_c0,comp40713_c0,comp16569_c0,comp13353_c1,comp18156_c0,comp12500_c0,comp12213_c0,comp7880_c0,comp12252_c0,comp18560_c2
GO:0034637	cellular carbohydrate biosynthetic process	biological_process	0.27108	1	14	634	174	13972	comp18608_c0,comp8077_c0,comp11739_c0,comp13208_c0,comp18238_c0,comp7206_c0,comp18034_c0,comp16260_c1,comp12513_c0,comp17143_c0,comp17915_c0,comp18813_c2,comp18200_c1,comp12704_c0
GO:0042302	structural constituent of cuticle	molecular_function	0.27141	1	1	634	8	13972	comp14191_c0
GO:0032259	methylation	biological_process	0.27177	1	10	634	156	13972	comp259713_c0,comp6933_c0,comp16969_c0,comp18676_c0,comp7309_c0,comp16447_c2,comp11355_c0,comp15526_c1,comp17389_c0,comp18771_c1
GO:0045735	nutrient reservoir activity	molecular_function	0.2721	1	2	634	16	13972	comp17921_c0,comp12452_c0
GO:0010468	regulation of gene expression	biological_process	0.27249	1	79	634	1475	13972	comp105673_c0,comp16203_c0,comp7097_c0,comp17416_c0,comp104480_c0,comp9683_c0,comp11355_c0,comp7277_c0,comp67275_c0,comp18676_c0,comp18437_c1,comp6565_c0,comp7340_c0,comp19883_c0,comp16846_c0,comp18988_c0,comp14862_c0,comp17988_c0,comp10990_c0,comp17062_c0,comp18461_c0,comp27254_c0,comp14899_c0,comp17391_c0,comp19586_c0,comp93507_c0,comp18813_c2,comp13153_c1,comp15526_c1,comp12495_c0,comp10875_c0…
GO:0051428	peptide hormone receptor binding	molecular_function	0.2726	1	1	634	4	13972	comp16129_c0
GO:0009086	methionine biosynthetic process	biological_process	0.27352	1	2	634	16	13972	comp18722_c0,comp17921_c0
GO:0008277	regulation of G-protein coupled receptor protein signaling pathway	biological_process	0.27401	1	1	634	9	13972	comp18156_c0
GO:0016236	macroautophagy	biological_process	0.27431	1	1	634	6	13972	comp7272_c0
GO:0071731	response to nitric oxide	biological_process	0.27448	1	1	634	5	13972	comp17258_c0
GO:0030111	regulation of Wnt receptor signaling pathway	biological_process	0.27457	1	2	634	17	13972	comp14191_c0,comp20048_c0
GO:0005787	signal peptidase complex	cellular_component	0.27492	1	1	634	8	13972	comp13137_c0
GO:0019684	photosynthesis, light reaction	biological_process	0.27494	1	3	634	38	13972	comp18862_c0,comp7695_c0,comp17751_c0
GO:0045926	negative regulation of growth	biological_process	0.27509	1	1	634	9	13972	comp15093_c0
GO:0016055	Wnt receptor signaling pathway	biological_process	0.27535	1	4	634	51	13972	comp12213_c0,comp14191_c0,comp20048_c0,comp17389_c0
GO:0030326	embryonic limb morphogenesis	biological_process	0.27551	1	1	634	3	13972	comp18156_c0
GO:0035113	embryonic appendage morphogenesis	biological_process	0.27551	1	1	634	3	13972	comp18156_c0
GO:0042733	embryonic digit morphogenesis	biological_process	0.27551	1	1	634	3	13972	comp18156_c0
GO:0009853	photorespiration	biological_process	0.27584	1	2	634	17	13972	comp7695_c0,comp12704_c0
GO:0005751	mitochondrial respiratory chain complex IV	cellular_component	0.27592	1	1	634	8	13972	comp87418_c0
GO:0046486	glycerolipid metabolic process	biological_process	0.27606	1	11	634	160	13972	comp7503_c1,comp8300_c0,comp15093_c1,comp16721_c2,comp7503_c0,comp15251_c0,comp15992_c0,comp8967_c0,comp16721_c0,comp13475_c0,comp12698_c0
GO:0016614	oxidoreductase activity, acting on CH-OH group of donors	molecular_function	0.27634	1	16	634	225	13972	comp8077_c0,comp19682_c0,comp20793_c0,comp19203_c0,comp12414_c0,comp7206_c0,comp15628_c0,comp13193_c0,comp18813_c2,comp21485_c0,comp13876_c0,comp10437_c0,comp7383_c0,comp7441_c0,comp12964_c0,comp18501_c2
GO:0009814	defense response, incompatible interaction	biological_process	0.27673	1	2	634	15	13972	comp16342_c0,comp7695_c0
GO:0052646	alditol phosphate metabolic process	biological_process	0.27866	1	2	634	18	13972	comp13876_c0,comp19203_c0
GO:0032119	sequestering of zinc ion	biological_process	0.27867	1	1	634	3	13972	comp12452_c0
GO:0009626	plant-type hypersensitive response	biological_process	0.27869	1	1	634	5	13972	comp7695_c0
GO:0034050	host programmed cell death induced by symbiont	biological_process	0.27869	1	1	634	5	13972	comp7695_c0
GO:0008237	metallopeptidase activity	molecular_function	0.27927	1	9	634	125	13972	comp7502_c0,comp20702_c0,comp12220_c0,comp17309_c0,comp69737_c0,comp17689_c0,comp18156_c0,comp55275_c0,comp16401_c0
GO:0016833	oxo-acid-lyase activity	molecular_function	0.27953	1	1	634	7	13972	comp28211_c0
GO:0016749	N-succinyltransferase activity	molecular_function	0.27963	1	1	634	5	13972	comp7502_c0
GO:0051790	short-chain fatty acid biosynthetic process	biological_process	0.27966	1	2	634	17	13972	comp18722_c0,comp17921_c0
GO:0030244	cellulose biosynthetic process	biological_process	0.27988	1	1	634	6	13972	comp11739_c0
GO:0051274	beta-glucan biosynthetic process	biological_process	0.27988	1	1	634	6	13972	comp11739_c0
GO:0016023	cytoplasmic membrane-bounded vesicle	cellular_component	0.28008	1	7	634	109	13972	comp18156_c0,comp16969_c0,comp55275_c0,comp18418_c1,comp17172_c3,comp16394_c0,comp14937_c0
GO:0031982	vesicle	cellular_component	0.28025	1	9	634	147	13972	comp20187_c0,comp16969_c0,comp17172_c3,comp16394_c0,comp14937_c0,comp17751_c0,comp18156_c0,comp55275_c0,comp18418_c1
GO:0006518	peptide metabolic process	biological_process	0.28083	1	4	634	54	13972	comp18156_c0,comp13137_c0,comp15737_c1,comp17903_c0
GO:0016413	O-acetyltransferase activity	molecular_function	0.28097	1	1	634	8	13972	comp14929_c0
GO:0042742	defense response to bacterium	biological_process	0.28233	1	6	634	86	13972	comp43920_c0,comp16342_c0,comp7695_c0,comp19110_c0,comp7253_c0,comp201928_c0
GO:0003972	RNA ligase (ATP) activity	molecular_function	0.28249	1	1	634	5	13972	comp19192_c0
GO:0008452	RNA ligase activity	molecular_function	0.28249	1	1	634	5	13972	comp19192_c0
GO:0007010	cytoskeleton organization	biological_process	0.28369	1	23	634	404	13972	comp15242_c1,comp16721_c2,comp16385_c0,comp15571_c0,comp19813_c0,comp37356_c0,comp17458_c2,comp19229_c0,comp18836_c0,comp65862_c0,comp41757_c0,comp13298_c0,comp17052_c0,comp18083_c0,comp17228_c0,comp6114_c0,comp16773_c0,comp18883_c0,comp15519_c0,comp17222_c0,comp17569_c0,comp12395_c0,comp21183_c0
GO:0046417	chorismate metabolic process	biological_process	0.28524	1	1	634	7	13972	comp28211_c0
GO:0046686	response to cadmium ion	biological_process	0.28543	1	9	634	106	13972	comp15157_c1,comp7695_c0,comp19092_c0,comp7503_c0,comp17812_c1,comp13854_c0,comp16342_c0,comp16260_c1,comp15157_c0
GO:0000154	rRNA modification	biological_process	0.28661	1	2	634	21	13972	comp7309_c0,comp17569_c0
GO:0016798	hydrolase activity, acting on glycosyl bonds	molecular_function	0.28694	1	13	634	202	13972	comp12822_c0,comp16650_c0,comp8165_c0,comp16006_c0,comp18666_c0,comp18848_c0,comp7493_c0,comp13854_c0,comp17143_c0,comp16998_c0,comp27542_c0,comp17672_c0,comp17389_c0
GO:0004860	protein kinase inhibitor activity	molecular_function	0.28757	1	1	634	8	13972	comp7301_c0
GO:0019210	kinase inhibitor activity	molecular_function	0.28757	1	1	634	8	13972	comp7301_c0
GO:0046132	pyrimidine ribonucleoside biosynthetic process	biological_process	0.28813	1	2	634	16	13972	comp18920_c0,comp7253_c0
GO:0046134	pyrimidine nucleoside biosynthetic process	biological_process	0.28813	1	2	634	16	13972	comp18920_c0,comp7253_c0
GO:0006641	triglyceride metabolic process	biological_process	0.28951	1	1	634	6	13972	comp7503_c0
GO:0004743	pyruvate kinase activity	molecular_function	0.29018	1	1	634	4	13972	comp7242_c0
GO:0010646	regulation of cell communication	biological_process	0.29109	1	9	634	154	13972	comp11739_c0,comp20048_c0,comp15093_c0,comp15378_c0,comp18156_c0,comp14328_c0,comp40764_c0,comp14191_c0,comp14478_c0
GO:0009895	negative regulation of catabolic process	biological_process	0.29159	1	1	634	7	13972	comp15093_c0
GO:0031330	negative regulation of cellular catabolic process	biological_process	0.29159	1	1	634	7	13972	comp15093_c0
GO:0009190	cyclic nucleotide biosynthetic process	biological_process	0.29169	1	1	634	8	13972	comp13756_c0
GO:0006022	aminoglycan metabolic process	biological_process	0.29177	1	5	634	62	13972	comp17306_c0,comp15156_c0,comp7369_c0,comp17672_c0,comp15485_c0
GO:0023051	regulation of signaling	biological_process	0.2934	1	9	634	155	13972	comp11739_c0,comp20048_c0,comp15093_c0,comp15378_c0,comp18156_c0,comp14328_c0,comp40764_c0,comp14191_c0,comp14478_c0
GO:0004222	metalloendopeptidase activity	molecular_function	0.29355	1	7	634	92	13972	comp7502_c0,comp18156_c0,comp20702_c0,comp12220_c0,comp17309_c0,comp16401_c0,comp17689_c0
GO:0031326	regulation of cellular biosynthetic process	biological_process	0.29597	1	76	634	1445	13972	comp105673_c0,comp16203_c0,comp7097_c0,comp17416_c0,comp104480_c0,comp9683_c0,comp7277_c0,comp67275_c0,comp18437_c1,comp6565_c0,comp7340_c0,comp16260_c1,comp19883_c0,comp16846_c0,comp18988_c0,comp14862_c0,comp17988_c0,comp10990_c0,comp17062_c0,comp18461_c0,comp27254_c0,comp14899_c0,comp17391_c0,comp19586_c0,comp93507_c0,comp18813_c2,comp13153_c1,comp15526_c1,comp12495_c0,comp10875_c0,comp17366_c0…
GO:0016748	succinyltransferase activity	molecular_function	0.29627	1	1	634	6	13972	comp7502_c0
GO:0000271	polysaccharide biosynthetic process	biological_process	0.29654	1	13	634	165	13972	comp18608_c0,comp8077_c0,comp11739_c0,comp13208_c0,comp18238_c0,comp7206_c0,comp18034_c0,comp16260_c1,comp17143_c0,comp17915_c0,comp18813_c2,comp18200_c1,comp12704_c0
GO:0019872	streptomycin biosynthetic process	biological_process	0.2975	1	3	634	30	13972	comp8077_c0,comp18813_c2,comp7206_c0
GO:0030647	aminoglycoside antibiotic metabolic process	biological_process	0.2975	1	3	634	30	13972	comp8077_c0,comp18813_c2,comp7206_c0
GO:0030648	aminoglycoside antibiotic biosynthetic process	biological_process	0.2975	1	3	634	30	13972	comp8077_c0,comp18813_c2,comp7206_c0
GO:0046343	streptomycin metabolic process	biological_process	0.2975	1	3	634	30	13972	comp8077_c0,comp18813_c2,comp7206_c0
GO:0019219	regulation of nucleobase-containing compound metabolic process	biological_process	0.29803	1	76	634	1431	13972	comp105673_c0,comp16203_c0,comp7097_c0,comp17416_c0,comp12526_c0,comp104480_c0,comp9683_c0,comp7277_c0,comp67275_c0,comp18437_c1,comp14328_c0,comp6565_c0,comp7340_c0,comp13854_c0,comp19883_c0,comp16846_c0,comp7124_c0,comp18988_c0,comp14862_c0,comp17988_c0,comp10990_c0,comp17062_c0,comp18461_c0,comp27254_c0,comp14899_c0,comp17391_c0,comp93507_c0,comp13153_c1,comp15526_c1,comp12495_c0,comp18982_c0,…
GO:0004553	hydrolase activity, hydrolyzing O-glycosyl compounds	molecular_function	0.29884	1	12	634	184	13972	comp12822_c0,comp16650_c0,comp8165_c0,comp18666_c0,comp18848_c0,comp7493_c0,comp13854_c0,comp17143_c0,comp16998_c0,comp27542_c0,comp17672_c0,comp17389_c0
GO:0009908	flower development	biological_process	0.29912	1	3	634	36	13972	comp17783_c0,comp13854_c0,comp15526_c1
GO:0008172	S-methyltransferase activity	molecular_function	0.29971	1	2	634	26	13972	comp18722_c0,comp13712_c0
GO:0003856	3-dehydroquinate synthase activity	molecular_function	0.30041	1	1	634	6	13972	comp7309_c0
GO:0009986	cell surface	cellular_component	0.301	1	2	634	20	13972	comp18156_c0,comp18461_c0
GO:0008378	galactosyltransferase activity	molecular_function	0.30145	1	1	634	7	13972	comp18200_c1
GO:0033124	regulation of GTP catabolic process	biological_process	0.30306	1	4	634	58	13972	comp14328_c0,comp15378_c0,comp11739_c0,comp40764_c0
GO:0043087	regulation of GTPase activity	biological_process	0.30306	1	4	634	58	13972	comp14328_c0,comp15378_c0,comp11739_c0,comp40764_c0
GO:0009845	seed germination	biological_process	0.30346	1	1	634	7	13972	comp19586_c0
GO:0090351	seedling development	biological_process	0.30346	1	1	634	7	13972	comp19586_c0
GO:0019861	flagellum	cellular_component	0.30388	1	3	634	47	13972	comp16184_c1,comp8967_c0,comp13216_c0
GO:0006560	proline metabolic process	biological_process	0.30408	1	4	634	58	13972	comp17944_c1,comp17857_c0,comp15850_c0,comp17944_c0
GO:0009889	regulation of biosynthetic process	biological_process	0.30414	1	76	634	1448	13972	comp105673_c0,comp16203_c0,comp7097_c0,comp17416_c0,comp104480_c0,comp9683_c0,comp7277_c0,comp67275_c0,comp18437_c1,comp6565_c0,comp7340_c0,comp16260_c1,comp19883_c0,comp16846_c0,comp18988_c0,comp14862_c0,comp17988_c0,comp10990_c0,comp17062_c0,comp18461_c0,comp27254_c0,comp14899_c0,comp17391_c0,comp19586_c0,comp93507_c0,comp18813_c2,comp13153_c1,comp15526_c1,comp12495_c0,comp10875_c0,comp17366_c0…
GO:0016899	oxidoreductase activity, acting on the CH-OH group of donors, oxygen as acceptor	molecular_function	0.30488	1	1	634	4	13972	comp7441_c0
GO:0009118	regulation of nucleoside metabolic process	biological_process	0.30676	1	4	634	59	13972	comp14328_c0,comp15378_c0,comp11739_c0,comp40764_c0
GO:0030811	regulation of nucleotide catabolic process	biological_process	0.30676	1	4	634	59	13972	comp14328_c0,comp15378_c0,comp11739_c0,comp40764_c0
GO:0033121	regulation of purine nucleotide catabolic process	biological_process	0.30676	1	4	634	59	13972	comp14328_c0,comp15378_c0,comp11739_c0,comp40764_c0
GO:0008187	poly-pyrimidine tract binding	molecular_function	0.30698	1	1	634	5	13972	comp7695_c0
GO:0008176	tRNA (guanine-N7-)-methyltransferase activity	molecular_function	0.30718	1	1	634	11	13972	comp16447_c2
GO:0009066	aspartate family amino acid metabolic process	biological_process	0.30719	1	16	634	266	13972	comp18865_c0,comp17921_c0,comp15850_c0,comp17174_c0,comp18813_c2,comp21485_c0,comp13876_c0,comp17944_c0,comp12698_c0,comp7502_c0,comp12495_c0,comp17944_c1,comp18722_c0,comp10437_c0,comp13854_c0,comp18988_c0
GO:0008081	phosphoric diester hydrolase activity	molecular_function	0.30746	1	3	634	43	13972	comp7335_c0,comp16342_c0,comp10118_c0
GO:0006140	regulation of nucleotide metabolic process	biological_process	0.30756	1	5	634	78	13972	comp14328_c0,comp15378_c0,comp11739_c0,comp12526_c0,comp40764_c0
GO:0035384	thioester biosynthetic process	biological_process	0.30895	1	1	634	6	13972	comp10437_c0
GO:0071616	acyl-CoA biosynthetic process	biological_process	0.30895	1	1	634	6	13972	comp10437_c0
GO:0015645	fatty acid ligase activity	molecular_function	0.30895	1	1	634	8	13972	comp18098_c1
GO:0030288	outer membrane-bounded periplasmic space	cellular_component	0.30904	1	2	634	17	13972	comp15273_c0,comp6875_c0
GO:0030532	small nuclear ribonucleoprotein complex	cellular_component	0.30944	1	1	634	6	13972	comp17569_c0
GO:0030313	cell envelope	cellular_component	0.31019	1	3	634	31	13972	comp15273_c0,comp6875_c0,comp15093_c0
GO:0008839	dihydrodipicolinate reductase activity	molecular_function	0.31092	1	2	634	18	13972	comp18865_c0,comp18813_c2
GO:0009926	auxin polar transport	biological_process	0.31157	1	1	634	5	13972	comp13854_c0
GO:0060918	auxin transport	biological_process	0.31157	1	1	634	5	13972	comp13854_c0
GO:0004425	indole-3-glycerol-phosphate synthase activity	molecular_function	0.31187	1	1	634	6	13972	comp88584_c0
GO:0008061	chitin binding	molecular_function	0.31212	1	2	634	22	13972	comp12706_c1,comp11355_c0
GO:0000988	protein binding transcription factor activity	molecular_function	0.31241	1	20	634	343	13972	comp104024_c0,comp8201_c0,comp16203_c0,comp7097_c0,comp17416_c0,comp27254_c0,comp16574_c0,comp17391_c0,comp9683_c0,comp12452_c0,comp67275_c0,comp11917_c0,comp15972_c0,comp13023_c0,comp11978_c0,comp15582_c0,comp19883_c0,comp13182_c0,comp19121_c0,comp15536_c0
GO:0071900	regulation of protein serine/threonine kinase activity	biological_process	0.31245	1	3	634	36	13972	comp11098_c0,comp7298_c0,comp17416_c0
GO:0008716	D-alanine-D-alanine ligase activity	molecular_function	0.3136	1	2	634	16	13972	comp17306_c0,comp7369_c0
GO:0046144	D-alanine family amino acid metabolic process	biological_process	0.3136	1	2	634	16	13972	comp17306_c0,comp7369_c0
GO:0046436	D-alanine metabolic process	biological_process	0.3136	1	2	634	16	13972	comp17306_c0,comp7369_c0
GO:0006011	UDP-glucose metabolic process	biological_process	0.31404	1	1	634	6	13972	comp7194_c0
GO:0072503	cellular divalent inorganic cation homeostasis	biological_process	0.3141	1	2	634	23	13972	comp12452_c0,comp10875_c0
GO:0009064	glutamine family amino acid metabolic process	biological_process	0.31414	1	7	634	106	13972	comp17944_c1,comp17857_c0,comp15156_c0,comp15850_c0,comp104338_c0,comp17944_c0,comp15485_c0
GO:2000112	regulation of cellular macromolecule biosynthetic process	biological_process	0.31428	1	75	634	1430	13972	comp105673_c0,comp16203_c0,comp7097_c0,comp17416_c0,comp104480_c0,comp9683_c0,comp7277_c0,comp67275_c0,comp18437_c1,comp6565_c0,comp7340_c0,comp16260_c1,comp19883_c0,comp16846_c0,comp18988_c0,comp14862_c0,comp17988_c0,comp10990_c0,comp17062_c0,comp18461_c0,comp27254_c0,comp14899_c0,comp17391_c0,comp19586_c0,comp93507_c0,comp18813_c2,comp13153_c1,comp15526_c1,comp12495_c0,comp10875_c0,comp17366_c0…
GO:0009582	detection of abiotic stimulus	biological_process	0.31472	1	1	634	7	13972	comp19277_c0
GO:0004152	dihydroorotate dehydrogenase activity	molecular_function	0.31588	1	1	634	4	13972	comp7253_c0
GO:0012501	programmed cell death	biological_process	0.31626	1	7	634	110	13972	comp18156_c0,comp11914_c0,comp7695_c0,comp17903_c0,comp19022_c0,comp12974_c0,comp25984_c0
GO:0006465	signal peptide processing	biological_process	0.31654	1	1	634	10	13972	comp13137_c0
GO:0009832	plant-type cell wall biogenesis	biological_process	0.31655	1	1	634	4	13972	comp17812_c1
GO:0004629	phospholipase C activity	molecular_function	0.31778	1	1	634	5	13972	comp7335_c0
GO:0009310	amine catabolic process	biological_process	0.31842	1	1	634	5	13972	comp15536_c0
GO:0042402	cellular biogenic amine catabolic process	biological_process	0.31842	1	1	634	5	13972	comp15536_c0
GO:0010264	myo-inositol hexakisphosphate biosynthetic process	biological_process	0.31866	1	1	634	5	13972	comp7661_c0
GO:0032958	inositol phosphate biosynthetic process	biological_process	0.31866	1	1	634	5	13972	comp7661_c0
GO:0033517	myo-inositol hexakisphosphate metabolic process	biological_process	0.31866	1	1	634	5	13972	comp7661_c0
GO:0009187	cyclic nucleotide metabolic process	biological_process	0.31894	1	1	634	10	13972	comp13756_c0
GO:0006882	cellular zinc ion homeostasis	biological_process	0.31941	1	1	634	5	13972	comp12452_c0
GO:0006638	neutral lipid metabolic process	biological_process	0.32007	1	1	634	7	13972	comp7503_c0
GO:0006639	acylglycerol metabolic process	biological_process	0.32007	1	1	634	7	13972	comp7503_c0
GO:0042549	photosystem II stabilization	biological_process	0.32138	1	1	634	9	13972	comp18862_c0
GO:0043603	cellular amide metabolic process	biological_process	0.32162	1	6	634	92	13972	comp18156_c0,comp13137_c0,comp15737_c1,comp17903_c0,comp16006_c0,comp12698_c0
GO:0000162	tryptophan biosynthetic process	biological_process	0.3219	1	5	634	76	13972	comp17944_c1,comp7309_c0,comp17944_c0,comp18461_c0,comp88584_c0
GO:0006571	tyrosine biosynthetic process	biological_process	0.3219	1	5	634	76	13972	comp17944_c1,comp7309_c0,comp17944_c0,comp18461_c0,comp88584_c0
GO:0009094	L-phenylalanine biosynthetic process	biological_process	0.3219	1	5	634	76	13972	comp17944_c1,comp7309_c0,comp17944_c0,comp18461_c0,comp88584_c0
GO:0046219	indolalkylamine biosynthetic process	biological_process	0.3219	1	5	634	76	13972	comp17944_c1,comp7309_c0,comp17944_c0,comp18461_c0,comp88584_c0
GO:0009706	chloroplast inner membrane	cellular_component	0.32201	1	1	634	5	13972	comp7502_c0
GO:0019530	taurine metabolic process	biological_process	0.32273	1	1	634	11	13972	comp13163_c0
GO:0001682	tRNA 5'-leader removal	biological_process	0.3229	1	1	634	6	13972	comp13854_c0
GO:0010556	regulation of macromolecule biosynthetic process	biological_process	0.32296	1	75	634	1434	13972	comp105673_c0,comp16203_c0,comp7097_c0,comp17416_c0,comp104480_c0,comp9683_c0,comp7277_c0,comp67275_c0,comp18437_c1,comp6565_c0,comp7340_c0,comp16260_c1,comp19883_c0,comp16846_c0,comp18988_c0,comp14862_c0,comp17988_c0,comp10990_c0,comp17062_c0,comp18461_c0,comp27254_c0,comp14899_c0,comp17391_c0,comp19586_c0,comp93507_c0,comp18813_c2,comp13153_c1,comp15526_c1,comp12495_c0,comp10875_c0,comp17366_c0…
GO:0043524	negative regulation of neuron apoptotic process	biological_process	0.32403	1	1	634	6	13972	comp17903_c0
GO:1901215	negative regulation of neuron death	biological_process	0.32403	1	1	634	6	13972	comp17903_c0
GO:0015939	pantothenate metabolic process	biological_process	0.32475	1	4	634	49	13972	comp13876_c0,comp7383_c0,comp59908_c0,comp18501_c2
GO:0015940	pantothenate biosynthetic process	biological_process	0.32475	1	4	634	49	13972	comp13876_c0,comp7383_c0,comp59908_c0,comp18501_c2
GO:0001666	response to hypoxia	biological_process	0.32538	1	1	634	10	13972	comp18156_c0
GO:0036293	response to decreased oxygen levels	biological_process	0.32538	1	1	634	10	13972	comp18156_c0
GO:0070482	response to oxygen levels	biological_process	0.32538	1	1	634	10	13972	comp18156_c0
GO:0044036	cell wall macromolecule metabolic process	biological_process	0.32562	1	5	634	64	13972	comp17306_c0,comp15156_c0,comp7369_c0,comp17672_c0,comp15485_c0
GO:0004550	nucleoside diphosphate kinase activity	molecular_function	0.32567	1	1	634	8	13972	comp18920_c0
GO:0006165	nucleoside diphosphate phosphorylation	biological_process	0.32567	1	1	634	8	13972	comp18920_c0
GO:0006183	GTP biosynthetic process	biological_process	0.32567	1	1	634	8	13972	comp18920_c0
GO:0006241	CTP biosynthetic process	biological_process	0.32567	1	1	634	8	13972	comp18920_c0
GO:0046036	CTP metabolic process	biological_process	0.32567	1	1	634	8	13972	comp18920_c0
GO:0051085	chaperone mediated protein folding requiring cofactor	biological_process	0.32659	1	1	634	4	13972	comp19572_c0
GO:0061077	chaperone-mediated protein folding	biological_process	0.32659	1	1	634	4	13972	comp19572_c0
GO:0005217	intracellular ligand-gated ion channel activity	molecular_function	0.32695	1	1	634	10	13972	comp10875_c0
GO:0005218	intracellular ligand-gated calcium channel activity	molecular_function	0.32695	1	1	634	10	13972	comp10875_c0
GO:0005219	ryanodine-sensitive calcium-release channel activity	molecular_function	0.32695	1	1	634	10	13972	comp10875_c0
GO:0015278	calcium-release channel activity	molecular_function	0.32695	1	1	634	10	13972	comp10875_c0
GO:0046131	pyrimidine ribonucleoside metabolic process	biological_process	0.32785	1	2	634	18	13972	comp18920_c0,comp7253_c0
GO:0032787	monocarboxylic acid metabolic process	biological_process	0.32804	1	21	634	358	13972	comp17921_c0,comp7161_c0,comp15504_c0,comp17783_c0,comp16568_c0,comp8967_c0,comp21485_c0,comp13876_c0,comp18098_c1,comp7695_c0,comp16678_c0,comp10437_c0,comp18722_c0,comp17812_c1,comp16260_c1,comp17857_c0,comp7446_c1,comp7383_c0,comp7441_c0,comp18501_c2,comp15096_c2
GO:0009636	response to toxin	biological_process	0.32847	1	2	634	27	13972	comp17124_c1,comp17176_c0
GO:0005083	small GTPase regulator activity	molecular_function	0.32859	1	4	634	57	13972	comp14328_c0,comp15378_c0,comp11739_c0,comp40764_c0
GO:0030312	external encapsulating structure	cellular_component	0.32885	1	18	634	300	13972	comp7503_c0,comp15273_c0,comp11355_c0,comp18075_c0,comp15157_c0,comp6190_c0,comp119361_c0,comp18097_c0,comp15178_c0,comp15157_c1,comp14663_c1,comp6875_c0,comp19092_c0,comp18167_c0,comp15093_c0,comp14996_c0,comp64521_c0,comp15574_c0
GO:1900542	regulation of purine nucleotide metabolic process	biological_process	0.32962	1	4	634	62	13972	comp14328_c0,comp15378_c0,comp11739_c0,comp40764_c0
GO:0008361	regulation of cell size	biological_process	0.32982	1	1	634	5	13972	comp13854_c0
GO:0031304	intrinsic to mitochondrial inner membrane	cellular_component	0.3309	1	1	634	9	13972	comp6305_c0
GO:0031305	integral to mitochondrial inner membrane	cellular_component	0.3309	1	1	634	9	13972	comp6305_c0
GO:0000015	phosphopyruvate hydratase complex	cellular_component	0.33224	1	1	634	7	13972	comp18461_c0
GO:0004634	phosphopyruvate hydratase activity	molecular_function	0.33224	1	1	634	7	13972	comp18461_c0
GO:0042548	regulation of photosynthesis, light reaction	biological_process	0.33266	1	1	634	10	13972	comp18862_c0
GO:0009528	plastid inner membrane	cellular_component	0.33436	1	1	634	6	13972	comp7502_c0
GO:0048444	floral organ morphogenesis	biological_process	0.3345	1	1	634	8	13972	comp15526_c1
GO:0048449	floral organ formation	biological_process	0.3345	1	1	634	8	13972	comp15526_c1
GO:0043523	regulation of neuron apoptotic process	biological_process	0.33486	1	1	634	7	13972	comp17903_c0
GO:0051402	neuron apoptotic process	biological_process	0.33486	1	1	634	7	13972	comp17903_c0
GO:0070997	neuron death	biological_process	0.33486	1	1	634	7	13972	comp17903_c0
GO:1901214	regulation of neuron death	biological_process	0.33486	1	1	634	7	13972	comp17903_c0
GO:0016138	glycoside biosynthetic process	biological_process	0.33552	1	4	634	45	13972	comp8077_c0,comp12513_c0,comp18813_c2,comp7206_c0
GO:0030141	secretory granule	cellular_component	0.33556	1	1	634	9	13972	comp18156_c0
GO:0009279	cell outer membrane	cellular_component	0.33583	1	1	634	7	13972	comp15093_c0
GO:0006220	pyrimidine nucleotide metabolic process	biological_process	0.33633	1	3	634	34	13972	comp18920_c0,comp7253_c0,comp21183_c0
GO:0006544	glycine metabolic process	biological_process	0.33642	1	6	634	96	13972	comp10437_c0,comp7502_c0,comp17174_c0,comp13854_c0,comp7695_c0,comp18988_c0
GO:0055069	zinc ion homeostasis	biological_process	0.33642	1	1	634	6	13972	comp12452_c0
GO:0008173	RNA methyltransferase activity	molecular_function	0.33687	1	4	634	59	13972	comp259713_c0,comp7309_c0,comp16447_c2,comp17569_c0
GO:0006355	regulation of transcription, DNA-dependent	biological_process	0.33735	1	66	634	1257	13972	comp105673_c0,comp16203_c0,comp7097_c0,comp17416_c0,comp104480_c0,comp9683_c0,comp7277_c0,comp67275_c0,comp18437_c1,comp6565_c0,comp7340_c0,comp19883_c0,comp16846_c0,comp18988_c0,comp14862_c0,comp17988_c0,comp10990_c0,comp17062_c0,comp18461_c0,comp27254_c0,comp14899_c0,comp17391_c0,comp93507_c0,comp13153_c1,comp12495_c0,comp17366_c0,comp18747_c0,comp15892_c0,comp8201_c0,comp17921_c0,comp16742_c0,…
GO:0005578	proteinaceous extracellular matrix	cellular_component	0.33899	1	4	634	69	13972	comp12822_c0,comp7178_c0,comp7792_c0,comp18988_c0
GO:0009058	biosynthetic process	biological_process	0.33932	1	220	634	4357	13972	comp18920_c0,comp6444_c0,comp12250_c0,comp16203_c0,comp7097_c0,comp28215_c0,comp7661_c0,comp18238_c0,comp7206_c0,comp19180_c0,comp13258_c1,comp12706_c1,comp104480_c0,comp11355_c0,comp11086_c0,comp7277_c0,comp7811_c1,comp12698_c0,comp18470_c2,comp14827_c0,comp19092_c0,comp12681_c1,comp18722_c0,comp6565_c0,comp18034_c0,comp12213_c0,comp17812_c1,comp16260_c1,comp7309_c0,comp7242_c0,comp19883_c0,comp…
GO:2001141	regulation of RNA biosynthetic process	biological_process	0.33939	1	66	634	1258	13972	comp105673_c0,comp16203_c0,comp7097_c0,comp17416_c0,comp104480_c0,comp9683_c0,comp7277_c0,comp67275_c0,comp18437_c1,comp6565_c0,comp7340_c0,comp19883_c0,comp16846_c0,comp18988_c0,comp14862_c0,comp17988_c0,comp10990_c0,comp17062_c0,comp18461_c0,comp27254_c0,comp14899_c0,comp17391_c0,comp93507_c0,comp13153_c1,comp12495_c0,comp17366_c0,comp18747_c0,comp15892_c0,comp8201_c0,comp17921_c0,comp16742_c0,…
GO:0019008	molybdopterin synthase complex	cellular_component	0.33973	1	1	634	5	13972	comp16637_c0
GO:0006750	glutathione biosynthetic process	biological_process	0.33979	1	1	634	8	13972	comp17903_c0
GO:0044272	sulfur compound biosynthetic process	biological_process	0.34053	1	6	634	84	13972	comp18722_c0,comp13854_c0,comp17812_c1,comp17921_c0,comp14929_c0,comp17903_c0
GO:0004091	carboxylesterase activity	molecular_function	0.34117	1	1	634	5	13972	comp12417_c0
GO:0046416	D-amino acid metabolic process	biological_process	0.34157	1	2	634	17	13972	comp17306_c0,comp7369_c0
GO:0016635	oxidoreductase activity, acting on the CH-CH group of donors, quinone or related compound as acceptor	molecular_function	0.34244	1	1	634	5	13972	comp7253_c0
GO:0051289	protein homotetramerization	biological_process	0.34246	1	1	634	5	13972	comp15093_c0
GO:0006535	cysteine biosynthetic process from serine	biological_process	0.34255	1	1	634	8	13972	comp14929_c0
GO:0006103	2-oxoglutarate metabolic process	biological_process	0.34267	1	1	634	7	13972	comp17944_c1
GO:0051099	positive regulation of binding	biological_process	0.34387	1	1	634	7	13972	comp12974_c0
GO:0033613	activating transcription factor binding	molecular_function	0.34393	1	1	634	6	13972	comp12974_c0
GO:0072507	divalent inorganic cation homeostasis	biological_process	0.34459	1	2	634	25	13972	comp12452_c0,comp10875_c0
GO:0001932	regulation of protein phosphorylation	biological_process	0.34503	1	5	634	76	13972	comp11098_c0,comp7298_c0,comp17416_c0,comp12974_c0,comp7301_c0
GO:0016485	protein processing	biological_process	0.34514	1	3	634	41	13972	comp18156_c0,comp13137_c0,comp22174_c0
GO:0035725	sodium ion transmembrane transport	biological_process	0.34534	1	1	634	10	13972	comp17857_c0
GO:0009081	branched-chain amino acid metabolic process	biological_process	0.3454	1	8	634	130	13972	comp16568_c0,comp17356_c0,comp10437_c0,comp18892_c0,comp21485_c0,comp7383_c0,comp13876_c0,comp18501_c2
GO:0006108	malate metabolic process	biological_process	0.34578	1	1	634	9	13972	comp15628_c0
GO:0009438	methylglyoxal metabolic process	biological_process	0.34578	1	1	634	8	13972	comp7441_c0
GO:0051596	methylglyoxal catabolic process	biological_process	0.34578	1	1	634	8	13972	comp7441_c0
GO:0051252	regulation of RNA metabolic process	biological_process	0.34654	1	70	634	1328	13972	comp105673_c0,comp16203_c0,comp7097_c0,comp17416_c0,comp104480_c0,comp9683_c0,comp7277_c0,comp67275_c0,comp18437_c1,comp6565_c0,comp7340_c0,comp13854_c0,comp19883_c0,comp16846_c0,comp7124_c0,comp18988_c0,comp14862_c0,comp17988_c0,comp10990_c0,comp17062_c0,comp18461_c0,comp27254_c0,comp14899_c0,comp17391_c0,comp93507_c0,comp13153_c1,comp12495_c0,comp18982_c0,comp17366_c0,comp18747_c0,comp15892_c0,…
GO:0008318	protein prenyltransferase activity	molecular_function	0.34676	1	1	634	11	13972	comp230559_c0
GO:0018342	protein prenylation	biological_process	0.34676	1	1	634	11	13972	comp230559_c0
GO:0097354	prenylation	biological_process	0.34676	1	1	634	11	13972	comp230559_c0
GO:0006568	tryptophan metabolic process	biological_process	0.34841	1	9	634	144	13972	comp18461_c0,comp10437_c0,comp17944_c1,comp7309_c0,comp21485_c0,comp15536_c0,comp13876_c0,comp17944_c0,comp88584_c0
GO:0006586	indolalkylamine metabolic process	biological_process	0.34841	1	9	634	144	13972	comp18461_c0,comp10437_c0,comp17944_c1,comp7309_c0,comp21485_c0,comp15536_c0,comp13876_c0,comp17944_c0,comp88584_c0
GO:0009705	plant-type vacuole membrane	cellular_component	0.34841	1	1	634	4	13972	comp12452_c0
GO:0001676	long-chain fatty acid metabolic process	biological_process	0.3485	1	1	634	9	13972	comp18098_c1
GO:0031669	cellular response to nutrient levels	biological_process	0.34888	1	3	634	35	13972	comp12452_c0,comp7272_c0,comp12704_c0
GO:0031977	thylakoid lumen	cellular_component	0.34997	1	1	634	8	13972	comp17783_c0
GO:0016999	antibiotic metabolic process	biological_process	0.35059	1	3	634	35	13972	comp8077_c0,comp18813_c2,comp7206_c0
GO:0017000	antibiotic biosynthetic process	biological_process	0.35059	1	3	634	35	13972	comp8077_c0,comp18813_c2,comp7206_c0
GO:0006541	glutamine metabolic process	biological_process	0.35114	1	2	634	20	13972	comp15156_c0,comp15485_c0
GO:0009099	valine biosynthetic process	biological_process	0.35247	1	3	634	34	13972	comp13876_c0,comp7383_c0,comp18501_c2
GO:0003896	DNA primase activity	molecular_function	0.35285	1	2	634	27	13972	comp19800_c0,comp15972_c0
GO:0072358	cardiovascular system development	biological_process	0.35286	1	2	634	22	13972	comp18156_c0,comp12974_c0
GO:0072359	circulatory system development	biological_process	0.35286	1	2	634	22	13972	comp18156_c0,comp12974_c0
GO:0009753	response to jasmonic acid stimulus	biological_process	0.35456	1	1	634	8	13972	comp7661_c0
GO:0043648	dicarboxylic acid metabolic process	biological_process	0.35461	1	9	634	156	13972	comp15628_c0,comp17944_c1,comp18865_c0,comp15850_c0,comp18813_c2,comp13712_c0,comp17944_c0,comp28211_c0,comp12698_c0
GO:0006397	mRNA processing	biological_process	0.35499	1	11	634	185	13972	comp17822_c0,comp5573_c0,comp17228_c0,comp15464_c0,comp28631_c0,comp5343_c0,comp17808_c0,comp16574_c0,comp6601_c0,comp7298_c0,comp17569_c0
GO:0019321	pentose metabolic process	biological_process	0.35509	1	1	634	7	13972	comp9522_c0
GO:0097367	carbohydrate derivative binding	molecular_function	0.35518	1	2	634	26	13972	comp12706_c1,comp11355_c0
GO:0009069	serine family amino acid metabolic process	biological_process	0.35694	1	14	634	255	13972	comp7502_c0,comp20435_c0,comp52063_c0,comp7695_c0,comp10437_c0,comp17944_c1,comp17174_c0,comp17812_c1,comp13854_c0,comp14929_c0,comp7441_c0,comp7383_c0,comp18988_c0,comp17944_c0
GO:0006531	aspartate metabolic process	biological_process	0.35719	1	3	634	40	13972	comp17944_c1,comp17944_c0,comp12698_c0
GO:0006771	riboflavin metabolic process	biological_process	0.35841	1	2	634	29	13972	comp14191_c0,comp20505_c0
GO:0042726	flavin-containing compound metabolic process	biological_process	0.35841	1	2	634	29	13972	comp14191_c0,comp20505_c0
GO:0050790	regulation of catalytic activity	biological_process	0.35989	1	10	634	179	13972	comp11739_c0,comp11098_c0,comp17416_c0,comp14328_c0,comp15378_c0,comp16260_c1,comp40764_c0,comp19022_c0,comp7298_c0,comp7301_c0
GO:0006575	cellular modified amino acid metabolic process	biological_process	0.36004	1	12	634	211	13972	comp7695_c0,comp17903_c0,comp13163_c0,comp13712_c0,comp59908_c0,comp7309_c0,comp16447_c2,comp13876_c0,comp7383_c0,comp15536_c0,comp18501_c2,comp15096_c2
GO:0050801	ion homeostasis	biological_process	0.36021	1	6	634	96	13972	comp12139_c0,comp17258_c0,comp12495_c0,comp12452_c0,comp7503_c0,comp10875_c0
GO:0004779	sulfate adenylyltransferase activity	molecular_function	0.36033	1	1	634	9	13972	comp12704_c0
GO:0004781	sulfate adenylyltransferase (ATP) activity	molecular_function	0.36033	1	1	634	9	13972	comp12704_c0
GO:0004867	serine-type endopeptidase inhibitor activity	molecular_function	0.3614	1	3	634	41	13972	comp15602_c3,comp7009_c0,comp16514_c0
GO:0006664	glycolipid metabolic process	biological_process	0.36424	1	5	634	75	13972	comp12706_c1,comp15174_c0,comp8300_c0,comp18160_c1,comp16853_c0
GO:0031988	membrane-bounded vesicle	cellular_component	0.36553	1	7	634	120	13972	comp18156_c0,comp16969_c0,comp55275_c0,comp18418_c1,comp17172_c3,comp16394_c0,comp14937_c0
GO:0006396	RNA processing	biological_process	0.36619	1	27	634	478	13972	comp259713_c0,comp17822_c0,comp14951_c1,comp5573_c0,comp15401_c0,comp28742_c0,comp28631_c0,comp17808_c0,comp19429_c0,comp17783_c0,comp16574_c0,comp7298_c0,comp21485_c0,comp19192_c0,comp15526_c1,comp11984_c0,comp17228_c0,comp15464_c0,comp5343_c0,comp10437_c0,comp13854_c0,comp16260_c1,comp6601_c0,comp7309_c0,comp7446_c1,comp16447_c2,comp17569_c0
GO:0055086	nucleobase-containing small molecule metabolic process	biological_process	0.36656	1	50	634	913	13972	comp18920_c0,comp18608_c0,comp11739_c0,comp17812_c0,comp16006_c0,comp7206_c0,comp17783_c0,comp19180_c0,comp12526_c0,comp11355_c0,comp13144_c0,comp12704_c0,comp114274_c0,comp17306_c0,comp15093_c1,comp14827_c0,comp59908_c0,comp11960_c0,comp15093_c0,comp14328_c0,comp7456_c0,comp17812_c1,comp16260_c1,comp7309_c0,comp7242_c0,comp7383_c0,comp7253_c0,comp18501_c2,comp18858_c0,comp8077_c0,comp15242_c0,co…
GO:0008168	methyltransferase activity	molecular_function	0.36737	1	15	634	264	13972	comp259713_c0,comp6933_c0,comp16969_c0,comp51231_c0,comp13712_c0,comp18676_c0,comp7428_c0,comp18722_c0,comp13854_c0,comp17614_c0,comp7309_c0,comp16447_c2,comp17569_c0,comp17389_c0,comp18771_c1
GO:0004857	enzyme inhibitor activity	molecular_function	0.36767	1	7	634	123	13972	comp15602_c3,comp7009_c0,comp20906_c0,comp12526_c0,comp16514_c0,comp7301_c0,comp6813_c0
GO:0015936	coenzyme A metabolic process	biological_process	0.36892	1	1	634	12	13972	comp59908_c0
GO:0035108	limb morphogenesis	biological_process	0.36901	1	1	634	5	13972	comp18156_c0
GO:0006479	protein methylation	biological_process	0.37092	1	5	634	78	13972	comp6933_c0,comp16969_c0,comp7309_c0,comp16447_c2,comp15526_c1
GO:0008213	protein alkylation	biological_process	0.37092	1	5	634	78	13972	comp6933_c0,comp16969_c0,comp7309_c0,comp16447_c2,comp15526_c1
GO:0004372	glycine hydroxymethyltransferase activity	molecular_function	0.37109	1	1	634	8	13972	comp7695_c0
GO:0001539	ciliary or flagellar motility	biological_process	0.37144	1	1	634	12	13972	comp16184_c1
GO:0006805	xenobiotic metabolic process	biological_process	0.37153	1	2	634	32	13972	comp14191_c0,comp20505_c0
GO:0071466	cellular response to xenobiotic stimulus	biological_process	0.37153	1	2	634	32	13972	comp14191_c0,comp20505_c0
GO:0031324	negative regulation of cellular metabolic process	biological_process	0.37255	1	8	634	135	13972	comp12526_c0,comp63691_c0,comp18813_c2,comp14457_c0,comp12974_c0,comp16846_c0,comp15972_c0,comp15093_c0
GO:0006816	calcium ion transport	biological_process	0.37274	1	2	634	29	13972	comp17812_c1,comp10875_c0
GO:0009617	response to bacterium	biological_process	0.37295	1	6	634	95	13972	comp43920_c0,comp16342_c0,comp7695_c0,comp19110_c0,comp7253_c0,comp201928_c0
GO:0031012	extracellular matrix	cellular_component	0.37311	1	5	634	84	13972	comp12822_c0,comp7178_c0,comp17309_c0,comp7792_c0,comp18988_c0
GO:0051537	2 iron, 2 sulfur cluster binding	molecular_function	0.37437	1	4	634	58	13972	comp16342_c0,comp12650_c0,comp15195_c0,comp25984_c0
GO:0030599	pectinesterase activity	molecular_function	0.37503	1	1	634	10	13972	comp20906_c0
GO:0065009	regulation of molecular function	biological_process	0.37553	1	11	634	200	13972	comp11739_c0,comp11098_c0,comp17416_c0,comp12974_c0,comp14328_c0,comp15378_c0,comp40764_c0,comp16260_c1,comp19022_c0,comp7298_c0,comp7301_c0
GO:0006915	apoptotic process	biological_process	0.37601	1	6	634	100	13972	comp18156_c0,comp11914_c0,comp17903_c0,comp19022_c0,comp12974_c0,comp25984_c0
GO:0042592	homeostatic process	biological_process	0.37711	1	13	634	222	13972	comp12139_c0,comp17258_c0,comp12495_c0,comp13712_c0,comp7503_c0,comp11768_c0,comp10875_c0,comp10437_c0,comp19252_c0,comp16260_c1,comp16260_c0,comp14892_c0,comp12452_c0
GO:0019482	beta-alanine metabolic process	biological_process	0.37794	1	1	634	10	13972	comp16568_c0
GO:0051336	regulation of hydrolase activity	biological_process	0.37917	1	5	634	88	13972	comp14328_c0,comp15378_c0,comp11739_c0,comp40764_c0,comp19022_c0
GO:0006551	leucine metabolic process	biological_process	0.37939	1	7	634	110	13972	comp10437_c0,comp16568_c0,comp18892_c0,comp21485_c0,comp13876_c0,comp7383_c0,comp18501_c2
GO:0030077	plasma membrane light-harvesting complex	cellular_component	0.38074	1	1	634	10	13972	comp17751_c0
GO:0042716	plasma membrane-derived chromatophore	cellular_component	0.38074	1	1	634	10	13972	comp17751_c0
GO:0002437	inflammatory response to antigenic stimulus	biological_process	0.38349	1	1	634	7	13972	comp111895_c0
GO:0002438	acute inflammatory response to antigenic stimulus	biological_process	0.38349	1	1	634	7	13972	comp111895_c0
GO:0002524	hypersensitivity	biological_process	0.38349	1	1	634	7	13972	comp111895_c0
GO:0016068	type I hypersensitivity	biological_process	0.38349	1	1	634	7	13972	comp111895_c0
GO:0042325	regulation of phosphorylation	biological_process	0.38408	1	5	634	82	13972	comp11098_c0,comp7298_c0,comp17416_c0,comp12974_c0,comp7301_c0
GO:0042493	response to drug	biological_process	0.38438	1	3	634	41	13972	comp19239_c0,comp17258_c0,comp15093_c0
GO:0043066	negative regulation of apoptotic process	biological_process	0.38498	1	3	634	45	13972	comp11914_c0,comp17903_c0,comp12974_c0
GO:0009410	response to xenobiotic stimulus	biological_process	0.385	1	2	634	33	13972	comp14191_c0,comp20505_c0
GO:0009581	detection of external stimulus	biological_process	0.38509	1	1	634	8	13972	comp19277_c0
GO:0009642	response to light intensity	biological_process	0.38512	1	1	634	10	13972	comp18654_c0
GO:0005262	calcium channel activity	molecular_function	0.38662	1	1	634	13	13972	comp10875_c0
GO:0046487	glyoxylate metabolic process	biological_process	0.38674	1	4	634	59	13972	comp16678_c0,comp7441_c0,comp7161_c0,comp15096_c2
GO:0006366	transcription from RNA polymerase II promoter	biological_process	0.38686	1	19	634	342	13972	comp12250_c0,comp8201_c0,comp16203_c0,comp7097_c0,comp17416_c0,comp28742_c0,comp27254_c0,comp21147_c0,comp17391_c0,comp9683_c0,comp12452_c0,comp67275_c0,comp17903_c0,comp11917_c0,comp15972_c0,comp11978_c0,comp15582_c0,comp19883_c0,comp15536_c0
GO:0043093	cytokinesis by binary fission	biological_process	0.38699	1	1	634	11	13972	comp15544_c1
GO:0010224	response to UV-B	biological_process	0.38736	1	1	634	9	13972	comp7661_c0
GO:0006650	glycerophospholipid metabolic process	biological_process	0.38789	1	5	634	69	13972	comp8967_c0,comp8300_c0,comp15093_c1,comp16721_c2,comp12698_c0
GO:0016741	transferase activity, transferring one-carbon groups	molecular_function	0.38945	1	16	634	281	13972	comp259713_c0,comp6933_c0,comp16969_c0,comp7695_c0,comp51231_c0,comp13712_c0,comp18676_c0,comp7428_c0,comp18722_c0,comp13854_c0,comp17614_c0,comp7309_c0,comp16447_c2,comp17569_c0,comp17389_c0,comp18771_c1
GO:0001525	angiogenesis	biological_process	0.38972	1	1	634	7	13972	comp12974_c0
GO:0005201	extracellular matrix structural constituent	molecular_function	0.39019	1	1	634	11	13972	comp7792_c0
GO:0005375	copper ion transmembrane transporter activity	molecular_function	0.3906	1	1	634	10	13972	comp16847_c0
GO:0018196	peptidyl-asparagine modification	biological_process	0.39105	1	1	634	13	13972	comp55275_c0
GO:0018279	protein N-linked glycosylation via asparagine	biological_process	0.39105	1	1	634	13	13972	comp55275_c0
GO:0006526	arginine biosynthetic process	biological_process	0.39121	1	1	634	11	13972	comp104338_c0
GO:0009097	isoleucine biosynthetic process	biological_process	0.39164	1	3	634	39	13972	comp13876_c0,comp7383_c0,comp18501_c2
GO:0033554	cellular response to stress	biological_process	0.39226	1	22	634	377	13972	comp137593_c0,comp13003_c0,comp12337_c0,comp133862_c0,comp16260_c0,comp12452_c0,comp16489_c0,comp12704_c0,comp11439_c0,comp105316_c0,comp6071_c0,comp7695_c0,comp15972_c0,comp14145_c0,comp18437_c1,comp10437_c0,comp13854_c0,comp17812_c1,comp16408_c0,comp16260_c1,comp15630_c0,comp7272_c0
GO:0006338	chromatin remodeling	biological_process	0.39266	1	2	634	31	13972	comp13153_c1,comp18483_c1
GO:0019042	viral latency	biological_process	0.39269	1	1	634	7	13972	comp16401_c0
GO:0016064	immunoglobulin mediated immune response	biological_process	0.39342	1	1	634	8	13972	comp111895_c0
GO:0046185	aldehyde catabolic process	biological_process	0.3938	1	1	634	11	13972	comp7441_c0
GO:0016300	tRNA (uracil) methyltransferase activity	molecular_function	0.39472	1	1	634	10	13972	comp16447_c2
GO:0006228	UTP biosynthetic process	biological_process	0.3954	1	1	634	9	13972	comp18920_c0
GO:0009208	pyrimidine ribonucleoside triphosphate metabolic process	biological_process	0.3954	1	1	634	9	13972	comp18920_c0
GO:0009209	pyrimidine ribonucleoside triphosphate biosynthetic process	biological_process	0.3954	1	1	634	9	13972	comp18920_c0
GO:0046051	UTP metabolic process	biological_process	0.3954	1	1	634	9	13972	comp18920_c0
GO:0043393	regulation of protein binding	biological_process	0.39548	1	1	634	8	13972	comp12974_c0
GO:0006353	DNA-dependent transcription, termination	biological_process	0.39702	1	1	634	13	13972	comp12495_c0
GO:0003964	RNA-directed DNA polymerase activity	molecular_function	0.39735	1	3	634	38	13972	comp18676_c0,comp18771_c1,comp17389_c0
GO:0044282	small molecule catabolic process	biological_process	0.39826	1	9	634	170	13972	comp7695_c0,comp7503_c0,comp10437_c0,comp16568_c0,comp13854_c0,comp21485_c0,comp10878_c0,comp15536_c0,comp13876_c0
GO:0044712	single-organism catabolic process	biological_process	0.39826	1	9	634	170	13972	comp7695_c0,comp7503_c0,comp10437_c0,comp16568_c0,comp13854_c0,comp21485_c0,comp10878_c0,comp15536_c0,comp13876_c0
GO:0040029	regulation of gene expression, epigenetic	biological_process	0.39828	1	5	634	69	13972	comp11355_c0,comp18676_c0,comp18771_c1,comp17389_c0,comp15526_c1
GO:0010565	regulation of cellular ketone metabolic process	biological_process	0.39905	1	1	634	10	13972	comp15093_c0
GO:0019184	nonribosomal peptide biosynthetic process	biological_process	0.40035	1	1	634	11	13972	comp17903_c0
GO:0006643	membrane lipid metabolic process	biological_process	0.40068	1	5	634	79	13972	comp12706_c1,comp15174_c0,comp8300_c0,comp18160_c1,comp16853_c0
GO:0006558	L-phenylalanine metabolic process	biological_process	0.40073	1	5	634	86	13972	comp17944_c1,comp7309_c0,comp17944_c0,comp18461_c0,comp88584_c0
GO:0016607	nuclear speck	cellular_component	0.40117	1	1	634	12	13972	comp19883_c0
GO:0009523	photosystem II	cellular_component	0.4025	1	8	634	136	13972	comp12475_c1,comp12844_c0,comp18055_c0,comp12302_c0,comp19252_c0,comp18862_c0,comp13023_c0,comp12528_c1
GO:0009902	chloroplast relocation	biological_process	0.40285	1	1	634	7	13972	comp7446_c1
GO:0051644	plastid localization	biological_process	0.40285	1	1	634	7	13972	comp7446_c1
GO:0051667	establishment of plastid localization	biological_process	0.40285	1	1	634	7	13972	comp7446_c1
GO:0009295	nucleoid	cellular_component	0.40329	1	1	634	9	13972	comp11899_c0
GO:0033009	nucleomorph	cellular_component	0.40384	1	2	634	20	13972	comp7340_c0,comp19572_c0
GO:0040035	hermaphrodite genitalia development	biological_process	0.40444	1	1	634	10	13972	comp18461_c0
GO:0017144	drug metabolic process	biological_process	0.40468	1	3	634	37	13972	comp8077_c0,comp18813_c2,comp7206_c0
GO:0007507	heart development	biological_process	0.40473	1	1	634	10	13972	comp18156_c0
GO:0005769	early endosome	cellular_component	0.40592	1	1	634	8	13972	comp18156_c0
GO:0043583	ear development	biological_process	0.40594	1	1	634	9	13972	comp18156_c0
GO:1901137	carbohydrate derivative biosynthetic process	biological_process	0.40629	1	29	634	481	13972	comp18920_c0,comp18858_c0,comp8077_c0,comp15242_c0,comp7369_c0,comp8300_c0,comp7503_c0,comp18238_c0,comp7206_c0,comp12706_c1,comp55275_c0,comp17915_c0,comp18813_c2,comp12452_c0,comp18160_c1,comp15485_c0,comp16853_c0,comp16847_c0,comp17306_c0,comp13208_c0,comp59908_c0,comp18034_c0,comp15156_c0,comp7936_c0,comp15174_c0,comp13023_c0,comp12513_c0,comp7253_c0,comp18200_c1
GO:0016879	ligase activity, forming carbon-nitrogen bonds	molecular_function	0.4076	1	13	634	226	13972	comp87418_c0,comp14499_c0,comp17306_c0,comp7369_c0,comp17903_c0,comp19429_c0,comp13831_c0,comp15156_c0,comp18418_c1,comp7253_c0,comp15485_c0,comp12698_c0,comp14515_c0
GO:0009148	pyrimidine nucleoside triphosphate biosynthetic process	biological_process	0.40884	1	1	634	10	13972	comp18920_c0
GO:0004057	arginyltransferase activity	molecular_function	0.41063	1	1	634	9	13972	comp14328_c0
GO:0016598	protein arginylation	biological_process	0.41063	1	1	634	9	13972	comp14328_c0
GO:0070569	uridylyltransferase activity	molecular_function	0.41181	1	1	634	7	13972	comp18608_c0
GO:0042401	cellular biogenic amine biosynthetic process	biological_process	0.4134	1	5	634	82	13972	comp17944_c1,comp7309_c0,comp17944_c0,comp18461_c0,comp88584_c0
GO:0016615	malate dehydrogenase activity	molecular_function	0.41345	1	1	634	12	13972	comp15628_c0
GO:0006213	pyrimidine nucleoside metabolic process	biological_process	0.41422	1	2	634	23	13972	comp18920_c0,comp7253_c0
GO:0071855	neuropeptide receptor binding	molecular_function	0.41439	1	1	634	8	13972	comp16129_c0
GO:0031050	dsRNA fragmentation	biological_process	0.41483	1	1	634	9	13972	comp15526_c1
GO:0043331	response to dsRNA	biological_process	0.41483	1	1	634	9	13972	comp15526_c1
GO:0070918	production of small RNA involved in gene silencing by RNA	biological_process	0.41483	1	1	634	9	13972	comp15526_c1
GO:0071359	cellular response to dsRNA	biological_process	0.41483	1	1	634	9	13972	comp15526_c1
GO:0016020	membrane	cellular_component	0.41509	1	189	634	3723	13972	comp18347_c3,comp6836_c0,comp17953_c2,comp16203_c0,comp7661_c0,comp18238_c0,comp12706_c1,comp7123_c0,comp21618_c0,comp8078_c0,comp11086_c0,comp8230_c0,comp12698_c0,comp95805_c0,comp12844_c0,comp14827_c0,comp19092_c0,comp16394_c0,comp17812_c1,comp12213_c0,comp12252_c0,comp24514_c1,comp17792_c0,comp19523_c0,comp17068_c1,comp18461_c0,comp15628_c0,comp19252_c0,comp18427_c0,comp17061_c0,comp18175_c1,c…
GO:0000917	barrier septum assembly	biological_process	0.41518	1	1	634	13	13972	comp15544_c1
GO:0005199	structural constituent of cell wall	molecular_function	0.41538	1	2	634	34	13972	comp64521_c0,comp15574_c0
GO:0019901	protein kinase binding	molecular_function	0.41631	1	3	634	53	13972	comp11098_c0,comp7298_c0,comp17416_c0
GO:0009842	cyanelle	cellular_component	0.4173	1	1	634	10	13972	comp16737_c0
GO:0043094	cellular metabolic compound salvage	biological_process	0.41781	1	2	634	24	13972	comp7695_c0,comp12704_c0
GO:0009892	negative regulation of metabolic process	biological_process	0.41838	1	9	634	160	13972	comp12526_c0,comp63691_c0,comp18813_c2,comp14457_c0,comp12974_c0,comp16846_c0,comp15972_c0,comp15093_c0,comp15526_c1
GO:0051701	interaction with host	biological_process	0.41863	1	9	634	163	13972	comp26160_c0,comp10599_c0,comp5678_c0,comp19611_c0,comp11914_c0,comp18862_c0,comp13036_c0,comp6883_c0,comp16401_c0
GO:0009968	negative regulation of signal transduction	biological_process	0.41871	1	3	634	48	13972	comp14191_c0,comp20048_c0,comp15093_c0
GO:0009085	lysine biosynthetic process	biological_process	0.41914	1	3	634	41	13972	comp18865_c0,comp15850_c0,comp18813_c2
GO:0015035	protein disulfide oxidoreductase activity	molecular_function	0.41916	1	3	634	45	13972	comp19252_c0,comp91298_c0,comp16260_c0
GO:0046873	metal ion transmembrane transporter activity	molecular_function	0.41932	1	21	634	421	13972	comp7415_c0,comp72313_c0,comp17792_c0,comp17068_c1,comp15178_c1,comp18461_c0,comp27254_c0,comp14191_c0,comp8230_c0,comp40713_c0,comp16847_c0,comp16569_c0,comp13353_c1,comp6875_c0,comp10875_c0,comp12500_c0,comp7880_c0,comp17857_c0,comp13023_c0,comp12252_c0,comp18560_c2
GO:0051262	protein tetramerization	biological_process	0.41965	1	1	634	7	13972	comp15093_c0
GO:0007033	vacuole organization	biological_process	0.42065	1	1	634	12	13972	comp7272_c0
GO:0004719	protein-L-isoaspartate (D-aspartate) O-methyltransferase activity	molecular_function	0.42257	1	2	634	26	13972	comp7309_c0,comp16447_c2
GO:0006458	'de novo' protein folding	biological_process	0.42313	1	1	634	8	13972	comp19572_c0
GO:0051084	'de novo' posttranslational protein folding	biological_process	0.42313	1	1	634	8	13972	comp19572_c0
GO:0071669	plant-type cell wall organization or biogenesis	biological_process	0.42322	1	3	634	46	13972	comp64521_c0,comp15574_c0,comp17812_c1
GO:0019842	vitamin binding	molecular_function	0.42351	1	8	634	132	13972	comp7502_c0,comp12250_c0,comp7695_c0,comp17944_c1,comp12213_c0,comp17488_c0,comp18936_c0,comp17944_c0
GO:0006071	glycerol metabolic process	biological_process	0.42538	1	1	634	12	13972	comp7503_c0
GO:0019400	alditol metabolic process	biological_process	0.42538	1	1	634	12	13972	comp7503_c0
GO:0032592	integral to mitochondrial membrane	cellular_component	0.42561	1	1	634	12	13972	comp6305_c0
GO:0010605	negative regulation of macromolecule metabolic process	biological_process	0.42646	1	8	634	139	13972	comp63691_c0,comp18813_c2,comp14457_c0,comp12974_c0,comp16846_c0,comp15972_c0,comp15093_c0,comp15526_c1
GO:0042181	ketone biosynthetic process	biological_process	0.42656	1	5	634	79	13972	comp41045_c0,comp8077_c0,comp18813_c2,comp7627_c0,comp7206_c0
GO:0031167	rRNA methylation	biological_process	0.42664	1	1	634	10	13972	comp7309_c0
GO:0051707	response to other organism	biological_process	0.4277	1	10	634	174	13972	comp43920_c0,comp15157_c1,comp12139_c0,comp7695_c0,comp19110_c0,comp16737_c0,comp201928_c0,comp16342_c0,comp7253_c0,comp15157_c0
GO:0033646	host intracellular part	cellular_component	0.42787	1	11	634	208	13972	comp105673_c0,comp18747_c0,comp12337_c0,comp196683_c0,comp18461_c0,comp62057_c0,comp6565_c0,comp6601_c0,comp21955_c0,comp7383_c0,comp7277_c0
GO:0043656	intracellular region of host	cellular_component	0.42787	1	11	634	208	13972	comp105673_c0,comp18747_c0,comp12337_c0,comp196683_c0,comp18461_c0,comp62057_c0,comp6565_c0,comp6601_c0,comp21955_c0,comp7383_c0,comp7277_c0
GO:0008430	selenium binding	molecular_function	0.42798	1	3	634	52	13972	comp17108_c0,comp8230_c0,comp16742_c0
GO:0019725	cellular homeostasis	biological_process	0.42896	1	10	634	166	13972	comp17258_c0,comp13712_c0,comp11768_c0,comp10875_c0,comp19252_c0,comp10437_c0,comp16260_c1,comp16260_c0,comp14892_c0,comp12452_c0
GO:0030001	metal ion transport	biological_process	0.43023	1	29	634	561	13972	comp7415_c0,comp72313_c0,comp15582_c1,comp17792_c0,comp17068_c1,comp15178_c1,comp18461_c0,comp27254_c0,comp13193_c0,comp14191_c0,comp8230_c0,comp40713_c0,comp16847_c0,comp16569_c0,comp13353_c1,comp12139_c0,comp12495_c0,comp6875_c0,comp7627_c0,comp10875_c0,comp18463_c0,comp17812_c1,comp12500_c0,comp7880_c0,comp17857_c0,comp11914_c0,comp13023_c0,comp18560_c2,comp12252_c0
GO:0016423	tRNA (guanine) methyltransferase activity	molecular_function	0.43058	1	1	634	15	13972	comp16447_c2
GO:0051259	protein oligomerization	biological_process	0.43208	1	2	634	24	13972	comp15165_c0,comp15093_c0
GO:0016799	hydrolase activity, hydrolyzing N-glycosyl compounds	molecular_function	0.43311	1	1	634	12	13972	comp16006_c0
GO:0043069	negative regulation of programmed cell death	biological_process	0.43314	1	3	634	48	13972	comp11914_c0,comp17903_c0,comp12974_c0
GO:0060548	negative regulation of cell death	biological_process	0.43314	1	3	634	48	13972	comp11914_c0,comp17903_c0,comp12974_c0
GO:0007034	vacuolar transport	biological_process	0.43365	1	1	634	15	13972	comp18049_c0
GO:0060173	limb development	biological_process	0.43434	1	1	634	6	13972	comp18156_c0
GO:0006796	phosphate-containing compound metabolic process	biological_process	0.43475	1	84	634	1589	13972	comp18920_c0,comp17416_c0,comp17812_c0,comp7661_c0,comp18238_c0,comp16006_c0,comp7206_c0,comp5290_c0,comp19180_c0,comp12526_c0,comp7298_c0,comp11355_c0,comp11086_c0,comp12698_c0,comp17306_c0,comp19092_c0,comp14328_c0,comp18034_c0,comp17812_c1,comp13025_c0,comp16260_c1,comp18501_c2,comp8077_c0,comp52063_c0,comp18165_c0,comp8300_c0,comp16721_c2,comp7503_c0,comp16637_c0,comp15946_c0,comp16342_c0,com…
GO:0010039	response to iron ion	biological_process	0.43714	1	1	634	9	13972	comp17258_c0
GO:0002097	tRNA wobble base modification	biological_process	0.43731	1	1	634	13	13972	comp16447_c2
GO:0002098	tRNA wobble uridine modification	biological_process	0.43731	1	1	634	13	13972	comp16447_c2
GO:0051238	sequestering of metal ion	biological_process	0.43773	1	1	634	8	13972	comp12452_c0
GO:1901362	organic cyclic compound biosynthetic process	biological_process	0.43881	1	107	634	2119	13972	comp18920_c0,comp105673_c0,comp12250_c0,comp16203_c0,comp7097_c0,comp17416_c0,comp7661_c0,comp7206_c0,comp104480_c0,comp9683_c0,comp7277_c0,comp67275_c0,comp16738_c0,comp13144_c0,comp43568_c0,comp18437_c1,comp6565_c0,comp7340_c0,comp12213_c0,comp16260_c1,comp7309_c0,comp19883_c0,comp16846_c0,comp18988_c0,comp8077_c0,comp14499_c0,comp14862_c0,comp17988_c0,comp10990_c0,comp13712_c0,comp17062_c0,com…
GO:0016050	vesicle organization	biological_process	0.43915	1	1	634	17	13972	comp20187_c0
GO:0019900	kinase binding	molecular_function	0.44049	1	3	634	55	13972	comp11098_c0,comp7298_c0,comp17416_c0
GO:0044421	extracellular region part	cellular_component	0.44123	1	18	634	351	13972	comp105673_c0,comp18747_c0,comp12337_c0,comp196683_c0,comp18461_c0,comp62057_c0,comp16129_c0,comp21955_c0,comp7277_c0,comp7792_c0,comp16401_c0,comp12822_c0,comp17689_c0,comp6565_c0,comp6601_c0,comp7178_c0,comp7383_c0,comp18988_c0
GO:0009723	response to ethylene stimulus	biological_process	0.44132	1	1	634	9	13972	comp17258_c0
GO:0019954	asexual reproduction	biological_process	0.44245	1	1	634	15	13972	comp15544_c1
GO:0030695	GTPase regulator activity	molecular_function	0.44261	1	4	634	76	13972	comp14328_c0,comp15378_c0,comp11739_c0,comp40764_c0
GO:0051604	protein maturation	biological_process	0.44285	1	3	634	46	13972	comp18156_c0,comp13137_c0,comp22174_c0
GO:0010648	negative regulation of cell communication	biological_process	0.4438	1	3	634	49	13972	comp14191_c0,comp20048_c0,comp15093_c0
GO:0023057	negative regulation of signaling	biological_process	0.4438	1	3	634	49	13972	comp14191_c0,comp20048_c0,comp15093_c0
GO:0006576	cellular biogenic amine metabolic process	biological_process	0.44451	1	11	634	191	13972	comp18461_c0,comp10437_c0,comp18941_c0,comp17944_c1,comp19239_c0,comp7309_c0,comp21485_c0,comp15536_c0,comp13876_c0,comp17944_c0,comp88584_c0
GO:0008219	cell death	biological_process	0.44511	1	8	634	144	13972	comp18156_c0,comp11914_c0,comp15892_c0,comp7695_c0,comp17903_c0,comp19022_c0,comp12974_c0,comp25984_c0
GO:0016265	death	biological_process	0.44511	1	8	634	144	13972	comp18156_c0,comp11914_c0,comp15892_c0,comp7695_c0,comp17903_c0,comp19022_c0,comp12974_c0,comp25984_c0
GO:0034061	DNA polymerase activity	molecular_function	0.4459	1	6	634	92	13972	comp7369_c0,comp18239_c0,comp27357_c0,comp18676_c0,comp18771_c1,comp17389_c0
GO:0006825	copper ion transport	biological_process	0.44688	1	1	634	13	13972	comp16847_c0
GO:0048583	regulation of response to stimulus	biological_process	0.44777	1	9	634	179	13972	comp11739_c0,comp20048_c0,comp15093_c0,comp15378_c0,comp18156_c0,comp14328_c0,comp40764_c0,comp14191_c0,comp14478_c0
GO:0030269	tetrahydromethanopterin S-methyltransferase activity	molecular_function	0.44792	1	1	634	16	13972	comp13712_c0
GO:0042086	5-methyl-5,6,7,8-tetrahydromethanopterin-dependent methyltransferase activity	molecular_function	0.44792	1	1	634	16	13972	comp13712_c0
GO:0009744	response to sucrose stimulus	biological_process	0.44827	1	1	634	9	13972	comp7661_c0
GO:0034285	response to disaccharide stimulus	biological_process	0.44827	1	1	634	9	13972	comp7661_c0
GO:0044237	cellular metabolic process	biological_process	0.44847	1	336	634	6875	13972	comp7097_c0,comp13258_c1,comp104480_c0,comp11355_c0,comp11086_c0,comp19434_c0,comp12844_c0,comp15464_c0,comp19092_c0,comp12681_c1,comp14328_c0,comp6565_c0,comp17812_c1,comp16260_c1,comp7242_c0,comp18501_c2,comp8447_c0,comp14499_c0,comp17988_c0,comp52063_c0,comp18165_c0,comp16721_c2,comp17062_c0,comp16637_c0,comp14937_c0,comp17808_c0,comp19429_c0,comp17124_c1,comp19252_c0,comp16568_c0,comp11400_c0…
GO:0046653	tetrahydrofolate metabolic process	biological_process	0.44893	1	1	634	16	13972	comp7695_c0
GO:0046939	nucleotide phosphorylation	biological_process	0.44902	1	1	634	13	13972	comp18920_c0
GO:0006222	UMP biosynthetic process	biological_process	0.44973	1	1	634	7	13972	comp7253_c0
GO:0046049	UMP metabolic process	biological_process	0.44973	1	1	634	7	13972	comp7253_c0
GO:0004386	helicase activity	molecular_function	0.45005	1	19	634	311	13972	comp14951_c1,comp15401_c0,comp17172_c3,comp14899_c0,comp19239_c0,comp20435_c0,comp18903_c0,comp19572_c0,comp92788_c0,comp12495_c0,comp229045_c0,comp15972_c0,comp18437_c1,comp17015_c0,comp18941_c0,comp13032_c1,comp26232_c0,comp16076_c0,comp18654_c0
GO:0006432	phenylalanyl-tRNA aminoacylation	biological_process	0.45037	1	1	634	14	13972	comp18470_c2
GO:0042597	periplasmic space	cellular_component	0.45277	1	2	634	26	13972	comp15273_c0,comp6875_c0
GO:0055080	cation homeostasis	biological_process	0.45298	1	5	634	89	13972	comp17258_c0,comp12495_c0,comp12452_c0,comp7503_c0,comp10875_c0
GO:0008113	peptide-methionine (S)-S-oxide reductase activity	molecular_function	0.45378	1	1	634	11	13972	comp18994_c0
GO:0015238	drug transmembrane transporter activity	molecular_function	0.45526	1	1	634	12	13972	comp17258_c0
GO:0090484	drug transporter activity	molecular_function	0.45526	1	1	634	12	13972	comp17258_c0
GO:0048569	post-embryonic organ development	biological_process	0.45602	1	3	634	44	13972	comp17783_c0,comp13854_c0,comp15526_c1
GO:0002250	adaptive immune response	biological_process	0.45622	1	1	634	9	13972	comp111895_c0
GO:0002449	lymphocyte mediated immunity	biological_process	0.45622	1	1	634	9	13972	comp111895_c0
GO:0002460	adaptive immune response based on somatic recombination of immune receptors built from immunoglobulin superfamily domains	biological_process	0.45622	1	1	634	9	13972	comp111895_c0
GO:0019724	B cell mediated immunity	biological_process	0.45622	1	1	634	9	13972	comp111895_c0
GO:0006446	regulation of translational initiation	biological_process	0.45655	1	5	634	91	13972	comp18903_c0,comp88627_c0,comp63691_c0,comp18813_c2,comp10875_c0
GO:0006917	induction of apoptosis	biological_process	0.45755	1	1	634	10	13972	comp19022_c0
GO:0016763	transferase activity, transferring pentosyl groups	molecular_function	0.45823	1	3	634	54	13972	comp19221_c0,comp15332_c0,comp63883_c0
GO:0009063	cellular amino acid catabolic process	biological_process	0.45829	1	7	634	133	13972	comp10437_c0,comp16568_c0,comp13854_c0,comp7695_c0,comp21485_c0,comp13876_c0,comp15536_c0
GO:0003714	transcription corepressor activity	molecular_function	0.45847	1	1	634	9	13972	comp15972_c0
GO:0006553	lysine metabolic process	biological_process	0.45917	1	6	634	99	13972	comp10437_c0,comp18865_c0,comp21485_c0,comp15850_c0,comp18813_c2,comp13876_c0
GO:0006278	RNA-dependent DNA replication	biological_process	0.46015	1	3	634	42	13972	comp18676_c0,comp18771_c1,comp17389_c0
GO:0005247	voltage-gated chloride channel activity	molecular_function	0.46045	1	1	634	11	13972	comp18347_c3
GO:0005254	chloride channel activity	molecular_function	0.46045	1	1	634	11	13972	comp18347_c3
GO:0019898	extrinsic to membrane	cellular_component	0.46085	1	7	634	128	13972	comp12475_c1,comp12213_c0,comp18862_c0,comp13023_c0,comp12844_c0,comp18055_c0,comp12302_c0
GO:0048645	organ formation	biological_process	0.46148	1	1	634	11	13972	comp15526_c1
GO:0009914	hormone transport	biological_process	0.46173	1	1	634	10	13972	comp13854_c0
GO:0019033	viral tegument	cellular_component	0.46272	1	3	634	54	13972	comp13854_c0,comp85266_c0,comp13904_c0
GO:0048878	chemical homeostasis	biological_process	0.46298	1	6	634	110	13972	comp12139_c0,comp17258_c0,comp12495_c0,comp12452_c0,comp7503_c0,comp10875_c0
GO:0033643	host cell part	cellular_component	0.46338	1	12	634	234	13972	comp105673_c0,comp18747_c0,comp12337_c0,comp196683_c0,comp18461_c0,comp62057_c0,comp6565_c0,comp6601_c0,comp21955_c0,comp7383_c0,comp7277_c0,comp16401_c0
GO:0031969	chloroplast membrane	cellular_component	0.46429	1	1	634	11	13972	comp7502_c0
GO:0035091	phosphatidylinositol binding	molecular_function	0.46459	1	1	634	13	13972	comp16342_c0
GO:0016298	lipase activity	molecular_function	0.46574	1	3	634	47	13972	comp7335_c0,comp16342_c0,comp13475_c0
GO:0031965	nuclear membrane	cellular_component	0.46575	1	1	634	13	13972	comp15628_c0
GO:0031399	regulation of protein modification process	biological_process	0.46575	1	5	634	87	13972	comp11098_c0,comp7298_c0,comp17416_c0,comp12974_c0,comp7301_c0
GO:0045859	regulation of protein kinase activity	biological_process	0.466	1	4	634	70	13972	comp11098_c0,comp7298_c0,comp17416_c0,comp7301_c0
GO:0002526	acute inflammatory response	biological_process	0.4662	1	1	634	9	13972	comp111895_c0
GO:2001070	starch binding	molecular_function	0.46672	1	1	634	8	13972	comp17311_c0
GO:0018995	host	cellular_component	0.46718	1	12	634	235	13972	comp105673_c0,comp18747_c0,comp12337_c0,comp196683_c0,comp18461_c0,comp62057_c0,comp6565_c0,comp6601_c0,comp21955_c0,comp7383_c0,comp7277_c0,comp16401_c0
GO:0043245	extraorganismal space	cellular_component	0.46718	1	12	634	235	13972	comp105673_c0,comp18747_c0,comp12337_c0,comp196683_c0,comp18461_c0,comp62057_c0,comp6565_c0,comp6601_c0,comp21955_c0,comp7383_c0,comp7277_c0,comp16401_c0
GO:0043657	host cell	cellular_component	0.46718	1	12	634	235	13972	comp105673_c0,comp18747_c0,comp12337_c0,comp196683_c0,comp18461_c0,comp62057_c0,comp6565_c0,comp6601_c0,comp21955_c0,comp7383_c0,comp7277_c0,comp16401_c0
GO:0044215	other organism	cellular_component	0.46718	1	12	634	235	13972	comp105673_c0,comp18747_c0,comp12337_c0,comp196683_c0,comp18461_c0,comp62057_c0,comp6565_c0,comp6601_c0,comp21955_c0,comp7383_c0,comp7277_c0,comp16401_c0
GO:0044216	other organism cell	cellular_component	0.46718	1	12	634	235	13972	comp105673_c0,comp18747_c0,comp12337_c0,comp196683_c0,comp18461_c0,comp62057_c0,comp6565_c0,comp6601_c0,comp21955_c0,comp7383_c0,comp7277_c0,comp16401_c0
GO:0044217	other organism part	cellular_component	0.46718	1	12	634	235	13972	comp105673_c0,comp18747_c0,comp12337_c0,comp196683_c0,comp18461_c0,comp62057_c0,comp6565_c0,comp6601_c0,comp21955_c0,comp7383_c0,comp7277_c0,comp16401_c0
GO:0019082	viral protein processing	biological_process	0.46857	1	1	634	9	13972	comp22174_c0
GO:0042995	cell projection	cellular_component	0.46885	1	5	634	106	13972	comp16184_c1,comp26160_c0,comp8967_c0,comp13216_c0,comp6875_c0
GO:0008134	transcription factor binding	molecular_function	0.46906	1	5	634	77	13972	comp16408_c0,comp17052_c0,comp7277_c0,comp12974_c0,comp18437_c1
GO:0044106	cellular amine metabolic process	biological_process	0.46945	1	11	634	195	13972	comp18461_c0,comp10437_c0,comp18941_c0,comp17944_c1,comp19239_c0,comp7309_c0,comp21485_c0,comp15536_c0,comp13876_c0,comp17944_c0,comp88584_c0
GO:0019073	viral DNA genome packaging	biological_process	0.46999	1	1	634	9	13972	comp5710_c0
GO:0009147	pyrimidine nucleoside triphosphate metabolic process	biological_process	0.47005	1	1	634	11	13972	comp18920_c0
GO:0005576	extracellular region	cellular_component	0.47088	1	54	634	1056	13972	comp19221_c0,comp105673_c0,comp16049_c0,comp18747_c0,comp20048_c0,comp7661_c0,comp16970_c1,comp196683_c0,comp12742_c0,comp17327_c0,comp21955_c0,comp14191_c0,comp7277_c0,comp7792_c0,comp19434_c0,comp63883_c0,comp18836_c0,comp24500_c0,comp6190_c0,comp7009_c0,comp12822_c0,comp17052_c0,comp19092_c0,comp18848_c0,comp17689_c0,comp6565_c0,comp7340_c0,comp13854_c0,comp6601_c0,comp7253_c0,comp7383_c0,comp…
GO:0006793	phosphorus metabolic process	biological_process	0.4712	1	87	634	1656	13972	comp18920_c0,comp17416_c0,comp17812_c0,comp7661_c0,comp18238_c0,comp16006_c0,comp7206_c0,comp5290_c0,comp19180_c0,comp12526_c0,comp7298_c0,comp11355_c0,comp11086_c0,comp12698_c0,comp17306_c0,comp19092_c0,comp10437_c0,comp14328_c0,comp18034_c0,comp17812_c1,comp13025_c0,comp16260_c1,comp18501_c2,comp8077_c0,comp52063_c0,comp18165_c0,comp8300_c0,comp16721_c2,comp7503_c0,comp16637_c0,comp15946_c0,com…
GO:0022622	root system development	biological_process	0.47205	1	2	634	26	13972	comp13854_c0,comp7503_c0
GO:0048364	root development	biological_process	0.47205	1	2	634	26	13972	comp13854_c0,comp7503_c0
GO:0006357	regulation of transcription from RNA polymerase II promoter	biological_process	0.47236	1	15	634	284	13972	comp8201_c0,comp11917_c0,comp16203_c0,comp7097_c0,comp17416_c0,comp15972_c0,comp27254_c0,comp17391_c0,comp9683_c0,comp15582_c0,comp11978_c0,comp19883_c0,comp15536_c0,comp67275_c0,comp12452_c0
GO:0042170	plastid membrane	cellular_component	0.47288	1	1	634	12	13972	comp7502_c0
GO:0006573	valine metabolic process	biological_process	0.47565	1	6	634	99	13972	comp10437_c0,comp16568_c0,comp21485_c0,comp13876_c0,comp7383_c0,comp18501_c2
GO:0048806	genitalia development	biological_process	0.47576	1	1	634	12	13972	comp18461_c0
GO:0009615	response to virus	biological_process	0.47636	1	2	634	32	13972	comp15157_c1,comp15157_c0
GO:0004526	ribonuclease P activity	molecular_function	0.4767	1	1	634	11	13972	comp13854_c0
GO:0031668	cellular response to extracellular stimulus	biological_process	0.47801	1	3	634	46	13972	comp12452_c0,comp7272_c0,comp12704_c0
GO:0045156	electron transporter, transferring electrons within the cyclic electron transport pathway of photosynthesis activity	molecular_function	0.47874	1	1	634	14	13972	comp17751_c0
GO:0006821	chloride transport	biological_process	0.47903	1	1	634	12	13972	comp18347_c3
GO:0015108	chloride transmembrane transporter activity	molecular_function	0.47903	1	1	634	12	13972	comp18347_c3
GO:0009395	phospholipid catabolic process	biological_process	0.47934	1	2	634	24	13972	comp7335_c0,comp16342_c0
GO:0006855	drug transmembrane transport	biological_process	0.47957	1	1	634	13	13972	comp17258_c0
GO:0032506	cytokinetic process	biological_process	0.4797	1	1	634	15	13972	comp15544_c1
GO:0031667	response to nutrient levels	biological_process	0.48046	1	3	634	46	13972	comp12452_c0,comp7272_c0,comp12704_c0
GO:0043565	sequence-specific DNA binding	molecular_function	0.48107	1	11	634	218	13972	comp18903_c0,comp15892_c0,comp12337_c0,comp16574_c0,comp13101_c0,comp7340_c0,comp15544_c1,comp104480_c0,comp15332_c0,comp93507_c0,comp7214_c0
GO:0006550	isoleucine catabolic process	biological_process	0.48176	1	4	634	69	13972	comp10437_c0,comp16568_c0,comp21485_c0,comp13876_c0
GO:0006574	valine catabolic process	biological_process	0.48176	1	4	634	69	13972	comp10437_c0,comp16568_c0,comp21485_c0,comp13876_c0
GO:0006919	activation of cysteine-type endopeptidase activity involved in apoptotic process	biological_process	0.48212	1	1	634	13	13972	comp19022_c0
GO:0097202	activation of cysteine-type endopeptidase activity	biological_process	0.48212	1	1	634	13	13972	comp19022_c0
GO:0002443	leukocyte mediated immunity	biological_process	0.48221	1	1	634	10	13972	comp111895_c0
GO:0005664	nuclear origin of replication recognition complex	cellular_component	0.48228	1	1	634	15	13972	comp9683_c0
GO:0008026	ATP-dependent helicase activity	molecular_function	0.48321	1	8	634	130	13972	comp13032_c1,comp18903_c0,comp20435_c0,comp14951_c1,comp26232_c0,comp15401_c0,comp17015_c0,comp18654_c0
GO:0070035	purine NTP-dependent helicase activity	molecular_function	0.48321	1	8	634	130	13972	comp13032_c1,comp18903_c0,comp20435_c0,comp14951_c1,comp26232_c0,comp15401_c0,comp17015_c0,comp18654_c0
GO:0044406	adhesion to host	biological_process	0.48493	1	1	634	12	13972	comp26160_c0
GO:0051825	adhesion to other organism involved in symbiotic interaction	biological_process	0.48493	1	1	634	12	13972	comp26160_c0
GO:0009555	pollen development	biological_process	0.48541	1	1	634	11	13972	comp15526_c1
GO:0042398	cellular modified amino acid biosynthetic process	biological_process	0.48561	1	7	634	127	13972	comp17903_c0,comp13876_c0,comp13712_c0,comp7383_c0,comp59908_c0,comp18501_c2,comp15096_c2
GO:0030677	ribonuclease P complex	cellular_component	0.48605	1	1	634	12	13972	comp13854_c0
GO:0010563	negative regulation of phosphorus metabolic process	biological_process	0.48727	1	2	634	34	13972	comp12526_c0,comp12974_c0
GO:0045936	negative regulation of phosphate metabolic process	biological_process	0.48727	1	2	634	34	13972	comp12526_c0,comp12974_c0
GO:0044281	small molecule metabolic process	biological_process	0.4873	1	108	634	2140	13972	comp18920_c0,comp18865_c0,comp17812_c0,comp7161_c0,comp7661_c0,comp16006_c0,comp7206_c0,comp19180_c0,comp12526_c0,comp17488_c0,comp11355_c0,comp13144_c0,comp12698_c0,comp12704_c0,comp114274_c0,comp17306_c0,comp18098_c1,comp18470_c2,comp14827_c0,comp20505_c0,comp10437_c0,comp18722_c0,comp14328_c0,comp6565_c0,comp13854_c0,comp12213_c0,comp17812_c1,comp16260_c1,comp7309_c0,comp7242_c0,comp18988_c0,c…
GO:0016831	carboxy-lyase activity	molecular_function	0.4874	1	4	634	68	13972	comp17857_c0,comp16678_c0,comp7161_c0,comp88584_c0
GO:0009218	pyrimidine ribonucleotide metabolic process	biological_process	0.48758	1	2	634	27	13972	comp18920_c0,comp7253_c0
GO:0009220	pyrimidine ribonucleotide biosynthetic process	biological_process	0.48758	1	2	634	27	13972	comp18920_c0,comp7253_c0
GO:0003857	3-hydroxyacyl-CoA dehydrogenase activity	molecular_function	0.48905	1	3	634	43	13972	comp10437_c0,comp21485_c0,comp13876_c0
GO:0009750	response to fructose stimulus	biological_process	0.48994	1	1	634	9	13972	comp17812_c1
GO:0003727	single-stranded RNA binding	molecular_function	0.4906	1	1	634	12	13972	comp7695_c0
GO:0005507	copper ion binding	molecular_function	0.49161	1	6	634	117	13972	comp19523_c0,comp17062_c0,comp5855_c0,comp7503_c0,comp63883_c0,comp16847_c0
GO:0071496	cellular response to external stimulus	biological_process	0.4925	1	3	634	49	13972	comp12452_c0,comp7272_c0,comp12704_c0
GO:0042221	response to chemical stimulus	biological_process	0.49261	1	26	634	474	13972	comp7503_c0,comp11768_c0,comp7661_c0,comp17176_c0,comp17124_c1,comp16568_c0,comp16342_c0,comp16260_c0,comp19239_c0,comp14191_c0,comp15157_c0,comp15526_c1,comp15157_c1,comp12139_c0,comp15737_c1,comp17258_c0,comp7695_c0,comp19092_c0,comp20505_c0,comp15093_c0,comp10437_c0,comp17812_c1,comp13854_c0,comp16260_c1,comp29372_c0,comp7272_c0
GO:0009404	toxin metabolic process	biological_process	0.49274	1	2	634	37	13972	comp17458_c2,comp12528_c0
GO:0006549	isoleucine metabolic process	biological_process	0.49472	1	6	634	103	13972	comp10437_c0,comp16568_c0,comp21485_c0,comp13876_c0,comp7383_c0,comp18501_c2
GO:0009267	cellular response to starvation	biological_process	0.49503	1	2	634	29	13972	comp7272_c0,comp12704_c0
GO:0048589	developmental growth	biological_process	0.49527	1	3	634	45	13972	comp13854_c0,comp17812_c1,comp19277_c0
GO:0006777	Mo-molybdopterin cofactor biosynthetic process	biological_process	0.49596	1	1	634	10	13972	comp16637_c0
GO:0019720	Mo-molybdopterin cofactor metabolic process	biological_process	0.49596	1	1	634	10	13972	comp16637_c0
GO:0019438	aromatic compound biosynthetic process	biological_process	0.49607	1	100	634	2003	13972	comp18920_c0,comp105673_c0,comp12250_c0,comp16203_c0,comp7097_c0,comp17416_c0,comp7661_c0,comp104480_c0,comp9683_c0,comp7277_c0,comp67275_c0,comp13144_c0,comp18437_c1,comp6565_c0,comp7340_c0,comp12213_c0,comp16260_c1,comp7309_c0,comp19883_c0,comp16846_c0,comp18988_c0,comp14499_c0,comp14862_c0,comp17988_c0,comp10990_c0,comp13712_c0,comp17062_c0,comp18461_c0,comp27254_c0,comp14899_c0,comp17391_c0,c…
GO:0016071	mRNA metabolic process	biological_process	0.4963	1	12	634	225	13972	comp17822_c0,comp5573_c0,comp17228_c0,comp15401_c0,comp15464_c0,comp28631_c0,comp5343_c0,comp17808_c0,comp16574_c0,comp6601_c0,comp7298_c0,comp17569_c0
GO:0051098	regulation of binding	biological_process	0.49645	1	1	634	12	13972	comp12974_c0
GO:0004066	asparagine synthase (glutamine-hydrolyzing) activity	molecular_function	0.49685	1	1	634	12	13972	comp12698_c0
GO:0015036	disulfide oxidoreductase activity	molecular_function	0.49724	1	3	634	49	13972	comp19252_c0,comp91298_c0,comp16260_c0
GO:0016838	carbon-oxygen lyase activity, acting on phosphates	molecular_function	0.49886	1	1	634	12	13972	comp7309_c0
GO:2000113	negative regulation of cellular macromolecule biosynthetic process	biological_process	0.50159	1	5	634	89	13972	comp63691_c0,comp18813_c2,comp14457_c0,comp16846_c0,comp15972_c0
GO:0005615	extracellular space	cellular_component	0.50349	1	3	634	53	13972	comp16129_c0,comp7178_c0,comp17689_c0
GO:0008146	sulfotransferase activity	molecular_function	0.50386	1	1	634	12	13972	comp14062_c0
GO:0001664	G-protein coupled receptor binding	molecular_function	0.50404	1	1	634	12	13972	comp16129_c0
GO:0033865	nucleoside bisphosphate metabolic process	biological_process	0.50431	1	1	634	15	13972	comp59908_c0
GO:0033875	ribonucleoside bisphosphate metabolic process	biological_process	0.50431	1	1	634	15	13972	comp59908_c0
GO:0034032	purine nucleoside bisphosphate metabolic process	biological_process	0.50431	1	1	634	15	13972	comp59908_c0
GO:0033014	tetrapyrrole biosynthetic process	biological_process	0.50437	1	10	634	168	13972	comp7502_c0,comp19572_c0,comp19277_c0,comp18437_c1,comp17783_c0,comp8511_c0,comp16260_c1,comp88627_c0,comp7446_c1,comp19192_c0
GO:0048585	negative regulation of response to stimulus	biological_process	0.50459	1	3	634	57	13972	comp14191_c0,comp20048_c0,comp15093_c0
GO:0032505	reproduction of a single-celled organism	biological_process	0.50464	1	1	634	15	13972	comp15544_c1
GO:0042180	cellular ketone metabolic process	biological_process	0.50483	1	65	634	1269	13972	comp18865_c0,comp7161_c0,comp7206_c0,comp17488_c0,comp12698_c0,comp17306_c0,comp18098_c1,comp18470_c2,comp10437_c0,comp18722_c0,comp13854_c0,comp12213_c0,comp17812_c1,comp16260_c1,comp7309_c0,comp18988_c0,comp18501_c2,comp8077_c0,comp52063_c0,comp13163_c0,comp13712_c0,comp18461_c0,comp17356_c0,comp15628_c0,comp16568_c0,comp17174_c0,comp8967_c0,comp18813_c2,comp21485_c0,comp104338_c0,comp28211_c0,…
GO:0006528	asparagine metabolic process	biological_process	0.50489	1	1	634	13	13972	comp12698_c0
GO:0006529	asparagine biosynthetic process	biological_process	0.50489	1	1	634	13	13972	comp12698_c0
GO:0006487	protein N-linked glycosylation	biological_process	0.50567	1	1	634	18	13972	comp55275_c0
GO:0010950	positive regulation of endopeptidase activity	biological_process	0.50872	1	1	634	15	13972	comp19022_c0
GO:0010952	positive regulation of peptidase activity	biological_process	0.50872	1	1	634	15	13972	comp19022_c0
GO:0043280	positive regulation of cysteine-type endopeptidase activity involved in apoptotic process	biological_process	0.50872	1	1	634	15	13972	comp19022_c0
GO:2001056	positive regulation of cysteine-type endopeptidase activity	biological_process	0.50872	1	1	634	15	13972	comp19022_c0
GO:0006779	porphyrin-containing compound biosynthetic process	biological_process	0.50948	1	8	634	128	13972	comp7502_c0,comp19572_c0,comp18437_c1,comp8511_c0,comp17783_c0,comp16260_c1,comp7446_c1,comp19192_c0
GO:0009496	plastoquinol--plastocyanin reductase activity	molecular_function	0.50998	1	1	634	10	13972	comp15195_c0
GO:0052880	oxidoreductase activity, acting on diphenols and related substances as donors, with copper protein as acceptor	molecular_function	0.50998	1	1	634	10	13972	comp15195_c0
GO:0004803	transposase activity	molecular_function	0.5106	1	2	634	34	13972	comp17174_c0,comp14518_c0
GO:0030136	clathrin-coated vesicle	cellular_component	0.51081	1	1	634	16	13972	comp18156_c0
GO:0010558	negative regulation of macromolecule biosynthetic process	biological_process	0.51156	1	5	634	91	13972	comp63691_c0,comp18813_c2,comp14457_c0,comp16846_c0,comp15972_c0
GO:0009173	pyrimidine ribonucleoside monophosphate metabolic process	biological_process	0.51212	1	1	634	9	13972	comp7253_c0
GO:0009174	pyrimidine ribonucleoside monophosphate biosynthetic process	biological_process	0.51212	1	1	634	9	13972	comp7253_c0
GO:0016471	vacuolar proton-transporting V-type ATPase complex	cellular_component	0.51244	1	1	634	15	13972	comp17555_c2
GO:0043190	ATP-binding cassette (ABC) transporter complex	cellular_component	0.51254	1	1	634	16	13972	comp18200_c1
GO:0042594	response to starvation	biological_process	0.51313	1	2	634	31	13972	comp7272_c0,comp12704_c0
GO:0006807	nitrogen compound metabolic process	biological_process	0.51323	1	214	634	4314	13972	comp18920_c0,comp6444_c0,comp12250_c0,comp16203_c0,comp7097_c0,comp28215_c0,comp7206_c0,comp19180_c0,comp12706_c1,comp104480_c0,comp11355_c0,comp7277_c0,comp12698_c0,comp18470_c2,comp15464_c0,comp14827_c0,comp18722_c0,comp14328_c0,comp6565_c0,comp12213_c0,comp17812_c1,comp16260_c1,comp7309_c0,comp7242_c0,comp19883_c0,comp18501_c2,comp8077_c0,comp14499_c0,comp17988_c0,comp52063_c0,comp17062_c0,com…
GO:0006552	leucine catabolic process	biological_process	0.51352	1	4	634	72	13972	comp10437_c0,comp16568_c0,comp21485_c0,comp13876_c0
GO:0035107	appendage morphogenesis	biological_process	0.51431	1	1	634	10	13972	comp18156_c0
GO:0004017	adenylate kinase activity	molecular_function	0.51449	1	1	634	18	13972	comp17174_c0
GO:0009743	response to carbohydrate stimulus	biological_process	0.5147	1	2	634	29	13972	comp17812_c1,comp7661_c0
GO:0016592	mediator complex	cellular_component	0.51508	1	13	634	250	13972	comp8201_c0,comp11917_c0,comp16203_c0,comp7097_c0,comp17416_c0,comp27254_c0,comp17391_c0,comp9683_c0,comp15582_c0,comp11978_c0,comp15536_c0,comp67275_c0,comp12452_c0
GO:0042600	chorion	cellular_component	0.51616	1	8	634	150	13972	comp6190_c0,comp119361_c0,comp15178_c0,comp18097_c0,comp14663_c1,comp18075_c0,comp18167_c0,comp14996_c0
GO:0031981	nuclear lumen	cellular_component	0.51632	1	62	634	1250	13972	comp105673_c0,comp12250_c0,comp18747_c0,comp8201_c0,comp15892_c0,comp16203_c0,comp7097_c0,comp17416_c0,comp16742_c0,comp18775_c1,comp104480_c0,comp21955_c0,comp9683_c0,comp7277_c0,comp67275_c0,comp13144_c0,comp17052_c0,comp11917_c0,comp14457_c0,comp18437_c1,comp10437_c0,comp17150_c0,comp6565_c0,comp7340_c0,comp13101_c0,comp6601_c0,comp19883_c0,comp11978_c0,comp15582_c0,comp15536_c0,comp7383_c0,co…
GO:0043112	receptor metabolic process	biological_process	0.51661	1	1	634	14	13972	comp18156_c0
GO:0043549	regulation of kinase activity	biological_process	0.51685	1	4	634	75	13972	comp11098_c0,comp7298_c0,comp17416_c0,comp7301_c0
GO:0051338	regulation of transferase activity	biological_process	0.51685	1	4	634	75	13972	comp11098_c0,comp7298_c0,comp17416_c0,comp7301_c0
GO:0005618	cell wall	cellular_component	0.51773	1	7	634	128	13972	comp64521_c0,comp15574_c0,comp15157_c1,comp11355_c0,comp19092_c0,comp15157_c0,comp7503_c0
GO:0006413	translational initiation	biological_process	0.51877	1	6	634	119	13972	comp18903_c0,comp88627_c0,comp63691_c0,comp18813_c2,comp10875_c0,comp15526_c1
GO:0051240	positive regulation of multicellular organismal process	biological_process	0.51881	1	1	634	14	13972	comp18461_c0
GO:0040007	growth	biological_process	0.51938	1	7	634	131	13972	comp13854_c0,comp17812_c1,comp19277_c0,comp6850_c0,comp18461_c0,comp5933_c0,comp15093_c0
GO:0048514	blood vessel morphogenesis	biological_process	0.52146	1	1	634	12	13972	comp12974_c0
GO:0006898	receptor-mediated endocytosis	biological_process	0.52178	1	1	634	16	13972	comp18461_c0
GO:0009083	branched-chain amino acid catabolic process	biological_process	0.5219	1	4	634	73	13972	comp10437_c0,comp16568_c0,comp21485_c0,comp13876_c0
GO:0006388	tRNA splicing, via endonucleolytic cleavage and ligation	biological_process	0.5221	1	1	634	9	13972	comp19192_c0
GO:0005102	receptor binding	molecular_function	0.52269	1	11	634	224	13972	comp104024_c0,comp17306_c0,comp17052_c0,comp15178_c1,comp7340_c0,comp16129_c0,comp19586_c0,comp18175_c1,comp7178_c0,comp66972_c0,comp6850_c0
GO:0016628	oxidoreductase activity, acting on the CH-CH group of donors, NAD or NADP as acceptor	molecular_function	0.52388	1	2	634	35	13972	comp18865_c0,comp18813_c2
GO:0009607	response to biotic stimulus	biological_process	0.52399	1	10	634	184	13972	comp43920_c0,comp15157_c1,comp12139_c0,comp7695_c0,comp19110_c0,comp16737_c0,comp201928_c0,comp16342_c0,comp7253_c0,comp15157_c0
GO:0001076	RNA polymerase II transcription factor binding transcription factor activity	molecular_function	0.52629	1	13	634	250	13972	comp8201_c0,comp11917_c0,comp16203_c0,comp7097_c0,comp17416_c0,comp27254_c0,comp17391_c0,comp9683_c0,comp15582_c0,comp11978_c0,comp15536_c0,comp67275_c0,comp12452_c0
GO:0001104	RNA polymerase II transcription cofactor activity	molecular_function	0.52629	1	13	634	250	13972	comp8201_c0,comp11917_c0,comp16203_c0,comp7097_c0,comp17416_c0,comp27254_c0,comp17391_c0,comp9683_c0,comp15582_c0,comp11978_c0,comp15536_c0,comp67275_c0,comp12452_c0
GO:0005213	structural constituent of chorion	molecular_function	0.52632	1	3	634	50	13972	comp6190_c0,comp18097_c0,comp18167_c0
GO:0000808	origin recognition complex	cellular_component	0.52701	1	1	634	19	13972	comp9683_c0
GO:0040009	regulation of growth rate	biological_process	0.52806	1	1	634	18	13972	comp18461_c0
GO:0040010	positive regulation of growth rate	biological_process	0.52806	1	1	634	18	13972	comp18461_c0
GO:0031327	negative regulation of cellular biosynthetic process	biological_process	0.52901	1	5	634	94	13972	comp63691_c0,comp18813_c2,comp14457_c0,comp16846_c0,comp15972_c0
GO:0006082	organic acid metabolic process	biological_process	0.5291	1	61	634	1202	13972	comp18865_c0,comp17921_c0,comp7161_c0,comp15504_c0,comp17783_c0,comp17488_c0,comp17944_c0,comp12698_c0,comp18903_c0,comp7502_c0,comp20435_c0,comp17306_c0,comp15157_c1,comp18098_c1,comp16678_c0,comp18470_c2,comp59908_c0,comp10437_c0,comp18722_c0,comp21265_c0,comp13854_c0,comp18892_c0,comp12213_c0,comp17812_c1,comp16260_c1,comp7309_c0,comp15536_c0,comp7253_c0,comp18936_c0,comp7383_c0,comp18988_c0,c…
GO:0016620	oxidoreductase activity, acting on the aldehyde or oxo group of donors, NAD or NADP as acceptor	molecular_function	0.52912	1	3	634	61	13972	comp15165_c0,comp18865_c0,comp7383_c0
GO:0015276	ligand-gated ion channel activity	molecular_function	0.53067	1	1	634	15	13972	comp10875_c0
GO:0022834	ligand-gated channel activity	molecular_function	0.53067	1	1	634	15	13972	comp10875_c0
GO:0008170	N-methyltransferase activity	molecular_function	0.53081	1	2	634	34	13972	comp7309_c0,comp17569_c0
GO:0016042	lipid catabolic process	biological_process	0.53132	1	6	634	109	13972	comp7335_c0,comp16342_c0,comp15992_c0,comp16721_c0,comp16721_c2,comp13475_c0
GO:0009890	negative regulation of biosynthetic process	biological_process	0.53363	1	5	634	95	13972	comp63691_c0,comp18813_c2,comp14457_c0,comp16846_c0,comp15972_c0
GO:0003013	circulatory system process	biological_process	0.53385	1	1	634	20	13972	comp18156_c0
GO:0008015	blood circulation	biological_process	0.53385	1	1	634	20	13972	comp18156_c0
GO:0016877	ligase activity, forming carbon-sulfur bonds	molecular_function	0.53479	1	1	634	13	13972	comp18098_c1
GO:0070013	intracellular organelle lumen	cellular_component	0.53526	1	64	634	1296	13972	comp105673_c0,comp12250_c0,comp16203_c0,comp7097_c0,comp17416_c0,comp104480_c0,comp9683_c0,comp7277_c0,comp67275_c0,comp13144_c0,comp18437_c1,comp10437_c0,comp6565_c0,comp7340_c0,comp19883_c0,comp18988_c0,comp14951_c1,comp14862_c0,comp17988_c0,comp17062_c0,comp18461_c0,comp27254_c0,comp14899_c0,comp17391_c0,comp93507_c0,comp18982_c0,comp13831_c0,comp18747_c0,comp15892_c0,comp8201_c0,comp16742_c0,…
GO:0008340	determination of adult lifespan	biological_process	0.53618	1	1	634	13	13972	comp18461_c0
GO:0043233	organelle lumen	cellular_component	0.53619	1	64	634	1297	13972	comp105673_c0,comp12250_c0,comp16203_c0,comp7097_c0,comp17416_c0,comp104480_c0,comp9683_c0,comp7277_c0,comp67275_c0,comp13144_c0,comp18437_c1,comp10437_c0,comp6565_c0,comp7340_c0,comp19883_c0,comp18988_c0,comp14951_c1,comp14862_c0,comp17988_c0,comp17062_c0,comp18461_c0,comp27254_c0,comp14899_c0,comp17391_c0,comp93507_c0,comp18982_c0,comp13831_c0,comp18747_c0,comp15892_c0,comp8201_c0,comp16742_c0,…
GO:0019204	nucleotide phosphatase activity	molecular_function	0.53623	1	2	634	28	13972	comp19572_c0,comp19239_c0
GO:0000272	polysaccharide catabolic process	biological_process	0.53668	1	1	634	14	13972	comp5373_c0
GO:0007304	chorion-containing eggshell formation	biological_process	0.53702	1	3	634	51	13972	comp6190_c0,comp18097_c0,comp18167_c0
GO:0001568	blood vessel development	biological_process	0.53711	1	1	634	13	13972	comp12974_c0
GO:0001944	vasculature development	biological_process	0.53711	1	1	634	13	13972	comp12974_c0
GO:0015995	chlorophyll biosynthetic process	biological_process	0.53723	1	6	634	88	13972	comp17783_c0,comp16260_c1,comp19572_c0,comp7446_c1,comp19192_c0,comp18437_c1
GO:0048563	post-embryonic organ morphogenesis	biological_process	0.5388	1	1	634	14	13972	comp15526_c1
GO:0008033	tRNA processing	biological_process	0.53885	1	8	634	149	13972	comp11984_c0,comp19429_c0,comp10437_c0,comp13854_c0,comp16260_c1,comp21485_c0,comp16447_c2,comp19192_c0
GO:0019866	organelle inner membrane	cellular_component	0.53999	1	8	634	164	13972	comp87418_c0,comp7502_c0,comp18858_c0,comp15628_c0,comp14940_c0,comp6305_c0,comp15273_c0,comp29771_c0
GO:0006874	cellular calcium ion homeostasis	biological_process	0.54032	1	1	634	18	13972	comp10875_c0
GO:0090407	organophosphate biosynthetic process	biological_process	0.54076	1	18	634	336	13972	comp18920_c0,comp18858_c0,comp15242_c0,comp8300_c0,comp7503_c0,comp7661_c0,comp16637_c0,comp17783_c0,comp11086_c0,comp12452_c0,comp16847_c0,comp59908_c0,comp17812_c1,comp13756_c0,comp16260_c1,comp7446_c1,comp13023_c0,comp7253_c0
GO:0015085	calcium ion transmembrane transporter activity	molecular_function	0.54091	1	1	634	20	13972	comp10875_c0
GO:0009129	pyrimidine nucleoside monophosphate metabolic process	biological_process	0.5415	1	1	634	10	13972	comp7253_c0
GO:0009130	pyrimidine nucleoside monophosphate biosynthetic process	biological_process	0.5415	1	1	634	10	13972	comp7253_c0
GO:0016884	carbon-nitrogen ligase activity, with glutamine as amido-N-donor	molecular_function	0.54223	1	2	634	33	13972	comp87418_c0,comp12698_c0
GO:0005875	microtubule associated complex	cellular_component	0.54273	1	2	634	44	13972	comp17052_c0,comp7277_c0
GO:0016853	isomerase activity	molecular_function	0.54331	1	13	634	262	13972	comp6444_c0,comp7503_c1,comp15850_c0,comp17062_c0,comp7503_c0,comp14937_c0,comp17124_c1,comp15251_c0,comp18463_c2,comp18813_c2,comp7253_c0,comp9522_c0,comp12704_c0
GO:0007586	digestion	biological_process	0.54401	1	1	634	13	13972	comp16129_c0
GO:0019752	carboxylic acid metabolic process	biological_process	0.54418	1	60	634	1189	13972	comp18865_c0,comp17921_c0,comp7161_c0,comp15504_c0,comp17783_c0,comp17488_c0,comp17944_c0,comp12698_c0,comp18903_c0,comp7502_c0,comp20435_c0,comp17306_c0,comp15157_c1,comp18098_c1,comp16678_c0,comp18470_c2,comp59908_c0,comp10437_c0,comp18722_c0,comp13854_c0,comp18892_c0,comp12213_c0,comp17812_c1,comp16260_c1,comp7309_c0,comp15536_c0,comp7253_c0,comp18936_c0,comp7383_c0,comp18988_c0,comp18501_c2,c…
GO:0046500	S-adenosylmethionine metabolic process	biological_process	0.54469	1	2	634	35	13972	comp7309_c0,comp16447_c2
GO:0051188	cofactor biosynthetic process	biological_process	0.54752	1	19	634	345	13972	comp19277_c0,comp13712_c0,comp16637_c0,comp17783_c0,comp13876_c0,comp19192_c0,comp41045_c0,comp7502_c0,comp19572_c0,comp59908_c0,comp18437_c1,comp7627_c0,comp10437_c0,comp8511_c0,comp16260_c1,comp7446_c1,comp7383_c0,comp18501_c2,comp15096_c2
GO:0009132	nucleoside diphosphate metabolic process	biological_process	0.54813	1	1	634	16	13972	comp18920_c0
GO:0030703	eggshell formation	biological_process	0.54838	1	3	634	52	13972	comp6190_c0,comp18097_c0,comp18167_c0
GO:0008060	ARF GTPase activator activity	molecular_function	0.54857	1	1	634	13	13972	comp11739_c0
GO:0032312	regulation of ARF GTPase activity	biological_process	0.54857	1	1	634	13	13972	comp11739_c0
GO:0016597	amino acid binding	molecular_function	0.54867	1	2	634	27	13972	comp15165_c0,comp19569_c0
GO:0001933	negative regulation of protein phosphorylation	biological_process	0.54877	1	1	634	15	13972	comp12974_c0
GO:0042326	negative regulation of phosphorylation	biological_process	0.54877	1	1	634	15	13972	comp12974_c0
GO:0005759	mitochondrial matrix	cellular_component	0.54917	1	2	634	36	13972	comp7502_c0,comp7695_c0
GO:0010259	multicellular organismal aging	biological_process	0.5495	1	1	634	14	13972	comp18461_c0
GO:0004540	ribonuclease activity	molecular_function	0.55199	1	4	634	67	13972	comp13854_c0,comp18982_c0,comp18862_c0,comp7124_c0
GO:0009401	phosphoenolpyruvate-dependent sugar phosphotransferase system	biological_process	0.55212	1	1	634	21	13972	comp14457_c0
GO:0005811	lipid particle	cellular_component	0.55222	1	1	634	20	13972	comp12974_c0
GO:0009967	positive regulation of signal transduction	biological_process	0.5523	1	1	634	18	13972	comp18156_c0
GO:0010647	positive regulation of cell communication	biological_process	0.5523	1	1	634	18	13972	comp18156_c0
GO:0023056	positive regulation of signaling	biological_process	0.5523	1	1	634	18	13972	comp18156_c0
GO:0019050	suppression by virus of host apoptotic process	biological_process	0.55231	1	1	634	17	13972	comp11914_c0
GO:0033668	negative regulation by symbiont of host apoptotic process	biological_process	0.55231	1	1	634	17	13972	comp11914_c0
GO:0052041	negative regulation by symbiont of host programmed cell death	biological_process	0.55231	1	1	634	17	13972	comp11914_c0
GO:0052490	negative regulation by organism of programmed cell death in other organism involved in symbiotic interaction	biological_process	0.55231	1	1	634	17	13972	comp11914_c0
GO:0043064	flagellum organization	biological_process	0.55294	1	1	634	19	13972	comp8967_c0
GO:0016881	acid-amino acid ligase activity	molecular_function	0.55314	1	8	634	153	13972	comp14499_c0,comp17306_c0,comp13831_c0,comp7369_c0,comp18418_c1,comp17903_c0,comp7253_c0,comp14515_c0
GO:0004488	methylenetetrahydrofolate dehydrogenase (NADP+) activity	molecular_function	0.55356	1	1	634	13	13972	comp15096_c2
GO:0006787	porphyrin-containing compound catabolic process	biological_process	0.5549	1	1	634	15	13972	comp19277_c0
GO:0033015	tetrapyrrole catabolic process	biological_process	0.5549	1	1	634	15	13972	comp19277_c0
GO:0006351	transcription, DNA-dependent	biological_process	0.55619	1	72	634	1468	13972	comp105673_c0,comp12250_c0,comp16203_c0,comp7097_c0,comp17416_c0,comp104480_c0,comp9683_c0,comp7277_c0,comp67275_c0,comp13144_c0,comp18437_c1,comp6565_c0,comp7340_c0,comp19883_c0,comp16846_c0,comp18988_c0,comp14862_c0,comp17988_c0,comp10990_c0,comp17062_c0,comp18461_c0,comp27254_c0,comp14899_c0,comp17391_c0,comp93507_c0,comp13153_c1,comp12495_c0,comp17366_c0,comp18747_c0,comp15892_c0,comp8201_c0,…
GO:0009288	bacterial-type flagellum	cellular_component	0.55646	1	1	634	23	13972	comp16184_c1
GO:0006414	translational elongation	biological_process	0.55719	1	11	634	219	13972	comp20187_c0,comp20048_c0,comp18055_c0,comp12302_c0,comp13558_c0,comp13258_c1,comp19586_c0,comp14463_c0,comp7446_c1,comp19612_c0,comp25984_c0
GO:0010026	trichome differentiation	biological_process	0.55791	1	1	634	14	13972	comp18654_c0
GO:0010090	trichome morphogenesis	biological_process	0.55791	1	1	634	14	13972	comp18654_c0
GO:0006536	glutamate metabolic process	biological_process	0.55872	1	2	634	39	13972	comp17944_c1,comp17944_c0
GO:0030414	peptidase inhibitor activity	molecular_function	0.55935	1	4	634	81	13972	comp15602_c3,comp7009_c0,comp16514_c0,comp6813_c0
GO:0032774	RNA biosynthetic process	biological_process	0.55983	1	73	634	1493	13972	comp105673_c0,comp12250_c0,comp16203_c0,comp7097_c0,comp17416_c0,comp104480_c0,comp9683_c0,comp7277_c0,comp67275_c0,comp13144_c0,comp18437_c1,comp6565_c0,comp7340_c0,comp19883_c0,comp16846_c0,comp18988_c0,comp14862_c0,comp14499_c0,comp17988_c0,comp10990_c0,comp17062_c0,comp18461_c0,comp27254_c0,comp14899_c0,comp17391_c0,comp93507_c0,comp13153_c1,comp12495_c0,comp17366_c0,comp18747_c0,comp15892_c0…
GO:0030003	cellular cation homeostasis	biological_process	0.56054	1	3	634	58	13972	comp17258_c0,comp12452_c0,comp10875_c0
GO:0000975	regulatory region DNA binding	molecular_function	0.56094	1	1	634	13	13972	comp15972_c0
GO:0001067	regulatory region nucleic acid binding	molecular_function	0.56094	1	1	634	13	13972	comp15972_c0
GO:0044212	transcription regulatory region DNA binding	molecular_function	0.56094	1	1	634	13	13972	comp15972_c0
GO:0016780	phosphotransferase activity, for other substituted phosphate groups	molecular_function	0.56097	1	1	634	13	13972	comp11086_c0
GO:0016765	transferase activity, transferring alkyl or aryl (other than methyl) groups	molecular_function	0.56168	1	4	634	86	13972	comp230559_c0,comp21374_c0,comp7253_c0,comp6418_c0
GO:0006833	water transport	biological_process	0.56392	1	1	634	12	13972	comp17812_c1
GO:0042044	fluid transport	biological_process	0.56392	1	1	634	12	13972	comp17812_c1
GO:0048736	appendage development	biological_process	0.56461	1	1	634	11	13972	comp18156_c0
GO:0010043	response to zinc ion	biological_process	0.56465	1	1	634	17	13972	comp7503_c0
GO:0072330	monocarboxylic acid biosynthetic process	biological_process	0.56469	1	8	634	149	13972	comp17921_c0,comp7695_c0,comp15504_c0,comp18722_c0,comp10437_c0,comp8967_c0,comp21485_c0,comp13876_c0
GO:0005992	trehalose biosynthetic process	biological_process	0.56536	1	1	634	11	13972	comp12513_c0
GO:0055074	calcium ion homeostasis	biological_process	0.5664	1	1	634	19	13972	comp10875_c0
GO:0003677	DNA binding	molecular_function	0.56651	1	70	634	1394	13972	comp12250_c0,comp13101_c1,comp10482_c0,comp13258_c1,comp104480_c0,comp5710_c0,comp9683_c0,comp11355_c0,comp19434_c0,comp13144_c0,comp14827_c0,comp82767_c0,comp18676_c0,comp7340_c0,comp18239_c0,comp16846_c0,comp18988_c0,comp15586_c0,comp14951_c1,comp15401_c0,comp17062_c0,comp16753_c0,comp18461_c0,comp93507_c0,comp13153_c1,comp17366_c0,comp29372_c0,comp17389_c0,comp11739_c0,comp15892_c0,comp17172_c…
GO:0030707	ovarian follicle cell development	biological_process	0.56748	1	3	634	54	13972	comp6190_c0,comp18097_c0,comp18167_c0
GO:0009793	embryo development ending in seed dormancy	biological_process	0.56782	1	2	634	27	13972	comp17783_c0,comp7253_c0
GO:0005509	calcium ion binding	molecular_function	0.57043	1	8	634	168	13972	comp12475_c1,comp12822_c0,comp12844_c0,comp18055_c0,comp12302_c0,comp18862_c0,comp88627_c0,comp13023_c0
GO:0045980	negative regulation of nucleotide metabolic process	biological_process	0.57068	1	1	634	18	13972	comp12526_c0
GO:0043436	oxoacid metabolic process	biological_process	0.57133	1	60	634	1198	13972	comp18865_c0,comp17921_c0,comp7161_c0,comp15504_c0,comp17783_c0,comp17488_c0,comp17944_c0,comp12698_c0,comp18903_c0,comp7502_c0,comp20435_c0,comp17306_c0,comp15157_c1,comp18098_c1,comp16678_c0,comp18470_c2,comp59908_c0,comp10437_c0,comp18722_c0,comp13854_c0,comp18892_c0,comp12213_c0,comp17812_c1,comp16260_c1,comp7309_c0,comp15536_c0,comp7253_c0,comp18936_c0,comp7383_c0,comp18988_c0,comp18501_c2,c…
GO:0006769	nicotinamide metabolic process	biological_process	0.57143	1	1	634	11	13972	comp16006_c0
GO:0061134	peptidase regulator activity	molecular_function	0.57199	1	4	634	82	13972	comp15602_c3,comp7009_c0,comp16514_c0,comp6813_c0
GO:0097285	cell-type specific apoptotic process	biological_process	0.57225	1	1	634	14	13972	comp17903_c0
GO:0006221	pyrimidine nucleotide biosynthetic process	biological_process	0.57306	1	2	634	32	13972	comp18920_c0,comp7253_c0
GO:0015893	drug transport	biological_process	0.57341	1	1	634	15	13972	comp17258_c0
GO:0046351	disaccharide biosynthetic process	biological_process	0.575	1	1	634	12	13972	comp12513_c0
GO:0006520	cellular amino acid metabolic process	biological_process	0.57533	1	45	634	897	13972	comp18865_c0,comp17921_c0,comp17488_c0,comp17944_c0,comp12698_c0,comp18903_c0,comp7502_c0,comp20435_c0,comp17306_c0,comp15157_c1,comp18470_c2,comp10437_c0,comp18722_c0,comp13854_c0,comp12213_c0,comp17812_c1,comp18892_c0,comp7309_c0,comp15536_c0,comp18936_c0,comp7253_c0,comp7383_c0,comp18501_c2,comp18988_c0,comp52063_c0,comp7369_c0,comp15850_c0,comp13712_c0,comp18461_c0,comp17356_c0,comp16568_c0,c…
GO:0010628	positive regulation of gene expression	biological_process	0.57674	1	5	634	95	13972	comp10990_c0,comp19883_c0,comp12974_c0,comp13153_c1,comp12722_c0
GO:0008017	microtubule binding	molecular_function	0.57831	1	1	634	18	13972	comp17389_c0
GO:0031974	membrane-enclosed lumen	cellular_component	0.57876	1	64	634	1317	13972	comp105673_c0,comp12250_c0,comp16203_c0,comp7097_c0,comp17416_c0,comp104480_c0,comp9683_c0,comp7277_c0,comp67275_c0,comp13144_c0,comp18437_c1,comp10437_c0,comp6565_c0,comp7340_c0,comp19883_c0,comp18988_c0,comp14951_c1,comp14862_c0,comp17988_c0,comp17062_c0,comp18461_c0,comp27254_c0,comp14899_c0,comp17391_c0,comp93507_c0,comp18982_c0,comp13831_c0,comp18747_c0,comp15892_c0,comp8201_c0,comp16742_c0,…
GO:0004549	tRNA-specific ribonuclease activity	molecular_function	0.57901	1	1	634	13	13972	comp13854_c0
GO:0006302	double-strand break repair	biological_process	0.5793	1	2	634	32	13972	comp15630_c0,comp15972_c0
GO:0034660	ncRNA metabolic process	biological_process	0.58075	1	20	634	376	13972	comp14951_c1,comp15401_c0,comp28742_c0,comp19429_c0,comp17783_c0,comp21485_c0,comp19192_c0,comp11984_c0,comp18903_c0,comp18470_c2,comp10437_c0,comp13854_c0,comp18982_c0,comp16260_c1,comp7446_c1,comp7309_c0,comp16447_c2,comp7124_c0,comp18988_c0,comp17569_c0
GO:0005746	mitochondrial respiratory chain	cellular_component	0.58172	1	2	634	33	13972	comp87418_c0,comp14940_c0
GO:0005577	fibrinogen complex	cellular_component	0.58511	1	1	634	23	13972	comp7178_c0
GO:0012502	induction of programmed cell death	biological_process	0.5859	1	1	634	14	13972	comp19022_c0
GO:0043281	regulation of cysteine-type endopeptidase activity involved in apoptotic process	biological_process	0.58943	1	1	634	20	13972	comp19022_c0
GO:0052548	regulation of endopeptidase activity	biological_process	0.58943	1	1	634	20	13972	comp19022_c0
GO:2000116	regulation of cysteine-type endopeptidase activity	biological_process	0.58943	1	1	634	20	13972	comp19022_c0
GO:0051246	regulation of protein metabolic process	biological_process	0.59031	1	13	634	269	13972	comp18903_c0,comp63691_c0,comp11098_c0,comp17416_c0,comp12974_c0,comp10875_c0,comp18156_c0,comp19586_c0,comp88627_c0,comp7446_c1,comp18813_c2,comp7298_c0,comp7301_c0
GO:0006778	porphyrin-containing compound metabolic process	biological_process	0.59038	1	9	634	165	13972	comp7502_c0,comp19572_c0,comp19277_c0,comp18437_c1,comp8511_c0,comp17783_c0,comp16260_c1,comp7446_c1,comp19192_c0
GO:0000122	negative regulation of transcription from RNA polymerase II promoter	biological_process	0.59228	1	1	634	16	13972	comp15972_c0
GO:0019207	kinase regulator activity	molecular_function	0.59309	1	1	634	21	13972	comp7301_c0
GO:0019887	protein kinase regulator activity	molecular_function	0.59309	1	1	634	21	13972	comp7301_c0
GO:0000724	double-strand break repair via homologous recombination	biological_process	0.59438	1	1	634	14	13972	comp15972_c0
GO:0000725	recombinational repair	biological_process	0.59438	1	1	634	14	13972	comp15972_c0
GO:0051606	detection of stimulus	biological_process	0.59485	1	1	634	13	13972	comp19277_c0
GO:0007052	mitotic spindle organization	biological_process	0.59539	1	1	634	20	13972	comp17569_c0
GO:0009991	response to extracellular stimulus	biological_process	0.59572	1	3	634	57	13972	comp12452_c0,comp7272_c0,comp12704_c0
GO:0034641	cellular nitrogen compound metabolic process	biological_process	0.59602	1	187	634	3781	13972	comp18920_c0,comp6444_c0,comp12250_c0,comp16203_c0,comp7097_c0,comp28215_c0,comp7206_c0,comp19180_c0,comp104480_c0,comp11355_c0,comp7277_c0,comp12698_c0,comp18470_c2,comp15464_c0,comp14827_c0,comp18722_c0,comp14328_c0,comp6565_c0,comp17812_c1,comp16260_c1,comp7309_c0,comp7242_c0,comp19883_c0,comp18501_c2,comp8077_c0,comp14499_c0,comp17988_c0,comp17062_c0,comp18461_c0,comp17808_c0,comp19429_c0,com…
GO:0006633	fatty acid biosynthetic process	biological_process	0.59746	1	7	634	130	13972	comp10437_c0,comp18722_c0,comp8967_c0,comp17921_c0,comp21485_c0,comp13876_c0,comp15504_c0
GO:0032403	protein complex binding	molecular_function	0.59834	1	1	634	15	13972	comp12974_c0
GO:0090305	nucleic acid phosphodiester bond hydrolysis	biological_process	0.59872	1	1	634	19	13972	comp16408_c0
GO:0008238	exopeptidase activity	molecular_function	0.59883	1	5	634	95	13972	comp12260_c0,comp16919_c0,comp55275_c0,comp12650_c0,comp7428_c0
GO:0001510	RNA methylation	biological_process	0.5991	1	2	634	44	13972	comp7309_c0,comp16447_c2
GO:0009145	purine nucleoside triphosphate biosynthetic process	biological_process	0.59937	1	6	634	128	13972	comp18920_c0,comp18858_c0,comp15242_c0,comp13023_c0,comp12452_c0,comp16847_c0
GO:0009206	purine ribonucleoside triphosphate biosynthetic process	biological_process	0.59937	1	6	634	128	13972	comp18920_c0,comp18858_c0,comp15242_c0,comp13023_c0,comp12452_c0,comp16847_c0
GO:0033647	host intracellular organelle	cellular_component	0.59952	1	9	634	190	13972	comp105673_c0,comp18747_c0,comp18461_c0,comp62057_c0,comp6565_c0,comp6601_c0,comp21955_c0,comp7383_c0,comp7277_c0
GO:0033648	host intracellular membrane-bounded organelle	cellular_component	0.59952	1	9	634	190	13972	comp105673_c0,comp18747_c0,comp18461_c0,comp62057_c0,comp6565_c0,comp6601_c0,comp21955_c0,comp7383_c0,comp7277_c0
GO:0042025	host cell nucleus	cellular_component	0.59952	1	9	634	190	13972	comp105673_c0,comp18747_c0,comp18461_c0,comp62057_c0,comp6565_c0,comp6601_c0,comp21955_c0,comp7383_c0,comp7277_c0
GO:0015077	monovalent inorganic cation transmembrane transporter activity	molecular_function	0.5997	1	25	634	560	13972	comp7415_c0,comp18858_c0,comp17555_c2,comp15242_c0,comp17792_c0,comp17068_c1,comp15178_c1,comp18461_c0,comp27254_c0,comp14191_c0,comp12452_c0,comp40713_c0,comp15238_c0,comp87418_c0,comp16569_c0,comp13353_c1,comp12495_c0,comp14940_c0,comp12500_c0,comp7880_c0,comp17857_c0,comp13023_c0,comp16721_c0,comp12252_c0,comp18560_c2
GO:0003887	DNA-directed DNA polymerase activity	molecular_function	0.60102	1	3	634	54	13972	comp7369_c0,comp18239_c0,comp27357_c0
GO:0015994	chlorophyll metabolic process	biological_process	0.60188	1	8	634	142	13972	comp17783_c0,comp8511_c0,comp16260_c1,comp19572_c0,comp7446_c1,comp19277_c0,comp19192_c0,comp18437_c1
GO:0009521	photosystem	cellular_component	0.60346	1	8	634	164	13972	comp12475_c1,comp12844_c0,comp18055_c0,comp12302_c0,comp19252_c0,comp18862_c0,comp13023_c0,comp12528_c1
GO:0019087	transformation of host cell by virus	biological_process	0.6037	1	1	634	19	13972	comp19611_c0
GO:0004866	endopeptidase inhibitor activity	molecular_function	0.6043	1	3	634	62	13972	comp15602_c3,comp7009_c0,comp16514_c0
GO:0061135	endopeptidase regulator activity	molecular_function	0.6043	1	3	634	62	13972	comp15602_c3,comp7009_c0,comp16514_c0
GO:0000902	cell morphogenesis	biological_process	0.60449	1	5	634	94	13972	comp7123_c0,comp12974_c0,comp15157_c0,comp17176_c0,comp18654_c0
GO:0016604	nuclear body	cellular_component	0.60541	1	1	634	21	13972	comp19883_c0
GO:0019048	virus-host interaction	biological_process	0.6079	1	7	634	144	13972	comp19611_c0,comp18862_c0,comp11914_c0,comp6883_c0,comp13036_c0,comp10599_c0,comp16401_c0
GO:0003006	developmental process involved in reproduction	biological_process	0.60881	1	12	634	223	13972	comp6190_c0,comp18097_c0,comp18167_c0,comp5343_c0,comp18461_c0,comp17783_c0,comp16574_c0,comp13854_c0,comp6601_c0,comp7298_c0,comp7253_c0,comp15526_c1
GO:0046834	lipid phosphorylation	biological_process	0.60926	1	1	634	13	13972	comp15093_c1
GO:0046854	phosphatidylinositol phosphorylation	biological_process	0.60926	1	1	634	13	13972	comp15093_c1
GO:0045944	positive regulation of transcription from RNA polymerase II promoter	biological_process	0.60971	1	1	634	19	13972	comp19883_c0
GO:0005991	trehalose metabolic process	biological_process	0.61052	1	1	634	13	13972	comp12513_c0
GO:1901070	guanosine-containing compound biosynthetic process	biological_process	0.61057	1	1	634	21	13972	comp18920_c0
GO:0051656	establishment of organelle localization	biological_process	0.61173	1	1	634	19	13972	comp7446_c1
GO:0006554	lysine catabolic process	biological_process	0.61356	1	3	634	60	13972	comp10437_c0,comp21485_c0,comp13876_c0
GO:0016742	hydroxymethyl-, formyl- and related transferase activity	molecular_function	0.61402	1	1	634	17	13972	comp7695_c0
GO:0042537	benzene-containing compound metabolic process	biological_process	0.61627	1	4	634	75	13972	comp10437_c0,comp7695_c0,comp21485_c0,comp13876_c0
GO:0009605	response to external stimulus	biological_process	0.61649	1	6	634	130	13972	comp19277_c0,comp12452_c0,comp11768_c0,comp12398_c1,comp7272_c0,comp12704_c0
GO:0046483	heterocycle metabolic process	biological_process	0.61781	1	184	634	3743	13972	comp18920_c0,comp6444_c0,comp12250_c0,comp16203_c0,comp7097_c0,comp28215_c0,comp7661_c0,comp7206_c0,comp19180_c0,comp104480_c0,comp11355_c0,comp7277_c0,comp18470_c2,comp15464_c0,comp14827_c0,comp14328_c0,comp6565_c0,comp17812_c1,comp16260_c1,comp7309_c0,comp7242_c0,comp19883_c0,comp18501_c2,comp8077_c0,comp14499_c0,comp17988_c0,comp17062_c0,comp18461_c0,comp16637_c0,comp17808_c0,comp19429_c0,comp…
GO:0008194	UDP-glycosyltransferase activity	molecular_function	0.61915	1	2	634	39	13972	comp15044_c0,comp18200_c1
GO:0030261	chromosome condensation	biological_process	0.62051	1	1	634	17	13972	comp10450_c0
GO:0009893	positive regulation of metabolic process	biological_process	0.62072	1	9	634	199	13972	comp10990_c0,comp12974_c0,comp18156_c0,comp7178_c0,comp19883_c0,comp12722_c0,comp13153_c1,comp19434_c0,comp18988_c0
GO:0042981	regulation of apoptotic process	biological_process	0.62113	1	4	634	83	13972	comp11914_c0,comp17903_c0,comp19022_c0,comp12974_c0
GO:0010629	negative regulation of gene expression	biological_process	0.62166	1	5	634	102	13972	comp14457_c0,comp12974_c0,comp16846_c0,comp15972_c0,comp15526_c1
GO:0007283	spermatogenesis	biological_process	0.6218	1	5	634	96	13972	comp15586_c0,comp11978_c0,comp82767_c0,comp16753_c0,comp18461_c0
GO:0004177	aminopeptidase activity	molecular_function	0.62239	1	2	634	40	13972	comp55275_c0,comp12650_c0
GO:0007030	Golgi organization	biological_process	0.62282	1	1	634	16	13972	comp17812_c1
GO:0035194	posttranscriptional gene silencing by RNA	biological_process	0.62422	1	1	634	14	13972	comp15526_c1
GO:0008233	peptidase activity	molecular_function	0.62468	1	35	634	711	13972	comp18557_c0,comp27357_c0,comp12220_c0,comp69737_c0,comp18228_c0,comp18075_c0,comp12019_c0,comp114274_c0,comp7502_c0,comp16569_c0,comp15958_c0,comp17689_c0,comp14118_c0,comp12260_c0,comp18049_c0,comp88627_c0,comp6496_c0,comp15889_c0,comp8504_c0,comp7428_c0,comp55275_c0,comp15268_c1,comp18813_c2,comp16401_c0,comp17936_c1,comp15526_c1,comp20702_c0,comp12650_c0,comp13137_c0,comp17309_c0,comp18520_c0…
GO:0009201	ribonucleoside triphosphate biosynthetic process	biological_process	0.62576	1	6	634	131	13972	comp18920_c0,comp18858_c0,comp15242_c0,comp13023_c0,comp12452_c0,comp16847_c0
GO:0065008	regulation of biological quality	biological_process	0.62653	1	22	634	459	13972	comp8077_c0,comp13712_c0,comp7503_c0,comp11768_c0,comp7206_c0,comp19252_c0,comp13193_c0,comp16260_c0,comp18813_c2,comp12452_c0,comp12139_c0,comp17258_c0,comp12495_c0,comp10875_c0,comp10437_c0,comp18156_c0,comp19611_c0,comp13854_c0,comp11914_c0,comp16260_c1,comp14892_c0,comp7178_c0
GO:0052547	regulation of peptidase activity	biological_process	0.62672	1	1	634	21	13972	comp19022_c0
GO:0031406	carboxylic acid binding	molecular_function	0.62828	1	2	634	35	13972	comp15165_c0,comp19569_c0
GO:0009664	plant-type cell wall organization	biological_process	0.62828	1	2	634	43	13972	comp64521_c0,comp15574_c0
GO:0009678	hydrogen-translocating pyrophosphatase activity	molecular_function	0.62864	1	1	634	13	13972	comp12452_c0
GO:0016746	transferase activity, transferring acyl groups	molecular_function	0.62883	1	10	634	226	13972	comp18502_c2,comp7502_c0,comp18454_c4,comp15737_c1,comp18502_c1,comp14328_c0,comp13025_c0,comp19776_c0,comp14929_c0,comp104338_c0
GO:0008083	growth factor activity	molecular_function	0.6298	1	1	634	22	13972	comp6850_c0
GO:0009733	response to auxin stimulus	biological_process	0.63003	1	1	634	15	13972	comp16568_c0
GO:0006139	nucleobase-containing compound metabolic process	biological_process	0.63104	1	167	634	3387	13972	comp18920_c0,comp6444_c0,comp12250_c0,comp16203_c0,comp7097_c0,comp28215_c0,comp7206_c0,comp19180_c0,comp104480_c0,comp11355_c0,comp7277_c0,comp18470_c2,comp15464_c0,comp14827_c0,comp14328_c0,comp6565_c0,comp17812_c1,comp16260_c1,comp7309_c0,comp7242_c0,comp19883_c0,comp18501_c2,comp8077_c0,comp14499_c0,comp17988_c0,comp17062_c0,comp18461_c0,comp17808_c0,comp19429_c0,comp17124_c1,comp17174_c0,com…
GO:0015631	tubulin binding	molecular_function	0.63109	1	1	634	20	13972	comp17389_c0
GO:0045298	tubulin complex	cellular_component	0.63109	1	1	634	20	13972	comp17389_c0
GO:0033013	tetrapyrrole metabolic process	biological_process	0.63154	1	10	634	192	13972	comp7502_c0,comp19572_c0,comp19277_c0,comp18437_c1,comp17783_c0,comp8511_c0,comp16260_c1,comp88627_c0,comp7446_c1,comp19192_c0
GO:0006873	cellular ion homeostasis	biological_process	0.63199	1	3	634	63	13972	comp17258_c0,comp12452_c0,comp10875_c0
GO:0009108	coenzyme biosynthetic process	biological_process	0.63234	1	10	634	203	13972	comp41045_c0,comp13712_c0,comp59908_c0,comp16637_c0,comp7627_c0,comp10437_c0,comp7383_c0,comp13876_c0,comp18501_c2,comp15096_c2
GO:0004568	chitinase activity	molecular_function	0.6325	1	1	634	17	13972	comp17672_c0
GO:0006032	chitin catabolic process	biological_process	0.6325	1	1	634	17	13972	comp17672_c0
GO:0046348	amino sugar catabolic process	biological_process	0.6325	1	1	634	17	13972	comp17672_c0
GO:1901072	glucosamine-containing compound catabolic process	biological_process	0.6325	1	1	634	17	13972	comp17672_c0
GO:0044271	cellular nitrogen compound biosynthetic process	biological_process	0.63254	1	100	634	2069	13972	comp18920_c0,comp105673_c0,comp12250_c0,comp16203_c0,comp7097_c0,comp17416_c0,comp104480_c0,comp9683_c0,comp7277_c0,comp67275_c0,comp13144_c0,comp12698_c0,comp15737_c1,comp18437_c1,comp18722_c0,comp6565_c0,comp7340_c0,comp16260_c1,comp7309_c0,comp19883_c0,comp16846_c0,comp18988_c0,comp14499_c0,comp14862_c0,comp17988_c0,comp10990_c0,comp13712_c0,comp17062_c0,comp18461_c0,comp27254_c0,comp14899_c0,…
GO:0019201	nucleotide kinase activity	molecular_function	0.63392	1	1	634	23	13972	comp17174_c0
GO:0008762	UDP-N-acetylmuramate dehydrogenase activity	molecular_function	0.63609	1	1	634	15	13972	comp7441_c0
GO:0009074	aromatic amino acid family catabolic process	biological_process	0.63643	1	1	634	17	13972	comp15536_c0
GO:0048523	negative regulation of cellular process	biological_process	0.63652	1	12	634	254	13972	comp63691_c0,comp17903_c0,comp14457_c0,comp12974_c0,comp20048_c0,comp15972_c0,comp15093_c0,comp12526_c0,comp11914_c0,comp14191_c0,comp18813_c2,comp16846_c0
GO:1901360	organic cyclic compound metabolic process	biological_process	0.63672	1	188	634	3836	13972	comp18920_c0,comp6444_c0,comp12250_c0,comp16203_c0,comp7097_c0,comp28215_c0,comp7661_c0,comp7206_c0,comp19180_c0,comp104480_c0,comp11355_c0,comp7277_c0,comp18470_c2,comp15464_c0,comp14827_c0,comp14328_c0,comp6565_c0,comp17812_c1,comp12213_c0,comp16260_c1,comp7309_c0,comp7242_c0,comp19883_c0,comp18501_c2,comp8077_c0,comp14499_c0,comp17988_c0,comp17062_c0,comp18461_c0,comp16637_c0,comp17808_c0,comp…
GO:0010154	fruit development	biological_process	0.63736	1	2	634	31	13972	comp17783_c0,comp7253_c0
GO:0048316	seed development	biological_process	0.63736	1	2	634	31	13972	comp17783_c0,comp7253_c0
GO:0009163	nucleoside biosynthetic process	biological_process	0.63832	1	8	634	177	13972	comp18920_c0,comp18858_c0,comp15242_c0,comp13023_c0,comp12452_c0,comp7253_c0,comp59908_c0,comp16847_c0
GO:0042455	ribonucleoside biosynthetic process	biological_process	0.63832	1	8	634	177	13972	comp18920_c0,comp18858_c0,comp15242_c0,comp13023_c0,comp12452_c0,comp7253_c0,comp59908_c0,comp16847_c0
GO:0006875	cellular metal ion homeostasis	biological_process	0.63833	1	2	634	45	13972	comp17258_c0,comp10875_c0
GO:0020037	heme binding	molecular_function	0.64126	1	7	634	170	13972	comp15259_c0,comp15415_c0,comp19277_c0,comp15536_c0,comp15504_c0,comp15419_c0,comp19376_c0
GO:0018130	heterocycle biosynthetic process	biological_process	0.64127	1	99	634	2058	13972	comp18920_c0,comp105673_c0,comp12250_c0,comp16203_c0,comp7097_c0,comp17416_c0,comp7661_c0,comp104480_c0,comp9683_c0,comp7277_c0,comp67275_c0,comp13144_c0,comp18437_c1,comp6565_c0,comp7340_c0,comp16260_c1,comp7309_c0,comp19883_c0,comp16846_c0,comp18988_c0,comp14499_c0,comp14862_c0,comp17988_c0,comp10990_c0,comp13712_c0,comp17062_c0,comp18461_c0,comp16637_c0,comp27254_c0,comp14899_c0,comp17391_c0,c…
GO:0000790	nuclear chromatin	cellular_component	0.64224	1	1	634	16	13972	comp15972_c0
GO:0008013	beta-catenin binding	molecular_function	0.64259	1	1	634	18	13972	comp12213_c0
GO:0016342	catenin complex	cellular_component	0.64259	1	1	634	18	13972	comp12213_c0
GO:0043531	ADP binding	molecular_function	0.64279	1	3	634	45	13972	comp18775_c1,comp19239_c0,comp16639_c3
GO:0043244	regulation of protein complex disassembly	biological_process	0.64395	1	1	634	19	13972	comp12495_c0
GO:0006760	folic acid-containing compound metabolic process	biological_process	0.64435	1	3	634	69	13972	comp7695_c0,comp13712_c0,comp15096_c2
GO:0009072	aromatic amino acid family metabolic process	biological_process	0.64438	1	10	634	207	13972	comp18461_c0,comp10437_c0,comp17944_c1,comp12213_c0,comp7309_c0,comp21485_c0,comp15536_c0,comp13876_c0,comp17944_c0,comp88584_c0
GO:0009142	nucleoside triphosphate biosynthetic process	biological_process	0.64481	1	6	634	133	13972	comp18920_c0,comp18858_c0,comp15242_c0,comp13023_c0,comp12452_c0,comp16847_c0
GO:0055065	metal ion homeostasis	biological_process	0.64495	1	2	634	46	13972	comp17258_c0,comp10875_c0
GO:0009068	aspartate family amino acid catabolic process	biological_process	0.64525	1	3	634	63	13972	comp10437_c0,comp21485_c0,comp13876_c0
GO:0032989	cellular component morphogenesis	biological_process	0.646	1	5	634	102	13972	comp7123_c0,comp12974_c0,comp15157_c0,comp17176_c0,comp18654_c0
GO:0000793	condensed chromosome	cellular_component	0.64623	1	1	634	18	13972	comp12818_c0
GO:0010015	root morphogenesis	biological_process	0.64623	1	1	634	14	13972	comp13854_c0
GO:0032011	ARF protein signal transduction	biological_process	0.6463	1	1	634	16	13972	comp11739_c0
GO:0032012	regulation of ARF protein signal transduction	biological_process	0.6463	1	1	634	16	13972	comp11739_c0
GO:0016740	transferase activity	molecular_function	0.64718	1	104	634	2080	13972	comp18502_c2,comp18920_c0,comp12250_c0,comp17812_c0,comp18238_c0,comp16006_c0,comp5290_c0,comp12706_c1,comp17488_c0,comp11086_c0,comp13144_c0,comp12704_c0,comp114274_c0,comp15727_c0,comp15737_c1,comp14827_c0,comp19092_c0,comp18676_c0,comp12260_c0,comp18722_c0,comp14328_c0,comp230559_c0,comp6565_c0,comp18034_c0,comp7340_c0,comp13854_c0,comp13025_c0,comp17812_c1,comp12213_c0,comp17614_c0,comp7309_c…
GO:0003724	RNA helicase activity	molecular_function	0.64792	1	5	634	81	13972	comp18941_c0,comp19572_c0,comp19239_c0,comp16076_c0,comp18437_c1
GO:0016054	organic acid catabolic process	biological_process	0.65096	1	7	634	162	13972	comp10437_c0,comp16568_c0,comp13854_c0,comp7695_c0,comp21485_c0,comp13876_c0,comp15536_c0
GO:0046395	carboxylic acid catabolic process	biological_process	0.65096	1	7	634	162	13972	comp10437_c0,comp16568_c0,comp13854_c0,comp7695_c0,comp21485_c0,comp13876_c0,comp15536_c0
GO:0019200	carbohydrate kinase activity	molecular_function	0.65175	1	1	634	17	13972	comp5373_c0
GO:0018874	benzoate metabolic process	biological_process	0.65177	1	3	634	59	13972	comp10437_c0,comp21485_c0,comp13876_c0
GO:0044433	cytoplasmic vesicle part	cellular_component	0.65188	1	3	634	63	13972	comp18156_c0,comp16394_c0,comp17751_c0
GO:0030880	RNA polymerase complex	cellular_component	0.6534	1	6	634	121	13972	comp114274_c0,comp21147_c0,comp16408_c0,comp12250_c0,comp17903_c0,comp28742_c0
GO:0033179	proton-transporting V-type ATPase, V0 domain	cellular_component	0.65342	1	1	634	19	13972	comp17555_c2
GO:0009415	response to water stimulus	biological_process	0.65432	1	1	634	20	13972	comp7272_c0
GO:0070011	peptidase activity, acting on L-amino acid peptides	molecular_function	0.65472	1	28	634	582	13972	comp27357_c0,comp12220_c0,comp8504_c0,comp15889_c0,comp69737_c0,comp7428_c0,comp18228_c0,comp55275_c0,comp15268_c1,comp18075_c0,comp18813_c2,comp16401_c0,comp15526_c1,comp114274_c0,comp7502_c0,comp16569_c0,comp20702_c0,comp12650_c0,comp15958_c0,comp17309_c0,comp7267_c0,comp17689_c0,comp14118_c0,comp10875_c0,comp12260_c0,comp18156_c0,comp16919_c0,comp88627_c0
GO:0048232	male gamete generation	biological_process	0.65495	1	5	634	98	13972	comp15586_c0,comp11978_c0,comp82767_c0,comp16753_c0,comp18461_c0
GO:0051651	maintenance of location in cell	biological_process	0.65705	1	1	634	16	13972	comp12452_c0
GO:0039526	modulation by virus of host apoptotic process	biological_process	0.65827	1	1	634	21	13972	comp11914_c0
GO:0044531	modulation of programmed cell death in other organism	biological_process	0.65827	1	1	634	21	13972	comp11914_c0
GO:0044532	modulation of apoptotic process in other organism	biological_process	0.65827	1	1	634	21	13972	comp11914_c0
GO:0052040	modulation by symbiont of host programmed cell death	biological_process	0.65827	1	1	634	21	13972	comp11914_c0
GO:0052150	modulation by symbiont of host apoptotic process	biological_process	0.65827	1	1	634	21	13972	comp11914_c0
GO:0052248	modulation of programmed cell death in other organism involved in symbiotic interaction	biological_process	0.65827	1	1	634	21	13972	comp11914_c0
GO:0052433	modulation by organism of apoptotic process in other organism involved in symbiotic interaction	biological_process	0.65827	1	1	634	21	13972	comp11914_c0
GO:0016043	cellular component organization	biological_process	0.6604	1	58	634	1222	13972	comp20187_c0,comp16385_c0,comp17176_c0,comp17783_c0,comp37356_c0,comp16550_c0,comp7123_c0,comp19229_c0,comp5710_c0,comp18836_c0,comp7502_c0,comp17052_c0,comp18083_c0,comp17228_c0,comp12974_c0,comp15093_c0,comp15165_c0,comp16773_c0,comp13854_c0,comp17812_c1,comp15574_c0,comp12818_c0,comp16260_c1,comp15519_c0,comp7124_c0,comp12395_c0,comp18654_c0,comp15242_c1,comp8077_c0,comp16721_c2,comp15571_c0,c…
GO:0016998	cell wall macromolecule catabolic process	biological_process	0.66129	1	1	634	20	13972	comp17672_c0
GO:0000990	core RNA polymerase binding transcription factor activity	molecular_function	0.66136	1	3	634	63	13972	comp16574_c0,comp13182_c0,comp19121_c0
GO:0000996	core DNA-dependent RNA polymerase binding promoter specificity activity	molecular_function	0.66136	1	3	634	63	13972	comp16574_c0,comp13182_c0,comp19121_c0
GO:0016987	sigma factor activity	molecular_function	0.66136	1	3	634	63	13972	comp16574_c0,comp13182_c0,comp19121_c0
GO:0016044	cellular membrane organization	biological_process	0.66218	1	4	634	90	13972	comp17783_c0,comp16260_c1,comp7446_c1,comp18654_c0
GO:0015985	energy coupled proton transport, down electrochemical gradient	biological_process	0.66558	1	4	634	100	13972	comp18858_c0,comp15242_c0,comp13023_c0,comp12452_c0
GO:0015986	ATP synthesis coupled proton transport	biological_process	0.66558	1	4	634	100	13972	comp18858_c0,comp15242_c0,comp13023_c0,comp12452_c0
GO:0009152	purine ribonucleotide biosynthetic process	biological_process	0.66658	1	7	634	159	13972	comp18920_c0,comp18858_c0,comp15242_c0,comp13023_c0,comp12452_c0,comp59908_c0,comp16847_c0
GO:0005319	lipid transporter activity	molecular_function	0.6679	1	1	634	25	13972	comp14814_c0
GO:0048477	oogenesis	biological_process	0.66804	1	3	634	64	13972	comp6190_c0,comp18097_c0,comp18167_c0
GO:0045927	positive regulation of growth	biological_process	0.66907	1	1	634	25	13972	comp18461_c0
GO:0051260	protein homooligomerization	biological_process	0.66942	1	1	634	19	13972	comp15093_c0
GO:0044455	mitochondrial membrane part	cellular_component	0.66982	1	5	634	112	13972	comp87418_c0,comp18858_c0,comp6305_c0,comp14940_c0,comp29771_c0
GO:0005351	sugar:hydrogen symporter activity	molecular_function	0.67037	1	1	634	20	13972	comp14457_c0
GO:0015295	solute:hydrogen symporter activity	molecular_function	0.67037	1	1	634	20	13972	comp14457_c0
GO:0032268	regulation of cellular protein metabolic process	biological_process	0.67131	1	12	634	264	13972	comp18903_c0,comp63691_c0,comp11098_c0,comp17416_c0,comp12974_c0,comp10875_c0,comp19586_c0,comp88627_c0,comp7446_c1,comp18813_c2,comp7298_c0,comp7301_c0
GO:0005635	nuclear envelope	cellular_component	0.67266	1	3	634	80	13972	comp15628_c0,comp19572_c0,comp15544_c1
GO:0009308	amine metabolic process	biological_process	0.6727	1	13	634	266	13972	comp17921_c0,comp18461_c0,comp10437_c0,comp18722_c0,comp18941_c0,comp17944_c1,comp19239_c0,comp7309_c0,comp21485_c0,comp13876_c0,comp15536_c0,comp17944_c0,comp88584_c0
GO:0002119	nematode larval development	biological_process	0.67336	1	1	634	28	13972	comp18461_c0
GO:0043067	regulation of programmed cell death	biological_process	0.67397	1	4	634	88	13972	comp11914_c0,comp17903_c0,comp19022_c0,comp12974_c0
GO:0032324	molybdopterin cofactor biosynthetic process	biological_process	0.67638	1	1	634	18	13972	comp16637_c0
GO:0043545	molybdopterin cofactor metabolic process	biological_process	0.67638	1	1	634	18	13972	comp16637_c0
GO:0010941	regulation of cell death	biological_process	0.67652	1	4	634	89	13972	comp11914_c0,comp17903_c0,comp19022_c0,comp12974_c0
GO:0042451	purine nucleoside biosynthetic process	biological_process	0.67995	1	7	634	167	13972	comp18920_c0,comp18858_c0,comp15242_c0,comp13023_c0,comp12452_c0,comp59908_c0,comp16847_c0
GO:0046129	purine ribonucleoside biosynthetic process	biological_process	0.67995	1	7	634	167	13972	comp18920_c0,comp18858_c0,comp15242_c0,comp13023_c0,comp12452_c0,comp59908_c0,comp16847_c0
GO:0043234	protein complex	cellular_component	0.68041	1	119	634	2524	13972	comp18920_c0,comp105673_c0,comp12250_c0,comp16203_c0,comp7097_c0,comp17416_c0,comp7161_c0,comp15178_c1,comp17751_c0,comp104480_c0,comp15195_c0,comp9683_c0,comp16998_c0,comp7277_c0,comp67275_c0,comp114274_c0,comp12844_c0,comp16394_c0,comp18437_c1,comp6565_c0,comp7340_c0,comp13854_c0,comp12213_c0,comp7880_c0,comp18239_c0,comp18560_c2,comp19883_c0,comp12252_c0,comp11926_c1,comp18988_c0,comp14499_c0,…
GO:0006313	transposition, DNA-mediated	biological_process	0.68077	1	2	634	46	13972	comp17174_c0,comp14518_c0
GO:0032196	transposition	biological_process	0.68077	1	2	634	46	13972	comp17174_c0,comp14518_c0
GO:0007047	cellular cell wall organization	biological_process	0.68199	1	2	634	49	13972	comp64521_c0,comp15574_c0
GO:0000184	nuclear-transcribed mRNA catabolic process, nonsense-mediated decay	biological_process	0.68471	1	1	634	27	13972	comp15401_c0
GO:0006164	purine nucleotide biosynthetic process	biological_process	0.68481	1	8	634	178	13972	comp18920_c0,comp18858_c0,comp13756_c0,comp15242_c0,comp13023_c0,comp12452_c0,comp59908_c0,comp16847_c0
GO:0033644	host cell membrane	cellular_component	0.68584	1	1	634	22	13972	comp16401_c0
GO:0044218	other organism cell membrane	cellular_component	0.68584	1	1	634	22	13972	comp16401_c0
GO:0044279	other organism membrane	cellular_component	0.68584	1	1	634	22	13972	comp16401_c0
GO:0071842	cellular component organization at cellular level	biological_process	0.68681	1	47	634	1016	13972	comp20187_c0,comp16385_c0,comp17783_c0,comp37356_c0,comp19229_c0,comp5710_c0,comp18836_c0,comp7502_c0,comp17052_c0,comp18083_c0,comp17228_c0,comp16773_c0,comp17812_c1,comp13854_c0,comp12818_c0,comp16260_c1,comp15519_c0,comp7124_c0,comp12395_c0,comp18654_c0,comp15242_c1,comp8077_c0,comp16721_c2,comp15571_c0,comp7503_c0,comp62057_c0,comp19813_c0,comp19586_c0,comp8967_c0,comp17458_c2,comp15544_c1,co…
GO:0050832	defense response to fungus	biological_process	0.68695	1	1	634	18	13972	comp201928_c0
GO:0046933	hydrogen ion transporting ATP synthase activity, rotational mechanism	molecular_function	0.68724	1	2	634	47	13972	comp15242_c0,comp13023_c0
GO:0016886	ligase activity, forming phosphoric ester bonds	molecular_function	0.68815	1	1	634	23	13972	comp19192_c0
GO:0051189	prosthetic group metabolic process	biological_process	0.68863	1	1	634	19	13972	comp16637_c0
GO:0042558	pteridine-containing compound metabolic process	biological_process	0.68896	1	3	634	73	13972	comp7695_c0,comp13712_c0,comp15096_c2
GO:0031325	positive regulation of cellular metabolic process	biological_process	0.68952	1	8	634	190	13972	comp10990_c0,comp18156_c0,comp7178_c0,comp19883_c0,comp12722_c0,comp13153_c1,comp18988_c0,comp19434_c0
GO:0000786	nucleosome	cellular_component	0.69367	1	5	634	110	13972	comp15586_c0,comp11978_c0,comp82767_c0,comp16753_c0,comp18461_c0
GO:0009260	ribonucleotide biosynthetic process	biological_process	0.69394	1	8	634	180	13972	comp18920_c0,comp18858_c0,comp15242_c0,comp13023_c0,comp12452_c0,comp7253_c0,comp59908_c0,comp16847_c0
GO:0046390	ribose phosphate biosynthetic process	biological_process	0.69394	1	8	634	180	13972	comp18920_c0,comp18858_c0,comp15242_c0,comp13023_c0,comp12452_c0,comp7253_c0,comp59908_c0,comp16847_c0
GO:0042575	DNA polymerase complex	cellular_component	0.69431	1	3	634	63	13972	comp7369_c0,comp18239_c0,comp27357_c0
GO:0009982	pseudouridine synthase activity	molecular_function	0.69474	1	2	634	61	13972	comp17124_c1,comp6444_c0
GO:0009746	response to hexose stimulus	biological_process	0.69524	1	1	634	19	13972	comp17812_c1
GO:0034284	response to monosaccharide stimulus	biological_process	0.69524	1	1	634	19	13972	comp17812_c1
GO:0008235	metalloexopeptidase activity	molecular_function	0.69559	1	1	634	22	13972	comp55275_c0
GO:0043231	intracellular membrane-bounded organelle	cellular_component	0.69581	1	188	634	3843	13972	comp12250_c0,comp16203_c0,comp7097_c0,comp19728_c0,comp28215_c0,comp7206_c0,comp7164_c0,comp11899_c0,comp104480_c0,comp16998_c0,comp7277_c0,comp15464_c0,comp19092_c0,comp16394_c0,comp6565_c0,comp17812_c1,comp12213_c0,comp16260_c1,comp19883_c0,comp19022_c0,comp24514_c1,comp15586_c0,comp8077_c0,comp14499_c0,comp17988_c0,comp18165_c0,comp17062_c0,comp18461_c0,comp14937_c0,comp17808_c0,comp15628_c0,c…
GO:0015297	antiporter activity	molecular_function	0.69614	1	2	634	46	13972	comp17258_c0,comp12495_c0
GO:0044249	cellular biosynthetic process	biological_process	0.69631	1	198	634	4151	13972	comp18920_c0,comp6444_c0,comp12250_c0,comp16203_c0,comp7097_c0,comp28215_c0,comp7661_c0,comp18238_c0,comp7206_c0,comp13258_c1,comp12706_c1,comp104480_c0,comp11086_c0,comp7277_c0,comp12698_c0,comp18470_c2,comp14827_c0,comp12681_c1,comp18722_c0,comp6565_c0,comp18034_c0,comp12213_c0,comp17812_c1,comp16260_c1,comp7309_c0,comp19883_c0,comp18501_c2,comp8077_c0,comp8447_c0,comp14499_c0,comp17988_c0,comp…
GO:0006289	nucleotide-excision repair	biological_process	0.69647	1	1	634	24	13972	comp16408_c0
GO:0016441	posttranscriptional gene silencing	biological_process	0.69748	1	1	634	19	13972	comp15526_c1
GO:0044003	modification by symbiont of host morphology or physiology	biological_process	0.69782	1	2	634	49	13972	comp19611_c0,comp11914_c0
GO:0044428	nuclear part	cellular_component	0.69799	1	67	634	1426	13972	comp105673_c0,comp12250_c0,comp16203_c0,comp7097_c0,comp17416_c0,comp104480_c0,comp9683_c0,comp7277_c0,comp67275_c0,comp13144_c0,comp18437_c1,comp10437_c0,comp6565_c0,comp7340_c0,comp19883_c0,comp18988_c0,comp14951_c1,comp14862_c0,comp14499_c0,comp17988_c0,comp17062_c0,comp18461_c0,comp27254_c0,comp15628_c0,comp14899_c0,comp17391_c0,comp93507_c0,comp18982_c0,comp13831_c0,comp18747_c0,comp15892_c0…
GO:0032504	multicellular organism reproduction	biological_process	0.69801	1	9	634	189	13972	comp6190_c0,comp15586_c0,comp18097_c0,comp18167_c0,comp7503_c0,comp82767_c0,comp16753_c0,comp18461_c0,comp11978_c0
GO:0019028	viral capsid	cellular_component	0.69851	1	21	634	457	13972	comp7369_c0,comp8201_c0,comp16203_c0,comp16742_c0,comp15178_c1,comp11455_c0,comp17570_c0,comp18775_c1,comp6552_c0,comp17668_c0,comp14191_c0,comp17915_c0,comp5710_c0,comp15306_c0,comp66972_c0,comp17115_c0,comp14975_c0,comp7191_c0,comp5343_c0,comp13831_c0,comp7383_c0
GO:0006026	aminoglycan catabolic process	biological_process	0.6989	1	1	634	22	13972	comp17672_c0
GO:0007389	pattern specification process	biological_process	0.69988	1	1	634	21	13972	comp13854_c0
GO:0070925	organelle assembly	biological_process	0.7034	1	1	634	29	13972	comp7272_c0
GO:0043227	membrane-bounded organelle	cellular_component	0.70397	1	188	634	3850	13972	comp12250_c0,comp16203_c0,comp7097_c0,comp19728_c0,comp28215_c0,comp7206_c0,comp7164_c0,comp11899_c0,comp104480_c0,comp16998_c0,comp7277_c0,comp15464_c0,comp19092_c0,comp16394_c0,comp6565_c0,comp17812_c1,comp12213_c0,comp16260_c1,comp19883_c0,comp19022_c0,comp24514_c1,comp15586_c0,comp8077_c0,comp14499_c0,comp17988_c0,comp18165_c0,comp17062_c0,comp18461_c0,comp14937_c0,comp17808_c0,comp15628_c0,c…
GO:0006754	ATP biosynthetic process	biological_process	0.70431	1	5	634	120	13972	comp18858_c0,comp15242_c0,comp13023_c0,comp12452_c0,comp16847_c0
GO:0005643	nuclear pore	cellular_component	0.70438	1	2	634	58	13972	comp19572_c0,comp15544_c1
GO:0007051	spindle organization	biological_process	0.70448	1	1	634	26	13972	comp17569_c0
GO:0001522	pseudouridine synthesis	biological_process	0.70498	1	2	634	63	13972	comp17124_c1,comp6444_c0
GO:0004427	inorganic diphosphatase activity	molecular_function	0.70552	1	1	634	16	13972	comp11355_c0
GO:0043169	cation binding	molecular_function	0.70657	1	93	634	1968	13972	comp18347_c3,comp13366_c0,comp7161_c0,comp15178_c1,comp15791_c0,comp11355_c0,comp12822_c0,comp17306_c0,comp12844_c0,comp15415_c0,comp15737_c1,comp18470_c2,comp5855_c0,comp18722_c0,comp7340_c0,comp7880_c0,comp7242_c0,comp18560_c2,comp12252_c0,comp17267_c0,comp5534_c0,comp10990_c0,comp17792_c0,comp15401_c0,comp19523_c0,comp17068_c1,comp17062_c0,comp7503_c0,comp14780_c1,comp18461_c0,comp27254_c0,com…
GO:2000026	regulation of multicellular organismal development	biological_process	0.70725	1	4	634	84	13972	comp13854_c0,comp17812_c1,comp19277_c0,comp12974_c0
GO:0046961	proton-transporting ATPase activity, rotational mechanism	molecular_function	0.70806	1	2	634	48	13972	comp15242_c0,comp13023_c0
GO:0045229	external encapsulating structure organization	biological_process	0.70809	1	2	634	51	13972	comp64521_c0,comp15574_c0
GO:0031047	gene silencing by RNA	biological_process	0.70861	1	1	634	19	13972	comp15526_c1
GO:0006972	hyperosmotic response	biological_process	0.70888	1	1	634	20	13972	comp17812_c1
GO:0016410	N-acyltransferase activity	molecular_function	0.709	1	2	634	54	13972	comp7502_c0,comp104338_c0
GO:0000105	histidine biosynthetic process	biological_process	0.70959	1	1	634	21	13972	comp7253_c0
GO:0009076	histidine family amino acid biosynthetic process	biological_process	0.70959	1	1	634	21	13972	comp7253_c0
GO:0004129	cytochrome-c oxidase activity	molecular_function	0.70968	1	2	634	50	13972	comp87418_c0,comp14940_c0
GO:0006123	mitochondrial electron transport, cytochrome c to oxygen	biological_process	0.70968	1	2	634	50	13972	comp87418_c0,comp14940_c0
GO:0015002	heme-copper terminal oxidase activity	molecular_function	0.70968	1	2	634	50	13972	comp87418_c0,comp14940_c0
GO:0016675	oxidoreductase activity, acting on a heme group of donors	molecular_function	0.70968	1	2	634	50	13972	comp87418_c0,comp14940_c0
GO:0016676	oxidoreductase activity, acting on a heme group of donors, oxygen as acceptor	molecular_function	0.70968	1	2	634	50	13972	comp87418_c0,comp14940_c0
GO:0045277	respiratory chain complex IV	cellular_component	0.70968	1	2	634	50	13972	comp87418_c0,comp14940_c0
GO:0005253	anion channel activity	molecular_function	0.71247	1	1	634	21	13972	comp18347_c3
GO:0008308	voltage-gated anion channel activity	molecular_function	0.71247	1	1	634	21	13972	comp18347_c3
GO:0033177	proton-transporting two-sector ATPase complex, proton-transporting domain	cellular_component	0.71326	1	4	634	111	13972	comp18858_c0,comp17555_c2,comp12452_c0,comp15238_c0
GO:0048598	embryonic morphogenesis	biological_process	0.71408	1	1	634	22	13972	comp18156_c0
GO:0046930	pore complex	cellular_component	0.71491	1	2	634	59	13972	comp19572_c0,comp15544_c1
GO:0002164	larval development	biological_process	0.71495	1	1	634	30	13972	comp18461_c0
GO:0006281	DNA repair	biological_process	0.71508	1	13	634	269	13972	comp11439_c0,comp105316_c0,comp6071_c0,comp137593_c0,comp13003_c0,comp12337_c0,comp14145_c0,comp15972_c0,comp18437_c1,comp133862_c0,comp16408_c0,comp16489_c0,comp15630_c0
GO:0048608	reproductive structure development	biological_process	0.71509	1	5	634	98	13972	comp17783_c0,comp13854_c0,comp7253_c0,comp18461_c0,comp15526_c1
GO:0061458	reproductive system development	biological_process	0.71509	1	5	634	98	13972	comp17783_c0,comp13854_c0,comp7253_c0,comp18461_c0,comp15526_c1
GO:0009452	7-methylguanosine RNA capping	biological_process	0.71574	1	1	634	19	13972	comp16447_c2
GO:0036260	RNA capping	biological_process	0.71574	1	1	634	19	13972	comp16447_c2
GO:0032535	regulation of cellular component size	biological_process	0.71591	1	1	634	26	13972	comp13854_c0
GO:0044454	nuclear chromosome part	cellular_component	0.71628	1	2	634	45	13972	comp9683_c0,comp15972_c0
GO:0019054	modulation by virus of host cellular process	biological_process	0.71671	1	1	634	25	13972	comp11914_c0
GO:0044068	modulation by symbiont of host cellular process	biological_process	0.71671	1	1	634	25	13972	comp11914_c0
GO:0006725	cellular aromatic compound metabolic process	biological_process	0.71712	1	181	634	3740	13972	comp18920_c0,comp6444_c0,comp12250_c0,comp16203_c0,comp7097_c0,comp28215_c0,comp7661_c0,comp7206_c0,comp19180_c0,comp104480_c0,comp11355_c0,comp7277_c0,comp18470_c2,comp15464_c0,comp14827_c0,comp14328_c0,comp6565_c0,comp17812_c1,comp12213_c0,comp16260_c1,comp7309_c0,comp7242_c0,comp19883_c0,comp18501_c2,comp8077_c0,comp14499_c0,comp17988_c0,comp17062_c0,comp18461_c0,comp17808_c0,comp19429_c0,comp…
GO:0019072	viral genome packaging	biological_process	0.71725	1	1	634	19	13972	comp5710_c0
GO:0016070	RNA metabolic process	biological_process	0.71744	1	104	634	2164	13972	comp6444_c0,comp105673_c0,comp12250_c0,comp16203_c0,comp7097_c0,comp17416_c0,comp104480_c0,comp9683_c0,comp7298_c0,comp7277_c0,comp67275_c0,comp13144_c0,comp18470_c2,comp15464_c0,comp18437_c1,comp10437_c0,comp6565_c0,comp7340_c0,comp13854_c0,comp16260_c1,comp7309_c0,comp19883_c0,comp16846_c0,comp7124_c0,comp18988_c0,comp17822_c0,comp14951_c1,comp14499_c0,comp14862_c0,comp17988_c0,comp10990_c0,com…
GO:0044093	positive regulation of molecular function	biological_process	0.7175	1	3	634	82	13972	comp16260_c1,comp19022_c0,comp12974_c0
GO:0016638	oxidoreductase activity, acting on the CH-NH2 group of donors	molecular_function	0.71891	1	2	634	45	13972	comp17174_c0,comp12395_c0
GO:0070566	adenylyltransferase activity	molecular_function	0.71892	1	1	634	20	13972	comp12704_c0
GO:0022890	inorganic cation transmembrane transporter activity	molecular_function	0.71967	1	28	634	657	13972	comp7415_c0,comp18858_c0,comp17555_c2,comp15242_c0,comp17792_c0,comp17068_c1,comp15178_c1,comp18461_c0,comp27254_c0,comp14191_c0,comp12452_c0,comp40713_c0,comp15238_c0,comp16847_c0,comp87418_c0,comp16569_c0,comp13353_c1,comp12495_c0,comp6875_c0,comp10875_c0,comp12500_c0,comp14940_c0,comp7880_c0,comp17857_c0,comp13023_c0,comp16721_c0,comp18560_c2,comp12252_c0
GO:0006030	chitin metabolic process	biological_process	0.72052	1	1	634	21	13972	comp17672_c0
GO:0005179	hormone activity	molecular_function	0.72056	1	3	634	73	13972	comp7340_c0,comp19586_c0,comp17052_c0
GO:0044432	endoplasmic reticulum part	cellular_component	0.72063	1	8	634	187	13972	comp13137_c0,comp8165_c0,comp13854_c0,comp7936_c0,comp55275_c0,comp27542_c0,comp16998_c0,comp24514_c1
GO:0055082	cellular chemical homeostasis	biological_process	0.72069	1	3	634	73	13972	comp17258_c0,comp12452_c0,comp10875_c0
GO:0051640	organelle localization	biological_process	0.72228	1	1	634	27	13972	comp7446_c1
GO:0007276	gamete generation	biological_process	0.72286	1	8	634	167	13972	comp6190_c0,comp15586_c0,comp18097_c0,comp11978_c0,comp18167_c0,comp82767_c0,comp16753_c0,comp18461_c0
GO:0007568	aging	biological_process	0.72302	1	1	634	24	13972	comp18461_c0
GO:0008175	tRNA methyltransferase activity	molecular_function	0.72331	1	1	634	31	13972	comp16447_c2
GO:0022603	regulation of anatomical structure morphogenesis	biological_process	0.72348	1	1	634	25	13972	comp12974_c0
GO:0006955	immune response	biological_process	0.72354	1	4	634	92	13972	comp16342_c0,comp7123_c0,comp7695_c0,comp111895_c0
GO:0045893	positive regulation of transcription, DNA-dependent	biological_process	0.72385	1	4	634	91	13972	comp10990_c0,comp19883_c0,comp13153_c1,comp12722_c0
GO:0001558	regulation of cell growth	biological_process	0.72386	1	1	634	22	13972	comp15093_c0
GO:0048285	organelle fission	biological_process	0.72388	1	2	634	49	13972	comp8077_c0,comp17569_c0
GO:0034654	nucleobase-containing compound biosynthetic process	biological_process	0.72499	1	81	634	1730	13972	comp18920_c0,comp105673_c0,comp12250_c0,comp16203_c0,comp7097_c0,comp17416_c0,comp104480_c0,comp9683_c0,comp7277_c0,comp67275_c0,comp13144_c0,comp18437_c1,comp6565_c0,comp7340_c0,comp19883_c0,comp16846_c0,comp18988_c0,comp14499_c0,comp14862_c0,comp17988_c0,comp10990_c0,comp17062_c0,comp18461_c0,comp27254_c0,comp14899_c0,comp17391_c0,comp93507_c0,comp13153_c1,comp12495_c0,comp13756_c0,comp17366_c0…
GO:0016787	hydrolase activity	molecular_function	0.72984	1	130	634	2707	13972	comp17953_c2,comp18557_c0,comp18546_c0,comp16998_c0,comp18075_c0,comp11355_c0,comp12822_c0,comp5944_c0,comp176007_c0,comp15464_c0,comp15958_c0,comp14827_c0,comp17267_c0,comp18132_c0,comp16721_c2,comp16568_c0,comp15268_c1,comp18813_c2,comp6417_c0,comp12650_c0,comp12495_c0,comp18666_c0,comp7335_c0,comp17512_c0,comp27357_c0,comp17172_c3,comp69737_c0,comp7493_c0,comp18228_c0,comp17143_c0,comp13475_c0…
GO:0016491	oxidoreductase activity	molecular_function	0.73111	1	68	634	1429	13972	comp19682_c0,comp20793_c0,comp18865_c0,comp12415_c0,comp7661_c0,comp7206_c0,comp91298_c0,comp15195_c0,comp10395_c0,comp16738_c0,comp18994_c0,comp43568_c0,comp14975_c0,comp10437_c0,comp16260_c1,comp18501_c2,comp24514_c1,comp12395_c0,comp8077_c0,comp13163_c0,comp10118_c0,comp15628_c0,comp19252_c0,comp15609_c0,comp16568_c0,comp17174_c0,comp8967_c0,comp16260_c0,comp18813_c2,comp21485_c0,comp19215_c0,…
GO:0005774	vacuolar membrane	cellular_component	0.73192	1	3	634	67	13972	comp17555_c2,comp12139_c0,comp12452_c0
GO:0044437	vacuolar part	cellular_component	0.73192	1	3	634	67	13972	comp17555_c2,comp12139_c0,comp12452_c0
GO:0006954	inflammatory response	biological_process	0.73325	1	1	634	22	13972	comp111895_c0
GO:0019835	cytolysis	biological_process	0.73354	1	1	634	23	13972	comp15892_c0
GO:0045261	proton-transporting ATP synthase complex, catalytic core F(1)	cellular_component	0.73412	1	2	634	47	13972	comp15242_c0,comp13023_c0
GO:0016775	phosphotransferase activity, nitrogenous group as acceptor	molecular_function	0.73485	1	1	634	28	13972	comp14457_c0
GO:1901071	glucosamine-containing compound metabolic process	biological_process	0.73508	1	1	634	23	13972	comp17672_c0
GO:0016585	chromatin remodeling complex	cellular_component	0.73627	1	1	634	25	13972	comp15972_c0
GO:0016627	oxidoreductase activity, acting on the CH-CH group of donors	molecular_function	0.73743	1	5	634	118	13972	comp16969_c0,comp24614_c0,comp18865_c0,comp18813_c2,comp7253_c0
GO:0006767	water-soluble vitamin metabolic process	biological_process	0.73763	1	8	634	187	13972	comp13712_c0,comp59908_c0,comp20505_c0,comp8511_c0,comp14191_c0,comp7383_c0,comp13876_c0,comp18501_c2
GO:0046497	nicotinate nucleotide metabolic process	biological_process	0.73775	1	1	634	19	13972	comp16006_c0
GO:0006935	chemotaxis	biological_process	0.74093	1	1	634	31	13972	comp11768_c0
GO:0005402	cation:sugar symporter activity	molecular_function	0.74152	1	1	634	26	13972	comp14457_c0
GO:0051119	sugar transmembrane transporter activity	molecular_function	0.74152	1	1	634	26	13972	comp14457_c0
GO:0050896	response to stimulus	biological_process	0.74197	1	102	634	2153	13972	comp16049_c0,comp11768_c0,comp7661_c0,comp15178_c1,comp12526_c0,comp7123_c0,comp15195_c0,comp6850_c0,comp12704_c0,comp12822_c0,comp17306_c0,comp15737_c1,comp19092_c0,comp20505_c0,comp14145_c0,comp18437_c1,comp10437_c0,comp14328_c0,comp7340_c0,comp13854_c0,comp17812_c1,comp12213_c0,comp16260_c1,comp19883_c0,comp137593_c0,comp111895_c0,comp7503_c0,comp16639_c1,comp17124_c1,comp133862_c0,comp16568_c…
GO:0071555	cell wall organization	biological_process	0.74198	1	2	634	53	13972	comp64521_c0,comp15574_c0
GO:0051235	maintenance of location	biological_process	0.74213	1	1	634	22	13972	comp12452_c0
GO:0016903	oxidoreductase activity, acting on the aldehyde or oxo group of donors	molecular_function	0.74395	1	3	634	84	13972	comp15165_c0,comp18865_c0,comp7383_c0
GO:0006766	vitamin metabolic process	biological_process	0.74475	1	8	634	189	13972	comp13712_c0,comp59908_c0,comp20505_c0,comp8511_c0,comp14191_c0,comp7383_c0,comp13876_c0,comp18501_c2
GO:0006506	GPI anchor biosynthetic process	biological_process	0.74544	1	1	634	20	13972	comp8300_c0
GO:0051345	positive regulation of hydrolase activity	biological_process	0.74574	1	1	634	33	13972	comp19022_c0
GO:0046039	GTP metabolic process	biological_process	0.74603	1	7	634	179	13972	comp14328_c0,comp18920_c0,comp15378_c0,comp11739_c0,comp40764_c0,comp19586_c0,comp7446_c1
GO:0008375	acetylglucosaminyltransferase activity	molecular_function	0.74664	1	1	634	22	13972	comp15044_c0
GO:0042330	taxis	biological_process	0.74683	1	1	634	32	13972	comp11768_c0
GO:0009620	response to fungus	biological_process	0.74848	1	1	634	20	13972	comp201928_c0
GO:0030135	coated vesicle	cellular_component	0.74937	1	2	634	48	13972	comp18156_c0,comp16394_c0
GO:0048584	positive regulation of response to stimulus	biological_process	0.74961	1	1	634	32	13972	comp18156_c0
GO:0005743	mitochondrial inner membrane	cellular_component	0.74998	1	6	634	154	13972	comp87418_c0,comp18858_c0,comp6305_c0,comp14940_c0,comp15273_c0,comp29771_c0
GO:0032993	protein-DNA complex	cellular_component	0.75002	1	5	634	120	13972	comp15586_c0,comp11978_c0,comp82767_c0,comp16753_c0,comp18461_c0
GO:0031400	negative regulation of protein modification process	biological_process	0.75036	1	1	634	23	13972	comp12974_c0
GO:0009451	RNA modification	biological_process	0.75098	1	6	634	171	13972	comp259713_c0,comp17124_c1,comp6444_c0,comp7309_c0,comp16447_c2,comp17569_c0
GO:0048471	perinuclear region of cytoplasm	cellular_component	0.75104	1	1	634	22	13972	comp18156_c0
GO:0061024	membrane organization	biological_process	0.75174	1	5	634	123	13972	comp17783_c0,comp16260_c1,comp7446_c1,comp13036_c0,comp18654_c0
GO:0010942	positive regulation of cell death	biological_process	0.75381	1	1	634	25	13972	comp19022_c0
GO:0043065	positive regulation of apoptotic process	biological_process	0.75381	1	1	634	25	13972	comp19022_c0
GO:0043068	positive regulation of programmed cell death	biological_process	0.75381	1	1	634	25	13972	comp19022_c0
GO:0042625	ATPase activity, coupled to transmembrane movement of ions	molecular_function	0.75552	1	3	634	82	13972	comp15242_c0,comp13023_c0,comp16847_c0
GO:0016651	oxidoreductase activity, acting on NADH or NADPH	molecular_function	0.75607	1	4	634	100	13972	comp10437_c0,comp16260_c1,comp16260_c0,comp7627_c0
GO:0016714	oxidoreductase activity, acting on paired donors, with incorporation or reduction of molecular oxygen, reduced pteridine as one donor, and incorporation of one atom of oxygen	molecular_function	0.75639	1	1	634	27	13972	comp13298_c0
GO:0009061	anaerobic respiration	biological_process	0.75651	1	1	634	31	13972	comp13712_c0
GO:0015948	methanogenesis	biological_process	0.75651	1	1	634	31	13972	comp13712_c0
GO:0015975	energy derivation by oxidation of reduced inorganic compounds	biological_process	0.75651	1	1	634	31	13972	comp13712_c0
GO:0043447	alkane biosynthetic process	biological_process	0.75651	1	1	634	31	13972	comp13712_c0
GO:0051817	modification of morphology or physiology of other organism involved in symbiotic interaction	biological_process	0.75747	1	2	634	53	13972	comp19611_c0,comp11914_c0
GO:0006417	regulation of translation	biological_process	0.75766	1	7	634	171	13972	comp18903_c0,comp88627_c0,comp19586_c0,comp63691_c0,comp7446_c1,comp18813_c2,comp10875_c0
GO:0006547	histidine metabolic process	biological_process	0.75766	1	1	634	26	13972	comp7253_c0
GO:0009075	histidine family amino acid metabolic process	biological_process	0.75766	1	1	634	26	13972	comp7253_c0
GO:0052803	imidazole-containing compound metabolic process	biological_process	0.75766	1	1	634	26	13972	comp7253_c0
GO:0006879	cellular iron ion homeostasis	biological_process	0.75793	1	1	634	27	13972	comp17258_c0
GO:0045892	negative regulation of transcription, DNA-dependent	biological_process	0.75876	1	3	634	75	13972	comp14457_c0,comp16846_c0,comp15972_c0
GO:0006661	phosphatidylinositol biosynthetic process	biological_process	0.75924	1	1	634	22	13972	comp8300_c0
GO:0010228	vegetative to reproductive phase transition of meristem	biological_process	0.7597	1	1	634	23	13972	comp17783_c0
GO:0035821	modification of morphology or physiology of other organism	biological_process	0.76101	1	2	634	54	13972	comp19611_c0,comp11914_c0
GO:0090066	regulation of anatomical structure size	biological_process	0.76202	1	1	634	30	13972	comp13854_c0
GO:0007292	female gamete generation	biological_process	0.76214	1	3	634	71	13972	comp6190_c0,comp18097_c0,comp18167_c0
GO:0016311	dephosphorylation	biological_process	0.76258	1	2	634	49	13972	comp17405_c0,comp15093_c0
GO:0000394	RNA splicing, via endonucleolytic cleavage and ligation	biological_process	0.76374	1	1	634	20	13972	comp19192_c0
GO:0048519	negative regulation of biological process	biological_process	0.76395	1	13	634	307	13972	comp63691_c0,comp17903_c0,comp14457_c0,comp12974_c0,comp20048_c0,comp15972_c0,comp15093_c0,comp12526_c0,comp11914_c0,comp14191_c0,comp18813_c2,comp16846_c0,comp15526_c1
GO:0016272	prefoldin complex	cellular_component	0.76542	1	1	634	38	13972	comp7178_c0
GO:0034968	histone lysine methylation	biological_process	0.76569	1	1	634	31	13972	comp15526_c1
GO:0003743	translation initiation factor activity	molecular_function	0.76612	1	3	634	81	13972	comp18903_c0,comp88627_c0,comp10875_c0
GO:0006555	methionine metabolic process	biological_process	0.76631	1	2	634	53	13972	comp18722_c0,comp17921_c0
GO:0035556	intracellular signal transduction	biological_process	0.76689	1	16	634	393	13972	comp11739_c0,comp16639_c1,comp12526_c0,comp40764_c0,comp19586_c0,comp19239_c0,comp15526_c1,comp6875_c0,comp18483_c1,comp15093_c0,comp15378_c0,comp18941_c0,comp7335_c0,comp14328_c0,comp16801_c0,comp7446_c1
GO:0046872	metal ion binding	molecular_function	0.76715	1	89	634	1918	13972	comp18347_c3,comp13366_c0,comp7161_c0,comp15178_c1,comp15791_c0,comp11355_c0,comp12822_c0,comp17306_c0,comp12844_c0,comp15415_c0,comp15737_c1,comp18470_c2,comp5855_c0,comp18722_c0,comp7340_c0,comp7880_c0,comp7242_c0,comp18560_c2,comp12252_c0,comp17267_c0,comp5534_c0,comp10990_c0,comp17792_c0,comp15401_c0,comp19523_c0,comp17068_c1,comp17062_c0,comp7503_c0,comp14780_c1,comp18461_c0,comp27254_c0,com…
GO:0016301	kinase activity	molecular_function	0.76768	1	33	634	693	13972	comp18920_c0,comp18238_c0,comp16006_c0,comp5290_c0,comp19239_c0,comp24657_c0,comp20435_c0,comp14827_c0,comp19092_c0,comp7447_c0,comp229045_c0,comp59908_c0,comp6565_c0,comp18034_c0,comp7242_c0,comp7383_c0,comp52063_c0,comp30853_c0,comp18165_c0,comp15946_c0,comp17174_c0,comp17915_c0,comp19192_c0,comp5373_c0,comp19572_c0,comp16184_c1,comp13208_c0,comp19110_c0,comp18941_c0,comp13235_c0,comp16255_c0,c…
GO:0006570	tyrosine metabolic process	biological_process	0.76814	1	5	634	132	13972	comp17944_c1,comp7309_c0,comp17944_c0,comp18461_c0,comp88584_c0
GO:0005882	intermediate filament	cellular_component	0.76915	1	1	634	33	13972	comp15810_c0
GO:0045111	intermediate filament cytoskeleton	cellular_component	0.76915	1	1	634	33	13972	comp15810_c0
GO:0051254	positive regulation of RNA metabolic process	biological_process	0.7697	1	4	634	98	13972	comp10990_c0,comp19883_c0,comp13153_c1,comp12722_c0
GO:0030168	platelet activation	biological_process	0.77024	1	1	634	37	13972	comp7178_c0
GO:0009725	response to hormone stimulus	biological_process	0.77033	1	4	634	102	13972	comp16568_c0,comp17258_c0,comp29372_c0,comp7661_c0
GO:0004175	endopeptidase activity	molecular_function	0.7706	1	19	634	409	13972	comp12220_c0,comp8504_c0,comp15889_c0,comp15268_c1,comp18813_c2,comp18075_c0,comp16401_c0,comp15526_c1,comp114274_c0,comp7502_c0,comp20702_c0,comp17309_c0,comp7267_c0,comp17689_c0,comp10875_c0,comp14118_c0,comp12260_c0,comp18156_c0,comp88627_c0
GO:0030545	receptor regulator activity	molecular_function	0.7708	1	1	634	36	13972	comp16049_c0
GO:0030547	receptor inhibitor activity	molecular_function	0.7708	1	1	634	36	13972	comp16049_c0
GO:0030548	acetylcholine receptor regulator activity	molecular_function	0.7708	1	1	634	36	13972	comp16049_c0
GO:0030550	acetylcholine receptor inhibitor activity	molecular_function	0.7708	1	1	634	36	13972	comp16049_c0
GO:0051239	regulation of multicellular organismal process	biological_process	0.77104	1	5	634	128	13972	comp13854_c0,comp17812_c1,comp19277_c0,comp12974_c0,comp18461_c0
GO:0009396	folic acid-containing compound biosynthetic process	biological_process	0.77135	1	2	634	55	13972	comp13712_c0,comp15096_c2
GO:0016820	hydrolase activity, acting on acid anhydrides, catalyzing transmembrane movement of substances	molecular_function	0.77233	1	7	634	172	13972	comp15242_c0,comp12139_c0,comp13023_c0,comp17953_c2,comp14827_c0,comp18200_c1,comp16847_c0
GO:0045934	negative regulation of nucleobase-containing compound metabolic process	biological_process	0.7734	1	4	634	101	13972	comp12526_c0,comp14457_c0,comp16846_c0,comp15972_c0
GO:0051172	negative regulation of nitrogen compound metabolic process	biological_process	0.7734	1	4	634	101	13972	comp12526_c0,comp14457_c0,comp16846_c0,comp15972_c0
GO:0019079	viral genome replication	biological_process	0.77355	1	2	634	47	13972	comp18903_c0,comp7772_c0
GO:0006401	RNA catabolic process	biological_process	0.77443	1	2	634	52	13972	comp18982_c0,comp15401_c0
GO:0006486	protein glycosylation	biological_process	0.77473	1	2	634	49	13972	comp55275_c0,comp7936_c0
GO:0043413	macromolecule glycosylation	biological_process	0.77473	1	2	634	49	13972	comp55275_c0,comp7936_c0
GO:0030674	protein binding, bridging	molecular_function	0.77536	1	1	634	33	13972	comp7178_c0
GO:0060090	binding, bridging	molecular_function	0.77536	1	1	634	33	13972	comp7178_c0
GO:0019897	extrinsic to plasma membrane	cellular_component	0.77592	1	1	634	34	13972	comp12213_c0
GO:0015299	solute:hydrogen antiporter activity	molecular_function	0.77614	1	1	634	28	13972	comp12495_c0
GO:0032880	regulation of protein localization	biological_process	0.77687	1	1	634	23	13972	comp17812_c1
GO:0006897	endocytosis	biological_process	0.77728	1	1	634	37	13972	comp18461_c0
GO:0046459	short-chain fatty acid metabolic process	biological_process	0.77819	1	2	634	56	13972	comp18722_c0,comp17921_c0
GO:0016032	viral reproduction	biological_process	0.77881	1	24	634	526	13972	comp13899_c0,comp16203_c0,comp17792_c0,comp19413_c0,comp19523_c0,comp10599_c0,comp12337_c0,comp5678_c0,comp62057_c0,comp5550_c0,comp18721_c2,comp5710_c0,comp6883_c0,comp15306_c0,comp16401_c0,comp11907_c0,comp13924_c1,comp18903_c0,comp7772_c0,comp19611_c0,comp18862_c0,comp11914_c0,comp13036_c0,comp22174_c0
GO:0055072	iron ion homeostasis	biological_process	0.7798	1	1	634	28	13972	comp17258_c0
GO:0009792	embryo development ending in birth or egg hatching	biological_process	0.78302	1	1	634	36	13972	comp18461_c0
GO:0019829	cation-transporting ATPase activity	molecular_function	0.78334	1	2	634	58	13972	comp15242_c0,comp13023_c0
GO:0030659	cytoplasmic vesicle membrane	cellular_component	0.78347	1	2	634	52	13972	comp18156_c0,comp16394_c0
GO:0004828	serine-tRNA ligase activity	molecular_function	0.78481	1	1	634	32	13972	comp18988_c0
GO:0006434	seryl-tRNA aminoacylation	biological_process	0.78481	1	1	634	32	13972	comp18988_c0
GO:0006974	response to DNA damage stimulus	biological_process	0.78541	1	13	634	288	13972	comp11439_c0,comp105316_c0,comp6071_c0,comp137593_c0,comp13003_c0,comp12337_c0,comp14145_c0,comp15972_c0,comp18437_c1,comp133862_c0,comp16408_c0,comp16489_c0,comp15630_c0
GO:0009101	glycoprotein biosynthetic process	biological_process	0.7867	1	2	634	52	13972	comp55275_c0,comp7936_c0
GO:0051253	negative regulation of RNA metabolic process	biological_process	0.78739	1	3	634	79	13972	comp14457_c0,comp16846_c0,comp15972_c0
GO:0006040	amino sugar metabolic process	biological_process	0.78749	1	2	634	48	13972	comp17672_c0,comp7441_c0
GO:0009791	post-embryonic development	biological_process	0.78799	1	7	634	160	13972	comp17150_c0,comp17783_c0,comp13854_c0,comp19586_c0,comp7253_c0,comp18461_c0,comp15526_c1
GO:0003723	RNA binding	molecular_function	0.78825	1	37	634	826	13972	comp6444_c0,comp5573_c0,comp13258_c1,comp16867_c0,comp19239_c0,comp18903_c0,comp20435_c0,comp15634_c0,comp15727_c0,comp15464_c0,comp18470_c2,comp18676_c0,comp18437_c1,comp88627_c0,comp16076_c0,comp7124_c0,comp259713_c0,comp17822_c0,comp14951_c1,comp19800_c0,comp15401_c0,comp28631_c0,comp12414_c0,comp17808_c0,comp17124_c1,comp19586_c0,comp15526_c1,comp18771_c1,comp19572_c0,comp7695_c0,comp15972_c0…
GO:0016747	transferase activity, transferring acyl groups other than amino-acyl groups	molecular_function	0.78843	1	5	634	141	13972	comp7502_c0,comp18454_c4,comp19776_c0,comp14929_c0,comp104338_c0
GO:0042559	pteridine-containing compound biosynthetic process	biological_process	0.78866	1	2	634	57	13972	comp13712_c0,comp15096_c2
GO:0000228	nuclear chromosome	cellular_component	0.78867	1	2	634	53	13972	comp9683_c0,comp15972_c0
GO:0000276	mitochondrial proton-transporting ATP synthase complex, coupling factor F(o)	cellular_component	0.78877	1	1	634	39	13972	comp18858_c0
GO:0005515	protein binding	molecular_function	0.78881	1	120	634	2509	13972	comp6444_c0,comp18399_c0,comp17416_c0,comp11768_c0,comp15178_c1,comp13258_c1,comp104480_c0,comp133473_c0,comp16998_c0,comp7298_c0,comp7277_c0,comp6850_c0,comp8230_c0,comp19434_c0,comp13144_c0,comp17306_c0,comp176007_c0,comp18083_c0,comp29329_c0,comp18437_c1,comp16773_c0,comp7340_c0,comp12213_c0,comp16260_c1,comp16632_c1,comp12252_c0,comp15519_c0,comp12395_c0,comp5165_c0,comp14862_c0,comp16721_c2,…
GO:0008324	cation transmembrane transporter activity	molecular_function	0.78886	1	32	634	761	13972	comp15178_c1,comp14191_c0,comp8230_c0,comp52880_c0,comp16569_c0,comp14457_c0,comp6875_c0,comp14940_c0,comp7880_c0,comp16721_c0,comp18560_c2,comp12252_c0,comp72313_c0,comp18858_c0,comp7415_c0,comp15242_c0,comp17555_c2,comp17792_c0,comp17068_c1,comp27254_c0,comp18461_c0,comp12452_c0,comp15238_c0,comp40713_c0,comp16847_c0,comp87418_c0,comp13353_c1,comp12495_c0,comp10875_c0,comp12500_c0,comp17857_c0,…
GO:0015298	solute:cation antiporter activity	molecular_function	0.78897	1	1	634	29	13972	comp12495_c0
GO:0016571	histone methylation	biological_process	0.78905	1	1	634	34	13972	comp15526_c1
GO:0006400	tRNA modification	biological_process	0.78932	1	1	634	43	13972	comp16447_c2
GO:0017038	protein import	biological_process	0.79017	1	3	634	97	13972	comp20435_c0,comp15544_c1,comp18654_c0
GO:0046906	tetrapyrrole binding	molecular_function	0.7911	1	7	634	195	13972	comp15259_c0,comp15415_c0,comp19277_c0,comp15536_c0,comp15504_c0,comp15419_c0,comp19376_c0
GO:0009060	aerobic respiration	biological_process	0.79132	1	3	634	80	13972	comp10437_c0,comp15628_c0,comp17668_c0
GO:0006631	fatty acid metabolic process	biological_process	0.79196	1	9	634	218	13972	comp18098_c1,comp17921_c0,comp15504_c0,comp10437_c0,comp16568_c0,comp18722_c0,comp8967_c0,comp21485_c0,comp13876_c0
GO:0048229	gametophyte development	biological_process	0.7924	1	1	634	24	13972	comp15526_c1
GO:0065007	biological regulation	biological_process	0.79242	1	140	634	3009	13972	comp16203_c0,comp7097_c0,comp7206_c0,comp104480_c0,comp11355_c0,comp7277_c0,comp6850_c0,comp19434_c0,comp12822_c0,comp14328_c0,comp6565_c0,comp17812_c1,comp12213_c0,comp16260_c1,comp19883_c0,comp19022_c0,comp8077_c0,comp17988_c0,comp17062_c0,comp18461_c0,comp16639_c1,comp19252_c0,comp18175_c1,comp93507_c0,comp18813_c2,comp66972_c0,comp12495_c0,comp7335_c0,comp16801_c0,comp16255_c0,comp17366_c0,co…
GO:0046777	protein autophosphorylation	biological_process	0.79262	1	1	634	26	13972	comp5373_c0
GO:0016407	acetyltransferase activity	molecular_function	0.79268	1	2	634	67	13972	comp14929_c0,comp104338_c0
GO:0050794	regulation of cellular process	biological_process	0.79285	1	125	634	2704	13972	comp105673_c0,comp16049_c0,comp16203_c0,comp7097_c0,comp17416_c0,comp11768_c0,comp15178_c1,comp12526_c0,comp104480_c0,comp9683_c0,comp7298_c0,comp7277_c0,comp6850_c0,comp67275_c0,comp19434_c0,comp12822_c0,comp17306_c0,comp18437_c1,comp10437_c0,comp14328_c0,comp6565_c0,comp7340_c0,comp13854_c0,comp12213_c0,comp16260_c1,comp14892_c0,comp19883_c0,comp19022_c0,comp16846_c0,comp7124_c0,comp18988_c0,co…
GO:0032502	developmental process	biological_process	0.79289	1	36	634	767	13972	comp19277_c0,comp20048_c0,comp17176_c0,comp17783_c0,comp7123_c0,comp17143_c0,comp14191_c0,comp7298_c0,comp18075_c0,comp17944_c0,comp6190_c0,comp119361_c0,comp14663_c1,comp12974_c0,comp5343_c0,comp17150_c0,comp17812_c1,comp13854_c0,comp6601_c0,comp7253_c0,comp18654_c0,comp137593_c0,comp7503_c0,comp18461_c0,comp19376_c0,comp16574_c0,comp19586_c0,comp15157_c0,comp16489_c0,comp15526_c1,comp18097_c0,c…
GO:0010604	positive regulation of macromolecule metabolic process	biological_process	0.79295	1	6	634	156	13972	comp18156_c0,comp10990_c0,comp19883_c0,comp12974_c0,comp13153_c1,comp12722_c0
GO:0009100	glycoprotein metabolic process	biological_process	0.79328	1	2	634	53	13972	comp55275_c0,comp7936_c0
GO:0009653	anatomical structure morphogenesis	biological_process	0.79408	1	11	634	252	13972	comp6190_c0,comp18097_c0,comp12974_c0,comp18167_c0,comp17176_c0,comp18156_c0,comp13854_c0,comp7123_c0,comp15157_c0,comp15526_c1,comp18654_c0
GO:0048609	multicellular organismal reproductive process	biological_process	0.79584	1	8	634	186	13972	comp6190_c0,comp15586_c0,comp18097_c0,comp11978_c0,comp18167_c0,comp82767_c0,comp16753_c0,comp18461_c0
GO:0007423	sensory organ development	biological_process	0.79639	1	1	634	25	13972	comp18156_c0
GO:0072528	pyrimidine-containing compound biosynthetic process	biological_process	0.79802	1	2	634	52	13972	comp18920_c0,comp7253_c0
GO:0046655	folic acid metabolic process	biological_process	0.79893	1	1	634	35	13972	comp13712_c0
GO:0046656	folic acid biosynthetic process	biological_process	0.79893	1	1	634	35	13972	comp13712_c0
GO:0008289	lipid binding	molecular_function	0.79961	1	5	634	142	13972	comp19712_c0,comp16342_c0,comp18836_c0,comp16987_c0,comp17327_c0
GO:0051716	cellular response to stimulus	biological_process	0.80085	1	64	634	1431	13972	comp16049_c0,comp11768_c0,comp15178_c1,comp12526_c0,comp6850_c0,comp12704_c0,comp12822_c0,comp17306_c0,comp20505_c0,comp14145_c0,comp18437_c1,comp10437_c0,comp14328_c0,comp7340_c0,comp13854_c0,comp12213_c0,comp17812_c1,comp16260_c1,comp19883_c0,comp137593_c0,comp16639_c1,comp133862_c0,comp16129_c0,comp19586_c0,comp18175_c1,comp16260_c0,comp66972_c0,comp16489_c0,comp15526_c1,comp6071_c0,comp7335_c…
GO:0050793	regulation of developmental process	biological_process	0.80121	1	4	634	99	13972	comp13854_c0,comp17812_c1,comp19277_c0,comp12974_c0
GO:0006743	ubiquinone metabolic process	biological_process	0.80212	1	2	634	56	13972	comp41045_c0,comp7627_c0
GO:0006744	ubiquinone biosynthetic process	biological_process	0.80212	1	2	634	56	13972	comp41045_c0,comp7627_c0
GO:0072522	purine-containing compound biosynthetic process	biological_process	0.8025	1	8	634	206	13972	comp18920_c0,comp18858_c0,comp13756_c0,comp15242_c0,comp13023_c0,comp12452_c0,comp59908_c0,comp16847_c0
GO:0046434	organophosphate catabolic process	biological_process	0.80289	1	12	634	295	13972	comp11739_c0,comp19203_c0,comp14328_c0,comp7335_c0,comp15378_c0,comp16342_c0,comp40764_c0,comp19586_c0,comp7446_c1,comp13876_c0,comp10878_c0,comp21183_c0
GO:0015662	ATPase activity, coupled to transmembrane movement of ions, phosphorylative mechanism	molecular_function	0.80313	1	1	634	35	13972	comp16847_c0
GO:0043085	positive regulation of catalytic activity	biological_process	0.80338	1	2	634	70	13972	comp16260_c1,comp19022_c0
GO:0008374	O-acyltransferase activity	molecular_function	0.80429	1	1	634	30	13972	comp14929_c0
GO:0043241	protein complex disassembly	biological_process	0.80536	1	1	634	35	13972	comp12495_c0
GO:0051094	positive regulation of developmental process	biological_process	0.80571	1	1	634	27	13972	comp12974_c0
GO:0042375	quinone cofactor metabolic process	biological_process	0.80572	1	2	634	57	13972	comp41045_c0,comp7627_c0
GO:0045426	quinone cofactor biosynthetic process	biological_process	0.80572	1	2	634	57	13972	comp41045_c0,comp7627_c0
GO:0045935	positive regulation of nucleobase-containing compound metabolic process	biological_process	0.80762	1	4	634	105	13972	comp10990_c0,comp19883_c0,comp13153_c1,comp12722_c0
GO:0006367	transcription initiation from RNA polymerase II promoter	biological_process	0.80798	1	1	634	30	13972	comp28742_c0
GO:0055085	transmembrane transport	biological_process	0.80834	1	25	634	561	13972	comp18858_c0,comp18347_c3,comp72313_c0,comp15582_c1,comp17555_c2,comp17275_c0,comp15242_c0,comp17953_c2,comp18228_c0,comp15273_c0,comp7123_c0,comp17061_c0,comp8404_c0,comp12452_c0,comp8230_c0,comp52880_c0,comp15238_c0,comp158690_c0,comp16461_c0,comp17258_c0,comp12495_c0,comp15455_c0,comp14827_c0,comp17857_c0,comp13023_c0
GO:0051187	cofactor catabolic process	biological_process	0.80951	1	3	634	85	13972	comp10437_c0,comp15628_c0,comp19277_c0
GO:0000152	nuclear ubiquitin ligase complex	cellular_component	0.80973	1	2	634	58	13972	comp14499_c0,comp18418_c1
GO:0005680	anaphase-promoting complex	cellular_component	0.80973	1	2	634	58	13972	comp14499_c0,comp18418_c1
GO:0003995	acyl-CoA dehydrogenase activity	molecular_function	0.81015	1	1	634	31	13972	comp24614_c0
GO:0070085	glycosylation	biological_process	0.81045	1	2	634	56	13972	comp55275_c0,comp7936_c0
GO:0009886	post-embryonic morphogenesis	biological_process	0.81161	1	1	634	33	13972	comp15526_c1
GO:0006812	cation transport	biological_process	0.81165	1	39	634	904	13972	comp15582_c1,comp15178_c1,comp13193_c0,comp14191_c0,comp8230_c0,comp52880_c0,comp16569_c0,comp12139_c0,comp6875_c0,comp18463_c0,comp14940_c0,comp17812_c1,comp7880_c0,comp16721_c0,comp18560_c2,comp12252_c0,comp17267_c0,comp7415_c0,comp72313_c0,comp18858_c0,comp15242_c0,comp17555_c2,comp17792_c0,comp17068_c1,comp18461_c0,comp27254_c0,comp12452_c0,comp40713_c0,comp15238_c0,comp16847_c0,comp87418_c0,…
GO:0017080	sodium channel regulator activity	molecular_function	0.812	1	2	634	48	13972	comp19434_c0,comp8013_c0
GO:0019871	sodium channel inhibitor activity	molecular_function	0.812	1	2	634	48	13972	comp19434_c0,comp8013_c0
GO:0006118	electron transport	biological_process	0.81241	1	18	634	438	13972	comp5534_c0,comp12414_c0,comp16737_c0,comp17751_c0,comp19252_c0,comp33107_c0,comp18433_c0,comp91298_c0,comp17668_c0,comp24614_c0,comp16260_c0,comp15195_c0,comp18813_c2,comp14975_c0,comp10437_c0,comp16249_c1,comp16260_c1,comp16721_c0
GO:0009512	cytochrome b6f complex	cellular_component	0.81401	1	1	634	23	13972	comp15195_c0
GO:0006885	regulation of pH	biological_process	0.8144	1	1	634	34	13972	comp12495_c0
GO:0002252	immune effector process	biological_process	0.815	1	1	634	27	13972	comp111895_c0
GO:0006749	glutathione metabolic process	biological_process	0.81522	1	1	634	33	13972	comp17903_c0
GO:0040011	locomotion	biological_process	0.81562	1	4	634	119	13972	comp16184_c1,comp13036_c0,comp11768_c0,comp5678_c0
GO:0016568	chromatin modification	biological_process	0.81706	1	3	634	93	13972	comp13153_c1,comp18483_c1,comp15526_c1
GO:0010608	posttranscriptional regulation of gene expression	biological_process	0.81928	1	8	634	203	13972	comp18903_c0,comp63691_c0,comp10875_c0,comp19586_c0,comp88627_c0,comp7446_c1,comp18813_c2,comp15526_c1
GO:0055067	monovalent inorganic cation homeostasis	biological_process	0.81929	1	1	634	35	13972	comp12495_c0
GO:0045087	innate immune response	biological_process	0.81979	1	2	634	55	13972	comp16342_c0,comp7695_c0
GO:0050789	regulation of biological process	biological_process	0.82028	1	132	634	2863	13972	comp16203_c0,comp7097_c0,comp104480_c0,comp11355_c0,comp7277_c0,comp6850_c0,comp19434_c0,comp12822_c0,comp14328_c0,comp6565_c0,comp17812_c1,comp12213_c0,comp16260_c1,comp19883_c0,comp19022_c0,comp17988_c0,comp17062_c0,comp18461_c0,comp16639_c1,comp19252_c0,comp18175_c1,comp93507_c0,comp18813_c2,comp66972_c0,comp12495_c0,comp7335_c0,comp16801_c0,comp16255_c0,comp17366_c0,comp11739_c0,comp15892_c0,…
GO:0071840	cellular component organization or biogenesis	biological_process	0.82049	1	100	634	2274	13972	comp6444_c0,comp16713_c0,comp11768_c0,comp13258_c1,comp12706_c1,comp7123_c0,comp5710_c0,comp7298_c0,comp17672_c0,comp18994_c0,comp17306_c0,comp18083_c0,comp15727_c0,comp14827_c0,comp12681_c1,comp16773_c0,comp17896_c0,comp13854_c0,comp17812_c1,comp16260_c1,comp7309_c0,comp15519_c0,comp7124_c0,comp12395_c0,comp14951_c1,comp8077_c0,comp8447_c0,comp16721_c2,comp15401_c0,comp7503_c0,comp62057_c0,comp7…
GO:0044242	cellular lipid catabolic process	biological_process	0.8205	1	2	634	56	13972	comp7335_c0,comp16342_c0
GO:1901068	guanosine-containing compound metabolic process	biological_process	0.82064	1	7	634	195	13972	comp14328_c0,comp18920_c0,comp15378_c0,comp11739_c0,comp40764_c0,comp19586_c0,comp7446_c1
GO:0003755	peptidyl-prolyl cis-trans isomerase activity	molecular_function	0.82178	1	1	634	36	13972	comp14937_c0
GO:0016646	oxidoreductase activity, acting on the CH-NH group of donors, NAD or NADP as acceptor	molecular_function	0.82213	1	1	634	34	13972	comp15096_c2
GO:0006184	GTP catabolic process	biological_process	0.82252	1	6	634	171	13972	comp14328_c0,comp15378_c0,comp11739_c0,comp40764_c0,comp19586_c0,comp7446_c1
GO:1901069	guanosine-containing compound catabolic process	biological_process	0.82252	1	6	634	171	13972	comp14328_c0,comp15378_c0,comp11739_c0,comp40764_c0,comp19586_c0,comp7446_c1
GO:0019953	sexual reproduction	biological_process	0.82274	1	8	634	189	13972	comp6190_c0,comp15586_c0,comp18097_c0,comp11978_c0,comp18167_c0,comp82767_c0,comp16753_c0,comp18461_c0
GO:0007264	small GTPase mediated signal transduction	biological_process	0.82398	1	10	634	263	13972	comp11739_c0,comp6875_c0,comp15093_c0,comp14328_c0,comp18941_c0,comp15378_c0,comp19586_c0,comp40764_c0,comp7446_c1,comp19239_c0
GO:0051173	positive regulation of nitrogen compound metabolic process	biological_process	0.82645	1	4	634	111	13972	comp10990_c0,comp19883_c0,comp13153_c1,comp12722_c0
GO:0008234	cysteine-type peptidase activity	molecular_function	0.82688	1	4	634	126	13972	comp12260_c0,comp114274_c0,comp18228_c0,comp88627_c0
GO:0016891	endoribonuclease activity, producing 5'-phosphomonoesters	molecular_function	0.82728	1	1	634	34	13972	comp13854_c0
GO:0016226	iron-sulfur cluster assembly	biological_process	0.82803	1	1	634	28	13972	comp17783_c0
GO:0031163	metallo-sulfur cluster assembly	biological_process	0.82803	1	1	634	28	13972	comp17783_c0
GO:0009236	cobalamin biosynthetic process	biological_process	0.82883	1	1	634	35	13972	comp8511_c0
GO:0016887	ATPase activity	molecular_function	0.82899	1	22	634	461	13972	comp14951_c1,comp26160_c0,comp15242_c0,comp17953_c2,comp18132_c0,comp15401_c0,comp19239_c0,comp19192_c0,comp16847_c0,comp18903_c0,comp20435_c0,comp19572_c0,comp14827_c0,comp17015_c0,comp18437_c1,comp13032_c1,comp18941_c0,comp20281_c0,comp13023_c0,comp26232_c0,comp16076_c0,comp18654_c0
GO:0012506	vesicle membrane	cellular_component	0.83002	1	2	634	60	13972	comp18156_c0,comp16394_c0
GO:0009235	cobalamin metabolic process	biological_process	0.83167	1	1	634	36	13972	comp8511_c0
GO:0042626	ATPase activity, coupled to transmembrane movement of substances	molecular_function	0.8323	1	5	634	138	13972	comp15242_c0,comp13023_c0,comp17953_c2,comp14827_c0,comp16847_c0
GO:0019064	viral entry into host cell via membrane fusion with the plasma membrane	biological_process	0.83238	1	1	634	33	13972	comp13036_c0
GO:0004930	G-protein coupled receptor activity	molecular_function	0.83313	1	1	634	39	13972	comp21719_c0
GO:0032984	macromolecular complex disassembly	biological_process	0.83314	1	1	634	37	13972	comp12495_c0
GO:0004197	cysteine-type endopeptidase activity	molecular_function	0.83377	1	3	634	89	13972	comp12260_c0,comp114274_c0,comp88627_c0
GO:0003746	translation elongation factor activity	molecular_function	0.83486	1	2	634	58	13972	comp19586_c0,comp7446_c1
GO:0016859	cis-trans isomerase activity	molecular_function	0.83554	1	1	634	38	13972	comp14937_c0
GO:0005342	organic acid transmembrane transporter activity	molecular_function	0.83719	1	1	634	34	13972	comp17258_c0
GO:0046943	carboxylic acid transmembrane transporter activity	molecular_function	0.83719	1	1	634	34	13972	comp17258_c0
GO:0043492	ATPase activity, coupled to movement of substances	molecular_function	0.8385	1	5	634	140	13972	comp15242_c0,comp13023_c0,comp17953_c2,comp14827_c0,comp16847_c0
GO:0004806	triglyceride lipase activity	molecular_function	0.8389	1	1	634	34	13972	comp13475_c0
GO:0006323	DNA packaging	biological_process	0.83991	1	2	634	65	13972	comp5710_c0,comp10450_c0
GO:0015672	monovalent inorganic cation transport	biological_process	0.84065	1	27	634	667	13972	comp7415_c0,comp18858_c0,comp17555_c2,comp15242_c0,comp17792_c0,comp17068_c1,comp15178_c1,comp18461_c0,comp27254_c0,comp13193_c0,comp14191_c0,comp12452_c0,comp40713_c0,comp15238_c0,comp87418_c0,comp16569_c0,comp13353_c1,comp12495_c0,comp7627_c0,comp14940_c0,comp12500_c0,comp7880_c0,comp17857_c0,comp13023_c0,comp16721_c0,comp18560_c2,comp12252_c0
GO:0009165	nucleotide biosynthetic process	biological_process	0.84099	1	9	634	231	13972	comp18920_c0,comp18858_c0,comp13756_c0,comp15242_c0,comp13023_c0,comp12452_c0,comp7253_c0,comp59908_c0,comp16847_c0
GO:0046474	glycerophospholipid biosynthetic process	biological_process	0.84237	1	1	634	32	13972	comp8300_c0
GO:0005768	endosome	cellular_component	0.84237	1	1	634	39	13972	comp18156_c0
GO:0009719	response to endogenous stimulus	biological_process	0.84289	1	4	634	113	13972	comp16568_c0,comp17258_c0,comp29372_c0,comp7661_c0
GO:0006952	defense response	biological_process	0.84324	1	11	634	270	13972	comp43920_c0,comp7695_c0,comp111895_c0,comp19110_c0,comp16737_c0,comp201928_c0,comp8511_c0,comp16342_c0,comp23109_c0,comp88627_c0,comp7253_c0
GO:0006614	SRP-dependent cotranslational protein targeting to membrane	biological_process	0.84353	1	2	634	55	13972	comp19239_c0,comp19192_c0
GO:0010557	positive regulation of macromolecule biosynthetic process	biological_process	0.84425	1	4	634	116	13972	comp10990_c0,comp19883_c0,comp13153_c1,comp12722_c0
GO:0008653	lipopolysaccharide metabolic process	biological_process	0.8443	1	5	634	102	13972	comp18034_c0,comp17915_c0,comp13208_c0,comp18200_c1,comp18238_c0
GO:0009103	lipopolysaccharide biosynthetic process	biological_process	0.8443	1	5	634	102	13972	comp18034_c0,comp17915_c0,comp13208_c0,comp18200_c1,comp18238_c0
GO:0071843	cellular component biogenesis at cellular level	biological_process	0.84473	1	49	634	1209	13972	comp6444_c0,comp20187_c0,comp16713_c0,comp20048_c0,comp11768_c0,comp17783_c0,comp13258_c1,comp12706_c1,comp19612_c0,comp7298_c0,comp18994_c0,comp17306_c0,comp16650_c0,comp15727_c0,comp14827_c0,comp12681_c1,comp13558_c0,comp16773_c0,comp17896_c0,comp15574_c0,comp17812_c1,comp14463_c0,comp15174_c0,comp7309_c0,comp14951_c1,comp8447_c0,comp7369_c0,comp15401_c0,comp28742_c0,comp12414_c0,comp7118_c0,co…
GO:0019013	viral nucleocapsid	cellular_component	0.84496	1	2	634	77	13972	comp18775_c1,comp14191_c0
GO:0046488	phosphatidylinositol metabolic process	biological_process	0.84646	1	2	634	53	13972	comp8300_c0,comp15093_c1
GO:0048513	organ development	biological_process	0.84711	1	10	634	235	13972	comp19277_c0,comp12974_c0,comp7503_c0,comp18461_c0,comp18156_c0,comp17783_c0,comp17812_c1,comp13854_c0,comp15526_c1,comp18654_c0
GO:0046982	protein heterodimerization activity	molecular_function	0.84758	1	1	634	38	13972	comp17903_c0
GO:0050840	extracellular matrix binding	molecular_function	0.85038	1	1	634	38	13972	comp79641_c0
GO:0004674	protein serine/threonine kinase activity	molecular_function	0.85076	1	4	634	132	13972	comp20435_c0,comp52063_c0,comp7383_c0,comp7441_c0
GO:0048870	cell motility	biological_process	0.8515	1	1	634	41	13972	comp16184_c1
GO:0051674	localization of cell	biological_process	0.8515	1	1	634	41	13972	comp16184_c1
GO:0015399	primary active transmembrane transporter activity	molecular_function	0.85218	1	6	634	163	13972	comp15242_c0,comp13023_c0,comp17953_c2,comp14827_c0,comp12452_c0,comp16847_c0
GO:0015405	P-P-bond-hydrolysis-driven transmembrane transporter activity	molecular_function	0.85218	1	6	634	163	13972	comp15242_c0,comp13023_c0,comp17953_c2,comp14827_c0,comp12452_c0,comp16847_c0
GO:0006497	protein lipidation	biological_process	0.85305	1	1	634	30	13972	comp8300_c0
GO:0042158	lipoprotein biosynthetic process	biological_process	0.85305	1	1	634	30	13972	comp8300_c0
GO:0009611	response to wounding	biological_process	0.85317	1	3	634	101	13972	comp7178_c0,comp111895_c0,comp7661_c0
GO:0003824	catalytic activity	molecular_function	0.85329	1	320	634	6697	13972	comp19682_c0,comp17953_c2,comp18557_c0,comp12415_c0,comp18546_c0,comp18075_c0,comp11355_c0,comp11086_c0,comp12822_c0,comp5944_c0,comp15464_c0,comp15958_c0,comp19092_c0,comp14328_c0,comp6565_c0,comp17812_c1,comp16260_c1,comp7242_c0,comp18501_c2,comp14499_c0,comp52063_c0,comp18165_c0,comp16721_c2,comp17062_c0,comp14937_c0,comp19429_c0,comp17124_c1,comp19252_c0,comp15609_c0,comp16568_c0,comp15268_c1…
GO:0030260	entry into host cell	biological_process	0.85349	1	1	634	35	13972	comp13036_c0
GO:0044409	entry into host	biological_process	0.85349	1	1	634	35	13972	comp13036_c0
GO:0046718	viral entry into host cell	biological_process	0.85349	1	1	634	35	13972	comp13036_c0
GO:0051806	entry into cell of other organism involved in symbiotic interaction	biological_process	0.85349	1	1	634	35	13972	comp13036_c0
GO:0051828	entry into other organism involved in symbiotic interaction	biological_process	0.85349	1	1	634	35	13972	comp13036_c0
GO:0071841	cellular component organization or biogenesis at cellular level	biological_process	0.85393	1	90	634	2105	13972	comp6444_c0,comp16713_c0,comp11768_c0,comp13258_c1,comp12706_c1,comp5710_c0,comp7298_c0,comp18994_c0,comp17306_c0,comp18083_c0,comp15727_c0,comp14827_c0,comp12681_c1,comp16773_c0,comp17896_c0,comp13854_c0,comp17812_c1,comp16260_c1,comp7309_c0,comp15519_c0,comp7124_c0,comp12395_c0,comp14951_c1,comp8077_c0,comp8447_c0,comp16721_c2,comp15401_c0,comp7503_c0,comp62057_c0,comp7118_c0,comp19569_c0,comp1…
GO:0034220	ion transmembrane transport	biological_process	0.8541	1	7	634	212	13972	comp18858_c0,comp17857_c0,comp17555_c2,comp15242_c0,comp13023_c0,comp12452_c0,comp15238_c0
GO:0007596	blood coagulation	biological_process	0.85419	1	1	634	51	13972	comp7178_c0
GO:0015103	inorganic anion transmembrane transporter activity	molecular_function	0.85432	1	1	634	37	13972	comp18347_c3
GO:0045047	protein targeting to ER	biological_process	0.85457	1	2	634	58	13972	comp19239_c0,comp19192_c0
GO:0072599	establishment of protein localization to endoplasmic reticulum	biological_process	0.85457	1	2	634	58	13972	comp19239_c0,comp19192_c0
GO:0005516	calmodulin binding	molecular_function	0.85498	1	1	634	35	13972	comp16632_c1
GO:0015988	energy coupled proton transmembrane transport, against electrochemical gradient	biological_process	0.85505	1	3	634	97	13972	comp17555_c2,comp12452_c0,comp15238_c0
GO:0015991	ATP hydrolysis coupled proton transport	biological_process	0.85505	1	3	634	97	13972	comp17555_c2,comp12452_c0,comp15238_c0
GO:0009790	embryo development	biological_process	0.85583	1	4	634	114	13972	comp17783_c0,comp18156_c0,comp7253_c0,comp18461_c0
GO:0031328	positive regulation of cellular biosynthetic process	biological_process	0.85725	1	4	634	121	13972	comp10990_c0,comp19883_c0,comp13153_c1,comp12722_c0
GO:0006730	one-carbon metabolic process	biological_process	0.85738	1	1	634	37	13972	comp7695_c0
GO:0044092	negative regulation of molecular function	biological_process	0.8579	1	1	634	37	13972	comp12974_c0
GO:1901293	nucleoside phosphate biosynthetic process	biological_process	0.85843	1	9	634	234	13972	comp18920_c0,comp18858_c0,comp13756_c0,comp15242_c0,comp13023_c0,comp12452_c0,comp7253_c0,comp59908_c0,comp16847_c0
GO:0007275	multicellular organismal development	biological_process	0.8585	1	28	634	635	13972	comp19277_c0,comp20048_c0,comp7503_c0,comp18461_c0,comp19376_c0,comp17783_c0,comp16574_c0,comp19586_c0,comp14191_c0,comp17143_c0,comp7298_c0,comp18075_c0,comp17944_c0,comp15526_c1,comp119361_c0,comp15178_c0,comp14663_c1,comp12974_c0,comp5343_c0,comp14996_c0,comp17150_c0,comp18156_c0,comp17812_c1,comp13854_c0,comp6601_c0,comp7253_c0,comp17569_c0,comp18654_c0
GO:0006099	tricarboxylic acid cycle	biological_process	0.85898	1	2	634	67	13972	comp10437_c0,comp15628_c0
GO:0046356	acetyl-CoA catabolic process	biological_process	0.85898	1	2	634	67	13972	comp10437_c0,comp15628_c0
GO:0042623	ATPase activity, coupled	molecular_function	0.86026	1	13	634	308	13972	comp18903_c0,comp20435_c0,comp14951_c1,comp15242_c0,comp17953_c2,comp15401_c0,comp14827_c0,comp17015_c0,comp13032_c1,comp13023_c0,comp26232_c0,comp16847_c0,comp18654_c0
GO:0015947	methane metabolic process	biological_process	0.8605	1	1	634	43	13972	comp13712_c0
GO:0043446	cellular alkane metabolic process	biological_process	0.8605	1	1	634	43	13972	comp13712_c0
GO:0009888	tissue development	biological_process	0.86111	1	4	634	110	13972	comp13854_c0,comp17812_c1,comp19277_c0,comp18654_c0
GO:0008236	serine-type peptidase activity	molecular_function	0.86362	1	9	634	234	13972	comp16569_c0,comp27357_c0,comp15958_c0,comp8504_c0,comp15889_c0,comp7267_c0,comp14118_c0,comp15268_c1,comp18075_c0
GO:0017171	serine hydrolase activity	molecular_function	0.86362	1	9	634	234	13972	comp16569_c0,comp27357_c0,comp15958_c0,comp8504_c0,comp15889_c0,comp7267_c0,comp14118_c0,comp15268_c1,comp18075_c0
GO:0033202	DNA helicase complex	cellular_component	0.86451	1	2	634	50	13972	comp15972_c0,comp18437_c1
GO:0009112	nucleobase metabolic process	biological_process	0.86465	1	12	634	298	13972	comp114274_c0,comp18920_c0,comp19572_c0,comp14827_c0,comp13756_c0,comp17174_c0,comp16260_c1,comp7242_c0,comp16260_c0,comp7253_c0,comp13144_c0,comp12704_c0
GO:0005739	mitochondrion	cellular_component	0.86504	1	24	634	569	13972	comp18858_c0,comp51231_c0,comp7503_c0,comp15628_c0,comp12526_c0,comp15273_c0,comp19586_c0,comp29771_c0,comp12452_c0,comp15157_c0,comp16401_c0,comp87418_c0,comp7502_c0,comp15157_c1,comp7695_c0,comp19092_c0,comp7627_c0,comp10437_c0,comp6305_c0,comp14940_c0,comp13854_c0,comp19022_c0,comp7441_c0,comp21183_c0
GO:0042967	acyl-carrier-protein biosynthetic process	biological_process	0.8656	1	3	634	102	13972	comp7502_c0,comp14929_c0,comp104338_c0
GO:0006448	regulation of translational elongation	biological_process	0.86568	1	2	634	64	13972	comp19586_c0,comp7446_c1
GO:0005783	endoplasmic reticulum	cellular_component	0.86609	1	11	634	308	13972	comp12139_c0,comp18098_c1,comp13137_c0,comp8165_c0,comp13854_c0,comp7936_c0,comp55275_c0,comp27542_c0,comp16998_c0,comp12377_c0,comp24514_c1
GO:0009055	electron carrier activity	molecular_function	0.86635	1	10	634	277	13972	comp5534_c0,comp12414_c0,comp16737_c0,comp17751_c0,comp19252_c0,comp33107_c0,comp16249_c1,comp17668_c0,comp16260_c0,comp18813_c2
GO:0006508	proteolysis	biological_process	0.86688	1	31	634	698	13972	comp18557_c0,comp27357_c0,comp12220_c0,comp8504_c0,comp15889_c0,comp6496_c0,comp69737_c0,comp18228_c0,comp55275_c0,comp15268_c1,comp18075_c0,comp17936_c1,comp12019_c0,comp16401_c0,comp114274_c0,comp7502_c0,comp16569_c0,comp20702_c0,comp12650_c0,comp18520_c0,comp15958_c0,comp17309_c0,comp7267_c0,comp17689_c0,comp14118_c0,comp12260_c0,comp14328_c0,comp18049_c0,comp18156_c0,comp88627_c0,comp16919_c0
GO:0015144	carbohydrate transmembrane transporter activity	molecular_function	0.86725	1	1	634	37	13972	comp14457_c0
GO:1901476	carbohydrate transporter activity	molecular_function	0.86725	1	1	634	37	13972	comp14457_c0
GO:0070972	protein localization to endoplasmic reticulum	biological_process	0.86751	1	2	634	60	13972	comp19239_c0,comp19192_c0
GO:0006261	DNA-dependent DNA replication	biological_process	0.86807	1	4	634	120	13972	comp14499_c0,comp19800_c0,comp15009_c1,comp15972_c0
GO:0000956	nuclear-transcribed mRNA catabolic process	biological_process	0.86836	1	1	634	40	13972	comp15401_c0
GO:0015075	ion transmembrane transporter activity	molecular_function	0.86914	1	36	634	874	13972	comp18347_c3,comp15178_c1,comp18775_c1,comp14191_c0,comp8230_c0,comp52880_c0,comp16569_c0,comp17258_c0,comp14457_c0,comp6875_c0,comp14940_c0,comp7880_c0,comp16721_c0,comp18560_c2,comp12252_c0,comp72313_c0,comp18858_c0,comp7415_c0,comp15242_c0,comp17555_c2,comp17792_c0,comp17068_c1,comp18461_c0,comp27254_c0,comp12452_c0,comp15238_c0,comp40713_c0,comp16847_c0,comp87418_c0,comp13353_c1,comp12495_c0,…
GO:0016469	proton-transporting two-sector ATPase complex	cellular_component	0.86941	1	6	634	183	13972	comp18858_c0,comp17555_c2,comp15242_c0,comp13023_c0,comp12452_c0,comp15238_c0
GO:0042364	water-soluble vitamin biosynthetic process	biological_process	0.86969	1	6	634	168	13972	comp8511_c0,comp13876_c0,comp13712_c0,comp7383_c0,comp59908_c0,comp18501_c2
GO:0009156	ribonucleoside monophosphate biosynthetic process	biological_process	0.87039	1	1	634	33	13972	comp7253_c0
GO:0009161	ribonucleoside monophosphate metabolic process	biological_process	0.87039	1	1	634	33	13972	comp7253_c0
GO:0010007	magnesium chelatase complex	cellular_component	0.87049	1	3	634	78	13972	comp19572_c0,comp19192_c0,comp18437_c1
GO:0016851	magnesium chelatase activity	molecular_function	0.87049	1	3	634	78	13972	comp19572_c0,comp19192_c0,comp18437_c1
GO:0051002	ligase activity, forming nitrogen-metal bonds	molecular_function	0.87049	1	3	634	78	13972	comp19572_c0,comp19192_c0,comp18437_c1
GO:0051003	ligase activity, forming nitrogen-metal bonds, forming coordination complexes	molecular_function	0.87049	1	3	634	78	13972	comp19572_c0,comp19192_c0,comp18437_c1
GO:0008514	organic anion transmembrane transporter activity	molecular_function	0.87105	1	1	634	39	13972	comp17258_c0
GO:0005575	cellular_component	cellular_component	0.87132	1	410	634	8912	13972	comp17953_c2,comp7097_c0,comp19728_c0,comp7164_c0,comp13258_c1,comp7123_c0,comp21618_c0,comp11899_c0,comp104480_c0,comp18075_c0,comp11355_c0,comp11086_c0,comp7792_c0,comp19434_c0,comp15924_c0,comp119361_c0,comp12822_c0,comp12844_c0,comp15464_c0,comp19092_c0,comp12681_c1,comp14328_c0,comp6565_c0,comp17812_c1,comp16260_c1,comp8447_c0,comp14499_c0,comp17988_c0,comp18165_c0,comp16721_c2,comp17062_c0,…
GO:0019080	viral genome expression	biological_process	0.8714	1	1	634	35	13972	comp22174_c0
GO:0008080	N-acetyltransferase activity	molecular_function	0.87141	1	1	634	46	13972	comp104338_c0
GO:0009109	coenzyme catabolic process	biological_process	0.87154	1	2	634	70	13972	comp10437_c0,comp15628_c0
GO:0045017	glycerolipid biosynthetic process	biological_process	0.87172	1	1	634	35	13972	comp8300_c0
GO:0016645	oxidoreductase activity, acting on the CH-NH group of donors	molecular_function	0.87214	1	1	634	48	13972	comp15096_c2
GO:0009891	positive regulation of biosynthetic process	biological_process	0.87299	1	4	634	124	13972	comp10990_c0,comp19883_c0,comp13153_c1,comp12722_c0
GO:0009110	vitamin biosynthetic process	biological_process	0.87312	1	6	634	169	13972	comp8511_c0,comp13876_c0,comp13712_c0,comp7383_c0,comp59908_c0,comp18501_c2
GO:0004519	endonuclease activity	molecular_function	0.87325	1	3	634	102	13972	comp13854_c0,comp13003_c0,comp18546_c0
GO:0016893	endonuclease activity, active with either ribo- or deoxyribonucleic acids and producing 5'-phosphomonoesters	molecular_function	0.87364	1	1	634	42	13972	comp13854_c0
GO:0000785	chromatin	cellular_component	0.87386	1	7	634	184	13972	comp15586_c0,comp11978_c0,comp18483_c1,comp82767_c0,comp16753_c0,comp15972_c0,comp18461_c0
GO:0090304	nucleic acid metabolic process	biological_process	0.87503	1	127	634	2738	13972	comp6444_c0,comp105673_c0,comp12250_c0,comp16203_c0,comp7097_c0,comp17416_c0,comp28215_c0,comp104480_c0,comp5710_c0,comp9683_c0,comp7298_c0,comp11355_c0,comp7277_c0,comp67275_c0,comp13144_c0,comp18470_c2,comp15464_c0,comp14145_c0,comp18676_c0,comp18437_c1,comp10437_c0,comp6565_c0,comp7340_c0,comp13854_c0,comp16260_c1,comp7309_c0,comp18239_c0,comp19883_c0,comp16846_c0,comp7124_c0,comp18988_c0,comp…
GO:0009119	ribonucleoside metabolic process	biological_process	0.87516	1	17	634	448	13972	comp18920_c0,comp18858_c0,comp11739_c0,comp15242_c0,comp17174_c0,comp40764_c0,comp19586_c0,comp12452_c0,comp16847_c0,comp59908_c0,comp15378_c0,comp14328_c0,comp7446_c1,comp7309_c0,comp13023_c0,comp16447_c2,comp7253_c0
GO:0007154	cell communication	biological_process	0.87516	1	46	634	1123	13972	comp16049_c0,comp11739_c0,comp19277_c0,comp20048_c0,comp11768_c0,comp15178_c1,comp12526_c0,comp17143_c0,comp19239_c0,comp14191_c0,comp6850_c0,comp12704_c0,comp12822_c0,comp17306_c0,comp17052_c0,comp6875_c0,comp15093_c0,comp14328_c0,comp7340_c0,comp12213_c0,comp19883_c0,comp21719_c0,comp104024_c0,comp16639_c1,comp40764_c0,comp19586_c0,comp16129_c0,comp18175_c1,comp14478_c0,comp12452_c0,comp10878_c…
GO:0004518	nuclease activity	molecular_function	0.87517	1	7	634	188	13972	comp16408_c0,comp13854_c0,comp18982_c0,comp18862_c0,comp13003_c0,comp7124_c0,comp18546_c0
GO:1901136	carbohydrate derivative catabolic process	biological_process	0.8757	1	10	634	274	13972	comp11739_c0,comp19203_c0,comp14328_c0,comp15378_c0,comp19586_c0,comp40764_c0,comp7446_c1,comp17672_c0,comp13876_c0,comp21183_c0
GO:0022900	electron transport chain	biological_process	0.87631	1	6	634	176	13972	comp87418_c0,comp14940_c0,comp88627_c0,comp17668_c0,comp16737_c0,comp7627_c0
GO:0006613	cotranslational protein targeting to membrane	biological_process	0.87723	1	2	634	62	13972	comp19239_c0,comp19192_c0
GO:0009124	nucleoside monophosphate biosynthetic process	biological_process	0.87821	1	1	634	34	13972	comp7253_c0
GO:0033176	proton-transporting V-type ATPase complex	cellular_component	0.87897	1	1	634	37	13972	comp17555_c2
GO:0009987	cellular process	biological_process	0.87901	1	395	634	8538	13972	comp17953_c2,comp7097_c0,comp13258_c1,comp7123_c0,comp104480_c0,comp11355_c0,comp11086_c0,comp6850_c0,comp19434_c0,comp12822_c0,comp18083_c0,comp12844_c0,comp15464_c0,comp19092_c0,comp12681_c1,comp14328_c0,comp6565_c0,comp17812_c1,comp16260_c1,comp7242_c0,comp15519_c0,comp18501_c2,comp8447_c0,comp14499_c0,comp17988_c0,comp52063_c0,comp18165_c0,comp16721_c2,comp17062_c0,comp16637_c0,comp14937_c0,c…
GO:0006505	GPI anchor metabolic process	biological_process	0.87947	1	1	634	35	13972	comp8300_c0
GO:0004888	transmembrane signaling receptor activity	molecular_function	0.87992	1	2	634	67	13972	comp21719_c0,comp11768_c0
GO:0015980	energy derivation by oxidation of organic compounds	biological_process	0.88038	1	9	634	245	13972	comp87418_c0,comp13712_c0,comp7627_c0,comp10437_c0,comp15628_c0,comp14940_c0,comp17668_c0,comp17143_c0,comp12704_c0
GO:0031461	cullin-RING ubiquitin ligase complex	cellular_component	0.88085	1	2	634	67	13972	comp14499_c0,comp18418_c1
GO:0022411	cellular component disassembly	biological_process	0.88094	1	1	634	42	13972	comp12495_c0
GO:0070838	divalent metal ion transport	biological_process	0.88107	1	3	634	98	13972	comp17812_c1,comp6875_c0,comp10875_c0
GO:0019867	outer membrane	cellular_component	0.88133	1	4	634	126	13972	comp6836_c0,comp17228_c0,comp13036_c0,comp15093_c0
GO:0009913	epidermal cell differentiation	biological_process	0.88156	1	1	634	32	13972	comp18654_c0
[truncated: 384 more rows]

## Sheet: Table S6 B
Additional file 8: Table S6 B GO enrichment analysis of the downregulated genes in SWL compared to CON
GO_accession	Description	Term_type	Over_represented_pValue	Corrected_pValue	DEG_item	DEG_list	Bg_item	Bg_list	Gene_names
GO:0006259	DNA metabolic process	biological_process	3.4582e-08	0.00027375	63	445	827	13972	comp18805_c0,comp15650_c1,comp17406_c0,comp13241_c0,comp18227_c0,comp60111_c0,comp69203_c0,comp25265_c0,comp17789_c0,comp20411_c0,comp7052_c0,comp18514_c0,comp18726_c2,comp18211_c0,comp17332_c0,comp18286_c0,comp12691_c0,comp18118_c0,comp17942_c0,comp17954_c0,comp17501_c0,comp6640_c1,comp11885_c0,comp16749_c0,comp17627_c0,comp19005_c0,comp16840_c1,comp18571_c0,comp92118_c0,comp18812_c2,comp16641_c…
GO:0007346	regulation of mitotic cell cycle	biological_process	9.7866e-06	0.023134	8	445	27	13972	comp92118_c0,comp17078_c0,comp41471_c0,comp6640_c1,comp17632_c0,comp15418_c0,comp17627_c0,comp17591_c0
GO:0006261	DNA-dependent DNA replication	biological_process	9.9603e-06	0.023134	16	445	120	13972	comp15650_c1,comp60111_c0,comp69203_c0,comp61111_c0,comp12162_c0,comp18211_c0,comp7599_c0,comp15110_c0,comp41471_c0,comp6640_c1,comp11885_c0,comp38742_c0,comp16622_c0,comp16749_c0,comp17591_c0,comp40155_c0
GO:0006281	DNA repair	biological_process	1.4464e-05	0.023134	27	445	269	13972	comp18805_c0,comp15650_c1,comp18812_c2,comp29410_c0,comp13241_c0,comp11934_c0,comp18227_c0,comp15650_c0,comp10873_c0,comp17789_c0,comp18726_c2,comp17810_c2,comp12162_c0,comp18211_c0,comp18286_c0,comp17447_c1,comp18118_c0,comp32005_c0,comp17954_c0,comp18038_c0,comp11885_c0,comp16622_c0,comp18917_c0,comp19005_c0,comp17627_c0,comp17591_c0,comp20103_c0
GO:0000278	mitotic cell cycle	biological_process	1.4612e-05	0.023134	14	445	101	13972	comp92118_c0,comp16561_c0,comp7910_c0,comp17078_c0,comp41471_c0,comp78870_c0,comp6640_c1,comp17632_c0,comp15418_c0,comp11885_c0,comp17627_c0,comp16382_c1,comp17591_c0,comp13030_c0
GO:0005876	spindle microtubule	cellular_component	2.897e-05	0.038034	4	445	9	13972	comp16561_c0,comp12957_c1,comp6640_c1,comp13030_c0
GO:0006974	response to DNA damage stimulus	biological_process	3.7766e-05	0.038034	27	445	288	13972	comp18805_c0,comp15650_c1,comp18812_c2,comp29410_c0,comp13241_c0,comp11934_c0,comp18227_c0,comp15650_c0,comp10873_c0,comp17789_c0,comp18726_c2,comp17810_c2,comp12162_c0,comp18211_c0,comp18286_c0,comp17447_c1,comp18118_c0,comp32005_c0,comp17954_c0,comp18038_c0,comp11885_c0,comp16622_c0,comp18917_c0,comp19005_c0,comp17627_c0,comp17591_c0,comp20103_c0
GO:0006260	DNA replication	biological_process	3.8437e-05	0.038034	29	445	353	13972	comp92118_c0,comp15650_c1,comp60111_c0,comp69203_c0,comp20385_c0,comp61111_c0,comp16758_c0,comp16024_c0,comp10873_c0,comp18188_c0,comp12162_c0,comp18797_c0,comp18211_c0,comp10730_c0,comp18071_c1,comp7599_c0,comp41471_c0,comp15110_c0,comp18570_c3,comp17501_c0,comp6640_c1,comp11885_c0,comp18038_c0,comp38742_c0,comp16749_c0,comp16622_c0,comp16630_c0,comp17591_c0,comp40155_c0
GO:0051276	chromosome organization	biological_process	6.8833e-05	0.060543	17	445	168	13972	comp92118_c0,comp16641_c1,comp29410_c0,comp7240_c0,comp20411_c0,comp8423_c0,comp13422_c0,comp12162_c0,comp20857_c0,comp17332_c0,comp17078_c0,comp12691_c0,comp41471_c0,comp6640_c1,comp8256_c0,comp11885_c0,comp16622_c0
GO:0022402	cell cycle process	biological_process	0.00011773	0.092937	19	445	192	13972	comp92118_c0,comp16561_c0,comp7910_c0,comp29410_c0,comp27348_c0,comp17632_c0,comp18211_c0,comp17078_c0,comp41471_c0,comp18118_c0,comp6640_c1,comp78870_c0,comp16245_c0,comp15418_c0,comp16749_c0,comp17627_c0,comp16382_c1,comp17591_c0,comp13030_c0
GO:0010564	regulation of cell cycle process	biological_process	0.00013614	0.092937	8	445	37	13972	comp92118_c0,comp17078_c0,comp41471_c0,comp6640_c1,comp17632_c0,comp15418_c0,comp17627_c0,comp16749_c0
GO:0022403	cell cycle phase	biological_process	0.00014089	0.092937	15	445	142	13972	comp92118_c0,comp16561_c0,comp7910_c0,comp17078_c0,comp41471_c0,comp18118_c0,comp78870_c0,comp6640_c1,comp17632_c0,comp15418_c0,comp17627_c0,comp16382_c1,comp17591_c0,comp18211_c0,comp13030_c0
GO:0051325	interphase	biological_process	0.00020083	0.10933	7	445	38	13972	comp92118_c0,comp17627_c0,comp41471_c0,comp16382_c1,comp17591_c0,comp78870_c0,comp6640_c1
GO:0051329	interphase of mitotic cell cycle	biological_process	0.00020083	0.10933	7	445	38	13972	comp92118_c0,comp17627_c0,comp41471_c0,comp16382_c1,comp17591_c0,comp78870_c0,comp6640_c1
GO:0005819	spindle	cellular_component	0.00021166	0.10933	7	445	37	13972	comp17386_c0,comp16561_c0,comp12957_c1,comp17078_c0,comp41471_c0,comp6640_c1,comp13030_c0
GO:0003677	DNA binding	molecular_function	0.00023821	0.10933	77	445	1394	13972	comp15813_c0,comp17584_c0,comp17693_c0,comp17789_c0,comp20411_c0,comp7052_c0,comp18514_c0,comp18286_c0,comp17882_c2,comp15258_c0,comp14661_c0,comp12691_c0,comp18118_c0,comp14135_c0,comp18785_c0,comp17942_c0,comp5583_c0,comp17627_c0,comp16840_c1,comp12603_c0,comp18331_c0,comp7545_c0,comp18812_c2,comp16641_c1,comp14677_c0,comp16758_c0,comp16024_c0,comp10873_c0,comp18188_c0,comp13674_c0,comp17632_c2…
GO:0042575	DNA polymerase complex	cellular_component	0.00026836	0.10933	10	445	63	13972	comp92118_c0,comp16024_c0,comp10873_c0,comp11885_c0,comp16622_c0,comp17591_c0,comp16630_c0,comp18797_c0,comp10730_c0,comp18071_c1
GO:0007049	cell cycle	biological_process	0.00026891	0.10933	28	445	357	13972	comp7998_c0,comp92118_c0,comp16561_c0,comp7910_c0,comp29410_c0,comp27348_c0,comp14677_c0,comp18227_c0,comp16758_c0,comp17632_c0,comp18211_c0,comp17078_c0,comp41471_c0,comp18118_c0,comp18570_c3,comp78870_c0,comp6640_c1,comp16245_c0,comp15418_c0,comp11885_c0,comp16749_c0,comp16622_c0,comp17627_c0,comp16382_c1,comp17591_c0,comp16659_c0,comp13030_c0,comp20103_c0
GO:0000280	nuclear division	biological_process	0.0002748	0.10933	8	445	43	13972	comp16561_c0,comp7910_c0,comp17078_c0,comp41471_c0,comp6640_c1,comp17632_c0,comp15418_c0,comp13030_c0
GO:0051726	regulation of cell cycle	biological_process	0.00027623	0.10933	13	445	99	13972	comp92118_c0,comp17078_c0,comp41471_c0,comp18118_c0,comp18570_c3,comp6640_c1,comp17632_c0,comp15418_c0,comp16749_c0,comp16622_c0,comp17627_c0,comp17591_c0,comp16659_c0
GO:0005871	kinesin complex	cellular_component	0.00037384	0.12535	2	445	2	13972	comp16561_c0,comp13030_c0
GO:0019894	kinesin binding	molecular_function	0.00037384	0.12535	2	445	2	13972	comp16561_c0,comp13030_c0
GO:0000087	M phase of mitotic cell cycle	biological_process	0.00037852	0.12535	8	445	46	13972	comp16561_c0,comp7910_c0,comp17078_c0,comp41471_c0,comp6640_c1,comp17632_c0,comp15418_c0,comp13030_c0
GO:0034968	histone lysine methylation	biological_process	0.00038004	0.12535	6	445	31	13972	comp92118_c0,comp8423_c0,comp16622_c0,comp41471_c0,comp12162_c0,comp6640_c1
GO:0005815	microtubule organizing center	cellular_component	0.00040683	0.12882	5	445	27	13972	comp17386_c0,comp16561_c0,comp12957_c1,comp16245_c0,comp13030_c0
GO:0048285	organelle fission	biological_process	0.00042966	0.13081	8	445	49	13972	comp16561_c0,comp7910_c0,comp17078_c0,comp41471_c0,comp6640_c1,comp17632_c0,comp15418_c0,comp13030_c0
GO:0016571	histone methylation	biological_process	0.00054656	0.16024	6	445	34	13972	comp92118_c0,comp8423_c0,comp16622_c0,comp41471_c0,comp12162_c0,comp6640_c1
GO:0009678	hydrogen-translocating pyrophosphatase activity	molecular_function	0.00064772	0.18312	5	445	13	13972	comp17965_c0,comp17278_c2,comp17741_c1,comp17278_c1,comp17278_c0
GO:0033554	cellular response to stress	biological_process	0.00068354	0.18322	29	445	377	13972	comp18805_c0,comp14598_c0,comp15650_c1,comp18812_c2,comp29410_c0,comp17406_c0,comp13241_c0,comp11934_c0,comp18227_c0,comp15650_c0,comp10873_c0,comp17789_c0,comp18726_c2,comp17810_c2,comp12162_c0,comp18211_c0,comp18286_c0,comp17447_c1,comp18118_c0,comp32005_c0,comp17954_c0,comp18038_c0,comp11885_c0,comp17627_c0,comp16622_c0,comp18917_c0,comp19005_c0,comp17591_c0,comp20103_c0
GO:0090307	spindle assembly involved in mitosis	biological_process	0.00069438	0.18322	2	445	3	13972	comp16561_c0,comp13030_c0
GO:0007067	mitosis	biological_process	0.00095673	0.24386	7	445	39	13972	comp15418_c0,comp16561_c0,comp7910_c0,comp17078_c0,comp41471_c0,comp17632_c0,comp13030_c0
GO:0033043	regulation of organelle organization	biological_process	0.0009858	0.24386	6	445	40	13972	comp15418_c0,comp8423_c0,comp17078_c0,comp6640_c1,comp17632_c0,comp30749_c0
GO:2000602	regulation of interphase of mitotic cell cycle	biological_process	0.0015441	0.3704	4	445	14	13972	comp92118_c0,comp17627_c0,comp41471_c0,comp6640_c1
GO:0004427	inorganic diphosphatase activity	molecular_function	0.0017875	0.41617	5	445	16	13972	comp17965_c0,comp17278_c2,comp17741_c1,comp17278_c1,comp17278_c0
GO:0008017	microtubule binding	molecular_function	0.0022055	0.49154	4	445	18	13972	comp16561_c0,comp12957_c1,comp11865_c0,comp13030_c0
GO:0051567	histone H3-K9 methylation	biological_process	0.0022354	0.49154	4	445	16	13972	comp92118_c0,comp16622_c0,comp41471_c0,comp6640_c1
GO:0051225	spindle assembly	biological_process	0.0023139	0.49506	3	445	9	13972	comp16561_c0,comp6640_c1,comp13030_c0
GO:0030071	regulation of mitotic metaphase/anaphase transition	biological_process	0.0024036	0.5007	3	445	6	13972	comp15418_c0,comp17078_c0,comp17632_c0
GO:0071103	DNA conformation change	biological_process	0.0027	0.54455	12	445	118	13972	comp16641_c1,comp29410_c0,comp12691_c0,comp25265_c0,comp20411_c0,comp18514_c0,comp12059_c1,comp13674_c0,comp16840_c1,comp20857_c0,comp18211_c0,comp18571_c0
GO:0007088	regulation of mitosis	biological_process	0.0028204	0.54455	3	445	7	13972	comp15418_c0,comp17078_c0,comp17632_c0
GO:0051783	regulation of nuclear division	biological_process	0.0028204	0.54455	3	445	7	13972	comp15418_c0,comp17078_c0,comp17632_c0
GO:0000922	spindle pole	cellular_component	0.0030919	0.5752	4	445	19	13972	comp17386_c0,comp16561_c0,comp17078_c0,comp13030_c0
GO:0000086	G2/M transition of mitotic cell cycle	biological_process	0.0031813	0.5752	3	445	10	13972	comp41471_c0,comp78870_c0,comp6640_c1
GO:0006302	double-strand break repair	biological_process	0.0031972	0.5752	6	445	32	13972	comp18038_c0,comp18812_c2,comp17627_c0,comp18917_c0,comp12162_c0,comp18211_c0
GO:0015630	microtubule cytoskeleton	cellular_component	0.0035207	0.61933	10	445	124	13972	comp17386_c0,comp16561_c0,comp17078_c0,comp41471_c0,comp9420_c1,comp6640_c1,comp16245_c0,comp12957_c1,comp8137_c0,comp13030_c0
GO:0030261	chromosome condensation	biological_process	0.0041909	0.70151	4	445	17	13972	comp29410_c0,comp12691_c0,comp20857_c0,comp20411_c0
GO:0015631	tubulin binding	molecular_function	0.0043707	0.70151	4	445	20	13972	comp16561_c0,comp12957_c1,comp11865_c0,comp13030_c0
GO:0045298	tubulin complex	cellular_component	0.0043707	0.70151	4	445	20	13972	comp16561_c0,comp12957_c1,comp11865_c0,comp13030_c0
GO:0005874	microtubule	cellular_component	0.0044841	0.70151	6	445	57	13972	comp16561_c0,comp12957_c1,comp8137_c0,comp6640_c1,comp16245_c0,comp13030_c0
GO:0007091	mitotic metaphase/anaphase transition	biological_process	0.0045089	0.70151	3	445	7	13972	comp15418_c0,comp17078_c0,comp17632_c0
GO:0004672	protein kinase activity	molecular_function	0.0045196	0.70151	29	445	453	13972	comp16561_c0,comp16496_c0,comp18366_c1,comp17905_c1,comp19362_c0,comp17632_c2,comp18797_c0,comp14301_c0,comp18735_c4,comp7372_c0,comp6722_c0,comp17985_c0,comp16804_c0,comp18594_c2,comp18785_c0,comp14339_c0,comp26501_c0,comp13787_c0,comp13030_c1,comp13851_c0,comp16972_c1,comp17627_c0,comp16972_c0,comp16382_c1,comp13851_c1,comp18272_c0,comp8335_c0,comp30749_c0,comp13030_c0
GO:0003690	double-stranded DNA binding	molecular_function	0.0049595	0.75499	5	445	29	13972	comp18286_c0,comp18726_c2,comp18118_c0,comp18211_c0,comp17789_c0
GO:0051052	regulation of DNA metabolic process	biological_process	0.0051661	0.7716	6	445	45	13972	comp16749_c0,comp16622_c0,comp41471_c0,comp18211_c0,comp10873_c0,comp6640_c1
GO:0006468	protein phosphorylation	biological_process	0.0053212	0.78004	30	445	469	13972	comp16561_c0,comp16496_c0,comp18366_c1,comp17905_c1,comp19362_c0,comp17632_c2,comp18797_c0,comp14301_c0,comp18735_c4,comp7372_c0,comp6722_c0,comp17985_c0,comp16804_c0,comp18594_c2,comp18785_c0,comp14339_c0,comp26501_c0,comp6640_c1,comp13787_c0,comp13030_c1,comp13851_c0,comp16972_c1,comp16972_c0,comp17627_c0,comp16382_c1,comp13851_c1,comp18272_c0,comp8335_c0,comp30749_c0,comp13030_c0
GO:0031145	anaphase-promoting complex-dependent proteasomal ubiquitin-dependent protein catabolic process	biological_process	0.0059787	0.8605	3	445	8	13972	comp15418_c0,comp17078_c0,comp17632_c0
GO:0007090	regulation of S phase of mitotic cell cycle	biological_process	0.0061908	0.87512	2	445	3	13972	comp92118_c0,comp17627_c0
GO:0016570	histone modification	biological_process	0.0066287	0.91664	6	445	51	13972	comp92118_c0,comp8423_c0,comp16622_c0,comp41471_c0,comp12162_c0,comp6640_c1
GO:0070567	cytidylyltransferase activity	molecular_function	0.0067161	0.91664	2	445	2	13972	comp17965_c0,comp13461_c0
GO:0000279	M phase	biological_process	0.0069236	0.92894	10	445	111	13972	comp16561_c0,comp7910_c0,comp17078_c0,comp41471_c0,comp18118_c0,comp6640_c1,comp17632_c0,comp15418_c0,comp18211_c0,comp13030_c0
GO:0045010	actin nucleation	biological_process	0.0075113	0.98345	2	445	5	13972	comp6640_c1,comp30749_c0
GO:0003887	DNA-directed DNA polymerase activity	molecular_function	0.0075784	0.98345	7	445	54	13972	comp92118_c0,comp16630_c0,comp17591_c0,comp18797_c0,comp10730_c0,comp16024_c0,comp18071_c1
GO:0043566	structure-specific DNA binding	molecular_function	0.0079731	1	6	445	51	13972	comp18286_c0,comp18726_c2,comp17627_c0,comp18118_c0,comp18211_c0,comp17789_c0
GO:0006325	chromatin organization	biological_process	0.0081758	1	10	445	126	13972	comp92118_c0,comp16641_c1,comp41471_c0,comp7240_c0,comp6640_c1,comp8256_c0,comp8423_c0,comp13422_c0,comp16622_c0,comp12162_c0
GO:0006323	DNA packaging	biological_process	0.0084212	1	7	445	65	13972	comp16641_c1,comp29410_c0,comp12691_c0,comp20857_c0,comp18571_c0,comp25265_c0,comp20411_c0
GO:0030983	mismatched DNA binding	molecular_function	0.0085539	1	4	445	17	13972	comp18286_c0,comp18726_c2,comp18118_c0,comp17789_c0
GO:0005881	cytoplasmic microtubule	cellular_component	0.0089411	1	2	445	3	13972	comp12957_c1,comp8137_c0
GO:0010389	regulation of G2/M transition of mitotic cell cycle	biological_process	0.0092499	1	2	445	5	13972	comp41471_c0,comp6640_c1
GO:0007059	chromosome segregation	biological_process	0.009346	1	8	445	73	13972	comp7998_c0,comp29410_c0,comp17078_c0,comp41471_c0,comp14677_c0,comp18227_c0,comp16758_c0,comp20103_c0
GO:0004674	protein serine/threonine kinase activity	molecular_function	0.0098092	1	10	445	132	13972	comp16561_c0,comp17985_c0,comp18594_c2,comp18785_c0,comp14339_c0,comp13030_c1,comp16382_c1,comp13030_c0,comp30749_c0,comp8335_c0
GO:0006275	regulation of DNA replication	biological_process	0.0099366	1	5	445	37	13972	comp16749_c0,comp16622_c0,comp41471_c0,comp10873_c0,comp6640_c1
GO:0005694	chromosome	cellular_component	0.0099539	1	27	445	408	13972	comp18805_c0,comp92118_c0,comp18812_c2,comp16641_c1,comp7910_c0,comp29410_c0,comp27348_c0,comp7240_c0,comp18227_c0,comp18188_c0,comp18514_c0,comp13674_c0,comp18211_c0,comp17078_c0,comp15258_c0,comp41471_c0,comp15110_c0,comp18785_c0,comp28235_c0,comp11885_c0,comp12059_c1,comp17591_c0,comp16840_c1,comp40155_c0,comp12603_c0,comp7545_c0,comp20103_c0
GO:0006298	mismatch repair	biological_process	0.01039	1	4	445	19	13972	comp18286_c0,comp18726_c2,comp18118_c0,comp17789_c0
GO:0045089	positive regulation of innate immune response	biological_process	0.010633	1	2	445	7	13972	comp27348_c0,comp17740_c0
GO:0050778	positive regulation of immune response	biological_process	0.010633	1	2	445	7	13972	comp27348_c0,comp17740_c0
GO:0051322	anaphase	biological_process	0.010954	1	2	445	6	13972	comp41471_c0,comp6640_c1
GO:0009219	pyrimidine deoxyribonucleotide metabolic process	biological_process	0.01115	1	2	445	4	13972	comp17447_c1,comp13859_c0
GO:0009394	2'-deoxyribonucleotide metabolic process	biological_process	0.01115	1	2	445	4	13972	comp17447_c1,comp13859_c0
GO:0019692	deoxyribose phosphate metabolic process	biological_process	0.01115	1	2	445	4	13972	comp17447_c1,comp13859_c0
GO:0018105	peptidyl-serine phosphorylation	biological_process	0.01133	1	2	445	9	13972	comp16561_c0,comp13030_c0
GO:0018209	peptidyl-serine modification	biological_process	0.01133	1	2	445	9	13972	comp16561_c0,comp13030_c0
GO:0016569	covalent chromatin modification	biological_process	0.011992	1	6	445	58	13972	comp92118_c0,comp8423_c0,comp16622_c0,comp41471_c0,comp12162_c0,comp6640_c1
GO:0009200	deoxyribonucleoside triphosphate metabolic process	biological_process	0.012061	1	2	445	3	13972	comp17447_c1,comp20385_c0
GO:0033567	DNA replication, Okazaki fragment processing	biological_process	0.012097	1	2	445	3	13972	comp15650_c1,comp17591_c0
GO:0043137	DNA replication, removal of RNA primer	biological_process	0.012097	1	2	445	3	13972	comp15650_c1,comp17591_c0
GO:0016568	chromatin modification	biological_process	0.012167	1	8	445	93	13972	comp92118_c0,comp8423_c0,comp16622_c0,comp41471_c0,comp7240_c0,comp12162_c0,comp6640_c1,comp8256_c0
GO:0016773	phosphotransferase activity, alcohol group as acceptor	molecular_function	0.012742	1	34	445	579	13972	comp16496_c0,comp17905_c1,comp16917_c1,comp18735_c4,comp15827_c0,comp17985_c0,comp16804_c0,comp18785_c0,comp14339_c0,comp78870_c0,comp26501_c0,comp13787_c0,comp13030_c1,comp13851_c0,comp16972_c1,comp17627_c0,comp16382_c1,comp16561_c0,comp18366_c1,comp17632_c2,comp19362_c0,comp15897_c0,comp18797_c0,comp18633_c2,comp14301_c0,comp6722_c0,comp7372_c0,comp18594_c2,comp16972_c0,comp13851_c1,comp18272_c…
GO:0000084	S phase of mitotic cell cycle	biological_process	0.013044	1	3	445	11	13972	comp92118_c0,comp17627_c0,comp17591_c0
GO:0016725	oxidoreductase activity, acting on CH or CH2 groups	molecular_function	0.013202	1	3	445	14	13972	comp11794_c0,comp18570_c3,comp20385_c0
GO:0043626	PCNA complex	cellular_component	0.01392	1	2	445	6	13972	comp16622_c0,comp10873_c0
GO:0051301	cell division	biological_process	0.014198	1	10	445	119	13972	comp17269_c0,comp7998_c0,comp41471_c0,comp14677_c0,comp18227_c0,comp16758_c0,comp6640_c1,comp16245_c0,comp13030_c0,comp20103_c0
GO:0004748	ribonucleoside-diphosphate reductase activity, thioredoxin disulfide as acceptor	molecular_function	0.015021	1	2	445	5	13972	comp18570_c3,comp20385_c0
GO:0005971	ribonucleoside-diphosphate reductase complex	cellular_component	0.015021	1	2	445	5	13972	comp18570_c3,comp20385_c0
GO:0009186	deoxyribonucleoside diphosphate metabolic process	biological_process	0.015021	1	2	445	5	13972	comp18570_c3,comp20385_c0
GO:0016728	oxidoreductase activity, acting on CH or CH2 groups, disulfide as acceptor	molecular_function	0.015021	1	2	445	5	13972	comp18570_c3,comp20385_c0
GO:0006273	lagging strand elongation	biological_process	0.01539	1	2	445	4	13972	comp15650_c1,comp17591_c0
GO:0010103	stomatal complex morphogenesis	biological_process	0.015414	1	2	445	4	13972	comp6640_c1,comp16245_c0
GO:0030337	DNA polymerase processivity factor activity	molecular_function	0.015841	1	2	445	7	13972	comp16622_c0,comp10873_c0
GO:0009262	deoxyribonucleotide metabolic process	biological_process	0.016408	1	2	445	5	13972	comp17447_c1,comp13859_c0
GO:0043601	nuclear replisome	cellular_component	0.017694	1	2	445	4	13972	comp92118_c0,comp17591_c0
GO:0048471	perinuclear region of cytoplasm	cellular_component	0.018361	1	4	445	22	13972	comp18138_c2,comp17078_c0,comp8137_c0,comp18211_c0
GO:0031854	orexigenic neuropeptide QRFP receptor binding	molecular_function	0.019161	1	2	445	5	13972	comp14109_c1,comp16431_c0
GO:0033261	regulation of S phase	biological_process	0.019865	1	2	445	4	13972	comp92118_c0,comp17627_c0
GO:0030838	positive regulation of actin filament polymerization	biological_process	0.019899	1	2	445	10	13972	comp6640_c1,comp30749_c0
GO:0032273	positive regulation of protein polymerization	biological_process	0.019899	1	2	445	10	13972	comp6640_c1,comp30749_c0
GO:0015293	symporter activity	molecular_function	0.020342	1	5	445	44	13972	comp13787_c0,comp14598_c0,comp18387_c0,comp18257_c0,comp16382_c1
GO:0015294	solute:cation symporter activity	molecular_function	0.020342	1	5	445	44	13972	comp13787_c0,comp14598_c0,comp18387_c0,comp18257_c0,comp16382_c1
GO:0005524	ATP binding	molecular_function	0.020446	1	77	445	1542	13972	comp18805_c0,comp17905_c1,comp17789_c0,comp18514_c0,comp18286_c0,comp17985_c0,comp18118_c0,comp18785_c0,comp17942_c0,comp17954_c0,comp12412_c0,comp13787_c0,comp13851_c0,comp16749_c0,comp16972_c1,comp17627_c0,comp16382_c1,comp16840_c1,comp19520_c0,comp17763_c0,comp29410_c0,comp16336_c0,comp18366_c1,comp12438_c0,comp14677_c0,comp20385_c0,comp16758_c0,comp17403_c0,comp15516_c0,comp13674_c0,comp17632…
GO:0001541	ovarian follicle development	biological_process	0.020577	1	1	445	1	13972	comp8423_c0
GO:0008585	female gonad development	biological_process	0.020577	1	1	445	1	13972	comp8423_c0
GO:0022602	ovulation cycle process	biological_process	0.020577	1	1	445	1	13972	comp8423_c0
GO:0042698	ovulation cycle	biological_process	0.020577	1	1	445	1	13972	comp8423_c0
GO:0045322	unmethylated CpG binding	molecular_function	0.020577	1	1	445	1	13972	comp8423_c0
GO:0070577	histone acetyl-lysine binding	molecular_function	0.020577	1	1	445	1	13972	comp8423_c0
GO:2001023	regulation of response to drug	biological_process	0.020577	1	1	445	1	13972	comp8423_c0
GO:2001025	positive regulation of response to drug	biological_process	0.020577	1	1	445	1	13972	comp8423_c0
GO:2001038	regulation of cellular response to drug	biological_process	0.020577	1	1	445	1	13972	comp8423_c0
GO:2001040	positive regulation of cellular response to drug	biological_process	0.020577	1	1	445	1	13972	comp8423_c0
GO:0006284	base-excision repair	biological_process	0.020649	1	3	445	16	13972	comp15650_c1,comp13241_c0,comp17591_c0
GO:0031349	positive regulation of defense response	biological_process	0.021222	1	2	445	10	13972	comp27348_c0,comp17740_c0
GO:0051495	positive regulation of cytoskeleton organization	biological_process	0.021309	1	2	445	11	13972	comp6640_c1,comp30749_c0
GO:0051320	S phase	biological_process	0.021415	1	3	445	12	13972	comp92118_c0,comp17627_c0,comp17591_c0
GO:0006266	DNA ligation	biological_process	0.023419	1	2	445	6	13972	comp12162_c0,comp18211_c0
GO:0006479	protein methylation	biological_process	0.024916	1	7	445	78	13972	comp92118_c0,comp8423_c0,comp16622_c0,comp41471_c0,comp7360_c0,comp12162_c0,comp6640_c1
GO:0008213	protein alkylation	biological_process	0.024916	1	7	445	78	13972	comp92118_c0,comp8423_c0,comp16622_c0,comp41471_c0,comp7360_c0,comp12162_c0,comp6640_c1
GO:0006996	organelle organization	biological_process	0.025285	1	37	445	756	13972	comp18805_c0,comp17386_c0,comp7910_c0,comp7240_c0,comp17632_c0,comp20411_c0,comp13422_c0,comp7479_c0,comp17332_c0,comp16312_c0,comp17078_c0,comp12691_c0,comp6640_c1,comp16245_c0,comp11885_c0,comp12130_c0,comp92118_c0,comp16561_c0,comp16641_c1,comp29410_c0,comp18366_c1,comp8423_c0,comp15516_c0,comp14931_c0,comp20857_c0,comp12162_c0,comp6442_c0,comp41471_c0,comp8256_c0,comp15418_c0,comp16622_c0,com…
GO:0008430	selenium binding	molecular_function	0.025344	1	5	445	52	13972	comp18539_c0,comp16799_c1,comp18257_c0,comp12841_c0,comp16393_c0
GO:0090068	positive regulation of cell cycle process	biological_process	0.025486	1	2	445	7	13972	comp92118_c0,comp16749_c0
GO:0046777	protein autophosphorylation	biological_process	0.026391	1	4	445	26	13972	comp16561_c0,comp16382_c1,comp30749_c0,comp13030_c0
GO:0032559	adenyl ribonucleotide binding	molecular_function	0.026524	1	77	445	1554	13972	comp18805_c0,comp17905_c1,comp17789_c0,comp18514_c0,comp18286_c0,comp17985_c0,comp18118_c0,comp18785_c0,comp17942_c0,comp17954_c0,comp12412_c0,comp13787_c0,comp13851_c0,comp16749_c0,comp16972_c1,comp17627_c0,comp16382_c1,comp16840_c1,comp19520_c0,comp17763_c0,comp29410_c0,comp16336_c0,comp18366_c1,comp12438_c0,comp14677_c0,comp20385_c0,comp16758_c0,comp17403_c0,comp15516_c0,comp13674_c0,comp17632…
GO:0005813	centrosome	cellular_component	0.026655	1	2	445	16	13972	comp16561_c0,comp13030_c0
GO:0016901	oxidoreductase activity, acting on the CH-OH group of donors, quinone or similar compound as acceptor	molecular_function	0.027173	1	2	445	4	13972	comp18744_c0,comp17407_c0
GO:0007215	glutamate receptor signaling pathway	biological_process	0.027314	1	1	445	1	13972	comp16382_c1
GO:0032838	cell projection cytoplasm	cellular_component	0.027314	1	1	445	1	13972	comp16382_c1
GO:0032839	dendrite cytoplasm	cellular_component	0.027314	1	1	445	1	13972	comp16382_c1
GO:0035235	ionotropic glutamate receptor signaling pathway	biological_process	0.027314	1	1	445	1	13972	comp16382_c1
GO:0046928	regulation of neurotransmitter secretion	biological_process	0.027314	1	1	445	1	13972	comp16382_c1
GO:0019541	propionate metabolic process	biological_process	0.027655	1	1	445	2	13972	comp17280_c0
GO:0019543	propionate catabolic process	biological_process	0.027655	1	1	445	2	13972	comp17280_c0
GO:0019626	short-chain fatty acid catabolic process	biological_process	0.027655	1	1	445	2	13972	comp17280_c0
GO:0047547	2-methylcitrate dehydratase activity	molecular_function	0.027655	1	1	445	2	13972	comp17280_c0
GO:0090304	nucleic acid metabolic process	biological_process	0.027814	1	118	445	2738	13972	comp15465_c0,comp18805_c0,comp15813_c0,comp60111_c0,comp11814_c0,comp17736_c0,comp17789_c0,comp20411_c0,comp7052_c0,comp18514_c0,comp16799_c1,comp13422_c0,comp12631_c0,comp18286_c0,comp15785_c0,comp13589_c0,comp18225_c0,comp17078_c0,comp14661_c0,comp12691_c0,comp18118_c0,comp7366_c0,comp17942_c0,comp17954_c0,comp18590_c0,comp12412_c0,comp16749_c0,comp17627_c0,comp16382_c1,comp17632_c1,comp16840_c…
GO:0009886	post-embryonic morphogenesis	biological_process	0.028169	1	4	445	33	13972	comp41471_c0,comp12162_c0,comp6640_c1,comp16245_c0
GO:0030554	adenyl nucleotide binding	molecular_function	0.028317	1	77	445	1562	13972	comp18805_c0,comp17905_c1,comp17789_c0,comp18514_c0,comp18286_c0,comp17985_c0,comp18118_c0,comp18785_c0,comp17942_c0,comp17954_c0,comp12412_c0,comp13787_c0,comp13851_c0,comp16749_c0,comp16972_c1,comp17627_c0,comp16382_c1,comp16840_c1,comp19520_c0,comp17763_c0,comp29410_c0,comp16336_c0,comp18366_c1,comp12438_c0,comp14677_c0,comp20385_c0,comp16758_c0,comp17403_c0,comp15516_c0,comp13674_c0,comp17632…
GO:0030728	ovulation	biological_process	0.028557	1	1	445	2	13972	comp8423_c0
GO:0030894	replisome	cellular_component	0.029061	1	2	445	9	13972	comp92118_c0,comp17591_c0
GO:0046545	development of primary female sexual characteristics	biological_process	0.029275	1	1	445	2	13972	comp8423_c0
GO:0000724	double-strand break repair via homologous recombination	biological_process	0.029948	1	3	445	14	13972	comp18038_c0,comp17627_c0,comp18211_c0
GO:0000725	recombinational repair	biological_process	0.029948	1	3	445	14	13972	comp18038_c0,comp17627_c0,comp18211_c0
GO:0048444	floral organ morphogenesis	biological_process	0.030185	1	2	445	8	13972	comp41471_c0,comp12162_c0
GO:0048449	floral organ formation	biological_process	0.030185	1	2	445	8	13972	comp41471_c0,comp12162_c0
GO:0016458	gene silencing	biological_process	0.030433	1	5	445	48	13972	comp8423_c0,comp7372_c0,comp41471_c0,comp12162_c0,comp6640_c1
GO:0009870	defense response signaling pathway, resistance gene-dependent	biological_process	0.03065	1	1	445	1	13972	comp27348_c0
GO:0009574	preprophase band	cellular_component	0.031455	1	1	445	1	13972	comp12957_c1
GO:0009652	thigmotropism	biological_process	0.031455	1	1	445	1	13972	comp12957_c1
GO:0016772	transferase activity, transferring phosphorus-containing groups	molecular_function	0.032558	1	56	445	1111	13972	comp7998_c0,comp17965_c0,comp16496_c0,comp9420_c1,comp17905_c1,comp16917_c1,comp18108_c0,comp18735_c4,comp17740_c1,comp15827_c0,comp16804_c0,comp17985_c0,comp18785_c0,comp14339_c0,comp17501_c0,comp78870_c0,comp26501_c0,comp13787_c0,comp13851_c0,comp13030_c1,comp16749_c0,comp16972_c1,comp17627_c0,comp16382_c1,comp17001_c0,comp92118_c0,comp16561_c0,comp18366_c1,comp16024_c0,comp13461_c0,comp17403_c…
GO:0006310	DNA recombination	biological_process	0.033425	1	13	445	178	13972	comp18805_c0,comp29410_c0,comp41471_c0,comp32005_c0,comp18118_c0,comp18227_c0,comp18038_c0,comp7052_c0,comp17627_c0,comp18917_c0,comp12162_c0,comp18211_c0,comp20103_c0
GO:1901363	heterocyclic compound binding	molecular_function	0.033755	1	180	445	4519	13972	comp17584_c0,comp7052_c0,comp7163_c0,comp12631_c0,comp18286_c0,comp17882_c2,comp17078_c0,comp14661_c0,comp12691_c0,comp18118_c0,comp14135_c0,comp18785_c0,comp17942_c0,comp12412_c0,comp16749_c0,comp16382_c1,comp16840_c1,comp19520_c0,comp17763_c0,comp16047_c0,comp18812_c2,comp88820_c0,comp16336_c0,comp18366_c1,comp14677_c0,comp16758_c0,comp10873_c0,comp14691_c0,comp18188_c0,comp17403_c0,comp17632_c…
GO:0035254	glutamate receptor binding	molecular_function	0.034538	1	1	445	2	13972	comp16382_c1
GO:0097159	organic cyclic compound binding	molecular_function	0.034688	1	180	445	4529	13972	comp17584_c0,comp7052_c0,comp7163_c0,comp12631_c0,comp18286_c0,comp17882_c2,comp17078_c0,comp14661_c0,comp12691_c0,comp18118_c0,comp14135_c0,comp18785_c0,comp17942_c0,comp12412_c0,comp16749_c0,comp16382_c1,comp16840_c1,comp19520_c0,comp17763_c0,comp16047_c0,comp18812_c2,comp88820_c0,comp16336_c0,comp18366_c1,comp14677_c0,comp16758_c0,comp10873_c0,comp14691_c0,comp18188_c0,comp17403_c0,comp17632_c…
GO:0051588	regulation of neurotransmitter transport	biological_process	0.03524	1	1	445	2	13972	comp16382_c1
GO:0000123	histone acetyltransferase complex	cellular_component	0.036294	1	3	445	27	13972	comp13948_c0,comp15983_c0,comp16510_c0
GO:0018023	peptidyl-lysine trimethylation	biological_process	0.036448	1	1	445	2	13972	comp8423_c0
GO:0080182	histone H3-K4 trimethylation	biological_process	0.036448	1	1	445	2	13972	comp8423_c0
GO:0005954	calcium- and calmodulin-dependent protein kinase complex	cellular_component	0.037026	1	1	445	2	13972	comp16382_c1
GO:0003913	DNA photolyase activity	molecular_function	0.037161	1	3	445	20	13972	comp19005_c0,comp17810_c2,comp11934_c0
GO:0016779	nucleotidyltransferase activity	molecular_function	0.037219	1	21	445	332	13972	comp92118_c0,comp17965_c0,comp9420_c1,comp16024_c0,comp13461_c0,comp14605_c0,comp18108_c0,comp18797_c0,comp10730_c0,comp18071_c1,comp17740_c1,comp18539_c0,comp15110_c0,comp18785_c0,comp17740_c0,comp17501_c0,comp13858_c0,comp16630_c0,comp17001_c0,comp17591_c0,comp40155_c0
GO:0008170	N-methyltransferase activity	molecular_function	0.037663	1	4	445	34	13972	comp8423_c0,comp18108_c0,comp17001_c0,comp7452_c0
GO:0043596	nuclear replication fork	cellular_component	0.037708	1	2	445	7	13972	comp92118_c0,comp17591_c0
GO:0048608	reproductive structure development	biological_process	0.038005	1	9	445	98	13972	comp7599_c0,comp92118_c0,comp8423_c0,comp41471_c0,comp12162_c0,comp7389_c0,comp15966_c1,comp8256_c0,comp30749_c0
GO:0061458	reproductive system development	biological_process	0.038005	1	9	445	98	13972	comp7599_c0,comp92118_c0,comp8423_c0,comp41471_c0,comp12162_c0,comp7389_c0,comp15966_c1,comp8256_c0,comp30749_c0
GO:0051128	regulation of cellular component organization	biological_process	0.038112	1	8	445	115	13972	comp15418_c0,comp8423_c0,comp17078_c0,comp7678_c0,comp6640_c1,comp17632_c0,comp20859_c0,comp30749_c0
GO:0006271	DNA strand elongation involved in DNA replication	biological_process	0.03837	1	2	445	7	13972	comp15650_c1,comp17591_c0
GO:0022616	DNA strand elongation	biological_process	0.03837	1	2	445	7	13972	comp15650_c1,comp17591_c0
GO:0000911	cytokinesis by cell plate formation	biological_process	0.039032	1	3	445	19	13972	comp41471_c0,comp6640_c1,comp16245_c0
GO:0051569	regulation of histone H3-K4 methylation	biological_process	0.039414	1	1	445	2	13972	comp8423_c0
GO:0048580	regulation of post-embryonic development	biological_process	0.040874	1	3	445	23	13972	comp92118_c0,comp41471_c0,comp12162_c0
GO:0004799	thymidylate synthase activity	molecular_function	0.041797	1	1	445	1	13972	comp13859_c0
GO:0006231	dTMP biosynthetic process	biological_process	0.041797	1	1	445	1	13972	comp13859_c0
GO:0009157	deoxyribonucleoside monophosphate biosynthetic process	biological_process	0.041797	1	1	445	1	13972	comp13859_c0
GO:0009176	pyrimidine deoxyribonucleoside monophosphate metabolic process	biological_process	0.041797	1	1	445	1	13972	comp13859_c0
GO:0009177	pyrimidine deoxyribonucleoside monophosphate biosynthetic process	biological_process	0.041797	1	1	445	1	13972	comp13859_c0
GO:0042083	5,10-methylenetetrahydrofolate-dependent methyltransferase activity	molecular_function	0.041797	1	1	445	1	13972	comp13859_c0
GO:0046073	dTMP metabolic process	biological_process	0.041797	1	1	445	1	13972	comp13859_c0
GO:0051054	positive regulation of DNA metabolic process	biological_process	0.041828	1	2	445	8	13972	comp16749_c0,comp18211_c0
GO:0030599	pectinesterase activity	molecular_function	0.04231	1	2	445	10	13972	comp18286_c0,comp48965_c0
GO:0010638	positive regulation of organelle organization	biological_process	0.043666	1	2	445	16	13972	comp6640_c1,comp30749_c0
GO:0010204	defense response signaling pathway, resistance gene-independent	biological_process	0.043683	1	1	445	2	13972	comp27348_c0
GO:0003676	nucleic acid binding	molecular_function	0.043782	1	106	445	2517	13972	comp15813_c0,comp17584_c0,comp17693_c0,comp17789_c0,comp20411_c0,comp7052_c0,comp18514_c0,comp16799_c1,comp13422_c0,comp20318_c0,comp18286_c0,comp17882_c2,comp13589_c0,comp17078_c0,comp15258_c0,comp14661_c0,comp12691_c0,comp18118_c0,comp14135_c0,comp18785_c0,comp17942_c0,comp5583_c0,comp17627_c0,comp33183_c0,comp16840_c1,comp12603_c0,comp18331_c0,comp7545_c0,comp66757_c0,comp16047_c0,comp18812_c2…
GO:0051091	positive regulation of sequence-specific DNA binding transcription factor activity	biological_process	0.04386	1	1	445	2	13972	comp16382_c1
GO:0051092	positive regulation of NF-kappaB transcription factor activity	biological_process	0.04386	1	1	445	2	13972	comp16382_c1
GO:0000746	conjugation	biological_process	0.044048	1	3	445	20	13972	comp9873_c0,comp18071_c1,comp18314_c1
GO:0071347	cellular response to interleukin-1	biological_process	0.044135	1	1	445	1	13972	comp8137_c0
GO:0008406	gonad development	biological_process	0.045491	1	1	445	2	13972	comp8423_c0
GO:0006950	response to stress	biological_process	0.045619	1	47	445	944	13972	comp18805_c0,comp15650_c1,comp9261_c0,comp27348_c0,comp17406_c0,comp19681_c0,comp13241_c0,comp18227_c0,comp17789_c0,comp18726_c2,comp18211_c0,comp14695_c0,comp18286_c0,comp18118_c0,comp86804_c0,comp17954_c0,comp11885_c0,comp17627_c0,comp19005_c0,comp17001_c0,comp14598_c0,comp18812_c2,comp18567_c0,comp29410_c0,comp17474_c0,comp10523_c0,comp11934_c0,comp15650_c0,comp13290_c0,comp10873_c0,comp14605_…
GO:0070461	SAGA-type complex	cellular_component	0.046035	1	2	445	12	13972	comp15983_c0,comp16510_c0
GO:0009629	response to gravity	biological_process	0.047109	1	2	445	8	13972	comp12957_c1,comp15237_c0
GO:0008851	ethanolamine ammonia-lyase activity	molecular_function	0.047403	1	1	445	2	13972	comp5641_c0
GO:0009350	ethanolamine ammonia-lyase complex	cellular_component	0.047403	1	1	445	2	13972	comp5641_c0
GO:0071842	cellular component organization at cellular level	biological_process	0.048743	1	46	445	1016	13972	comp18805_c0,comp17386_c0,comp7910_c0,comp7240_c0,comp25265_c0,comp17632_c0,comp20411_c0,comp13422_c0,comp18211_c0,comp7479_c0,comp17332_c0,comp16312_c0,comp17269_c0,comp17078_c0,comp12691_c0,comp17515_c1,comp6640_c1,comp16245_c0,comp12130_c0,comp11885_c0,comp18571_c0,comp92118_c0,comp16561_c0,comp16641_c1,comp29410_c0,comp17474_c0,comp18366_c1,comp8423_c0,comp15516_c0,comp14931_c0,comp12162_c0,c…
GO:0000439	core TFIIH complex	cellular_component	0.049251	1	1	445	4	13972	comp32005_c0
GO:0000441	SSL2-core TFIIH complex	cellular_component	0.049251	1	1	445	4	13972	comp32005_c0
GO:0005856	cytoskeleton	cellular_component	0.049397	1	14	445	296	13972	comp17386_c0,comp16561_c0,comp18294_c0,comp17078_c0,comp41471_c0,comp9420_c1,comp11865_c0,comp6640_c1,comp16245_c0,comp14691_c0,comp12957_c1,comp8137_c0,comp16431_c0,comp13030_c0
GO:0043984	histone H4-K16 acetylation	biological_process	0.049503	1	1	445	2	13972	comp8423_c0
GO:0034061	DNA polymerase activity	molecular_function	0.049967	1	8	445	92	13972	comp92118_c0,comp17501_c0,comp16024_c0,comp17591_c0,comp16630_c0,comp18797_c0,comp10730_c0,comp18071_c1
GO:0004601	peroxidase activity	molecular_function	0.050199	1	4	445	33	13972	comp9261_c0,comp18567_c0,comp86804_c0,comp16953_c0
GO:0006804	peroxidase reaction	biological_process	0.050199	1	4	445	33	13972	comp9261_c0,comp18567_c0,comp86804_c0,comp16953_c0
GO:0016684	oxidoreductase activity, acting on peroxide as acceptor	molecular_function	0.050199	1	4	445	33	13972	comp9261_c0,comp18567_c0,comp86804_c0,comp16953_c0
GO:0010374	stomatal complex development	biological_process	0.050413	1	2	445	6	13972	comp6640_c1,comp16245_c0
GO:0007613	memory	biological_process	0.050585	1	1	445	2	13972	comp15650_c1
GO:0009908	flower development	biological_process	0.05066	1	4	445	36	13972	comp41471_c0,comp12162_c0,comp7389_c0,comp30749_c0
GO:0008622	epsilon DNA polymerase complex	cellular_component	0.050976	1	1	445	1	13972	comp92118_c0
GO:0045750	positive regulation of S phase of mitotic cell cycle	biological_process	0.050976	1	1	445	1	13972	comp92118_c0
GO:0048571	long-day photoperiodism	biological_process	0.050976	1	1	445	1	13972	comp92118_c0
GO:0048574	long-day photoperiodism, flowering	biological_process	0.050976	1	1	445	1	13972	comp92118_c0
GO:0048579	negative regulation of long-day photoperiodism, flowering	biological_process	0.050976	1	1	445	1	13972	comp92118_c0
GO:0048586	regulation of long-day photoperiodism, flowering	biological_process	0.050976	1	1	445	1	13972	comp92118_c0
GO:0000166	nucleotide binding	molecular_function	0.051427	1	101	445	2289	13972	comp18805_c0,comp17584_c0,comp17905_c1,comp17789_c0,comp18514_c0,comp12631_c0,comp18286_c0,comp18225_c0,comp17985_c0,comp7407_c0,comp18118_c0,comp18785_c0,comp17942_c0,comp17954_c0,comp12412_c0,comp13787_c0,comp13851_c0,comp16749_c0,comp16972_c1,comp17627_c0,comp13397_c0,comp16382_c1,comp16840_c1,comp17584_c1,comp19520_c0,comp17763_c0,comp17357_c1,comp88820_c0,comp29410_c0,comp16336_c0,comp12635_…
GO:1901265	nucleoside phosphate binding	molecular_function	0.051427	1	101	445	2289	13972	comp18805_c0,comp17584_c0,comp17905_c1,comp17789_c0,comp18514_c0,comp12631_c0,comp18286_c0,comp18225_c0,comp17985_c0,comp7407_c0,comp18118_c0,comp18785_c0,comp17942_c0,comp17954_c0,comp12412_c0,comp13787_c0,comp13851_c0,comp16749_c0,comp16972_c1,comp17627_c0,comp13397_c0,comp16382_c1,comp16840_c1,comp17584_c1,comp19520_c0,comp17763_c0,comp17357_c1,comp88820_c0,comp29410_c0,comp16336_c0,comp12635_…
GO:0007051	spindle organization	biological_process	0.052268	1	3	445	26	13972	comp16561_c0,comp6640_c1,comp13030_c0
GO:0071855	neuropeptide receptor binding	molecular_function	0.052326	1	2	445	8	13972	comp14109_c1,comp16431_c0
GO:0009221	pyrimidine deoxyribonucleotide biosynthetic process	biological_process	0.05249	1	1	445	2	13972	comp13859_c0
GO:0009263	deoxyribonucleotide biosynthetic process	biological_process	0.05249	1	1	445	2	13972	comp13859_c0
GO:0009265	2'-deoxyribonucleotide biosynthetic process	biological_process	0.05249	1	1	445	2	13972	comp13859_c0
GO:0046385	deoxyribose phosphate biosynthetic process	biological_process	0.05249	1	1	445	2	13972	comp13859_c0
GO:0019985	translesion synthesis	biological_process	0.053056	1	2	445	10	13972	comp16622_c0,comp17591_c0
GO:0071897	DNA biosynthetic process	biological_process	0.053056	1	2	445	10	13972	comp16622_c0,comp17591_c0
GO:0031056	regulation of histone modification	biological_process	0.053739	1	1	445	3	13972	comp8423_c0
GO:0031060	regulation of histone methylation	biological_process	0.053739	1	1	445	3	13972	comp8423_c0
GO:0045137	development of primary sexual characteristics	biological_process	0.053969	1	1	445	3	13972	comp8423_c0
GO:0070925	organelle assembly	biological_process	0.054465	1	3	445	29	13972	comp16561_c0,comp6640_c1,comp13030_c0
GO:0022804	active transmembrane transporter activity	molecular_function	0.054629	1	16	445	272	13972	comp17965_c0,comp14598_c0,comp10523_c0,comp17278_c2,comp18304_c0,comp18257_c0,comp17278_c1,comp7407_c0,comp17278_c0,comp78870_c0,comp18138_c2,comp18387_c0,comp13787_c0,comp11883_c0,comp17741_c1,comp16382_c1
GO:0007269	neurotransmitter secretion	biological_process	0.054953	1	1	445	3	13972	comp16382_c1
GO:0015144	carbohydrate transmembrane transporter activity	molecular_function	0.055108	1	4	445	37	13972	comp13787_c0,comp14590_c0,comp18387_c0,comp16382_c1
GO:1901476	carbohydrate transporter activity	molecular_function	0.055108	1	4	445	37	13972	comp13787_c0,comp14590_c0,comp18387_c0,comp16382_c1
GO:0002684	positive regulation of immune system process	biological_process	0.055425	1	2	445	15	13972	comp27348_c0,comp17740_c0
GO:0044427	chromosomal part	cellular_component	0.056205	1	21	445	355	13972	comp18805_c0,comp92118_c0,comp18812_c2,comp16641_c1,comp7910_c0,comp27348_c0,comp7240_c0,comp18227_c0,comp18188_c0,comp18211_c0,comp17078_c0,comp15258_c0,comp41471_c0,comp15110_c0,comp18785_c0,comp11885_c0,comp17591_c0,comp40155_c0,comp12603_c0,comp7545_c0,comp20103_c0
GO:0017108	5'-flap endonuclease activity	molecular_function	0.056633	1	1	445	2	13972	comp15650_c1
GO:0048256	flap endonuclease activity	molecular_function	0.056633	1	1	445	2	13972	comp15650_c1
GO:0033205	cell cycle cytokinesis	biological_process	0.056659	1	3	445	25	13972	comp41471_c0,comp6640_c1,comp16245_c0
GO:0035162	embryonic hemopoiesis	biological_process	0.056707	1	1	445	3	13972	comp8423_c0
GO:0007062	sister chromatid cohesion	biological_process	0.056775	1	2	445	12	13972	comp29410_c0,comp41471_c0
GO:0009958	positive gravitropism	biological_process	0.057971	1	1	445	2	13972	comp12957_c1
GO:0004482	mRNA (guanine-N7-)-methyltransferase activity	molecular_function	0.058773	1	2	445	6	13972	comp18108_c0,comp17001_c0
GO:0048584	positive regulation of response to stimulus	biological_process	0.058934	1	3	445	32	13972	comp8423_c0,comp27348_c0,comp17740_c0
GO:0004511	tyrosine 3-monooxygenase activity	molecular_function	0.059787	1	3	445	25	13972	comp13948_c0,comp35686_c0,comp37200_c0
GO:0046999	regulation of conjugation	biological_process	0.060094	1	2	445	8	13972	comp9873_c0,comp18071_c1
GO:0009909	regulation of flower development	biological_process	0.060341	1	2	445	12	13972	comp41471_c0,comp12162_c0
GO:0003697	single-stranded DNA binding	molecular_function	0.062123	1	2	445	15	13972	comp17627_c0,comp18211_c0
GO:0008174	mRNA methyltransferase activity	molecular_function	0.062125	1	2	445	7	13972	comp18108_c0,comp17001_c0
GO:2000241	regulation of reproductive process	biological_process	0.062354	1	3	445	27	13972	comp92118_c0,comp41471_c0,comp12162_c0
GO:0032259	methylation	biological_process	0.06237	1	10	445	156	13972	comp92118_c0,comp41471_c0,comp15110_c0,comp7452_c0,comp6640_c1,comp8423_c0,comp16622_c0,comp17997_c2,comp7360_c0,comp12162_c0
GO:0042407	cristae formation	biological_process	0.063519	1	1	445	1	13972	comp14931_c0
GO:0010053	root epidermal cell differentiation	biological_process	0.063723	1	2	445	8	13972	comp16245_c0,comp30749_c0
GO:0010054	trichoblast differentiation	biological_process	0.063723	1	2	445	8	13972	comp16245_c0,comp30749_c0
GO:0048764	trichoblast maturation	biological_process	0.063723	1	2	445	8	13972	comp16245_c0,comp30749_c0
GO:0048765	root hair cell differentiation	biological_process	0.063723	1	2	445	8	13972	comp16245_c0,comp30749_c0
GO:0036094	small molecule binding	molecular_function	0.063902	1	105	445	2422	13972	comp18805_c0,comp17584_c0,comp17905_c1,comp13150_c0,comp17789_c0,comp18514_c0,comp12631_c0,comp18286_c0,comp18225_c0,comp17985_c0,comp7407_c0,comp18118_c0,comp18785_c0,comp17942_c0,comp17954_c0,comp12412_c0,comp13787_c0,comp13851_c0,comp16749_c0,comp16972_c1,comp17627_c0,comp13397_c0,comp16382_c1,comp16840_c1,comp17584_c1,comp19520_c0,comp17763_c0,comp17357_c1,comp88820_c0,comp29410_c0,comp16336_…
GO:0018022	peptidyl-lysine methylation	biological_process	0.064969	1	1	445	3	13972	comp8423_c0
GO:0009126	purine nucleoside monophosphate metabolic process	biological_process	0.065007	1	3	445	24	13972	comp13787_c0,comp7283_c0,comp15101_c0
GO:0009127	purine nucleoside monophosphate biosynthetic process	biological_process	0.065007	1	3	445	24	13972	comp13787_c0,comp7283_c0,comp15101_c0
GO:0009167	purine ribonucleoside monophosphate metabolic process	biological_process	0.065007	1	3	445	24	13972	comp13787_c0,comp7283_c0,comp15101_c0
GO:0009168	purine ribonucleoside monophosphate biosynthetic process	biological_process	0.065007	1	3	445	24	13972	comp13787_c0,comp7283_c0,comp15101_c0
GO:0071407	cellular response to organic cyclic compound	biological_process	0.065294	1	1	445	3	13972	comp8137_c0
GO:0032553	ribonucleotide binding	molecular_function	0.065791	1	84	445	1878	13972	comp18805_c0,comp17905_c1,comp17789_c0,comp18514_c0,comp18286_c0,comp18225_c0,comp17985_c0,comp18118_c0,comp18785_c0,comp17942_c0,comp17954_c0,comp12412_c0,comp13787_c0,comp13851_c0,comp16749_c0,comp16972_c1,comp17627_c0,comp16382_c1,comp16840_c1,comp17584_c1,comp19520_c0,comp17763_c0,comp29410_c0,comp16336_c0,comp18366_c1,comp12438_c0,comp14677_c0,comp20385_c0,comp16758_c0,comp17403_c0,comp15516…
GO:0009791	post-embryonic development	biological_process	0.065957	1	11	445	160	13972	comp7599_c0,comp92118_c0,comp41471_c0,comp6640_c1,comp16245_c0,comp8256_c0,comp12162_c0,comp7389_c0,comp14301_c0,comp30749_c0,comp15966_c1
GO:0006385	transcription elongation from RNA polymerase III promoter	biological_process	0.065993	1	1	445	2	13972	comp17740_c0
GO:0006386	termination of RNA polymerase III transcription	biological_process	0.065993	1	1	445	2	13972	comp17740_c0
GO:0009124	nucleoside monophosphate biosynthetic process	biological_process	0.066108	1	4	445	34	13972	comp13787_c0,comp7283_c0,comp13859_c0,comp15101_c0
GO:0000226	microtubule cytoskeleton organization	biological_process	0.066467	1	4	445	53	13972	comp17386_c0,comp16561_c0,comp6640_c1,comp13030_c0
GO:0003684	damaged DNA binding	molecular_function	0.06725	1	3	445	28	13972	comp16622_c0,comp13241_c0,comp18211_c0
GO:0031334	positive regulation of protein complex assembly	biological_process	0.067326	1	2	445	16	13972	comp6640_c1,comp30749_c0
GO:0005402	cation:sugar symporter activity	molecular_function	0.068201	1	3	445	26	13972	comp13787_c0,comp18387_c0,comp16382_c1
GO:0051119	sugar transmembrane transporter activity	molecular_function	0.068201	1	3	445	26	13972	comp13787_c0,comp18387_c0,comp16382_c1
GO:0008094	DNA-dependent ATPase activity	molecular_function	0.068544	1	5	445	48	13972	comp11885_c0,comp18514_c0,comp18812_c2,comp16840_c1,comp18211_c0
GO:0015247	aminophospholipid transporter activity	molecular_function	0.068593	1	1	445	1	13972	comp18138_c2
GO:0034204	lipid translocation	biological_process	0.068593	1	1	445	1	13972	comp18138_c2
GO:0045332	phospholipid translocation	biological_process	0.068593	1	1	445	1	13972	comp18138_c2
GO:0097035	regulation of membrane lipid distribution	biological_process	0.068593	1	1	445	1	13972	comp18138_c2
GO:0032506	cytokinetic process	biological_process	0.068731	1	2	445	15	13972	comp17269_c0,comp16245_c0
GO:0032806	carboxy-terminal domain protein kinase complex	cellular_component	0.068766	1	1	445	5	13972	comp32005_c0
GO:0043414	macromolecule methylation	biological_process	0.068843	1	9	445	132	13972	comp92118_c0,comp41471_c0,comp15110_c0,comp7452_c0,comp6640_c1,comp8423_c0,comp16622_c0,comp7360_c0,comp12162_c0
GO:0007127	meiosis I	biological_process	0.069125	1	3	445	28	13972	comp41471_c0,comp18118_c0,comp18211_c0
GO:0017110	nucleoside-diphosphatase activity	molecular_function	0.069171	1	1	445	1	13972	comp14903_c0
GO:0044430	cytoskeletal part	cellular_component	0.069878	1	11	445	235	13972	comp17386_c0,comp16561_c0,comp17078_c0,comp41471_c0,comp11865_c0,comp6640_c1,comp16245_c0,comp14691_c0,comp12957_c1,comp8137_c0,comp13030_c0
GO:0009069	serine family amino acid metabolic process	biological_process	0.07069	1	14	445	255	13972	comp16561_c0,comp18667_c0,comp17985_c0,comp18118_c0,comp18594_c2,comp18785_c0,comp14339_c0,comp93380_c0,comp15252_c0,comp13030_c1,comp16382_c1,comp8335_c0,comp13030_c0,comp30749_c0
GO:0006305	DNA alkylation	biological_process	0.070781	1	4	445	32	13972	comp92118_c0,comp16622_c0,comp41471_c0,comp7452_c0
GO:0006306	DNA methylation	biological_process	0.070781	1	4	445	32	13972	comp92118_c0,comp16622_c0,comp41471_c0,comp7452_c0
GO:0044728	DNA methylation or demethylation	biological_process	0.070781	1	4	445	32	13972	comp92118_c0,comp16622_c0,comp41471_c0,comp7452_c0
GO:0048645	organ formation	biological_process	0.071457	1	2	445	11	13972	comp41471_c0,comp12162_c0
GO:0000910	cytokinesis	biological_process	0.071774	1	4	445	50	13972	comp17269_c0,comp41471_c0,comp6640_c1,comp16245_c0
GO:0035097	histone methyltransferase complex	cellular_component	0.072754	1	2	445	12	13972	comp8423_c0,comp6946_c0
GO:0000118	histone deacetylase complex	cellular_component	0.073275	1	2	445	10	13972	comp6946_c0,comp18789_c0
GO:0006139	nucleobase-containing compound metabolic process	biological_process	0.073497	1	138	445	3387	13972	comp15465_c0,comp13859_c0,comp60111_c0,comp11814_c0,comp17736_c0,comp7052_c0,comp12631_c0,comp18286_c0,comp17078_c0,comp14661_c0,comp12691_c0,comp18118_c0,comp18785_c0,comp17942_c0,comp18590_c0,comp12412_c0,comp16749_c0,comp16382_c1,comp12807_c0,comp16840_c1,comp18812_c2,comp11934_c0,comp16758_c0,comp10873_c0,comp18188_c0,comp17632_c2,comp18797_c0,comp17447_c1,comp41471_c0,comp15110_c0,comp12059_…
GO:0002250	adaptive immune response	biological_process	0.07361	1	2	445	9	13972	comp18917_c0,comp18118_c0
GO:0002449	lymphocyte mediated immunity	biological_process	0.07361	1	2	445	9	13972	comp18917_c0,comp18118_c0
GO:0002460	adaptive immune response based on somatic recombination of immune receptors built from immunoglobulin superfamily domains	biological_process	0.07361	1	2	445	9	13972	comp18917_c0,comp18118_c0
GO:0019724	B cell mediated immunity	biological_process	0.07361	1	2	445	9	13972	comp18917_c0,comp18118_c0
GO:0009913	epidermal cell differentiation	biological_process	0.074043	1	4	445	32	13972	comp16749_c0,comp18294_c0,comp16245_c0,comp30749_c0
GO:2000028	regulation of photoperiodism, flowering	biological_process	0.074174	1	1	445	2	13972	comp92118_c0
GO:0005249	voltage-gated potassium channel activity	molecular_function	0.074248	1	10	445	191	13972	comp18539_c0,comp18286_c0,comp18794_c3,comp31551_c0,comp18667_c0,comp18118_c0,comp63922_c0,comp13290_c0,comp57119_c0,comp7545_c0
GO:0008076	voltage-gated potassium channel complex	cellular_component	0.074248	1	10	445	191	13972	comp18539_c0,comp18286_c0,comp18794_c3,comp31551_c0,comp18667_c0,comp18118_c0,comp63922_c0,comp13290_c0,comp57119_c0,comp7545_c0
GO:0034705	potassium channel complex	cellular_component	0.074248	1	10	445	191	13972	comp18539_c0,comp18286_c0,comp18794_c3,comp31551_c0,comp18667_c0,comp18118_c0,comp63922_c0,comp13290_c0,comp57119_c0,comp7545_c0
GO:0030036	actin cytoskeleton organization	biological_process	0.074453	1	4	445	53	13972	comp16431_c0,comp6640_c1,comp16245_c0,comp30749_c0
GO:0048437	floral organ development	biological_process	0.074818	1	3	445	23	13972	comp41471_c0,comp12162_c0,comp7389_c0
GO:0032481	positive regulation of type I interferon production	biological_process	0.074977	1	1	445	3	13972	comp17740_c0
GO:0032608	interferon-beta production	biological_process	0.074977	1	1	445	3	13972	comp17740_c0
GO:0032648	regulation of interferon-beta production	biological_process	0.074977	1	1	445	3	13972	comp17740_c0
GO:0032728	positive regulation of interferon-beta production	biological_process	0.074977	1	1	445	3	13972	comp17740_c0
GO:0016714	oxidoreductase activity, acting on paired donors, with incorporation or reduction of molecular oxygen, reduced pteridine as one donor, and incorporation of one atom of oxygen	molecular_function	0.075125	1	3	445	27	13972	comp13948_c0,comp35686_c0,comp37200_c0
GO:0032877	positive regulation of DNA endoreduplication	biological_process	0.075226	1	1	445	1	13972	comp16749_c0
GO:0001887	selenium compound metabolic process	biological_process	0.076433	1	1	445	1	13972	comp17474_c0
GO:0009000	selenocysteine lyase activity	molecular_function	0.076433	1	1	445	1	13972	comp17474_c0
GO:0010269	response to selenium ion	biological_process	0.076433	1	1	445	1	13972	comp17474_c0
GO:0003916	DNA topoisomerase activity	molecular_function	0.076846	1	4	445	34	13972	comp18514_c0,comp12059_c1,comp13674_c0,comp16840_c1
GO:0034062	RNA polymerase activity	molecular_function	0.076907	1	11	445	175	13972	comp18539_c0,comp15110_c0,comp18785_c0,comp9420_c1,comp17740_c0,comp14605_c0,comp13858_c0,comp18108_c0,comp17001_c0,comp40155_c0,comp17740_c1
GO:0042800	histone methyltransferase activity (H3-K4 specific)	molecular_function	0.077639	1	1	445	3	13972	comp8423_c0
GO:0008398	sterol 14-demethylase activity	molecular_function	0.077659	1	1	445	1	13972	comp12315_c0
GO:0006265	DNA topological change	biological_process	0.078121	1	4	445	35	13972	comp18514_c0,comp12059_c1,comp13674_c0,comp16840_c1
GO:0001882	nucleoside binding	molecular_function	0.07819	1	82	445	1836	13972	comp18805_c0,comp17905_c1,comp17789_c0,comp18514_c0,comp18286_c0,comp18225_c0,comp17985_c0,comp18118_c0,comp18785_c0,comp17942_c0,comp17954_c0,comp12412_c0,comp13787_c0,comp13851_c0,comp16749_c0,comp16972_c1,comp17627_c0,comp16382_c1,comp16840_c1,comp17584_c1,comp19520_c0,comp17763_c0,comp29410_c0,comp16336_c0,comp18366_c1,comp12438_c0,comp14677_c0,comp20385_c0,comp16758_c0,comp17403_c0,comp15516…
GO:0031519	PcG protein complex	cellular_component	0.078691	1	1	445	2	13972	comp6946_c0
GO:0035098	ESC/E(Z) complex	cellular_component	0.078691	1	1	445	2	13972	comp6946_c0
GO:0016301	kinase activity	molecular_function	0.07875	1	35	445	693	13972	comp7998_c0,comp16496_c0,comp17905_c1,comp18735_c4,comp15827_c0,comp16804_c0,comp17985_c0,comp18785_c0,comp14339_c0,comp78870_c0,comp26501_c0,comp13787_c0,comp13030_c1,comp13851_c0,comp16749_c0,comp16972_c1,comp17627_c0,comp16382_c1,comp16561_c0,comp18366_c1,comp17403_c0,comp17632_c2,comp19362_c0,comp18797_c0,comp18633_c2,comp14301_c0,comp7372_c0,comp6722_c0,comp18594_c2,comp16972_c0,comp13851_c1…
GO:0000109	nucleotide-excision repair complex	cellular_component	0.078774	1	1	445	3	13972	comp92118_c0
GO:0009112	nucleobase metabolic process	biological_process	0.07887	1	17	445	298	13972	comp9420_c1,comp7283_c0,comp13859_c0,comp20385_c0,comp14605_c0,comp18108_c0,comp13600_c0,comp17740_c1,comp18539_c0,comp17447_c1,comp18570_c3,comp18785_c0,comp17740_c0,comp15101_c0,comp78870_c0,comp13858_c0,comp17001_c0
GO:0004675	transmembrane receptor protein serine/threonine kinase activity	molecular_function	0.078931	1	2	445	7	13972	comp17985_c0,comp18594_c2
GO:0004683	calmodulin-dependent protein kinase activity	molecular_function	0.078973	1	1	445	5	13972	comp16382_c1
GO:0015917	aminophospholipid transport	biological_process	0.079065	1	1	445	2	13972	comp18138_c2
GO:0009123	nucleoside monophosphate metabolic process	biological_process	0.079817	1	4	445	36	13972	comp13787_c0,comp7283_c0,comp13859_c0,comp15101_c0
GO:0006301	postreplication repair	biological_process	0.07988	1	2	445	12	13972	comp16622_c0,comp17591_c0
GO:0010154	fruit development	biological_process	0.080137	1	4	445	31	13972	comp7599_c0,comp92118_c0,comp7389_c0,comp8256_c0
GO:0048316	seed development	biological_process	0.080137	1	4	445	31	13972	comp7599_c0,comp92118_c0,comp7389_c0,comp8256_c0
GO:0004605	phosphatidate cytidylyltransferase activity	molecular_function	0.080415	1	1	445	1	13972	comp13461_c0
GO:0070555	response to interleukin-1	biological_process	0.080439	1	1	445	2	13972	comp8137_c0
GO:0071219	cellular response to molecule of bacterial origin	biological_process	0.080439	1	1	445	2	13972	comp8137_c0
GO:0071222	cellular response to lipopolysaccharide	biological_process	0.080439	1	1	445	2	13972	comp8137_c0
GO:0015291	secondary active transmembrane transporter activity	molecular_function	0.081128	1	7	445	99	13972	comp13787_c0,comp14598_c0,comp18387_c0,comp11883_c0,comp18257_c0,comp16382_c1,comp10523_c0
GO:0006304	DNA modification	biological_process	0.081218	1	4	445	36	13972	comp92118_c0,comp16622_c0,comp41471_c0,comp7452_c0
GO:0000912	assembly of actomyosin apparatus involved in cell cycle cytokinesis	biological_process	0.081403	1	1	445	1	13972	comp16245_c0
GO:0000914	phragmoplast assembly	biological_process	0.081403	1	1	445	1	13972	comp16245_c0
GO:0035639	purine ribonucleoside triphosphate binding	molecular_function	0.081488	1	81	445	1823	13972	comp18805_c0,comp17905_c1,comp17789_c0,comp18514_c0,comp18286_c0,comp18225_c0,comp17985_c0,comp18118_c0,comp18785_c0,comp17942_c0,comp17954_c0,comp12412_c0,comp13787_c0,comp13851_c0,comp16749_c0,comp16972_c1,comp17627_c0,comp16382_c1,comp16840_c1,comp17584_c1,comp19520_c0,comp17763_c0,comp29410_c0,comp16336_c0,comp18366_c1,comp12438_c0,comp14677_c0,comp20385_c0,comp16758_c0,comp17403_c0,comp15516…
GO:0016625	oxidoreductase activity, acting on the aldehyde or oxo group of donors, iron-sulfur protein as acceptor	molecular_function	0.081901	1	1	445	2	13972	comp9420_c1
GO:0015159	polysaccharide transmembrane transporter activity	molecular_function	0.081965	1	1	445	1	13972	comp14590_c0
GO:0015774	polysaccharide transport	biological_process	0.081965	1	1	445	1	13972	comp14590_c0
GO:0033037	polysaccharide localization	biological_process	0.081965	1	1	445	1	13972	comp14590_c0
GO:0002443	leukocyte mediated immunity	biological_process	0.082607	1	2	445	10	13972	comp18917_c0,comp18118_c0
GO:0009612	response to mechanical stimulus	biological_process	0.083266	1	1	445	7	13972	comp12957_c1
GO:0007094	mitotic cell cycle spindle assembly checkpoint	biological_process	0.083387	1	1	445	1	13972	comp17078_c0
GO:0031577	spindle checkpoint	biological_process	0.083387	1	1	445	1	13972	comp17078_c0
GO:0045839	negative regulation of mitosis	biological_process	0.083387	1	1	445	1	13972	comp17078_c0
GO:0045841	negative regulation of mitotic metaphase/anaphase transition	biological_process	0.083387	1	1	445	1	13972	comp17078_c0
GO:0051784	negative regulation of nuclear division	biological_process	0.083387	1	1	445	1	13972	comp17078_c0
GO:0060564	negative regulation of mitotic anaphase-promoting complex activity	biological_process	0.083387	1	1	445	1	13972	comp17078_c0
GO:0071173	spindle assembly checkpoint	biological_process	0.083387	1	1	445	1	13972	comp17078_c0
GO:0071174	mitotic cell cycle spindle checkpoint	biological_process	0.083387	1	1	445	1	13972	comp17078_c0
GO:0090231	regulation of spindle checkpoint	biological_process	0.083387	1	1	445	1	13972	comp17078_c0
GO:0090232	positive regulation of spindle checkpoint	biological_process	0.083387	1	1	445	1	13972	comp17078_c0
GO:0090266	regulation of mitotic cell cycle spindle assembly checkpoint	biological_process	0.083387	1	1	445	1	13972	comp17078_c0
GO:0090267	positive regulation of mitotic cell cycle spindle assembly checkpoint	biological_process	0.083387	1	1	445	1	13972	comp17078_c0
GO:0008643	carbohydrate transport	biological_process	0.083446	1	4	445	47	13972	comp13787_c0,comp14590_c0,comp18387_c0,comp16382_c1
GO:0006782	protoporphyrinogen IX biosynthetic process	biological_process	0.083458	1	1	445	1	13972	comp12015_c0
GO:0016869	intramolecular transferase activity, transferring amino groups	molecular_function	0.083458	1	1	445	1	13972	comp12015_c0
GO:0042286	glutamate-1-semialdehyde 2,1-aminomutase activity	molecular_function	0.083458	1	1	445	1	13972	comp12015_c0
GO:0046501	protoporphyrinogen IX metabolic process	biological_process	0.083458	1	1	445	1	13972	comp12015_c0
GO:0030866	cortical actin cytoskeleton organization	biological_process	0.083583	1	1	445	5	13972	comp16431_c0
GO:0004810	tRNA adenylyltransferase activity	molecular_function	0.083646	1	1	445	1	13972	comp17965_c0
GO:0016437	tRNA cytidylyltransferase activity	molecular_function	0.083646	1	1	445	1	13972	comp17965_c0
GO:0042276	error-prone translesion synthesis	biological_process	0.083683	1	1	445	2	13972	comp16622_c0
GO:0016043	cellular component organization	biological_process	0.083701	1	53	445	1222	13972	comp18805_c0,comp17386_c0,comp7910_c0,comp7240_c0,comp25265_c0,comp17632_c0,comp20411_c0,comp13422_c0,comp18211_c0,comp7479_c0,comp17332_c0,comp16312_c0,comp17269_c0,comp17078_c0,comp12691_c0,comp17515_c1,comp6640_c1,comp16245_c0,comp12130_c0,comp11885_c0,comp16749_c0,comp18571_c0,comp92118_c0,comp16561_c0,comp16641_c1,comp29410_c0,comp17474_c0,comp18366_c1,comp18719_c0,comp8423_c0,comp15516_c0,c…
GO:0046507	UDPsulfoquinovose synthase activity	molecular_function	0.083739	1	1	445	1	13972	comp8415_c0
GO:0046508	hydrolase activity, acting on carbon-sulfur bonds	molecular_function	0.083739	1	1	445	1	13972	comp8415_c0
GO:0005657	replication fork	cellular_component	0.083751	1	9	445	117	13972	comp18805_c0,comp92118_c0,comp18812_c2,comp15110_c0,comp18227_c0,comp11885_c0,comp17591_c0,comp40155_c0,comp20103_c0
GO:0051745	4-hydroxy-3-methylbut-2-en-1-yl diphosphate reductase activity	molecular_function	0.083987	1	1	445	1	13972	comp11794_c0
GO:0019199	transmembrane receptor protein kinase activity	molecular_function	0.084272	1	2	445	8	13972	comp17985_c0,comp18594_c2
GO:0045550	geranylgeranyl reductase activity	molecular_function	0.084683	1	1	445	1	13972	comp18863_c0
GO:0000012	single strand break repair	biological_process	0.084945	1	1	445	2	13972	comp12162_c0
GO:0006144	purine nucleobase metabolic process	biological_process	0.085219	1	15	445	262	13972	comp18539_c0,comp18785_c0,comp9420_c1,comp18570_c3,comp7283_c0,comp15101_c0,comp17740_c0,comp20385_c0,comp78870_c0,comp14605_c0,comp13858_c0,comp18108_c0,comp13600_c0,comp17001_c0,comp17740_c1
GO:0003876	AMP deaminase activity	molecular_function	0.08541	1	1	445	1	13972	comp7283_c0
GO:0001664	G-protein coupled receptor binding	molecular_function	0.085847	1	2	445	12	13972	comp14109_c1,comp16431_c0
GO:0001505	regulation of neurotransmitter levels	biological_process	0.08605	1	1	445	6	13972	comp16382_c1
GO:0043412	macromolecule modification	biological_process	0.086139	1	52	445	1158	13972	comp11494_c0,comp18261_c2,comp16496_c0,comp17905_c1,comp18108_c0,comp58343_c0,comp18211_c0,comp18735_c4,comp16804_c0,comp17985_c0,comp17078_c0,comp18785_c0,comp14572_c1,comp14339_c0,comp6640_c1,comp26501_c0,comp13787_c0,comp13851_c0,comp13030_c1,comp16972_c1,comp17627_c0,comp16382_c1,comp18630_c0,comp17001_c0,comp18125_c1,comp92118_c0,comp7319_c0,comp16561_c0,comp17474_c0,comp18366_c1,comp7452_c0…
GO:0016572	histone phosphorylation	biological_process	0.086443	1	1	445	5	13972	comp6640_c1
GO:0032409	regulation of transporter activity	biological_process	0.086748	1	1	445	5	13972	comp8423_c0
GO:0032411	positive regulation of transporter activity	biological_process	0.086748	1	1	445	5	13972	comp8423_c0
GO:0045931	positive regulation of mitotic cell cycle	biological_process	0.08702	1	1	445	2	13972	comp92118_c0
GO:0034702	ion channel complex	cellular_component	0.087279	1	10	445	198	13972	comp18539_c0,comp18286_c0,comp18794_c3,comp31551_c0,comp18667_c0,comp18118_c0,comp63922_c0,comp13290_c0,comp57119_c0,comp7545_c0
GO:0034703	cation channel complex	cellular_component	0.087279	1	10	445	198	13972	comp18539_c0,comp18286_c0,comp18794_c3,comp31551_c0,comp18667_c0,comp18118_c0,comp63922_c0,comp13290_c0,comp57119_c0,comp7545_c0
GO:0030955	potassium ion binding	molecular_function	0.087634	1	10	445	195	13972	comp18539_c0,comp18286_c0,comp18794_c3,comp31551_c0,comp18667_c0,comp18118_c0,comp63922_c0,comp13290_c0,comp57119_c0,comp7545_c0
GO:0031420	alkali metal ion binding	molecular_function	0.087634	1	10	445	195	13972	comp18539_c0,comp18286_c0,comp18794_c3,comp31551_c0,comp18667_c0,comp18118_c0,comp63922_c0,comp13290_c0,comp57119_c0,comp7545_c0
GO:0017172	cysteine dioxygenase activity	molecular_function	0.088198	1	1	445	2	13972	comp15252_c0
GO:0046439	L-cysteine metabolic process	biological_process	0.088198	1	1	445	2	13972	comp15252_c0
GO:0009434	microtubule-based flagellum	cellular_component	0.089095	1	1	445	1	13972	comp13948_c0
GO:0032135	DNA insertion or deletion binding	molecular_function	0.089158	1	1	445	1	13972	comp18118_c0
GO:0032138	single base insertion or deletion binding	molecular_function	0.089158	1	1	445	1	13972	comp18118_c0
GO:0051129	negative regulation of cellular component organization	biological_process	0.089842	1	2	445	20	13972	comp17078_c0,comp7678_c0
GO:0045088	regulation of innate immune response	biological_process	0.089915	1	2	445	14	13972	comp27348_c0,comp17740_c0
GO:0031048	chromatin silencing by small RNA	biological_process	0.091625	1	1	445	4	13972	comp41471_c0
GO:0005026	transforming growth factor beta receptor activity, type II	molecular_function	0.093017	1	1	445	1	13972	comp17985_c0
GO:0022843	voltage-gated cation channel activity	molecular_function	0.093652	1	10	445	199	13972	comp18539_c0,comp18286_c0,comp18794_c3,comp31551_c0,comp18667_c0,comp18118_c0,comp63922_c0,comp13290_c0,comp57119_c0,comp7545_c0
GO:0016866	intramolecular transferase activity	molecular_function	0.094109	1	6	445	97	13972	comp13787_c0,comp12015_c0,comp13079_c0,comp18630_c0,comp14931_c0,comp15237_c0
GO:0014070	response to organic cyclic compound	biological_process	0.094165	1	5	445	60	13972	comp8137_c0,comp41471_c0,comp18118_c0,comp18594_c2,comp6640_c1
GO:0004170	dUTP diphosphatase activity	molecular_function	0.094169	1	1	445	1	13972	comp17447_c1
GO:0009149	pyrimidine nucleoside triphosphate catabolic process	biological_process	0.094169	1	1	445	1	13972	comp17447_c1
GO:0009151	purine deoxyribonucleotide metabolic process	biological_process	0.094169	1	1	445	1	13972	comp17447_c1
GO:0009155	purine deoxyribonucleotide catabolic process	biological_process	0.094169	1	1	445	1	13972	comp17447_c1
GO:0009204	deoxyribonucleoside triphosphate catabolic process	biological_process	0.094169	1	1	445	1	13972	comp17447_c1
GO:0009213	pyrimidine deoxyribonucleoside triphosphate catabolic process	biological_process	0.094169	1	1	445	1	13972	comp17447_c1
GO:0009215	purine deoxyribonucleoside triphosphate metabolic process	biological_process	0.094169	1	1	445	1	13972	comp17447_c1
GO:0009217	purine deoxyribonucleoside triphosphate catabolic process	biological_process	0.094169	1	1	445	1	13972	comp17447_c1
GO:0035862	dITP metabolic process	biological_process	0.094169	1	1	445	1	13972	comp17447_c1
GO:0035863	dITP catabolic process	biological_process	0.094169	1	1	445	1	13972	comp17447_c1
GO:0035870	dITP diphosphatase activity	molecular_function	0.094169	1	1	445	1	13972	comp17447_c1
GO:0046081	dUTP catabolic process	biological_process	0.094169	1	1	445	1	13972	comp17447_c1
GO:0047429	nucleoside-triphosphate diphosphatase activity	molecular_function	0.094169	1	1	445	1	13972	comp17447_c1
GO:0006725	cellular aromatic compound metabolic process	biological_process	0.094738	1	149	445	3740	13972	comp15465_c0,comp13859_c0,comp60111_c0,comp11814_c0,comp17736_c0,comp7052_c0,comp12631_c0,comp18286_c0,comp17078_c0,comp14661_c0,comp12691_c0,comp18118_c0,comp18785_c0,comp17942_c0,comp18590_c0,comp12412_c0,comp16749_c0,comp16382_c1,comp12807_c0,comp16840_c1,comp18812_c2,comp11934_c0,comp16758_c0,comp10873_c0,comp18188_c0,comp17632_c2,comp18797_c0,comp28693_c0,comp17447_c1,comp41471_c0,comp15110_…
GO:0001883	purine nucleoside binding	molecular_function	0.094874	1	81	445	1831	13972	comp18805_c0,comp17905_c1,comp17789_c0,comp18514_c0,comp18286_c0,comp18225_c0,comp17985_c0,comp18118_c0,comp18785_c0,comp17942_c0,comp17954_c0,comp12412_c0,comp13787_c0,comp13851_c0,comp16749_c0,comp16972_c1,comp17627_c0,comp16382_c1,comp16840_c1,comp17584_c1,comp19520_c0,comp17763_c0,comp29410_c0,comp16336_c0,comp18366_c1,comp12438_c0,comp14677_c0,comp20385_c0,comp16758_c0,comp17403_c0,comp15516…
GO:0032549	ribonucleoside binding	molecular_function	0.094874	1	81	445	1831	13972	comp18805_c0,comp17905_c1,comp17789_c0,comp18514_c0,comp18286_c0,comp18225_c0,comp17985_c0,comp18118_c0,comp18785_c0,comp17942_c0,comp17954_c0,comp12412_c0,comp13787_c0,comp13851_c0,comp16749_c0,comp16972_c1,comp17627_c0,comp16382_c1,comp16840_c1,comp17584_c1,comp19520_c0,comp17763_c0,comp29410_c0,comp16336_c0,comp18366_c1,comp12438_c0,comp14677_c0,comp20385_c0,comp16758_c0,comp17403_c0,comp15516…
GO:0032550	purine ribonucleoside binding	molecular_function	0.094874	1	81	445	1831	13972	comp18805_c0,comp17905_c1,comp17789_c0,comp18514_c0,comp18286_c0,comp18225_c0,comp17985_c0,comp18118_c0,comp18785_c0,comp17942_c0,comp17954_c0,comp12412_c0,comp13787_c0,comp13851_c0,comp16749_c0,comp16972_c1,comp17627_c0,comp16382_c1,comp16840_c1,comp17584_c1,comp19520_c0,comp17763_c0,comp29410_c0,comp16336_c0,comp18366_c1,comp12438_c0,comp14677_c0,comp20385_c0,comp16758_c0,comp17403_c0,comp15516…
GO:0003864	3-methyl-2-oxobutanoate hydroxymethyltransferase activity	molecular_function	0.095685	1	1	445	3	13972	comp15949_c0
GO:0008746	NAD(P)+ transhydrogenase activity	molecular_function	0.095946	1	1	445	2	13972	comp7240_c0
GO:0008750	NAD(P)+ transhydrogenase (AB-specific) activity	molecular_function	0.095946	1	1	445	2	13972	comp7240_c0
GO:0016652	oxidoreductase activity, acting on NADH or NADPH, NAD or NADP as acceptor	molecular_function	0.095946	1	1	445	2	13972	comp7240_c0
GO:0010629	negative regulation of gene expression	biological_process	0.096566	1	7	445	102	13972	comp8423_c0,comp6946_c0,comp7372_c0,comp41471_c0,comp12162_c0,comp6640_c1,comp16245_c0
GO:0009202	deoxyribonucleoside triphosphate biosynthetic process	biological_process	0.097292	1	1	445	2	13972	comp20385_c0
GO:0032479	regulation of type I interferon production	biological_process	0.097535	1	1	445	4	13972	comp17740_c0
GO:0032606	type I interferon production	biological_process	0.097535	1	1	445	4	13972	comp17740_c0
GO:0048768	root hair cell tip growth	biological_process	0.098014	1	1	445	2	13972	comp16245_c0
GO:0004523	ribonuclease H activity	molecular_function	0.098144	1	2	445	16	13972	comp66757_c0,comp15650_c1
GO:0032555	purine ribonucleotide binding	molecular_function	0.098342	1	81	445	1840	13972	comp18805_c0,comp17905_c1,comp17789_c0,comp18514_c0,comp18286_c0,comp18225_c0,comp17985_c0,comp18118_c0,comp18785_c0,comp17942_c0,comp17954_c0,comp12412_c0,comp13787_c0,comp13851_c0,comp16749_c0,comp16972_c1,comp17627_c0,comp16382_c1,comp16840_c1,comp17584_c1,comp19520_c0,comp17763_c0,comp29410_c0,comp16336_c0,comp18366_c1,comp12438_c0,comp14677_c0,comp20385_c0,comp16758_c0,comp17403_c0,comp15516…
[truncated: 1,833 more rows]
