# Supplementary material for: Genome-wide expression profiles of Pyropia haitanensis in response to osmotic stress by using deep sequencing technology
Source: BMC Genomics. 2015 Nov 26;16:1012. doi: 10.1186/s12864-015-2226-5 (PMC4661969; doi:10.1186/s12864-015-2226-5)
Supplement: Additional file 9: Table S7. — (A) KEGG pathway enrichment analysis of the upregulated genes in MWL compared to CON. (B) KEGG pathway enrichment analysis of the downregulated genes in MWL compared to CON. (XLSX 33 kb) [file 12864_2015_2226_MOESM9_ESM.xlsx]

## Sheet: Table S7 A
Additional file 9: Table S7 A KEGG pathway enrichment analysis of the upregulated genes in MWL compared to CON
##The most enriched pathway or disease terms:
##Statistic method: hypergeometric test
##FDR correction method: Benjamini and Hochberg (1995)
#Term	Database	Id	Sample number	Background number	P-Value	Corrected P-Value	Genes	Hyperlink
Carbon fixation in photosynthetic organisms	KEGG PATHWAY	ko00710	22	72	1.0437e-11	2.05609e-09	comp7456_c0|comp15165_c0|comp17944_c0|comp17944_c1|comp7447_c0|comp7242_c0|comp17812_c0|comp17812_c1|comp18097_c0|comp15251_c0|comp7253_c0|comp19110_c0|comp7503_c1|comp7503_c0|comp11960_c0|comp8430_c0|comp17488_c0|comp9522_c0|comp15093_c1|comp15093_c0|comp19092_c0|comp16681_c0	http://www.genome.jp/kegg-bin/show_pathway?ko00710
Pentose phosphate pathway	KEGG PATHWAY	ko00030	12	45	2.79671e-06	0.000275476	comp9522_c0|comp15093_c0|comp7456_c0|comp15093_c1|comp17812_c0|comp17812_c1|comp18097_c0|comp8430_c0|comp7253_c0|comp16907_c0|comp15373_c0|comp16681_c0	http://www.genome.jp/kegg-bin/show_pathway?ko00030
Glycolysis / Gluconeogenesis	KEGG PATHWAY	ko00010	16	94	3.45236e-05	0.00226705	comp18461_c0|comp7302_c0|comp18865_c0|comp7456_c0|comp15251_c0|comp7503_c1|comp7503_c0|comp15093_c1|comp7447_c0|comp7242_c0|comp15093_c0|comp18097_c0|comp8430_c0|comp19092_c0|comp16907_c0|comp16681_c0	http://www.genome.jp/kegg-bin/show_pathway?ko00010
Fructose and mannose metabolism	KEGG PATHWAY	ko00051	9	39	0.000169474	0.00834661	comp7456_c0|comp15251_c0|comp7503_c1|comp7503_c0|comp15093_c1|comp8430_c0|comp18097_c0|comp15093_c0|comp16681_c0	http://www.genome.jp/kegg-bin/show_pathway?ko00051
Protein processing in endoplasmic reticulum	KEGG PATHWAY	ko04141	20	167	0.000598391	0.0235766	comp15241_c0|comp18015_c0|comp18852_c0|comp12323_c0|comp17912_c0|comp18331_c1|comp11768_c0|comp7340_c0|comp12078_c0|comp13530_c0|comp7173_c0|comp7279_c1|comp12974_c0|comp17176_c0|comp18882_c0|comp7279_c0|comp15153_c2|comp14738_c0|comp15153_c0|comp15153_c1	http://www.genome.jp/kegg-bin/show_pathway?ko04141
Microbial metabolism in diverse environments	KEGG PATHWAY	ko01120	35	370	0.000733096	0.02407	comp7456_c0|comp18865_c0|comp7447_c0|comp7242_c0|comp17812_c0|comp17812_c1|comp15850_c0|comp18461_c0|comp15485_c0|comp7302_c0|comp15373_c0|comp18097_c0|comp8430_c0|comp15251_c0|comp7253_c0|comp16907_c0|comp15156_c0|comp19110_c0|comp7695_c0|comp12704_c0|comp18562_c0|comp15175_c0|comp7503_c1|comp7503_c0|comp11960_c0|comp15165_c0|comp17488_c0|comp18568_c0|comp7383_c0|comp18936_c0|comp9522_c0|comp150…	http://www.genome.jp/kegg-bin/show_pathway?ko01120
Biosynthesis of secondary metabolites	KEGG PATHWAY	ko01110	48	571	0.001183	0.0332929	comp7456_c0|comp16778_c0|comp43568_c0|comp17944_c0|comp17944_c1|comp7447_c0|comp7242_c0|comp7499_c0|comp17812_c0|comp17812_c1|comp9939_c0|comp18173_c0|comp21183_c0|comp15850_c0|comp18461_c0|comp12643_c0|comp7302_c0|comp15373_c0|comp17143_c0|comp18097_c0|comp8430_c0|comp7253_c0|comp16907_c0|comp7661_c0|comp18813_c2|comp18256_c0|comp7428_c0|comp7695_c0|comp19541_c0|comp7503_c1|comp7503_c0|comp17405…	http://www.genome.jp/kegg-bin/show_pathway?ko01110
Metabolic pathways	KEGG PATHWAY	ko01100	87	1235	0.00402401	0.0990912	comp7456_c0|comp43568_c0|comp7242_c0|comp15850_c0|comp18097_c0|comp16907_c0|comp7661_c0|comp18864_c0|comp19110_c0|comp7428_c0|comp7695_c0|comp18222_c0|comp11926_c1|comp17488_c0|comp17405_c0|comp8430_c0|comp17174_c0|comp7383_c0|comp18936_c0|comp17921_c0|comp7309_c0|comp15093_c1|comp15093_c0|comp19092_c0|comp17614_c0|comp16665_c0|comp12452_c0|comp16778_c0|comp18865_c0|comp7447_c0|comp17555_c2|comp1…	http://www.genome.jp/kegg-bin/show_pathway?ko01100
Protein export	KEGG PATHWAY	ko03060	6	33	0.00737218	0.161369	comp6720_c0|comp12323_c0|comp11768_c0|comp15241_c0|comp7279_c1|comp7279_c0	http://www.genome.jp/kegg-bin/show_pathway?ko03060
Methane metabolism	KEGG PATHWAY	ko00680	9	67	0.0090397	0.178082	comp18461_c0|comp18936_c0|comp7695_c0|comp7456_c0|comp15093_c1|comp15093_c0|comp18097_c0|comp8430_c0|comp16681_c0	http://www.genome.jp/kegg-bin/show_pathway?ko00680
Starch and sucrose metabolism	KEGG PATHWAY	ko00500	5	32	0.026248	0.450148	comp17143_c0|comp17822_c0|comp16907_c0|comp7250_c0|comp18608_c0	http://www.genome.jp/kegg-bin/show_pathway?ko00500
Selenocompound metabolism	KEGG PATHWAY	ko00450	4	22	0.0275585	0.450148	comp19541_c0|comp16260_c0|comp16260_c1|comp12704_c0	http://www.genome.jp/kegg-bin/show_pathway?ko00450
Cysteine and methionine metabolism	KEGG PATHWAY	ko00270	7	57	0.0315643	0.450148	comp19541_c0|comp12141_c0|comp19003_c0|comp17921_c0|comp17944_c0|comp17944_c1|comp17614_c0	http://www.genome.jp/kegg-bin/show_pathway?ko00270
One carbon pool by folate	KEGG PATHWAY	ko00670	4	23	0.0319902	0.450148	comp19541_c0|comp18562_c0|comp7695_c0|comp13854_c0	http://www.genome.jp/kegg-bin/show_pathway?ko00670
Biosynthesis of ansamycins	KEGG PATHWAY	ko01051	2	7	0.0502267	0.659644	comp17812_c0|comp17812_c1	http://www.genome.jp/kegg-bin/show_pathway?ko01051
Glycine, serine and threonine metabolism	KEGG PATHWAY	ko00260	7	66	0.061975	0.763068	comp18936_c0|comp7695_c0|comp7302_c0|comp16778_c0|comp18501_c2|comp13854_c0|comp17174_c0	http://www.genome.jp/kegg-bin/show_pathway?ko00260
Alanine, aspartate and glutamate metabolism	KEGG PATHWAY	ko00250	7	68	0.0705408	0.78827	comp18936_c0|comp15485_c0|comp13003_c0|comp17488_c0|comp17944_c0|comp17944_c1|comp15156_c0	http://www.genome.jp/kegg-bin/show_pathway?ko00250
NOD-like receptor signaling pathway	KEGG PATHWAY	ko04621	5	42	0.0720246	0.78827	comp18219_c0|comp15153_c2|comp7340_c0|comp15153_c0|comp15153_c1	http://www.genome.jp/kegg-bin/show_pathway?ko04621
Galactose metabolism	KEGG PATHWAY	ko00052	3	19	0.0781602	0.790321	comp16907_c0|comp18608_c0|comp18813_c2	http://www.genome.jp/kegg-bin/show_pathway?ko00052
Vitamin B6 metabolism	KEGG PATHWAY	ko00750	2	9	0.0802356	0.790321	comp5290_c0|comp15181_c0	http://www.genome.jp/kegg-bin/show_pathway?ko00750
Photosynthesis	KEGG PATHWAY	ko00195	4	33	0.0977089	0.900314	comp18862_c0|comp16737_c0|comp15195_c0|comp15242_c0	http://www.genome.jp/kegg-bin/show_pathway?ko00195
Nitrogen metabolism	KEGG PATHWAY	ko00910	6	60	0.100543	0.900314	comp15175_c0|comp21265_c0|comp15485_c0|comp12139_c0|comp15156_c0|comp13854_c0	http://www.genome.jp/kegg-bin/show_pathway?ko00910
Amino sugar and nucleotide sugar metabolism	KEGG PATHWAY	ko00520	4	35	0.115227	0.986943	comp18864_c0|comp16907_c0|comp18608_c0|comp18813_c2	http://www.genome.jp/kegg-bin/show_pathway?ko00520
Synaptic vesicle cycle	KEGG PATHWAY	ko04721	5	50	0.12777	1	comp15924_c0|comp12452_c0|comp17555_c2|comp17342_c0|comp8422_c0	http://www.genome.jp/kegg-bin/show_pathway?ko04721
RNA degradation	KEGG PATHWAY	ko03018	7	81	0.142227	1	comp18461_c0|comp18982_c0|comp19800_c0|comp15157_c0|comp15157_c1|comp14899_c0|comp26232_c0	http://www.genome.jp/kegg-bin/show_pathway?ko03018
Tropane, piperidine and pyridine alkaloid biosynthesis	KEGG PATHWAY	ko00960	2	13	0.151277	1	comp17944_c0|comp17944_c1	http://www.genome.jp/kegg-bin/show_pathway?ko00960
Glycerophospholipid metabolism	KEGG PATHWAY	ko00564	4	39	0.15394	1	comp16342_c0|comp13025_c0|comp19203_c0|comp21485_c0	http://www.genome.jp/kegg-bin/show_pathway?ko00564
Phenylalanine metabolism	KEGG PATHWAY	ko00360	3	26	0.160222	1	comp17944_c0|comp17944_c1|comp7309_c0	http://www.genome.jp/kegg-bin/show_pathway?ko00360
Isoquinoline alkaloid biosynthesis	KEGG PATHWAY	ko00950	2	14	0.170536	1	comp17944_c0|comp17944_c1	http://www.genome.jp/kegg-bin/show_pathway?ko00950
Pentose and glucuronate interconversions	KEGG PATHWAY	ko00040	2	14	0.170536	1	comp7253_c0|comp18608_c0	http://www.genome.jp/kegg-bin/show_pathway?ko00040
Collecting duct acid secretion	KEGG PATHWAY	ko04966	3	27	0.173542	1	comp17555_c2|comp12452_c0|comp8422_c0	http://www.genome.jp/kegg-bin/show_pathway?ko04966
Glyoxylate and dicarboxylate metabolism	KEGG PATHWAY	ko00630	7	87	0.183876	1	comp18936_c0|comp7695_c0|comp16778_c0|comp15485_c0|comp17405_c0|comp18501_c2|comp15156_c0	http://www.genome.jp/kegg-bin/show_pathway?ko00630
Inositol phosphate metabolism	KEGG PATHWAY	ko00562	4	42	0.185733	1	comp7383_c0|comp15251_c0|comp7503_c1|comp7503_c0	http://www.genome.jp/kegg-bin/show_pathway?ko00562
Arginine and proline metabolism	KEGG PATHWAY	ko00330	6	73	0.195442	1	comp15485_c0|comp18173_c0|comp17944_c0|comp17944_c1|comp17614_c0|comp15156_c0	http://www.genome.jp/kegg-bin/show_pathway?ko00330
p53 signaling pathway	KEGG PATHWAY	ko04115	2	16	0.210079	1	comp17059_c0|comp17219_c0	http://www.genome.jp/kegg-bin/show_pathway?ko04115
Ubiquinone and other terpenoid-quinone biosynthesis	KEGG PATHWAY	ko00130	2	16	0.210079	1	comp15757_c0|comp7428_c0	http://www.genome.jp/kegg-bin/show_pathway?ko00130
Biosynthesis of unsaturated fatty acids	KEGG PATHWAY	ko01040	3	30	0.215156	1	comp10118_c0|comp21618_c0|comp19376_c0	http://www.genome.jp/kegg-bin/show_pathway?ko01040
Two-component system	KEGG PATHWAY	ko02020	3	31	0.22947	1	comp15485_c0|comp15156_c0|comp17219_c0	http://www.genome.jp/kegg-bin/show_pathway?ko02020
Streptomycin biosynthesis	KEGG PATHWAY	ko00521	2	17	0.230182	1	comp7383_c0|comp16907_c0	http://www.genome.jp/kegg-bin/show_pathway?ko00521
alpha-Linolenic acid metabolism	KEGG PATHWAY	ko00592	2	19	0.270664	1	comp16572_c0|comp15676_c0	http://www.genome.jp/kegg-bin/show_pathway?ko00592
Glutamatergic synapse	KEGG PATHWAY	ko04724	4	50	0.278602	1	comp18219_c0|comp16342_c0|comp15485_c0|comp15156_c0	http://www.genome.jp/kegg-bin/show_pathway?ko04724
Phenylpropanoid biosynthesis	KEGG PATHWAY	ko00940	1	6	0.281247	1	comp7309_c0	http://www.genome.jp/kegg-bin/show_pathway?ko00940
Carotenoid biosynthesis	KEGG PATHWAY	ko00906	1	6	0.281247	1	comp18256_c0	http://www.genome.jp/kegg-bin/show_pathway?ko00906
Neuroactive ligand-receptor interaction	KEGG PATHWAY	ko04080	1	6	0.281247	1	comp7663_c0	http://www.genome.jp/kegg-bin/show_pathway?ko04080
Plant-pathogen interaction	KEGG PATHWAY	ko04626	5	67	0.288574	1	comp15153_c2|comp15153_c1|comp7340_c0|comp15153_c0|comp7303_c0	http://www.genome.jp/kegg-bin/show_pathway?ko04626
N-Glycan biosynthesis	KEGG PATHWAY	ko00510	2	20	0.29091	1	comp16475_c0|comp17912_c0	http://www.genome.jp/kegg-bin/show_pathway?ko00510
Ascorbate and aldarate metabolism	KEGG PATHWAY	ko00053	2	21	0.311082	1	comp15373_c0|comp18864_c0	http://www.genome.jp/kegg-bin/show_pathway?ko00053
Plant hormone signal transduction	KEGG PATHWAY	ko04075	1	8	0.356195	1	comp30853_c0	http://www.genome.jp/kegg-bin/show_pathway?ko04075
Polycyclic aromatic hydrocarbon degradation	KEGG PATHWAY	ko00624	1	8	0.356195	1	comp18568_c0	http://www.genome.jp/kegg-bin/show_pathway?ko00624
Caprolactam degradation	KEGG PATHWAY	ko00930	1	8	0.356195	1	comp15373_c0	http://www.genome.jp/kegg-bin/show_pathway?ko00930
Glycerolipid metabolism	KEGG PATHWAY	ko00561	3	41	0.377454	1	comp13025_c0|comp16778_c0|comp18222_c0	http://www.genome.jp/kegg-bin/show_pathway?ko00561
Nicotinate and nicotinamide metabolism	KEGG PATHWAY	ko00760	1	9	0.39069	1	comp21183_c0	http://www.genome.jp/kegg-bin/show_pathway?ko00760
Notch signaling pathway	KEGG PATHWAY	ko04330	1	9	0.39069	1	comp15526_c1	http://www.genome.jp/kegg-bin/show_pathway?ko04330
Insulin signaling pathway	KEGG PATHWAY	ko04910	7	112	0.393024	1	comp18219_c0|comp7250_c0|comp15093_c0|comp15093_c1|comp8430_c0|comp18238_c0|comp16681_c0	http://www.genome.jp/kegg-bin/show_pathway?ko04910
RIG-I-like receptor signaling pathway	KEGG PATHWAY	ko04622	1	10	0.423339	1	comp13032_c1	http://www.genome.jp/kegg-bin/show_pathway?ko04622
Antigen processing and presentation	KEGG PATHWAY	ko04612	3	45	0.435837	1	comp17176_c0|comp18852_c0|comp7340_c0	http://www.genome.jp/kegg-bin/show_pathway?ko04612
Cyanoamino acid metabolism	KEGG PATHWAY	ko00460	1	11	0.454242	1	comp7695_c0	http://www.genome.jp/kegg-bin/show_pathway?ko00460
Carbohydrate digestion and absorption	KEGG PATHWAY	ko04973	1	11	0.454242	1	comp17061_c0	http://www.genome.jp/kegg-bin/show_pathway?ko04973
Spliceosome	KEGG PATHWAY	ko03040	7	119	0.455003	1	comp88305_c0|comp18412_c7|comp19838_c0|comp15401_c0|comp17569_c0|comp17176_c0|comp15392_c0	http://www.genome.jp/kegg-bin/show_pathway?ko03040
Endocytosis	KEGG PATHWAY	ko04144	5	83	0.459814	1	comp17176_c0|comp17342_c0|comp11739_c0|comp12395_c0|comp16342_c0	http://www.genome.jp/kegg-bin/show_pathway?ko04144
GABAergic synapse	KEGG PATHWAY	ko04727	2	30	0.482698	1	comp15485_c0|comp15156_c0	http://www.genome.jp/kegg-bin/show_pathway?ko04727
Folate biosynthesis	KEGG PATHWAY	ko00790	1	12	0.483492	1	comp6437_c0	http://www.genome.jp/kegg-bin/show_pathway?ko00790
Tyrosine metabolism	KEGG PATHWAY	ko00350	3	49	0.492058	1	comp17944_c0|comp17944_c1|comp18568_c0	http://www.genome.jp/kegg-bin/show_pathway?ko00350
Sulfur relay system	KEGG PATHWAY	ko04122	1	13	0.511177	1	comp6437_c0	http://www.genome.jp/kegg-bin/show_pathway?ko04122
SNARE interactions in vesicular transport	KEGG PATHWAY	ko04130	1	13	0.511177	1	comp16834_c0	http://www.genome.jp/kegg-bin/show_pathway?ko04130
PI3K-Akt signaling pathway	KEGG PATHWAY	ko04151	7	136	0.597511	1	comp18219_c0|comp17059_c0|comp7340_c0|comp15153_c2|comp18238_c0|comp15153_c0|comp15153_c1	http://www.genome.jp/kegg-bin/show_pathway?ko04151
Lysine biosynthesis	KEGG PATHWAY	ko00300	1	17	0.607871	1	comp15850_c0	http://www.genome.jp/kegg-bin/show_pathway?ko00300
Ether lipid metabolism	KEGG PATHWAY	ko00565	1	17	0.607871	1	comp16342_c0	http://www.genome.jp/kegg-bin/show_pathway?ko00565
Phenylalanine, tyrosine and tryptophan biosynthesis	KEGG PATHWAY	ko00400	2	38	0.6113	1	comp17944_c0|comp17944_c1	http://www.genome.jp/kegg-bin/show_pathway?ko00400
Dorso-ventral axis formation	KEGG PATHWAY	ko04320	1	18	0.628899	1	comp18219_c0	http://www.genome.jp/kegg-bin/show_pathway?ko04320
HIF-1 signaling pathway	KEGG PATHWAY	ko04066	4	81	0.636848	1	comp18219_c0|comp18461_c0|comp18238_c0|comp18865_c0	http://www.genome.jp/kegg-bin/show_pathway?ko04066
Fc gamma R-mediated phagocytosis	KEGG PATHWAY	ko04666	5	103	0.652353	1	comp18219_c0|comp16342_c0|comp7377_c0|comp17342_c0|comp18238_c0	http://www.genome.jp/kegg-bin/show_pathway?ko04666
TGF-beta signaling pathway	KEGG PATHWAY	ko04350	2	41	0.652815	1	comp18219_c0|comp18238_c0	http://www.genome.jp/kegg-bin/show_pathway?ko04350
Peroxisome	KEGG PATHWAY	ko04146	4	83	0.655919	1	comp18098_c1|comp18936_c0|comp18893_c0|comp15549_c0	http://www.genome.jp/kegg-bin/show_pathway?ko04146
Progesterone-mediated oocyte maturation	KEGG PATHWAY	ko04914	3	63	0.663168	1	comp18219_c0|comp17059_c0|comp7340_c0	http://www.genome.jp/kegg-bin/show_pathway?ko04914
beta-Alanine metabolism	KEGG PATHWAY	ko00410	2	42	0.665846	1	comp16568_c0|comp17614_c0	http://www.genome.jp/kegg-bin/show_pathway?ko00410
Pyruvate metabolism	KEGG PATHWAY	ko00620	4	86	0.683242	1	comp7302_c0|comp18501_c2|comp7441_c0|comp7242_c0	http://www.genome.jp/kegg-bin/show_pathway?ko00620
Apoptosis	KEGG PATHWAY	ko04210	1	21	0.685465	1	comp17219_c0	http://www.genome.jp/kegg-bin/show_pathway?ko04210
Phagosome	KEGG PATHWAY	ko04145	5	110	0.708417	1	comp17555_c2|comp12452_c0|comp12323_c0|comp15241_c0|comp8422_c0	http://www.genome.jp/kegg-bin/show_pathway?ko04145
Pantothenate and CoA biosynthesis	KEGG PATHWAY	ko00770	1	23	0.718308	1	comp59908_c0	http://www.genome.jp/kegg-bin/show_pathway?ko00770
Aldosterone-regulated sodium reabsorption	KEGG PATHWAY	ko04960	1	24	0.733422	1	comp18219_c0	http://www.genome.jp/kegg-bin/show_pathway?ko04960
RNA transport	KEGG PATHWAY	ko03013	5	114	0.737472	1	comp19800_c0|comp18903_c0|comp7173_c0|comp7276_c0|comp12797_c0	http://www.genome.jp/kegg-bin/show_pathway?ko03013
Purine metabolism	KEGG PATHWAY	ko00230	6	136	0.742837	1	comp12704_c0|comp19243_c0|comp7242_c0|comp16907_c0|comp21183_c0|comp18920_c0	http://www.genome.jp/kegg-bin/show_pathway?ko00230
Sulfur metabolism	KEGG PATHWAY	ko00920	1	25	0.747726	1	comp12704_c0	http://www.genome.jp/kegg-bin/show_pathway?ko00920
Glutathione metabolism	KEGG PATHWAY	ko00480	2	50	0.756286	1	comp17614_c0|comp17903_c0	http://www.genome.jp/kegg-bin/show_pathway?ko00480
Fatty acid elongation	KEGG PATHWAY	ko00062	1	26	0.761264	1	comp21618_c0	http://www.genome.jp/kegg-bin/show_pathway?ko00062
Fanconi anemia pathway	KEGG PATHWAY	ko03460	1	26	0.761264	1	comp16408_c0	http://www.genome.jp/kegg-bin/show_pathway?ko03460
Calcium signaling pathway	KEGG PATHWAY	ko04020	2	51	0.765967	1	comp13242_c0|comp15273_c0	http://www.genome.jp/kegg-bin/show_pathway?ko04020
Pyrimidine metabolism	KEGG PATHWAY	ko00240	4	97	0.770143	1	comp16260_c0|comp16260_c1|comp18920_c0|comp21183_c0	http://www.genome.jp/kegg-bin/show_pathway?ko00240
Terpenoid backbone biosynthesis	KEGG PATHWAY	ko00900	1	27	0.774077	1	comp9939_c0	http://www.genome.jp/kegg-bin/show_pathway?ko00900
Nucleotide excision repair	KEGG PATHWAY	ko03420	2	53	0.784329	1	comp17172_c3|comp16408_c0	http://www.genome.jp/kegg-bin/show_pathway?ko03420
Histidine metabolism	KEGG PATHWAY	ko00340	1	29	0.79768	1	comp18568_c0	http://www.genome.jp/kegg-bin/show_pathway?ko00340
ErbB signaling pathway	KEGG PATHWAY	ko04012	2	55	0.801413	1	comp18219_c0|comp18238_c0	http://www.genome.jp/kegg-bin/show_pathway?ko04012
Lysosome	KEGG PATHWAY	ko04142	3	79	0.802638	1	comp17555_c2|comp12452_c0|comp8422_c0	http://www.genome.jp/kegg-bin/show_pathway?ko04142
Oxidative phosphorylation	KEGG PATHWAY	ko00190	5	125	0.806311	1	comp17555_c2|comp12452_c0|comp11355_c0|comp8422_c0|comp15242_c0	http://www.genome.jp/kegg-bin/show_pathway?ko00190
GnRH signaling pathway	KEGG PATHWAY	ko04912	2	56	0.809497	1	comp18219_c0|comp16342_c0	http://www.genome.jp/kegg-bin/show_pathway?ko04912
PPAR signaling pathway	KEGG PATHWAY	ko03320	2	57	0.817286	1	comp18098_c1|comp19376_c0	http://www.genome.jp/kegg-bin/show_pathway?ko03320
Base excision repair	KEGG PATHWAY	ko03410	1	31	0.818821	1	comp18033_c0	http://www.genome.jp/kegg-bin/show_pathway?ko03410
Long-term depression	KEGG PATHWAY	ko04730	1	31	0.818821	1	comp18219_c0	http://www.genome.jp/kegg-bin/show_pathway?ko04730
Endocrine and other factor-regulated calcium reabsorption	KEGG PATHWAY	ko04961	1	31	0.818821	1	comp17342_c0	http://www.genome.jp/kegg-bin/show_pathway?ko04961
Toll-like receptor signaling pathway	KEGG PATHWAY	ko04620	1	33	0.837756	1	comp18219_c0	http://www.genome.jp/kegg-bin/show_pathway?ko04620
Axon guidance	KEGG PATHWAY	ko04360	2	60	0.83897	1	comp18219_c0|comp7377_c0	http://www.genome.jp/kegg-bin/show_pathway?ko04360
Retrograde endocannabinoid signaling	KEGG PATHWAY	ko04723	1	37	0.869904	1	comp18219_c0	http://www.genome.jp/kegg-bin/show_pathway?ko04723
Fc epsilon RI signaling pathway	KEGG PATHWAY	ko04664	1	37	0.869904	1	comp18219_c0	http://www.genome.jp/kegg-bin/show_pathway?ko04664
Valine, leucine and isoleucine degradation	KEGG PATHWAY	ko00280	3	91	0.87232	1	comp16568_c0|comp7302_c0|comp7499_c0	http://www.genome.jp/kegg-bin/show_pathway?ko00280
Serotonergic synapse	KEGG PATHWAY	ko04726	1	38	0.876894	1	comp18219_c0	http://www.genome.jp/kegg-bin/show_pathway?ko04726
Pancreatic secretion	KEGG PATHWAY	ko04972	1	38	0.876894	1	comp13242_c0	http://www.genome.jp/kegg-bin/show_pathway?ko04972
T cell receptor signaling pathway	KEGG PATHWAY	ko04660	1	39	0.883508	1	comp18219_c0	http://www.genome.jp/kegg-bin/show_pathway?ko04660
Bile secretion	KEGG PATHWAY	ko04976	1	39	0.883508	1	comp26160_c0	http://www.genome.jp/kegg-bin/show_pathway?ko04976
Adipocytokine signaling pathway	KEGG PATHWAY	ko04920	1	40	0.889768	1	comp18098_c1	http://www.genome.jp/kegg-bin/show_pathway?ko04920
mTOR signaling pathway	KEGG PATHWAY	ko04150	2	71	0.899918	1	comp18219_c0|comp18238_c0	http://www.genome.jp/kegg-bin/show_pathway?ko04150
B cell receptor signaling pathway	KEGG PATHWAY	ko04662	1	43	0.906603	1	comp18219_c0	http://www.genome.jp/kegg-bin/show_pathway?ko04662
Osteoclast differentiation	KEGG PATHWAY	ko04380	1	43	0.906603	1	comp18219_c0	http://www.genome.jp/kegg-bin/show_pathway?ko04380
Cholinergic synapse	KEGG PATHWAY	ko04725	1	47	0.925125	1	comp18219_c0	http://www.genome.jp/kegg-bin/show_pathway?ko04725
VEGF signaling pathway	KEGG PATHWAY	ko04370	1	48	0.929151	1	comp18219_c0	http://www.genome.jp/kegg-bin/show_pathway?ko04370
Natural killer cell mediated cytotoxicity	KEGG PATHWAY	ko04650	1	48	0.929151	1	comp18219_c0	http://www.genome.jp/kegg-bin/show_pathway?ko04650
Neurotrophin signaling pathway	KEGG PATHWAY	ko04722	2	81	0.935958	1	comp18219_c0|comp15526_c1	http://www.genome.jp/kegg-bin/show_pathway?ko04722
Gap junction	KEGG PATHWAY	ko04540	1	50	0.936567	1	comp18219_c0	http://www.genome.jp/kegg-bin/show_pathway?ko04540
ABC transporters	KEGG PATHWAY	ko02010	1	53	0.946263	1	comp26160_c0	http://www.genome.jp/kegg-bin/show_pathway?ko02010
Vascular smooth muscle contraction	KEGG PATHWAY	ko04270	1	54	0.949155	1	comp18219_c0	http://www.genome.jp/kegg-bin/show_pathway?ko04270
Oocyte meiosis	KEGG PATHWAY	ko04114	2	89	0.955545	1	comp18219_c0|comp17059_c0	http://www.genome.jp/kegg-bin/show_pathway?ko04114
Circadian entrainment	KEGG PATHWAY	ko04713	1	59	0.961442	1	comp18219_c0	http://www.genome.jp/kegg-bin/show_pathway?ko04713
Carbon fixation pathways in prokaryotes	KEGG PATHWAY	ko00720	1	61	0.965482	1	comp18562_c0	http://www.genome.jp/kegg-bin/show_pathway?ko00720
Melanogenesis	KEGG PATHWAY	ko04916	1	61	0.965482	1	comp18219_c0	http://www.genome.jp/kegg-bin/show_pathway?ko04916
Cell cycle	KEGG PATHWAY	ko04110	1	61	0.965482	1	comp17059_c0	http://www.genome.jp/kegg-bin/show_pathway?ko04110
Adherens junction	KEGG PATHWAY	ko04520	1	62	0.96734	1	comp18219_c0	http://www.genome.jp/kegg-bin/show_pathway?ko04520
Wnt signaling pathway	KEGG PATHWAY	ko04310	1	63	0.969099	1	comp15526_c1	http://www.genome.jp/kegg-bin/show_pathway?ko04310
mRNA surveillance pathway	KEGG PATHWAY	ko03015	1	63	0.969099	1	comp19800_c0	http://www.genome.jp/kegg-bin/show_pathway?ko03015
MAPK signaling pathway	KEGG PATHWAY	ko04010	2	102	0.97574	1	comp18219_c0|comp17176_c0	http://www.genome.jp/kegg-bin/show_pathway?ko04010
Propanoate metabolism	KEGG PATHWAY	ko00640	1	69	0.977834	1	comp16568_c0	http://www.genome.jp/kegg-bin/show_pathway?ko00640
Ribosome biogenesis in eukaryotes	KEGG PATHWAY	ko03008	2	104	0.977925	1	comp15378_c0|comp12797_c0	http://www.genome.jp/kegg-bin/show_pathway?ko03008
Regulation of actin cytoskeleton	KEGG PATHWAY	ko04810	2	104	0.977925	1	comp18219_c0|comp7377_c0	http://www.genome.jp/kegg-bin/show_pathway?ko04810
Chemokine signaling pathway	KEGG PATHWAY	ko04062	1	75	0.984103	1	comp18219_c0	http://www.genome.jp/kegg-bin/show_pathway?ko04062
Fatty acid metabolism	KEGG PATHWAY	ko00071	1	76	0.98496	1	comp18098_c1	http://www.genome.jp/kegg-bin/show_pathway?ko00071
Long-term potentiation	KEGG PATHWAY	ko04720	1	76	0.98496	1	comp18219_c0	http://www.genome.jp/kegg-bin/show_pathway?ko04720
Proteasome	KEGG PATHWAY	ko03050	1	76	0.98496	1	comp19349_c0	http://www.genome.jp/kegg-bin/show_pathway?ko03050
Citrate cycle (TCA cycle)	KEGG PATHWAY	ko00020	1	84	0.990348	1	comp7302_c0	http://www.genome.jp/kegg-bin/show_pathway?ko00020
Focal adhesion	KEGG PATHWAY	ko04510	1	87	0.991828	1	comp18219_c0	http://www.genome.jp/kegg-bin/show_pathway?ko04510
Ribosome	KEGG PATHWAY	ko03010	3	546	1	1	comp12414_c0|comp8215_c0|comp15727_c0	http://www.genome.jp/kegg-bin/show_pathway?ko03010
--------------------
#Term	Database	Id	Sample number	Background number	P-Value	Corrected P-Value	Genes	Hyperlink
--------------------

## Sheet: Table S7 B
Additional file 9: Table S7 B KEGG pathway enrichment analysis of the downregulated genes in MWL compared to CON
##The most enriched pathway or disease terms:
##Statistic method: hypergeometric test
##FDR correction method: Benjamini and Hochberg (1995)
#Term	Database	Id	Sample number	Background number	P-Value	Corrected P-Value	Genes	Hyperlink
DNA replication	KEGG PATHWAY	ko03030	15	48	3.58e-11	7.05e-09	comp16622_c0|comp7599_c0|comp15650_c0|comp15650_c1|comp10730_c0|comp16336_c0|comp40155_c0|comp38742_c0|comp92118_c0|comp11885_c0|comp20103_c0|comp88820_c0|comp17591_c0|comp15110_c0|comp12162_c0	http://www.genome.jp/kegg-bin/show_pathway?ko03030
Mismatch repair	KEGG PATHWAY	ko03430	12	36	1.46e-09	1.44e-07	comp16622_c0|comp17789_c0|comp16336_c0|comp17591_c0|comp18726_c2|comp11885_c0|comp20103_c0|comp88820_c0|comp17954_c0|comp18118_c0|comp12162_c0|comp7599_c0	http://www.genome.jp/kegg-bin/show_pathway?ko03430
Aminoacyl-tRNA biosynthesis	KEGG PATHWAY	ko00970	16	80	1.1e-08	7.21e-07	comp15517_c1|comp18689_c0|comp17459_c0|comp17340_c0|comp14870_c0|comp7389_c0|comp16236_c0|comp16082_c0|comp14610_c0|comp25203_c0|comp12622_c0|comp7734_c0|comp9330_c0|comp14948_c0|comp12539_c0|comp14931_c0	http://www.genome.jp/kegg-bin/show_pathway?ko00970
Porphyrin and chlorophyll metabolism	KEGG PATHWAY	ko00860	10	50	6.52e-06	0.000295138	comp19173_c0|comp18863_c0|comp16583_c0|comp7975_c0|comp12539_c0|comp12015_c0|comp16472_c0|comp17006_c0|comp17828_c1|comp20325_c0	http://www.genome.jp/kegg-bin/show_pathway?ko00860
Base excision repair	KEGG PATHWAY	ko03410	8	31	7.49e-06	0.000295138	comp16622_c0|comp7471_c0|comp15650_c0|comp15650_c1|comp10730_c0|comp92118_c0|comp17591_c0|comp12162_c0	http://www.genome.jp/kegg-bin/show_pathway?ko03410
Nucleotide excision repair	KEGG PATHWAY	ko03420	10	53	1.13e-05	0.00037028	comp16622_c0|comp7599_c0|comp10730_c0|comp16336_c0|comp17591_c0|comp92118_c0|comp11885_c0|comp20103_c0|comp88820_c0|comp12162_c0	http://www.genome.jp/kegg-bin/show_pathway?ko03420
Pyrimidine metabolism	KEGG PATHWAY	ko00240	13	97	2.78e-05	0.000781174	comp40155_c0|comp17740_c1|comp10730_c0|comp16264_c0|comp18570_c3|comp9420_c1|comp12754_c0|comp17740_c0|comp20385_c0|comp92118_c0|comp17591_c0|comp15110_c0|comp13859_c0	http://www.genome.jp/kegg-bin/show_pathway?ko00240
Purine metabolism	KEGG PATHWAY	ko00230	14	136	0.000255045	0.00628048	comp40155_c0|comp17740_c1|comp10730_c0|comp18570_c3|comp9420_c1|comp17740_c0|comp20385_c0|comp92118_c0|comp17591_c0|comp15237_c0|comp14467_c0|comp15110_c0|comp7349_c0|comp17087_c1	http://www.genome.jp/kegg-bin/show_pathway?ko00230
Cell cycle	KEGG PATHWAY	ko04110	7	61	0.00491169	0.107511	comp16622_c0|comp18511_c3|comp38742_c0|comp16659_c0|comp15897_c0|comp7893_c0|comp17332_c0	http://www.genome.jp/kegg-bin/show_pathway?ko04110
Folate biosynthesis	KEGG PATHWAY	ko00790	3	12	0.0071679	0.141208	comp11812_c0|comp13859_c0|comp17961_c0	http://www.genome.jp/kegg-bin/show_pathway?ko00790
Biosynthesis of secondary metabolites	KEGG PATHWAY	ko01110	31	571	0.00853805	0.151292	comp17976_c0|comp13241_c0|comp18863_c0|comp19904_c0|comp15827_c0|comp20325_c0|comp19609_c0|comp15949_c0|comp17957_c0|comp12082_c0|comp16215_c0|comp17964_c0|comp12015_c0|comp17029_c0|comp17828_c1|comp25284_c0|comp17208_c0|comp7349_c0|comp17370_c0|comp16472_c0|comp14467_c0|comp17006_c0|comp16622_c1|comp16622_c2|comp16675_c0|comp19353_c0|comp16583_c0|comp7975_c0|comp15237_c0|comp5937_c0|comp12539_c0	http://www.genome.jp/kegg-bin/show_pathway?ko01110
Metabolic pathways	KEGG PATHWAY	ko01100	58	1235	0.00921579	0.151292	comp17976_c0|comp13241_c0|comp18863_c0|comp19904_c0|comp14467_c0|comp53432_c0|comp15827_c0|comp12764_c0|comp17591_c0|comp17964_c0|comp10934_c0|comp20325_c0|comp17474_c0|comp15949_c0|comp40155_c0|comp17957_c0|comp15252_c0|comp16264_c0|comp16704_c0|comp12082_c0|comp16215_c0|comp17208_c0|comp12015_c0|comp13150_c0|comp17029_c0|comp18140_c0|comp12535_c0|comp10730_c0|comp17087_c1|comp19609_c0|comp12754…	http://www.genome.jp/kegg-bin/show_pathway?ko01100
Non-homologous end-joining	KEGG PATHWAY	ko03450	2	6	0.0163389	0.216293	comp15650_c0|comp15650_c1	http://www.genome.jp/kegg-bin/show_pathway?ko03450
Carotenoid biosynthesis	KEGG PATHWAY	ko00906	2	6	0.0163389	0.216293	comp13241_c0|comp17208_c0	http://www.genome.jp/kegg-bin/show_pathway?ko00906
p53 signaling pathway	KEGG PATHWAY	ko04115	3	16	0.016469	0.216293	comp15897_c0|comp16659_c0|comp18570_c3	http://www.genome.jp/kegg-bin/show_pathway?ko04115
Streptomycin biosynthesis	KEGG PATHWAY	ko00521	3	17	0.0194947	0.240029	comp16622_c1|comp16622_c2|comp15237_c0	http://www.genome.jp/kegg-bin/show_pathway?ko00521
Glutathione metabolism	KEGG PATHWAY	ko00480	5	50	0.0286378	0.331862	comp19904_c0|comp20385_c0|comp11119_c0|comp18391_c1|comp18570_c3	http://www.genome.jp/kegg-bin/show_pathway?ko00480
Selenocompound metabolism	KEGG PATHWAY	ko00450	3	22	0.0388949	0.425683	comp17474_c0|comp9330_c0|comp17029_c0	http://www.genome.jp/kegg-bin/show_pathway?ko00450
Pentose phosphate pathway	KEGG PATHWAY	ko00030	4	45	0.0692675	0.718195	comp17370_c0|comp19904_c0|comp15237_c0|comp15827_c0	http://www.genome.jp/kegg-bin/show_pathway?ko00030
Meiosis	KEGG PATHWAY	ko04113	4	49	0.0886729	0.873428	comp7893_c0|comp18511_c3|comp17332_c0|comp38742_c0	http://www.genome.jp/kegg-bin/show_pathway?ko04113
Ubiquinone and other terpenoid-quinone biosynthesis	KEGG PATHWAY	ko00130	2	16	0.104232	0.977792	comp5937_c0|comp25284_c0	http://www.genome.jp/kegg-bin/show_pathway?ko00130
RNA polymerase	KEGG PATHWAY	ko03020	3	35	0.119606	1	comp9420_c1|comp17740_c0|comp17740_c1	http://www.genome.jp/kegg-bin/show_pathway?ko03020
Cytosolic DNA-sensing pathway	KEGG PATHWAY	ko04623	2	18	0.12712	1	comp17740_c0|comp17740_c1	http://www.genome.jp/kegg-bin/show_pathway?ko04623
Sphingolipid metabolism	KEGG PATHWAY	ko00600	2	18	0.12712	1	comp13150_c0|comp17787_c1	http://www.genome.jp/kegg-bin/show_pathway?ko00600
Cysteine and methionine metabolism	KEGG PATHWAY	ko00270	4	57	0.134238	1	comp17957_c0|comp17029_c0|comp15252_c0|comp13010_c0	http://www.genome.jp/kegg-bin/show_pathway?ko00270
Galactose metabolism	KEGG PATHWAY	ko00052	2	19	0.138969	1	comp15237_c0|comp15827_c0	http://www.genome.jp/kegg-bin/show_pathway?ko00052
MAPK signaling pathway	KEGG PATHWAY	ko04010	6	102	0.141957	1	comp7840_c0|comp18225_c0|comp26501_c0|comp18366_c1|comp18366_c0|comp13787_c0	http://www.genome.jp/kegg-bin/show_pathway?ko04010
Phenylalanine, tyrosine and tryptophan biosynthesis	KEGG PATHWAY	ko00400	3	38	0.143251	1	comp19353_c0|comp16215_c0|comp12082_c0	http://www.genome.jp/kegg-bin/show_pathway?ko00400
Fructose and mannose metabolism	KEGG PATHWAY	ko00051	3	39	0.151454	1	comp12535_c0|comp15827_c0|comp17370_c0	http://www.genome.jp/kegg-bin/show_pathway?ko00051
Other glycan degradation	KEGG PATHWAY	ko00511	1	5	0.16151	1	comp12793_c0	http://www.genome.jp/kegg-bin/show_pathway?ko00511
Thiamine metabolism	KEGG PATHWAY	ko00730	1	5	0.16151	1	comp17474_c0	http://www.genome.jp/kegg-bin/show_pathway?ko00730
Glycerolipid metabolism	KEGG PATHWAY	ko00561	3	41	0.168286	1	comp8415_c0|comp10934_c0|comp36929_c0	http://www.genome.jp/kegg-bin/show_pathway?ko00561
Pantothenate and CoA biosynthesis	KEGG PATHWAY	ko00770	2	23	0.188346	1	comp19609_c0|comp15949_c0	http://www.genome.jp/kegg-bin/show_pathway?ko00770
One carbon pool by folate	KEGG PATHWAY	ko00670	2	23	0.188346	1	comp13859_c0|comp14467_c0	http://www.genome.jp/kegg-bin/show_pathway?ko00670
Natural killer cell mediated cytotoxicity	KEGG PATHWAY	ko04650	3	48	0.23077	1	comp18225_c0|comp7840_c0|comp13787_c0	http://www.genome.jp/kegg-bin/show_pathway?ko04650
Terpenoid backbone biosynthesis	KEGG PATHWAY	ko00900	2	27	0.239644	1	comp16675_c0|comp18863_c0	http://www.genome.jp/kegg-bin/show_pathway?ko00900
Aminobenzoate degradation	KEGG PATHWAY	ko00627	1	8	0.245639	1	comp17961_c0	http://www.genome.jp/kegg-bin/show_pathway?ko00627
Nicotinate and nicotinamide metabolism	KEGG PATHWAY	ko00760	1	9	0.271767	1	comp7240_c0	http://www.genome.jp/kegg-bin/show_pathway?ko00760
Two-component system	KEGG PATHWAY	ko02020	2	31	0.291509	1	comp18101_c0|comp17961_c0	http://www.genome.jp/kegg-bin/show_pathway?ko02020
RNA degradation	KEGG PATHWAY	ko03018	4	81	0.307834	1	comp14926_c0|comp12034_c1|comp12034_c0|comp12034_c2	http://www.genome.jp/kegg-bin/show_pathway?ko03018
Caffeine metabolism	KEGG PATHWAY	ko00232	1	11	0.321347	1	comp17087_c1	http://www.genome.jp/kegg-bin/show_pathway?ko00232
Biotin metabolism	KEGG PATHWAY	ko00780	1	11	0.321347	1	comp16704_c0	http://www.genome.jp/kegg-bin/show_pathway?ko00780
Amino sugar and nucleotide sugar metabolism	KEGG PATHWAY	ko00520	2	35	0.342909	1	comp8415_c0|comp15237_c0	http://www.genome.jp/kegg-bin/show_pathway?ko00520
Axon guidance	KEGG PATHWAY	ko04360	3	60	0.344432	1	comp18225_c0|comp7840_c0|comp13787_c0	http://www.genome.jp/kegg-bin/show_pathway?ko04360
Pentose and glucuronate interconversions	KEGG PATHWAY	ko00040	1	14	0.389476	1	comp12764_c0	http://www.genome.jp/kegg-bin/show_pathway?ko00040
Ubiquitin mediated proteolysis	KEGG PATHWAY	ko04120	3	65	0.391915	1	comp7893_c0|comp18511_c3|comp24668_c0	http://www.genome.jp/kegg-bin/show_pathway?ko04120
T cell receptor signaling pathway	KEGG PATHWAY	ko04660	2	39	0.393071	1	comp7840_c0|comp13787_c0	http://www.genome.jp/kegg-bin/show_pathway?ko04660
Glycolysis / Gluconeogenesis	KEGG PATHWAY	ko00010	4	94	0.410542	1	comp17370_c0|comp15237_c0|comp15827_c0|comp7349_c0	http://www.genome.jp/kegg-bin/show_pathway?ko00010
Drug metabolism	KEGG PATHWAY	ko00982	1	15	0.410634	1	comp11119_c0	http://www.genome.jp/kegg-bin/show_pathway?ko00982
Methane metabolism	KEGG PATHWAY	ko00680	3	67	0.410685	1	comp17370_c0|comp13010_c0|comp15827_c0	http://www.genome.jp/kegg-bin/show_pathway?ko00680
Inositol phosphate metabolism	KEGG PATHWAY	ko00562	2	42	0.429536	1	comp16622_c1|comp16622_c2	http://www.genome.jp/kegg-bin/show_pathway?ko00562
Lysine biosynthesis	KEGG PATHWAY	ko00300	1	17	0.450782	1	comp17957_c0	http://www.genome.jp/kegg-bin/show_pathway?ko00300
Metabolism of xenobiotics by cytochrome P450	KEGG PATHWAY	ko00980	1	18	0.46982	1	comp11119_c0	http://www.genome.jp/kegg-bin/show_pathway?ko00980
Chemokine signaling pathway	KEGG PATHWAY	ko04062	3	75	0.483654	1	comp18225_c0|comp7840_c0|comp13787_c0	http://www.genome.jp/kegg-bin/show_pathway?ko04062
Tight junction	KEGG PATHWAY	ko04530	2	48	0.49877	1	comp18366_c1|comp18366_c0	http://www.genome.jp/kegg-bin/show_pathway?ko04530
Homologous recombination	KEGG PATHWAY	ko03440	1	20	0.505946	1	comp17591_c0	http://www.genome.jp/kegg-bin/show_pathway?ko03440
ABC transporters	KEGG PATHWAY	ko02010	2	53	0.552206	1	comp18304_c0|comp17147_c0	http://www.genome.jp/kegg-bin/show_pathway?ko02010
Valine, leucine and isoleucine biosynthesis	KEGG PATHWAY	ko00290	1	24	0.570998	1	comp19609_c0	http://www.genome.jp/kegg-bin/show_pathway?ko00290
ErbB signaling pathway	KEGG PATHWAY	ko04012	2	55	0.572429	1	comp7840_c0|comp13787_c0	http://www.genome.jp/kegg-bin/show_pathway?ko04012
Focal adhesion	KEGG PATHWAY	ko04510	3	87	0.584178	1	comp18225_c0|comp7840_c0|comp13787_c0	http://www.genome.jp/kegg-bin/show_pathway?ko04510
Sulfur metabolism	KEGG PATHWAY	ko00920	1	25	0.585879	1	comp17029_c0	http://www.genome.jp/kegg-bin/show_pathway?ko00920
Oocyte meiosis	KEGG PATHWAY	ko04114	3	89	0.599683	1	comp7893_c0|comp18511_c3|comp17332_c0	http://www.genome.jp/kegg-bin/show_pathway?ko04114
Phenylalanine metabolism	KEGG PATHWAY	ko00360	1	26	0.600245	1	comp16821_c0	http://www.genome.jp/kegg-bin/show_pathway?ko00360
Fanconi anemia pathway	KEGG PATHWAY	ko03460	1	26	0.600245	1	comp15897_c0	http://www.genome.jp/kegg-bin/show_pathway?ko03460
Nitrogen metabolism	KEGG PATHWAY	ko00910	2	60	0.620047	1	comp19709_c0|comp12807_c0	http://www.genome.jp/kegg-bin/show_pathway?ko00910
Histidine metabolism	KEGG PATHWAY	ko00340	1	29	0.64043	1	comp17976_c0	http://www.genome.jp/kegg-bin/show_pathway?ko00340
Starch and sucrose metabolism	KEGG PATHWAY	ko00500	1	32	0.676585	1	comp15237_c0	http://www.genome.jp/kegg-bin/show_pathway?ko00500
Protein export	KEGG PATHWAY	ko03060	1	33	0.687812	1	comp16165_c0	http://www.genome.jp/kegg-bin/show_pathway?ko03060
Toll-like receptor signaling pathway	KEGG PATHWAY	ko04620	1	33	0.687812	1	comp18225_c0	http://www.genome.jp/kegg-bin/show_pathway?ko04620
Fc gamma R-mediated phagocytosis	KEGG PATHWAY	ko04666	3	103	0.697283	1	comp18225_c0|comp7840_c0|comp13787_c0	http://www.genome.jp/kegg-bin/show_pathway?ko04666
Tryptophan metabolism	KEGG PATHWAY	ko00380	1	34	0.69865	1	comp53432_c0	http://www.genome.jp/kegg-bin/show_pathway?ko00380
Regulation of actin cytoskeleton	KEGG PATHWAY	ko04810	3	104	0.703513	1	comp18225_c0|comp7840_c0|comp13787_c0	http://www.genome.jp/kegg-bin/show_pathway?ko04810
Carbon fixation in photosynthetic organisms	KEGG PATHWAY	ko00710	2	72	0.717476	1	comp17370_c0|comp7349_c0	http://www.genome.jp/kegg-bin/show_pathway?ko00710
Lysine degradation	KEGG PATHWAY	ko00310	1	36	0.719213	1	comp8423_c0	http://www.genome.jp/kegg-bin/show_pathway?ko00310
Butanoate metabolism	KEGG PATHWAY	ko00650	1	37	0.728964	1	comp18007_c1	http://www.genome.jp/kegg-bin/show_pathway?ko00650
Fc epsilon RI signaling pathway	KEGG PATHWAY	ko04664	1	37	0.728964	1	comp18225_c0	http://www.genome.jp/kegg-bin/show_pathway?ko04664
Pancreatic secretion	KEGG PATHWAY	ko04972	1	38	0.738377	1	comp18225_c0	http://www.genome.jp/kegg-bin/show_pathway?ko04972
Microbial metabolism in diverse environments	KEGG PATHWAY	ko01120	11	370	0.740116	1	comp17957_c0|comp19904_c0|comp13010_c0|comp17961_c0|comp15827_c0|comp7349_c0|comp17370_c0|comp19709_c0|comp15237_c0|comp18140_c0|comp17087_c1	http://www.genome.jp/kegg-bin/show_pathway?ko01120
Glycerophospholipid metabolism	KEGG PATHWAY	ko00564	1	39	0.747464	1	comp16041_c0	http://www.genome.jp/kegg-bin/show_pathway?ko00564
Bile secretion	KEGG PATHWAY	ko04976	1	39	0.747464	1	comp18304_c0	http://www.genome.jp/kegg-bin/show_pathway?ko04976
Osteoclast differentiation	KEGG PATHWAY	ko04380	1	43	0.780771	1	comp18225_c0	http://www.genome.jp/kegg-bin/show_pathway?ko04380
B cell receptor signaling pathway	KEGG PATHWAY	ko04662	1	43	0.780771	1	comp18225_c0	http://www.genome.jp/kegg-bin/show_pathway?ko04662
VEGF signaling pathway	KEGG PATHWAY	ko04370	1	48	0.816311	1	comp18225_c0	http://www.genome.jp/kegg-bin/show_pathway?ko04370
Tyrosine metabolism	KEGG PATHWAY	ko00350	1	49	0.822697	1	comp16821_c0	http://www.genome.jp/kegg-bin/show_pathway?ko00350
Leukocyte transendothelial migration	KEGG PATHWAY	ko04670	1	60	0.87989	1	comp18225_c0	http://www.genome.jp/kegg-bin/show_pathway?ko04670
Carbon fixation pathways in prokaryotes	KEGG PATHWAY	ko00720	1	61	0.88407	1	comp18140_c0	http://www.genome.jp/kegg-bin/show_pathway?ko00720
Adherens junction	KEGG PATHWAY	ko04520	1	62	0.888105	1	comp18225_c0	http://www.genome.jp/kegg-bin/show_pathway?ko04520
Wnt signaling pathway	KEGG PATHWAY	ko04310	1	63	0.892	1	comp18225_c0	http://www.genome.jp/kegg-bin/show_pathway?ko04310
Progesterone-mediated oocyte maturation	KEGG PATHWAY	ko04914	1	63	0.892	1	comp16659_c0	http://www.genome.jp/kegg-bin/show_pathway?ko04914
Phagosome	KEGG PATHWAY	ko04145	2	110	0.89855	1	comp18225_c0|comp86804_c0	http://www.genome.jp/kegg-bin/show_pathway?ko04145
Glycine, serine and threonine metabolism	KEGG PATHWAY	ko00260	1	66	0.902893	1	comp17957_c0	http://www.genome.jp/kegg-bin/show_pathway?ko00260
Plant-pathogen interaction	KEGG PATHWAY	ko04626	1	67	0.906275	1	comp16755_c0	http://www.genome.jp/kegg-bin/show_pathway?ko04626
Propanoate metabolism	KEGG PATHWAY	ko00640	1	69	0.91269	1	comp18140_c0	http://www.genome.jp/kegg-bin/show_pathway?ko00640
Arginine and proline metabolism	KEGG PATHWAY	ko00330	1	73	0.924236	1	comp17964_c0	http://www.genome.jp/kegg-bin/show_pathway?ko00330
Fatty acid metabolism	KEGG PATHWAY	ko00071	1	76	0.931884	1	comp5264_c0	http://www.genome.jp/kegg-bin/show_pathway?ko00071
Neurotrophin signaling pathway	KEGG PATHWAY	ko04722	1	81	0.942958	1	comp18225_c0	http://www.genome.jp/kegg-bin/show_pathway?ko04722
Peroxisome	KEGG PATHWAY	ko04146	1	83	0.946867	1	comp14690_c2	http://www.genome.jp/kegg-bin/show_pathway?ko04146
Pyruvate metabolism	KEGG PATHWAY	ko00620	1	86	0.952236	1	comp7349_c0	http://www.genome.jp/kegg-bin/show_pathway?ko00620
Glyoxylate and dicarboxylate metabolism	KEGG PATHWAY	ko00630	1	87	0.953902	1	comp18140_c0	http://www.genome.jp/kegg-bin/show_pathway?ko00630
Valine, leucine and isoleucine degradation	KEGG PATHWAY	ko00280	1	91	0.960008	1	comp18140_c0	http://www.genome.jp/kegg-bin/show_pathway?ko00280
Oxidative phosphorylation	KEGG PATHWAY	ko00190	1	125	0.988073	1	comp17741_c1	http://www.genome.jp/kegg-bin/show_pathway?ko00190
PI3K-Akt signaling pathway	KEGG PATHWAY	ko04151	1	136	0.991943	1	comp18225_c0	http://www.genome.jp/kegg-bin/show_pathway?ko04151
Protein processing in endoplasmic reticulum	KEGG PATHWAY	ko04141	1	167	0.997339	1	comp19590_c0	http://www.genome.jp/kegg-bin/show_pathway?ko04141
--------------------
#Term	Database	Id	Sample number	Background number	P-Value	Corrected P-Value	Genes	Hyperlink
--------------------
