# Supplementary material for: Genome-wide expression profiles of Pyropia haitanensis in response to osmotic stress by using deep sequencing technology
Source: BMC Genomics. 2015 Nov 26;16:1012. doi: 10.1186/s12864-015-2226-5 (PMC4661969; doi:10.1186/s12864-015-2226-5)
Supplement: Additional file 10: Table S8. — KEGG pathway enrichment analysis of the differentially expressed genes in SWL compared to CON. (XLSX 26 kb) [file 12864_2015_2226_MOESM10_ESM.xlsx]

## Sheet: Table S8
Additional file 10: Table S8 KEGG pathway enrichment analysis of the differentially expressed genes in SWL compared to CON
##The most enriched pathway or disease terms:
##Statistic method: hypergeometric test
##FDR correction method: Benjamini and Hochberg (1995)
#Term	Database	Id	Sample number	Background number	P-Value	Corrected P-Value	Genes	Hyperlink
DNA replication	KEGG PATHWAY	ko03030	19	48	7.00324e-10	1.37964e-07	comp16622_c0|comp7599_c0|comp15650_c0|comp15650_c1|comp18227_c0|comp10730_c0|comp58343_c0|comp16336_c0|comp40155_c0|comp38742_c0|comp66757_c0|comp92118_c0|comp35957_c0|comp11885_c0|comp20103_c0|comp88820_c0|comp17591_c0|comp15110_c0|comp12162_c0	http://www.genome.jp/kegg-bin/show_pathway?ko03030
Carbon fixation in photosynthetic organisms	KEGG PATHWAY	ko00710	23	72	1.66535e-09	1.64037e-07	comp7456_c0|comp17944_c0|comp17944_c1|comp7447_c0|comp7242_c0|comp17812_c0|comp17812_c1|comp15628_c0|comp8430_c0|comp18097_c0|comp15251_c0|comp7253_c0|comp19110_c0|comp7503_c1|comp17488_c0|comp17370_c0|comp11960_c0|comp15165_c0|comp7503_c0|comp9522_c0|comp15093_c1|comp15093_c0|comp19092_c0	http://www.genome.jp/kegg-bin/show_pathway?ko00710
Mismatch repair	KEGG PATHWAY	ko03430	13	36	1.24266e-06	8.16013e-05	comp16622_c0|comp17789_c0|comp18227_c0|comp16336_c0|comp17591_c0|comp18726_c2|comp11885_c0|comp20103_c0|comp88820_c0|comp17954_c0|comp18118_c0|comp12162_c0|comp7599_c0	http://www.genome.jp/kegg-bin/show_pathway?ko03430
Pentose phosphate pathway	KEGG PATHWAY	ko00030	13	45	2.05534e-05	0.00101226	comp17370_c0|comp9522_c0|comp15093_c0|comp15093_c1|comp19904_c0|comp15827_c0|comp17812_c0|comp15237_c0|comp17812_c1|comp18097_c0|comp8430_c0|comp7253_c0|comp7456_c0	http://www.genome.jp/kegg-bin/show_pathway?ko00030
Nucleotide excision repair	KEGG PATHWAY	ko03420	14	53	3.04631e-05	0.00120024	comp16622_c0|comp7599_c0|comp10730_c0|comp16408_c0|comp16336_c0|comp17172_c3|comp17591_c0|comp12162_c0|comp92118_c0|comp11885_c0|comp20103_c0|comp88820_c0|comp35261_c0|comp18227_c0	http://www.genome.jp/kegg-bin/show_pathway?ko03420
Fructose and mannose metabolism	KEGG PATHWAY	ko00051	10	39	0.000537898	0.0171868	comp17370_c0|comp7456_c0|comp15251_c0|comp7503_c1|comp7503_c0|comp15093_c1|comp15827_c0|comp15093_c0|comp18097_c0|comp8430_c0	http://www.genome.jp/kegg-bin/show_pathway?ko00051
Microbial metabolism in diverse environments	KEGG PATHWAY	ko01120	46	370	0.000696977	0.0171868	comp19849_c0|comp18567_c0|comp18461_c0|comp19904_c0|comp15827_c0|comp18865_c0|comp12698_c0|comp7447_c0|comp7242_c0|comp17812_c0|comp17812_c1|comp10437_c0|comp15850_c0|comp15628_c0|comp15485_c0|comp12561_c0|comp13010_c0|comp8430_c0|comp18140_c0|comp18097_c0|comp15251_c0|comp7253_c0|comp7456_c0|comp19110_c0|comp7695_c0|comp12704_c0|comp7503_c1|comp17488_c0|comp17370_c0|comp19709_c0|comp11960_c0|com…	http://www.genome.jp/kegg-bin/show_pathway?ko01120
Glycolysis / Gluconeogenesis	KEGG PATHWAY	ko00010	17	94	0.00069794	0.0171868	comp18461_c0|comp15827_c0|comp17370_c0|comp7456_c0|comp15251_c0|comp7503_c1|comp7503_c0|comp15093_c1|comp7447_c0|comp7242_c0|comp18865_c0|comp15093_c0|comp18097_c0|comp8430_c0|comp19092_c0|comp10437_c0|comp15237_c0	http://www.genome.jp/kegg-bin/show_pathway?ko00010
Methane metabolism	KEGG PATHWAY	ko00680	13	67	0.00148549	0.0325157	comp18461_c0|comp18936_c0|comp18567_c0|comp7695_c0|comp17370_c0|comp7456_c0|comp13010_c0|comp15093_c1|comp17512_c0|comp15827_c0|comp15093_c0|comp18097_c0|comp8430_c0	http://www.genome.jp/kegg-bin/show_pathway?ko00680
Base excision repair	KEGG PATHWAY	ko03410	8	31	0.00183975	0.0362431	comp16622_c0|comp7471_c0|comp15650_c0|comp15650_c1|comp10730_c0|comp92118_c0|comp17591_c0|comp12162_c0	http://www.genome.jp/kegg-bin/show_pathway?ko03410
Pyrimidine metabolism	KEGG PATHWAY	ko00240	16	97	0.00268319	0.0480535	comp17740_c0|comp40155_c0|comp17740_c1|comp13859_c0|comp10730_c0|comp18570_c3|comp9420_c1|comp17591_c0|comp20385_c0|comp92118_c0|comp16260_c0|comp16260_c1|comp18920_c0|comp15110_c0|comp21183_c0|comp17447_c1	http://www.genome.jp/kegg-bin/show_pathway?ko00240
Selenocompound metabolism	KEGG PATHWAY	ko00450	6	22	0.00508448	0.0823979	comp17474_c0|comp18722_c0|comp12704_c0|comp17029_c0|comp16260_c0|comp16260_c1	http://www.genome.jp/kegg-bin/show_pathway?ko00450
Metabolic pathways	KEGG PATHWAY	ko01100	118	1235	0.00543742	0.0823979	comp7661_c0|comp18502_c2|comp43568_c0|comp17512_c0|comp7242_c0|comp16976_c0|comp10437_c0|comp15850_c0|comp15949_c0|comp13150_c0|comp12315_c0|comp12015_c0|comp15536_c0|comp18097_c0|comp7456_c0|comp19110_c0|comp7428_c0|comp7695_c0|comp10730_c0|comp11926_c1|comp17488_c0|comp17405_c0|comp19682_c0|comp7240_c0|comp17174_c0|comp7383_c0|comp18936_c0|comp17921_c0|comp7309_c0|comp15044_c0|comp15093_c1|comp…	http://www.genome.jp/kegg-bin/show_pathway?ko01100
Cell cycle	KEGG PATHWAY	ko04110	11	61	0.00601626	0.0846573	comp16622_c0|comp17078_c0|comp58343_c0|comp18511_c3|comp38742_c0|comp16659_c0|comp15897_c0|comp16749_c0|comp14301_c0|comp6722_c0|comp17332_c0	http://www.genome.jp/kegg-bin/show_pathway?ko04110
Biosynthesis of secondary metabolites	KEGG PATHWAY	ko01110	59	571	0.0104779	0.13761	comp13241_c0|comp18863_c0|comp18567_c0|comp18461_c0|comp19904_c0|comp19849_c0|comp15827_c0|comp12315_c0|comp17944_c0|comp17944_c1|comp15237_c0|comp49345_c0|comp7242_c0|comp17812_c0|comp17812_c1|comp9939_c0|comp21183_c0|comp15850_c0|comp15949_c0|comp12561_c0|comp28211_c0|comp12015_c0|comp17143_c0|comp17029_c0|comp10437_c0|comp18097_c0|comp15251_c0|comp7253_c0|comp43568_c0|comp7661_c0|comp18813_c2|…	http://www.genome.jp/kegg-bin/show_pathway?ko01110
p53 signaling pathway	KEGG PATHWAY	ko04115	4	16	0.0295305	0.363594	comp15897_c0|comp14301_c0|comp16659_c0|comp18570_c3	http://www.genome.jp/kegg-bin/show_pathway?ko04115
Glutathione metabolism	KEGG PATHWAY	ko00480	8	50	0.0347465	0.40265	comp19849_c0|comp11119_c0|comp18391_c1|comp18570_c3|comp19904_c0|comp20385_c0|comp17903_c0|comp17614_c0	http://www.genome.jp/kegg-bin/show_pathway?ko00480
Galactose metabolism	KEGG PATHWAY	ko00052	4	19	0.0524529	0.574068	comp15827_c0|comp18813_c2|comp18608_c0|comp15237_c0	http://www.genome.jp/kegg-bin/show_pathway?ko00052
Purine metabolism	KEGG PATHWAY	ko00230	16	136	0.0557639	0.578183	comp40155_c0|comp17740_c1|comp10730_c0|comp12704_c0|comp9420_c1|comp18570_c3|comp17740_c0|comp20385_c0|comp92118_c0|comp17591_c0|comp15237_c0|comp18920_c0|comp15110_c0|comp7242_c0|comp21183_c0|comp17087_c1	http://www.genome.jp/kegg-bin/show_pathway?ko00230
Cysteine and methionine metabolism	KEGG PATHWAY	ko00270	8	57	0.0672675	0.616162	comp18722_c0|comp15252_c0|comp17921_c0|comp13010_c0|comp17944_c0|comp17944_c1|comp17029_c0|comp17614_c0	http://www.genome.jp/kegg-bin/show_pathway?ko00270
Non-homologous end-joining	KEGG PATHWAY	ko03450	2	6	0.071394	0.616162	comp15650_c0|comp15650_c1	http://www.genome.jp/kegg-bin/show_pathway?ko03450
Neuroactive ligand-receptor interaction	KEGG PATHWAY	ko04080	2	6	0.071394	0.616162	comp7663_c0|comp14895_c0	http://www.genome.jp/kegg-bin/show_pathway?ko04080
Glycerophospholipid metabolism	KEGG PATHWAY	ko00564	6	39	0.0740364	0.616162	comp16342_c0|comp18502_c2|comp13461_c0|comp21485_c0|comp13025_c0|comp19203_c0	http://www.genome.jp/kegg-bin/show_pathway?ko00564
Biosynthesis of unsaturated fatty acids	KEGG PATHWAY	ko01040	5	30	0.0750654	0.616162	comp15096_c2|comp10118_c0|comp21618_c0|comp19376_c0|comp18812_c2	http://www.genome.jp/kegg-bin/show_pathway?ko01040
Nitrogen metabolism	KEGG PATHWAY	ko00910	8	60	0.0855256	0.673942	comp12698_c0|comp15485_c0|comp21265_c0|comp12139_c0|comp19709_c0|comp12807_c0|comp15156_c0|comp13854_c0	http://www.genome.jp/kegg-bin/show_pathway?ko00910
Biosynthesis of ansamycins	KEGG PATHWAY	ko01051	2	7	0.0949993	0.719802	comp17812_c0|comp17812_c1	http://www.genome.jp/kegg-bin/show_pathway?ko01051
Ubiquinone and other terpenoid-quinone biosynthesis	KEGG PATHWAY	ko00130	3	16	0.118711	0.818123	comp7428_c0|comp6418_c0|comp51231_c0	http://www.genome.jp/kegg-bin/show_pathway?ko00130
Plant hormone signal transduction	KEGG PATHWAY	ko04075	2	8	0.120434	0.818123	comp16972_c1|comp30853_c0	http://www.genome.jp/kegg-bin/show_pathway?ko04075
Aminobenzoate degradation	KEGG PATHWAY	ko00627	2	8	0.120434	0.818123	comp12561_c0|comp17961_c0	http://www.genome.jp/kegg-bin/show_pathway?ko00627
Phenylalanine metabolism	KEGG PATHWAY	ko00360	4	26	0.133448	0.839475	comp17944_c0|comp17944_c1|comp7309_c0|comp16821_c0	http://www.genome.jp/kegg-bin/show_pathway?ko00360
Fanconi anemia pathway	KEGG PATHWAY	ko03460	4	26	0.133448	0.839475	comp18211_c0|comp11740_c0|comp15897_c0|comp16408_c0	http://www.genome.jp/kegg-bin/show_pathway?ko03460
Streptomycin biosynthesis	KEGG PATHWAY	ko00521	3	17	0.136362	0.839475	comp7383_c0|comp19682_c0|comp15237_c0	http://www.genome.jp/kegg-bin/show_pathway?ko00521
Alanine, aspartate and glutamate metabolism	KEGG PATHWAY	ko00250	8	68	0.14682	0.853366	comp12698_c0|comp18936_c0|comp15485_c0|comp13003_c0|comp17488_c0|comp17944_c0|comp17944_c1|comp15156_c0	http://www.genome.jp/kegg-bin/show_pathway?ko00250
Nicotinate and nicotinamide metabolism	KEGG PATHWAY	ko00760	2	9	0.147281	0.853366	comp21183_c0|comp7240_c0	http://www.genome.jp/kegg-bin/show_pathway?ko00760
Fatty acid biosynthesis	KEGG PATHWAY	ko00061	3	18	0.154837	0.871512	comp15096_c2|comp16976_c0|comp19776_c0	http://www.genome.jp/kegg-bin/show_pathway?ko00061
Meiosis	KEGG PATHWAY	ko04113	6	49	0.169393	0.926955	comp17078_c0|comp58343_c0|comp18511_c3|comp38742_c0|comp12603_c0|comp17332_c0	http://www.genome.jp/kegg-bin/show_pathway?ko04113
Homologous recombination	KEGG PATHWAY	ko03440	3	20	0.19385	1	comp18211_c0|comp17591_c0|comp11740_c0	http://www.genome.jp/kegg-bin/show_pathway?ko03440
Biotin metabolism	KEGG PATHWAY	ko00780	2	11	0.203801	1	comp15096_c2|comp19776_c0	http://www.genome.jp/kegg-bin/show_pathway?ko00780
Inositol phosphate metabolism	KEGG PATHWAY	ko00562	5	42	0.215984	1	comp15251_c0|comp7503_c0|comp19682_c0|comp7503_c1|comp7383_c0	http://www.genome.jp/kegg-bin/show_pathway?ko00562
Starch and sucrose metabolism	KEGG PATHWAY	ko00500	4	32	0.226656	1	comp17143_c0|comp17822_c0|comp15237_c0|comp18608_c0	http://www.genome.jp/kegg-bin/show_pathway?ko00500
Folate biosynthesis	KEGG PATHWAY	ko00790	2	12	0.232881	1	comp17961_c0|comp13859_c0	http://www.genome.jp/kegg-bin/show_pathway?ko00790
Glycine, serine and threonine metabolism	KEGG PATHWAY	ko00260	7	66	0.239279	1	comp18936_c0|comp7695_c0|comp17512_c0|comp10437_c0|comp18501_c2|comp13854_c0|comp17174_c0	http://www.genome.jp/kegg-bin/show_pathway?ko00260
Photosynthesis	KEGG PATHWAY	ko00195	4	33	0.243586	1	comp18862_c0|comp16737_c0|comp15195_c0|comp15242_c0	http://www.genome.jp/kegg-bin/show_pathway?ko00195
Pantothenate and CoA biosynthesis	KEGG PATHWAY	ko00770	3	23	0.256033	1	comp15949_c0|comp59908_c0|comp16565_c0	http://www.genome.jp/kegg-bin/show_pathway?ko00770
One carbon pool by folate	KEGG PATHWAY	ko00670	3	23	0.256033	1	comp7695_c0|comp13854_c0|comp13859_c0	http://www.genome.jp/kegg-bin/show_pathway?ko00670
SNARE interactions in vesicular transport	KEGG PATHWAY	ko04130	2	13	0.26218	1	comp16834_c0|comp15293_c0	http://www.genome.jp/kegg-bin/show_pathway?ko04130
Tropane, piperidine and pyridine alkaloid biosynthesis	KEGG PATHWAY	ko00960	2	13	0.26218	1	comp17944_c0|comp17944_c1	http://www.genome.jp/kegg-bin/show_pathway?ko00960
Amino sugar and nucleotide sugar metabolism	KEGG PATHWAY	ko00520	4	35	0.27821	1	comp8415_c0|comp18813_c2|comp18608_c0|comp15237_c0	http://www.genome.jp/kegg-bin/show_pathway?ko00520
RNA degradation	KEGG PATHWAY	ko03018	8	81	0.278915	1	comp18461_c0|comp18982_c0|comp19800_c0|comp15157_c0|comp15157_c1|comp14926_c0|comp14899_c0|comp26232_c0	http://www.genome.jp/kegg-bin/show_pathway?ko03018
Isoquinoline alkaloid biosynthesis	KEGG PATHWAY	ko00950	2	14	0.291493	1	comp17944_c0|comp17944_c1	http://www.genome.jp/kegg-bin/show_pathway?ko00950
Pentose and glucuronate interconversions	KEGG PATHWAY	ko00040	2	14	0.291493	1	comp7253_c0|comp18608_c0	http://www.genome.jp/kegg-bin/show_pathway?ko00040
Fatty acid elongation	KEGG PATHWAY	ko00062	3	26	0.320432	1	comp21618_c0|comp12561_c0|comp18812_c2	http://www.genome.jp/kegg-bin/show_pathway?ko00062
Other glycan degradation	KEGG PATHWAY	ko00511	1	5	0.328526	1	comp12793_c0	http://www.genome.jp/kegg-bin/show_pathway?ko00511
Thiamine metabolism	KEGG PATHWAY	ko00730	1	5	0.328526	1	comp17474_c0	http://www.genome.jp/kegg-bin/show_pathway?ko00730
Terpenoid backbone biosynthesis	KEGG PATHWAY	ko00900	3	27	0.342018	1	comp18863_c0|comp9939_c0|comp11794_c0	http://www.genome.jp/kegg-bin/show_pathway?ko00900
Glyoxylate and dicarboxylate metabolism	KEGG PATHWAY	ko00630	8	87	0.348388	1	comp18936_c0|comp18567_c0|comp7695_c0|comp15485_c0|comp17405_c0|comp18501_c2|comp18140_c0|comp15156_c0	http://www.genome.jp/kegg-bin/show_pathway?ko00630
Bile secretion	KEGG PATHWAY	ko04976	4	39	0.349236	1	comp18304_c0|comp13397_c0|comp78870_c0|comp26160_c0	http://www.genome.jp/kegg-bin/show_pathway?ko04976
Progesterone-mediated oocyte maturation	KEGG PATHWAY	ko04914	6	63	0.351483	1	comp17078_c0|comp16804_c0|comp7340_c0|comp16659_c0|comp16749_c0|comp14301_c0	http://www.genome.jp/kegg-bin/show_pathway?ko04914
Oocyte meiosis	KEGG PATHWAY	ko04114	8	89	0.372085	1	comp16561_c0|comp17078_c0|comp16804_c0|comp18511_c3|comp14301_c0|comp12603_c0|comp17332_c0|comp16382_c1	http://www.genome.jp/kegg-bin/show_pathway?ko04114
Ether lipid metabolism	KEGG PATHWAY	ko00565	2	17	0.377913	1	comp16342_c0|comp18502_c2	http://www.genome.jp/kegg-bin/show_pathway?ko00565
Phenylpropanoid biosynthesis	KEGG PATHWAY	ko00940	1	6	0.379953	1	comp7309_c0	http://www.genome.jp/kegg-bin/show_pathway?ko00940
Carotenoid biosynthesis	KEGG PATHWAY	ko00906	1	6	0.379953	1	comp13241_c0	http://www.genome.jp/kegg-bin/show_pathway?ko00906
ABC transporters	KEGG PATHWAY	ko02010	5	53	0.382689	1	comp18304_c0|comp13397_c0|comp78870_c0|comp26160_c0|comp17147_c0	http://www.genome.jp/kegg-bin/show_pathway?ko02010
Cytosolic DNA-sensing pathway	KEGG PATHWAY	ko04623	2	18	0.405798	1	comp17740_c0|comp17740_c1	http://www.genome.jp/kegg-bin/show_pathway?ko04623
Two-component system	KEGG PATHWAY	ko02020	3	31	0.427219	1	comp15485_c0|comp17961_c0|comp15156_c0	http://www.genome.jp/kegg-bin/show_pathway?ko02020
Bacterial secretion system	KEGG PATHWAY	ko03070	1	7	0.427445	1	comp18654_c0	http://www.genome.jp/kegg-bin/show_pathway?ko03070
Caprolactam degradation	KEGG PATHWAY	ko00930	1	8	0.471304	1	comp12561_c0	http://www.genome.jp/kegg-bin/show_pathway?ko00930
Tryptophan metabolism	KEGG PATHWAY	ko00380	3	34	0.488498	1	comp18567_c0|comp15536_c0|comp12561_c0	http://www.genome.jp/kegg-bin/show_pathway?ko00380
RNA polymerase	KEGG PATHWAY	ko03020	3	35	0.508212	1	comp9420_c1|comp17740_c0|comp17740_c1	http://www.genome.jp/kegg-bin/show_pathway?ko03020
Vitamin B6 metabolism	KEGG PATHWAY	ko00750	1	9	0.511806	1	comp5290_c0	http://www.genome.jp/kegg-bin/show_pathway?ko00750
Notch signaling pathway	KEGG PATHWAY	ko04330	1	9	0.511806	1	comp15526_c1	http://www.genome.jp/kegg-bin/show_pathway?ko04330
Tyrosine metabolism	KEGG PATHWAY	ko00350	4	49	0.52297	1	comp17944_c0|comp17944_c1|comp16567_c0|comp16821_c0	http://www.genome.jp/kegg-bin/show_pathway?ko00350
Porphyrin and chlorophyll metabolism	KEGG PATHWAY	ko00860	4	50	0.539234	1	comp12015_c0|comp18863_c0|comp19277_c0|comp8511_c0	http://www.genome.jp/kegg-bin/show_pathway?ko00860
Butanoate metabolism	KEGG PATHWAY	ko00650	3	37	0.546402	1	comp18007_c1|comp12561_c0|comp63984_c0	http://www.genome.jp/kegg-bin/show_pathway?ko00650
RIG-I-like receptor signaling pathway	KEGG PATHWAY	ko04622	1	10	0.54921	1	comp13032_c1	http://www.genome.jp/kegg-bin/show_pathway?ko04622
Phenylalanine, tyrosine and tryptophan biosynthesis	KEGG PATHWAY	ko00400	3	38	0.564834	1	comp17944_c0|comp17944_c1|comp28211_c0	http://www.genome.jp/kegg-bin/show_pathway?ko00400
Steroid biosynthesis	KEGG PATHWAY	ko00100	2	25	0.580724	1	comp49345_c0|comp12315_c0	http://www.genome.jp/kegg-bin/show_pathway?ko00100
Sulfur metabolism	KEGG PATHWAY	ko00920	2	25	0.580724	1	comp17029_c0|comp12704_c0	http://www.genome.jp/kegg-bin/show_pathway?ko00920
Cyanoamino acid metabolism	KEGG PATHWAY	ko00460	1	11	0.583751	1	comp7695_c0	http://www.genome.jp/kegg-bin/show_pathway?ko00460
Caffeine metabolism	KEGG PATHWAY	ko00232	1	11	0.583751	1	comp17087_c1	http://www.genome.jp/kegg-bin/show_pathway?ko00232
Carbohydrate digestion and absorption	KEGG PATHWAY	ko04973	1	11	0.583751	1	comp17061_c0	http://www.genome.jp/kegg-bin/show_pathway?ko04973
ErbB signaling pathway	KEGG PATHWAY	ko04012	4	55	0.615995	1	comp16382_c1|comp13851_c1|comp18238_c0|comp13787_c0	http://www.genome.jp/kegg-bin/show_pathway?ko04012
Glycerolipid metabolism	KEGG PATHWAY	ko00561	3	41	0.617287	1	comp8415_c0|comp13025_c0|comp18222_c0	http://www.genome.jp/kegg-bin/show_pathway?ko00561
Collecting duct acid secretion	KEGG PATHWAY	ko04966	2	27	0.623246	1	comp17555_c2|comp12452_c0	http://www.genome.jp/kegg-bin/show_pathway?ko04966
NOD-like receptor signaling pathway	KEGG PATHWAY	ko04621	3	42	0.63379	1	comp7340_c0|comp15153_c2|comp15153_c1	http://www.genome.jp/kegg-bin/show_pathway?ko04621
beta-Alanine metabolism	KEGG PATHWAY	ko00410	3	42	0.63379	1	comp12561_c0|comp16568_c0|comp17614_c0	http://www.genome.jp/kegg-bin/show_pathway?ko00410
Mineral absorption	KEGG PATHWAY	ko04978	1	13	0.645104	1	comp19277_c0	http://www.genome.jp/kegg-bin/show_pathway?ko04978
Arginine and proline metabolism	KEGG PATHWAY	ko00330	5	73	0.666524	1	comp17944_c0|comp17944_c1|comp15485_c0|comp17614_c0|comp15156_c0	http://www.genome.jp/kegg-bin/show_pathway?ko00330
MAPK signaling pathway	KEGG PATHWAY	ko04010	7	102	0.672994	1	comp16804_c0|comp18225_c0|comp26501_c0|comp18366_c1|comp13787_c0|comp17176_c0|comp17150_c0	http://www.genome.jp/kegg-bin/show_pathway?ko04010
GABAergic synapse	KEGG PATHWAY	ko04727	2	30	0.68065	1	comp15485_c0|comp15156_c0	http://www.genome.jp/kegg-bin/show_pathway?ko04727
Drug metabolism	KEGG PATHWAY	ko00982	1	15	0.697423	1	comp11119_c0	http://www.genome.jp/kegg-bin/show_pathway?ko00982
Spliceosome	KEGG PATHWAY	ko03040	8	119	0.699751	1	comp88305_c0|comp19838_c0|comp27348_c0|comp15401_c0|comp18108_c0|comp17569_c0|comp17176_c0|comp12219_c0	http://www.genome.jp/kegg-bin/show_pathway?ko03040
Wnt signaling pathway	KEGG PATHWAY	ko04310	4	63	0.720905	1	comp18225_c0|comp16382_c1|comp12603_c0|comp15526_c1	http://www.genome.jp/kegg-bin/show_pathway?ko04310
mRNA surveillance pathway	KEGG PATHWAY	ko03015	4	63	0.720905	1	comp19800_c0|comp13023_c0|comp12603_c0|comp15966_c1	http://www.genome.jp/kegg-bin/show_pathway?ko03015
PI3K-Akt signaling pathway	KEGG PATHWAY	ko04151	9	136	0.723007	1	comp13851_c1|comp18225_c0|comp7340_c0|comp14301_c0|comp13851_c0|comp12603_c0|comp15153_c2|comp18238_c0|comp15153_c1	http://www.genome.jp/kegg-bin/show_pathway?ko04151
Protein export	KEGG PATHWAY	ko03060	2	33	0.730702	1	comp11768_c0|comp18654_c0	http://www.genome.jp/kegg-bin/show_pathway?ko03060
Lysine biosynthesis	KEGG PATHWAY	ko00300	1	17	0.742037	1	comp15850_c0	http://www.genome.jp/kegg-bin/show_pathway?ko00300
Glutamatergic synapse	KEGG PATHWAY	ko04724	3	50	0.747743	1	comp16342_c0|comp15485_c0|comp15156_c0	http://www.genome.jp/kegg-bin/show_pathway?ko04724
Synaptic vesicle cycle	KEGG PATHWAY	ko04721	3	50	0.747743	1	comp17555_c2|comp12452_c0|comp15924_c0	http://www.genome.jp/kegg-bin/show_pathway?ko04721
HIF-1 signaling pathway	KEGG PATHWAY	ko04066	5	81	0.752858	1	comp18865_c0|comp18461_c0|comp13851_c1|comp18238_c0|comp16382_c1	http://www.genome.jp/kegg-bin/show_pathway?ko04066
Metabolism of xenobiotics by cytochrome P450	KEGG PATHWAY	ko00980	1	18	0.761816	1	comp11119_c0	http://www.genome.jp/kegg-bin/show_pathway?ko00980
Sphingolipid metabolism	KEGG PATHWAY	ko00600	1	18	0.761816	1	comp13150_c0	http://www.genome.jp/kegg-bin/show_pathway?ko00600
Plant-pathogen interaction	KEGG PATHWAY	ko04626	4	67	0.764726	1	comp16755_c0|comp7340_c0|comp15153_c2|comp15153_c1	http://www.genome.jp/kegg-bin/show_pathway?ko04626
Peroxisome	KEGG PATHWAY	ko04146	5	83	0.771613	1	comp18098_c1|comp18936_c0|comp18567_c0|comp15549_c0|comp19849_c0	http://www.genome.jp/kegg-bin/show_pathway?ko04146
Lysine degradation	KEGG PATHWAY	ko00310	2	36	0.773931	1	comp8423_c0|comp12561_c0	http://www.genome.jp/kegg-bin/show_pathway?ko00310
N-Glycan biosynthesis	KEGG PATHWAY	ko00510	1	20	0.796945	1	comp13756_c0	http://www.genome.jp/kegg-bin/show_pathway?ko00510
Pyruvate metabolism	KEGG PATHWAY	ko00620	5	86	0.79768	1	comp15628_c0|comp10437_c0|comp18501_c2|comp7441_c0|comp7242_c0	http://www.genome.jp/kegg-bin/show_pathway?ko00620
mTOR signaling pathway	KEGG PATHWAY	ko04150	4	71	0.802992	1	comp20288_c0|comp13851_c1|comp18238_c0|comp16804_c0	http://www.genome.jp/kegg-bin/show_pathway?ko04150
TGF-beta signaling pathway	KEGG PATHWAY	ko04350	2	41	0.832562	1	comp13851_c1|comp18238_c0	http://www.genome.jp/kegg-bin/show_pathway?ko04350
Valine, leucine and isoleucine degradation	KEGG PATHWAY	ko00280	5	91	0.835855	1	comp16565_c0|comp16568_c0|comp12561_c0|comp10437_c0|comp18140_c0	http://www.genome.jp/kegg-bin/show_pathway?ko00280
Benzoate degradation	KEGG PATHWAY	ko00362	1	23	0.840176	1	comp12561_c0	http://www.genome.jp/kegg-bin/show_pathway?ko00362
Oxidative phosphorylation	KEGG PATHWAY	ko00190	7	125	0.852233	1	comp17555_c2|comp12452_c0|comp11355_c0|comp17741_c1|comp15242_c0|comp17278_c2|comp17278_c0	http://www.genome.jp/kegg-bin/show_pathway?ko00190
Valine, leucine and isoleucine biosynthesis	KEGG PATHWAY	ko00290	1	24	0.852437	1	comp16565_c0	http://www.genome.jp/kegg-bin/show_pathway?ko00290
Aldosterone-regulated sodium reabsorption	KEGG PATHWAY	ko04960	1	24	0.852437	1	comp13851_c0	http://www.genome.jp/kegg-bin/show_pathway?ko04960
Antigen processing and presentation	KEGG PATHWAY	ko04612	2	45	0.869184	1	comp17176_c0|comp7340_c0	http://www.genome.jp/kegg-bin/show_pathway?ko04612
Neurotrophin signaling pathway	KEGG PATHWAY	ko04722	4	81	0.876847	1	comp18225_c0|comp16382_c1|comp16804_c0|comp15526_c1	http://www.genome.jp/kegg-bin/show_pathway?ko04722
Endocytosis	KEGG PATHWAY	ko04144	4	83	0.888343	1	comp17176_c0|comp11739_c0|comp12395_c0|comp16342_c0	http://www.genome.jp/kegg-bin/show_pathway?ko04144
Natural killer cell mediated cytotoxicity	KEGG PATHWAY	ko04650	2	48	0.891654	1	comp18225_c0|comp13787_c0	http://www.genome.jp/kegg-bin/show_pathway?ko04650
Protein processing in endoplasmic reticulum	KEGG PATHWAY	ko04141	9	167	0.901001	1	comp16679_c0|comp11768_c0|comp7340_c0|comp12078_c0|comp24514_c1|comp12974_c0|comp17176_c0|comp15153_c2|comp15153_c1	http://www.genome.jp/kegg-bin/show_pathway?ko04141
Fc gamma R-mediated phagocytosis	KEGG PATHWAY	ko04666	5	103	0.903825	1	comp16342_c0|comp18225_c0|comp13851_c1|comp18238_c0|comp13787_c0	http://www.genome.jp/kegg-bin/show_pathway?ko04666
Propanoate metabolism	KEGG PATHWAY	ko00640	3	69	0.906917	1	comp16568_c0|comp12561_c0|comp18140_c0	http://www.genome.jp/kegg-bin/show_pathway?ko00640
Calcium signaling pathway	KEGG PATHWAY	ko04020	2	51	0.910494	1	comp16382_c1|comp15273_c0	http://www.genome.jp/kegg-bin/show_pathway?ko04020
Olfactory transduction	KEGG PATHWAY	ko04740	1	31	0.915622	1	comp16382_c1	http://www.genome.jp/kegg-bin/show_pathway?ko04740
Toll-like receptor signaling pathway	KEGG PATHWAY	ko04620	1	33	0.928081	1	comp18225_c0	http://www.genome.jp/kegg-bin/show_pathway?ko04620
GnRH signaling pathway	KEGG PATHWAY	ko04912	2	56	0.93523	1	comp16342_c0|comp16382_c1	http://www.genome.jp/kegg-bin/show_pathway?ko04912
Insulin signaling pathway	KEGG PATHWAY	ko04910	5	112	0.937287	1	comp15093_c1|comp8430_c0|comp13851_c1|comp18238_c0|comp15093_c0	http://www.genome.jp/kegg-bin/show_pathway?ko04910
PPAR signaling pathway	KEGG PATHWAY	ko03320	2	57	0.93933	1	comp18098_c1|comp19376_c0	http://www.genome.jp/kegg-bin/show_pathway?ko03320
Dopaminergic synapse	KEGG PATHWAY	ko04728	2	59	0.946802	1	comp16382_c1|comp12603_c0	http://www.genome.jp/kegg-bin/show_pathway?ko04728
Lysosome	KEGG PATHWAY	ko04142	3	79	0.947416	1	comp17555_c2|comp12452_c0|comp17158_c1	http://www.genome.jp/kegg-bin/show_pathway?ko04142
Fc epsilon RI signaling pathway	KEGG PATHWAY	ko04664	1	37	0.947757	1	comp18225_c0	http://www.genome.jp/kegg-bin/show_pathway?ko04664
Axon guidance	KEGG PATHWAY	ko04360	2	60	0.950201	1	comp18225_c0|comp13787_c0	http://www.genome.jp/kegg-bin/show_pathway?ko04360
Pancreatic secretion	KEGG PATHWAY	ko04972	1	38	0.95177	1	comp18225_c0	http://www.genome.jp/kegg-bin/show_pathway?ko04972
Carbon fixation pathways in prokaryotes	KEGG PATHWAY	ko00720	2	61	0.953392	1	comp19849_c0|comp18140_c0	http://www.genome.jp/kegg-bin/show_pathway?ko00720
T cell receptor signaling pathway	KEGG PATHWAY	ko04660	1	39	0.955475	1	comp13787_c0	http://www.genome.jp/kegg-bin/show_pathway?ko04660
Phosphatidylinositol signaling system	KEGG PATHWAY	ko04070	1	40	0.958896	1	comp13461_c0	http://www.genome.jp/kegg-bin/show_pathway?ko04070
Adipocytokine signaling pathway	KEGG PATHWAY	ko04920	1	40	0.958896	1	comp18098_c1	http://www.genome.jp/kegg-bin/show_pathway?ko04920
Gastric acid secretion	KEGG PATHWAY	ko04971	1	41	0.962054	1	comp16382_c1	http://www.genome.jp/kegg-bin/show_pathway?ko04971
Ubiquitin mediated proteolysis	KEGG PATHWAY	ko04120	2	65	0.964307	1	comp16749_c0|comp18511_c3	http://www.genome.jp/kegg-bin/show_pathway?ko04120
B cell receptor signaling pathway	KEGG PATHWAY	ko04662	1	43	0.967662	1	comp18225_c0	http://www.genome.jp/kegg-bin/show_pathway?ko04662
Osteoclast differentiation	KEGG PATHWAY	ko04380	1	43	0.967662	1	comp18225_c0	http://www.genome.jp/kegg-bin/show_pathway?ko04380
Phagosome	KEGG PATHWAY	ko04145	4	110	0.973226	1	comp17555_c2|comp12452_c0|comp18225_c0|comp86804_c0	http://www.genome.jp/kegg-bin/show_pathway?ko04145
Cholinergic synapse	KEGG PATHWAY	ko04725	1	47	0.976516	1	comp16382_c1	http://www.genome.jp/kegg-bin/show_pathway?ko04725
VEGF signaling pathway	KEGG PATHWAY	ko04370	1	48	0.978322	1	comp18225_c0	http://www.genome.jp/kegg-bin/show_pathway?ko04370
Tight junction	KEGG PATHWAY	ko04530	1	48	0.978322	1	comp18366_c1	http://www.genome.jp/kegg-bin/show_pathway?ko04530
RNA transport	KEGG PATHWAY	ko03013	4	114	0.978631	1	comp19800_c0|comp18903_c0|comp13258_c1|comp15481_c0	http://www.genome.jp/kegg-bin/show_pathway?ko03013
Chemokine signaling pathway	KEGG PATHWAY	ko04062	2	75	0.981895	1	comp18225_c0|comp13787_c0	http://www.genome.jp/kegg-bin/show_pathway?ko04062
Fatty acid metabolism	KEGG PATHWAY	ko00071	2	76	0.983097	1	comp18098_c1|comp12561_c0	http://www.genome.jp/kegg-bin/show_pathway?ko00071
Long-term potentiation	KEGG PATHWAY	ko04720	2	76	0.983097	1	comp16382_c1|comp16804_c0	http://www.genome.jp/kegg-bin/show_pathway?ko04720
Aminoacyl-tRNA biosynthesis	KEGG PATHWAY	ko00970	2	80	0.987176	1	comp7389_c0|comp14931_c0	http://www.genome.jp/kegg-bin/show_pathway?ko00970
Citrate cycle (TCA cycle)	KEGG PATHWAY	ko00020	2	84	0.99029	1	comp19849_c0|comp10437_c0	http://www.genome.jp/kegg-bin/show_pathway?ko00020
Circadian entrainment	KEGG PATHWAY	ko04713	1	59	0.991013	1	comp16382_c1	http://www.genome.jp/kegg-bin/show_pathway?ko04713
Leukocyte transendothelial migration	KEGG PATHWAY	ko04670	1	60	0.991705	1	comp18225_c0	http://www.genome.jp/kegg-bin/show_pathway?ko04670
Focal adhesion	KEGG PATHWAY	ko04510	2	87	0.992128	1	comp18225_c0|comp13787_c0	http://www.genome.jp/kegg-bin/show_pathway?ko04510
Melanogenesis	KEGG PATHWAY	ko04916	1	61	0.992344	1	comp16382_c1	http://www.genome.jp/kegg-bin/show_pathway?ko04916
Adherens junction	KEGG PATHWAY	ko04520	1	62	0.992933	1	comp18225_c0	http://www.genome.jp/kegg-bin/show_pathway?ko04520
Regulation of actin cytoskeleton	KEGG PATHWAY	ko04810	2	104	0.997644	1	comp18225_c0|comp13787_c0	http://www.genome.jp/kegg-bin/show_pathway?ko04810
Ribosome biogenesis in eukaryotes	KEGG PATHWAY	ko03008	2	104	0.997644	1	comp18454_c4|comp15378_c0	http://www.genome.jp/kegg-bin/show_pathway?ko03008
Ribosome	KEGG PATHWAY	ko03010	2	546	1	1	comp12414_c0|comp15727_c0	http://www.genome.jp/kegg-bin/show_pathway?ko03010
--------------------
#Term	Database	Id	Sample number	Background number	P-Value	Corrected P-Value	Genes	Hyperlink
--------------------
