# Supplementary material for: Genome-wide expression profiles of Pyropia haitanensis in response to osmotic stress by using deep sequencing technology
Source: BMC Genomics. 2015 Nov 26;16:1012. doi: 10.1186/s12864-015-2226-5 (PMC4661969; doi:10.1186/s12864-015-2226-5)
Supplement: Additional file 11: Table S9. — (A) The comparison of expressed gene lists between REH and CON. (B) Differentially expressed genes between REH and CON. Readcount: transcript abundances for each gene. Pval: P value. Padj: adjusted P-value. Adjusted P-value of < 0.05 were used as the threshold to judge the significance of gene expression difference. (XLSX 2323 kb) [file 12864_2015_2226_MOESM11_ESM.xlsx]

## Sheet: Table S9 A
Additional file 11: Table S9 A The comparison of expressed gene lists between REH and CON
gene_id	REH_readcount	CON_readcount	log2FoldChange	pval	padj	significant
comp10000_c0	30.9038	49.4662	-0.67866	0.20931	0.77712	FALSE
comp10000_c1	10.4742	20.8269	-0.99161	0.268	0.84453	FALSE
comp10001_c0	14.1948	16.9191	-0.2533	0.78223	1	FALSE
comp10001_c1	3.9048	3.9062	-0.00051716	1	1	FALSE
comp10003_c0	4.19796	0.434278	3.273	0.23461	0.80959	FALSE
comp10004_c0	0	0.433508	#NAME?	1	1	FALSE
comp10004_c1	0	2.60182	#NAME?	0.37823	0.9497	FALSE
comp10005_c0	30.2576	7.80623	1.9546	0.052904	0.3958	FALSE
comp100065_c0	2.15347	4.77398	-1.1485	0.61919	1	FALSE
comp10006_c0	0	0	NA	NA	NA	NA
comp100074_c0	6.27622	4.77398	0.3947	0.85695	1	FALSE
comp10007_c0	9.23398	6.07451	0.60419	0.61589	1	FALSE
comp100085_c0	8.10276	10.8462	-0.4207	0.77928	1	FALSE
comp10008_c0	0	1.30053	#NAME?	0.71285	1	FALSE
comp100091_c0	6.78735	3.90158	0.79879	0.63058	1	FALSE
comp10009_c0	0	0	NA	NA	NA	NA
comp10010_c0	4.30694	3.47192	0.31093	0.89977	1	FALSE
comp100121_c0	0	0	NA	NA	NA	NA
comp100129_c0	9.01603	16.9199	-0.90816	0.39154	0.95601	FALSE
comp10012_c0	0	0	NA	NA	NA	NA
comp100138_c0	5.54714	9.11138	-0.71592	0.60776	1	FALSE
comp10014_c0	0	2.60413	#NAME?	0.378	0.9497	FALSE
comp100152_c0	2.66459	12.1521	-2.1892	0.10898	0.58272	FALSE
comp100162_c0	5.65612	2.16908	1.3827	0.46744	0.99665	FALSE
comp10016_c0	1.02225	2.17139	-1.0869	0.86176	1	FALSE
comp10018_c0	0	0	NA	NA	NA	NA
comp100195_c0	16.2393	23.431	-0.52893	0.50869	1	FALSE
comp10019_c0	1.64235	3.0361	-0.88646	0.8069	1	FALSE
comp10021_c0	0	0	NA	NA	NA	NA
comp100239_c0	6.67837	8.68018	-0.37823	0.81088	1	FALSE
comp10023_c0	81.5725	118.454	-0.53817	0.27698	0.85644	FALSE
comp10024_c0	1.64235	4.33739	-1.4011	0.56637	1	FALSE
comp10025_c0	0	2.16754	#NAME?	0.49645	1	FALSE
comp10026_c0	0	0.433508	#NAME?	1	1	FALSE
comp10027_c0	2.4804	0.868557	1.5139	0.74906	1	FALSE
comp10027_c1	0	0	NA	NA	NA	NA
comp10028_c0	0	0	NA	NA	NA	NA
comp1002_c0	0	0	NA	NA	NA	NA
comp1002_c1	0	0	NA	NA	NA	NA
comp10030_c0	0	0.867017	#NAME?	0.86918	1	FALSE
comp10030_c1	0	0.433508	#NAME?	1	1	FALSE
comp10032_c0	0	1.7348	#NAME?	0.57914	1	FALSE
comp100332_c0	4.5249	1.3013	1.7979	0.43634	0.98231	FALSE
comp10033_c0	0	0	NA	NA	NA	NA
comp10035_c0	4.19796	0.433508	3.2756	0.23463	0.80959	FALSE
comp10035_c1	7.18949	3.03687	1.2433	0.42231	0.9779	FALSE
comp10036_c0	0	1.30207	#NAME?	0.71261	1	FALSE
comp10037_c0	0	0.433508	#NAME?	1	1	FALSE
comp10039_c0	1.2402	4.77398	-1.9446	0.37347	0.94634	FALSE
comp1003_c0	0	0	NA	NA	NA	NA
comp10041_c0	2.77357	3.47192	-0.32399	0.96931	1	FALSE
comp10042_c0	0	0.867787	#NAME?	0.86907	1	FALSE
comp10044_c0	0	0.433508	#NAME?	1	1	FALSE
comp10046_c0	0	0	NA	NA	NA	NA
comp10047_c0	0	0	NA	NA	NA	NA
comp10047_c1	0	0.433508	#NAME?	1	1	FALSE
comp100485_c0	6.56939	6.94152	-0.079493	1	1	FALSE
comp10049_c0	8.94082	1.3013	2.7805	0.089744	0.53235	FALSE
comp1004_c0	0	0	NA	NA	NA	NA
comp10050_c0	0	0.867017	#NAME?	0.86918	1	FALSE
comp100516_c0	27.9199	19.0844	0.5489	0.41884	0.97486	FALSE
comp100518_c0	3.68684	3.90389	-0.082526	1	1	FALSE
comp10051_c0	0	0	NA	NA	NA	NA
comp10052_c0	3.28469	9.9807	-1.6034	0.25523	0.82942	FALSE
comp10052_c1	1.13122	6.94152	-2.6174	0.18046	0.7288	FALSE
comp10055_c0	0	0	NA	NA	NA	NA
comp10057_c0	1.02225	2.16831	-1.0848	0.86191	1	FALSE
comp100583_c0	11.4212	2.6049	2.1324	0.11271	0.59086	FALSE
comp10058_c0	1.75133	1.30207	0.42765	1	1	FALSE
comp100590_c0	2.15347	7.37734	-1.7764	0.30979	0.88894	FALSE
comp1005_c0	0	0	NA	NA	NA	NA
comp10060_c0	0	0	NA	NA	NA	NA
comp10060_c1	0	0.867017	#NAME?	0.86918	1	FALSE
comp100610_c0	11.7144	14.7508	-0.33252	0.75882	1	FALSE
comp100628_c0	1.13122	0.867017	0.38375	1	1	FALSE
comp100642_c0	9.34296	11.7093	-0.32571	0.81626	1	FALSE
comp10064_c0	0	0	NA	NA	NA	NA
comp10065_c0	23.2108	6.51187	1.8337	0.037384	0.32492	FALSE
comp10067_c0	0	0	NA	NA	NA	NA
comp10067_c1	0	0	NA	NA	NA	NA
comp10068_c0	5.36295	0.433508	3.6289	0.16855	0.71007	FALSE
comp10071_c0	0	1.3013	#NAME?	0.71273	1	FALSE
comp10071_c1	0	0.433508	#NAME?	1	1	FALSE
comp10072_c0	0	0	NA	NA	NA	NA
comp10072_c1	0	0.433508	#NAME?	1	1	FALSE
comp10074_c0	0	0	NA	NA	NA	NA
comp10075_c0	0	0.434278	#NAME?	1	1	FALSE
comp10076_c0	4.41592	0.434278	3.346	0.22796	0.79846	FALSE
comp10077_c0	1.13122	3.90235	-1.7865	0.50225	1	FALSE
comp100796_c0	5.145	4.77244	0.10844	1	1	FALSE
comp10079_c0	234.731	196.477	0.25665	0.65946	1	FALSE
comp10080_c0	192.703	266.858	-0.4697	0.20277	0.76546	FALSE
comp100822_c0	2.26245	2.60259	-0.20206	1	1	FALSE
comp10082_c0	9.04979	6.07374	0.5753	0.68026	1	FALSE
comp10084_c0	0	0	NA	NA	NA	NA
comp10085_c0	0	2.60105	#NAME?	0.45957	0.99294	FALSE
comp10087_c0	0	0.867017	#NAME?	0.86918	1	FALSE
comp1008_c0	0	0	NA	NA	NA	NA
comp100900_c0	6.3852	1.73634	1.8787	0.31953	0.89651	FALSE
comp10090_c0	1.75133	8.67325	-2.3081	0.20498	0.76912	FALSE
comp10092_c0	5.03602	5.20595	-0.047878	1	1	FALSE
comp10093_c0	0.511123	0.433508	0.23761	1	1	FALSE
comp10094_c0	24.9207	6.07682	2.036	0.033132	0.30146	FALSE
comp10097_c0	5.03602	3.47038	0.53719	0.80436	1	FALSE
comp100981_c0	6.49418	10.4111	-0.68091	0.5391	1	FALSE
comp10098_c0	0	0	NA	NA	NA	NA
comp10099_c0	3.28469	19.5271	-2.5716	0.018924	0.2156	FALSE
comp1009_c0	0	2.16754	#NAME?	0.49645	1	FALSE
comp101004_c0	2.37143	1.30053	0.86666	0.87864	1	FALSE
comp10100_c0	0	1.73403	#NAME?	0.57924	1	FALSE
comp10103_c0	0	0.433508	#NAME?	1	1	FALSE
comp10104_c0	2.88255	2.16831	0.41077	0.96784	1	FALSE
comp10105_c0	0	1.73403	#NAME?	0.57924	1	FALSE
comp101060_c0	1.02225	6.07451	-2.571	0.2476	0.81931	FALSE
comp10106_c0	77.7275	111.058	-0.51482	0.25342	0.82683	FALSE
comp10109_c0	0	0.867017	#NAME?	0.86918	1	FALSE
comp10109_c1	0	0.867017	#NAME?	0.86918	1	FALSE
comp101103_c0	1.64235	1.73403	-0.078372	1	1	FALSE
comp101122_c0	6.3852	3.03918	1.0711	0.55457	1	FALSE
comp10112_c0	4.08899	0	Inf	0.31411	0.89334	FALSE
comp10114_c0	0	0	NA	NA	NA	NA
comp101159_c0	7.18949	11.2843	-0.65036	0.59784	1	FALSE
comp10116_c0	3.39367	2.60259	0.3829	0.94239	1	FALSE
comp10116_c1	0.511123	0	Inf	0.96413	1	FALSE
comp101174_c0	2.26245	4.33893	-0.93946	0.68595	1	FALSE
comp10118_c0	836.667	19.0921	5.4536	8.5435e-33	2.2214e-29	TRUE
comp10121_c0	1.75133	2.16908	-0.30864	1	1	FALSE
comp10121_c1	2.37143	3.90697	-0.72029	0.75928	1	FALSE
comp101227_c0	7.29847	3.47115	1.0722	0.49017	1	FALSE
comp10122_c0	0	0	NA	NA	NA	NA
comp10123_c0	12.3345	6.07297	1.0222	0.36537	0.94071	FALSE
comp10123_c1	9.37673	2.16985	2.1115	0.16952	0.71211	FALSE
comp10126_c0	6.78735	9.97993	-0.55618	0.65864	1	FALSE
comp101278_c0	25.9092	12.1444	1.0932	0.16781	0.70896	FALSE
comp10127_c0	0	0	NA	NA	NA	NA
comp10130_c0	0.620101	2.16985	-1.807	0.68038	1	FALSE
comp10132_c0	1128.48	2108.21	-0.90164	0.0096051	0.13909	FALSE
comp10134_c0	0	0	NA	NA	NA	NA
comp10135_c0	0.620101	0.434278	0.51388	1	1	FALSE
comp101362_c0	0	0.868557	#NAME?	0.86896	1	FALSE
comp101364_c0	0	0	NA	NA	NA	NA
comp10136_c0	99.4311	61.6175	0.69036	0.18412	0.73477	FALSE
comp10137_c0	0	0	NA	NA	NA	NA
comp10137_c1	0	0	NA	NA	NA	NA
comp10138_c0	0	0	NA	NA	NA	NA
comp10138_c1	0	0	NA	NA	NA	NA
comp10139_c0	5.32919	3.47038	0.61882	0.71362	1	FALSE
comp10140_c0	0	0	NA	NA	NA	NA
comp10141_c0	84.0038	96.3282	-0.1975	0.66156	1	FALSE
comp10143_c0	2.77357	5.20595	-0.90842	0.66098	1	FALSE
comp10144_c0	1.02225	19.0913	-4.2231	0.0020672	0.045834	TRUE
comp10146_c0	8.32071	4.77321	0.80175	0.55999	1	FALSE
comp10147_c0	0.620101	1.30053	-1.0685	0.92479	1	FALSE
comp10150_c0	0	0	NA	NA	NA	NA
comp101516_c0	3.28469	1.73557	0.92035	0.73845	1	FALSE
comp101524_c0	0.511123	5.641	-3.4642	0.18271	0.73269	FALSE
comp10153_c0	0	0.867017	#NAME?	0.86918	1	FALSE
comp10154_c0	0.620101	0	Inf	0.96416	1	FALSE
comp10156_c0	0.620101	0	Inf	0.96416	1	FALSE
comp10157_c0	0	0	NA	NA	NA	NA
comp101608_c0	11.3875	2.16985	2.3918	0.07226	0.47247	FALSE
comp10160_c0	9.34296	9.11369	0.035845	1	1	FALSE
comp10161_c0	0	3.90158	#NAME?	0.38674	0.95364	FALSE
comp10162_c0	0	0.433508	#NAME?	1	1	FALSE
comp10163_c0	2202.71	1258.25	0.80786	0.01883	0.21491	FALSE
comp10164_c0	0	3.46884	#NAME?	0.24585	0.81743	FALSE
comp101661_c0	19.9261	2.60336	2.9362	0.0064642	0.10519	FALSE
comp10166_c0	13.9768	6.94383	1.0092	0.33567	0.91305	FALSE
comp10167_c0	0	0	NA	NA	NA	NA
comp101699_c0	2.88255	3.90389	-0.43757	0.88104	1	FALSE
comp10169_c0	0	0	NA	NA	NA	NA
comp10169_c1	0	0	NA	NA	NA	NA
comp10171_c0	0	0.433508	#NAME?	1	1	FALSE
comp10172_c0	0.620101	2.60182	-2.0689	0.58079	1	FALSE
comp10173_c0	4.19796	1.73634	1.2736	0.54041	1	FALSE
comp10175_c0	68.2081	95.0123	-0.47817	0.33118	0.90987	FALSE
comp10176_c0	0.511123	0.867787	-0.76367	1	1	FALSE
comp10177_c0	6.27622	13.4472	-1.0993	0.30758	0.88597	FALSE
comp10178_c0	0	0	NA	NA	NA	NA
comp1017_c0	0	1.30053	#NAME?	0.71285	1	FALSE
comp101803_c0	0	0	NA	NA	NA	NA
comp10180_c0	7.51642	1.7348	2.1153	0.22265	0.79232	FALSE
comp101815_c0	6.49418	10.8493	-0.74038	0.49849	1	FALSE
comp10181_c0	0	0	NA	NA	NA	NA
comp10182_c0	0	0	NA	NA	NA	NA
comp101831_c0	26.3113	0.867787	4.9222	3.705e-05	0.0020023	TRUE
comp10183_c0	9.74511	9.11061	0.097131	0.93842	1	FALSE
comp10184_c0	23.5378	18.2281	0.36881	0.64152	1	FALSE
comp10185_c0	0	1.73403	#NAME?	0.57924	1	FALSE
comp101860_c0	15.2923	13.0191	0.23217	0.79054	1	FALSE
comp101900_c0	15.217	42.095	-1.468	0.02912	0.28055	FALSE
comp10191_c0	0	0	NA	NA	NA	NA
comp101934_c0	2.99153	2.17139	0.46226	0.96987	1	FALSE
comp10193_c0	0	0	NA	NA	NA	NA
comp10194_c0	48.5674	14.3189	1.7621	0.0078403	0.1211	FALSE
comp10195_c0	64.7392	124.96	-0.94875	0.039777	0.33579	FALSE
comp10198_c0	0	0.433508	#NAME?	1	1	FALSE
comp102008_c0	14.8901	9.10522	0.70959	0.48574	1	FALSE
comp10200_c0	3.79582	2.6049	0.54318	0.82822	1	FALSE
comp10201_c0	0	0	NA	NA	NA	NA
comp10202_c0	511.502	306.304	0.73978	0.03997	0.33694	FALSE
comp102059_c0	4.5249	1.3013	1.7979	0.43634	0.98231	FALSE
comp10206_c0	20.4372	42.0996	-1.0426	0.13402	0.64422	FALSE
comp10207_c0	0.620101	0	Inf	0.96416	1	FALSE
comp10207_c1	0	0	NA	NA	NA	NA
comp102088_c0	3.9048	2.16985	0.84765	0.73279	1	FALSE
comp102089_c0	1.02225	0.867787	0.23633	1	1	FALSE
comp10209_c0	7.08051	5.64023	0.3281	0.82898	1	FALSE
comp1020_c0	0	0	NA	NA	NA	NA
comp10210_c0	0	0	NA	NA	NA	NA
comp10210_c1	0	0	NA	NA	NA	NA
comp10211_c0	3.61163	5.2098	-0.52858	0.76364	1	FALSE
comp10212_c0	5.145	2.16908	1.2461	0.54494	1	FALSE
comp102137_c0	0.620101	1.30053	-1.0685	0.92479	1	FALSE
comp10213_c0	0	0	NA	NA	NA	NA
comp10214_c0	8.32071	4.33893	0.93937	0.4977	1	FALSE
comp10217_c0	4.5249	0.434278	3.3812	0.22479	0.79535	FALSE
comp102188_c0	8.90705	5.20749	0.77436	0.57629	1	FALSE
comp10218_c0	73.2855	109.773	-0.58292	0.23721	0.812	FALSE
comp10221_c0	0	0	NA	NA	NA	NA
comp102230_c0	6.56939	5.64254	0.21941	0.90878	1	FALSE
comp102232_c0	3.9048	1.73634	1.1692	0.63141	1	FALSE
comp10226_c0	3.28469	3.03687	0.11317	1	1	FALSE
comp102279_c0	6.67837	3.90543	0.77402	0.63046	1	FALSE
comp10227_c0	0	0	NA	NA	NA	NA
comp10229_c0	25.0711	10.8516	1.2081	0.13079	0.63672	FALSE
comp10230_c0	8.72286	42.088	-2.2705	0.0024681	0.052359	FALSE
comp10232_c0	60.1053	20.3949	1.5593	0.0078148	0.12102	FALSE
comp10233_c0	33.794	36.0135	-0.091773	0.93	1	FALSE
comp102348_c0	3.79582	1.30207	1.5436	0.52646	1	FALSE
comp10234_c0	0	0	NA	NA	NA	NA
comp10235_c0	2.88255	3.47192	-0.26839	0.96691	1	FALSE
comp10237_c0	1.64235	33.816	-4.3639	0.23528	0.81046	FALSE
comp102382_c0	7.6254	4.77167	0.67632	0.69808	1	FALSE
comp102391_c0	5.145	2.17139	1.2446	0.54493	1	FALSE
comp10239_c0	3.28469	6.07605	-0.88737	0.63847	1	FALSE
comp10240_c0	4.81806	1.30284	1.8868	0.36699	0.94174	FALSE
comp10243_c0	9.23398	3.47423	1.4103	0.28564	0.86531	FALSE
comp10244_c0	35.1094	47.2832	-0.42947	0.50292	1	FALSE
comp10245_c0	2.88255	3.03918	-0.076336	1	1	FALSE
comp102460_c0	0	0	NA	NA	NA	NA
comp10247_c0	43.8998	54.6675	-0.31647	0.56361	1	FALSE
comp10247_c1	5.65612	11.714	-1.0503	0.36979	0.94275	FALSE
comp10250_c0	6.05827	8.2459	-0.44477	0.78852	1	FALSE
comp10251_c0	4.19796	7.81393	-0.89636	0.62019	1	FALSE
comp10253_c0	0	0.433508	#NAME?	1	1	FALSE
comp10254_c0	0	0	NA	NA	NA	NA
comp10255_c0	0	0	NA	NA	NA	NA
comp10255_c1	0	0	NA	NA	NA	NA
comp10256_c0	0.620101	3.03533	-2.2913	0.49417	1	FALSE
comp102577_c0	1.53337	0.434278	1.82	0.74927	1	FALSE
comp10257_c0	0	0	NA	NA	NA	NA
comp10257_c1	0	0	NA	NA	NA	NA
comp102602_c0	12.2255	8.67787	0.49448	0.64961	1	FALSE
comp10260_c0	861.588	898.849	-0.061082	0.85939	1	FALSE
comp10261_c0	1.64235	10.8493	-2.7238	0.074829	0.48172	FALSE
comp10263_c0	0	0.867017	#NAME?	0.86918	1	FALSE
comp102642_c0	0	0	NA	NA	NA	NA
comp102644_c0	0.511123	0	Inf	0.96413	1	FALSE
comp10265_c0	1.13122	0.433508	1.3838	0.92602	1	FALSE
comp102660_c0	6.3852	9.98224	-0.64463	0.58411	1	FALSE
comp10266_c0	305.667	360.182	-0.23677	0.50667	1	FALSE
comp102676_c0	3.39367	6.94229	-1.0326	0.5238	1	FALSE
comp10267_c0	102.532	360.222	-1.8128	0.0081873	0.12506	FALSE
comp10268_c0	46.8913	65.9695	-0.49248	0.35719	0.9314	FALSE
comp10269_c0	0	0	NA	NA	NA	NA
comp1026_c0	0	0	NA	NA	NA	NA
comp10270_c0	0	0.433508	#NAME?	1	1	FALSE
comp102717_c0	7.40745	13.0214	-0.81384	0.44454	0.98699	FALSE
comp10271_c0	3.28469	3.47269	-0.080293	1	1	FALSE
comp10271_c1	4.74285	1.3013	1.8658	0.43242	0.98103	FALSE
comp10273_c0	5.145	4.34047	0.24532	0.96423	1	FALSE
comp10274_c0	118.888	19.9622	2.5743	1.0328e-06	9.3318e-05	TRUE
comp10275_c0	41.7126	46.8643	-0.16801	0.80048	1	FALSE
comp102777_c0	21.4257	23.4318	-0.12912	0.97153	1	FALSE
comp10278_c0	157.341	111.51	0.49672	0.27457	0.85363	FALSE
comp102796_c0	5.32919	10.4134	-0.96646	0.48238	1	FALSE
comp102799_c0	8.32071	6.07451	0.45394	0.74695	1	FALSE
comp10279_c0	26.7472	29.0797	-0.12062	0.85544	1	FALSE
comp102803_c0	12.9208	2.17062	2.5735	0.041855	0.3472	FALSE
comp10283_c0	76.2771	67.6912	0.17228	0.68099	1	FALSE
comp10284_c0	16.0965	47.719	-1.5678	0.020629	0.22717	FALSE
comp10285_c0	8.32071	10.8508	-0.38302	0.7759	1	FALSE
comp10288_c0	76.9908	100.242	-0.38073	0.36797	0.94273	FALSE
comp10289_c0	26.9729	21.7016	0.31371	0.66937	1	FALSE
comp1028_c0	0	0	NA	NA	NA	NA
comp10290_c0	0	0	NA	NA	NA	NA
comp102911_c0	5.84031	2.60413	1.1652	0.4798	1	FALSE
comp10292_c0	13.2478	7.81085	0.7622	0.45871	0.99294	FALSE
comp10293_c0	6.35143	2.17062	1.549	0.34434	0.92097	FALSE
comp10295_c0	0	0	NA	NA	NA	NA
comp10296_c0	1305.54	2073.96	-0.66775	0.053822	0.3992	FALSE
comp10297_c0	38.1009	24.7285	0.62365	0.31247	0.89206	FALSE
comp10299_c0	4.92704	2.17062	1.1826	0.54658	1	FALSE
comp10304_c0	0	0	NA	NA	NA	NA
comp10305_c0	0	0.433508	#NAME?	1	1	FALSE
comp10306_c0	0	0	NA	NA	NA	NA
comp10306_c1	0	0	NA	NA	NA	NA
comp1030_c0	0	0.434278	#NAME?	1	1	FALSE
comp1030_c1	0.620101	0	Inf	0.96416	1	FALSE
comp10310_c0	5.03602	1.7348	1.5375	0.45513	0.99294	FALSE
comp10311_c0	188.276	108.904	0.78979	0.05149	0.38982	FALSE
comp10314_c0	220.296	246.03	-0.1594	0.65399	1	FALSE
comp10315_c0	3.79582	1.7348	1.1296	0.63224	1	FALSE
comp103162_c0	0	0	NA	NA	NA	NA
comp103163_c0	5.03602	0.867787	2.5369	0.2696	0.84741	FALSE
comp10316_c0	0	0	NA	NA	NA	NA
comp10317_c0	1.64235	6.07836	-1.8879	0.39206	0.95672	FALSE
comp10318_c0	1.02225	4.33893	-2.0856	0.44189	0.98442	FALSE
comp10319_c0	0	1.73403	#NAME?	0.57924	1	FALSE
comp103208_c0	8.83184	10.4134	-0.23766	0.89222	1	FALSE
comp10320_c0	5.32919	4.34047	0.29606	0.86695	1	FALSE
comp10321_c0	0	1.3013	#NAME?	0.71273	1	FALSE
comp10321_c1	0.511123	1.30284	-1.3499	0.93066	1	FALSE
comp10322_c0	0	0.867017	#NAME?	0.86918	1	FALSE
comp10323_c0	0	0	NA	NA	NA	NA
comp10324_c0	5.36295	5.20826	0.042226	1	1	FALSE
comp10326_c0	22.0044	35.5839	-0.69343	0.29303	0.87243	FALSE
comp10327_c0	0	0	NA	NA	NA	NA
comp10329_c0	7.37368	18.6593	-1.3394	0.19118	0.745	FALSE
comp1032_c0	0	0	NA	NA	NA	NA
comp10331_c0	0	0	NA	NA	NA	NA
comp10332_c0	0	0	NA	NA	NA	NA
comp10333_c0	3.39367	0.867017	1.9687	0.50341	1	FALSE
comp10336_c0	0	0	NA	NA	NA	NA
comp103373_c0	0	0.433508	#NAME?	1	1	FALSE
comp10337_c0	0	0	NA	NA	NA	NA
comp103381_c0	4.74285	2.16908	1.1287	0.63268	1	FALSE
comp103398_c0	8.83184	10.8493	-0.29681	0.84357	1	FALSE
comp103399_c0	8.72286	15.1874	-0.8	0.45314	0.99294	FALSE
comp10339_c0	0	0.867787	#NAME?	0.86907	1	FALSE
comp103404_c0	11.0191	5.20749	1.0813	0.39924	0.96048	FALSE
comp103405_c0	0	0	NA	NA	NA	NA
comp10340_c0	24.7442	34.288	-0.47061	0.51474	1	FALSE
comp103414_c0	3.68684	1.30207	1.5016	0.52836	1	FALSE
comp103421_c0	0	0.434278	#NAME?	1	1	FALSE
comp10342_c0	6.16724	3.90389	0.65972	0.70854	1	FALSE
comp103447_c0	0	0	NA	NA	NA	NA
comp10344_c0	2.55562	1.73557	0.55826	0.85715	1	FALSE
comp103456_c0	6.67837	7.37657	-0.14346	0.98186	1	FALSE
comp10345_c0	1.64235	3.90697	-1.2503	0.63878	1	FALSE
comp10345_c1	0	0.433508	#NAME?	1	1	FALSE
comp10346_c0	0	0	NA	NA	NA	NA
comp103471_c0	3.79582	3.90466	-0.040784	1	1	FALSE
comp103474_c0	0.620101	0	Inf	0.96416	1	FALSE
comp103478_c0	14.1948	19.966	-0.49219	0.55291	1	FALSE
comp10347_c0	5.65612	5.64177	0.0036652	1	1	FALSE
comp103499_c0	1.13122	4.77013	-2.0761	0.37857	0.9497	FALSE
comp103503_c0	4.23173	9.97454	-1.237	0.39359	0.95687	FALSE
comp103517_c0	2.66459	5.20903	-0.9671	0.66439	1	FALSE
comp10351_c0	43.4716	46.8543	-0.10811	0.9738	1	FALSE
comp103521_c0	5.94929	1.30207	2.1919	0.25045	0.82377	FALSE
comp103524_c0	20.362	10.4134	0.96743	0.2731	0.85119	FALSE
comp10352_c0	0	0	NA	NA	NA	NA
comp10352_c1	0	0	NA	NA	NA	NA
comp10353_c0	0	0.867787	#NAME?	0.86907	1	FALSE
comp103541_c0	1.8603	1.3013	0.51559	1	1	FALSE
comp103551_c0	23.5715	9.97608	1.2405	0.15099	0.67753	FALSE
comp103560_c0	4.01377	3.47269	0.20891	1	1	FALSE
comp103561_c0	16.5662	9.97916	0.73125	0.46089	0.99294	FALSE
comp103567_c0	0	0	NA	NA	NA	NA
comp103569_c0	2.88255	3.90774	-0.43899	0.88094	1	FALSE
comp103571_c0	20.2116	29.5024	-0.54565	0.41197	0.96956	FALSE
comp103572_c0	3.50265	3.90543	-0.15703	0.99246	1	FALSE
comp103576_c0	5.54714	6.94614	-0.32447	0.87971	1	FALSE
comp103583_c0	5.145	3.47038	0.56808	0.80517	1	FALSE
comp10358_c0	0	0.867017	#NAME?	0.86918	1	FALSE
comp103593_c0	3.79582	2.16908	0.80733	0.73268	1	FALSE
comp103594_c0	9.34296	6.07374	0.6213	0.61621	1	FALSE
comp10359_c0	0	0	NA	NA	NA	NA
comp1035_c0	0	0.433508	#NAME?	1	1	FALSE
comp1035_c1	0	1.30053	#NAME?	0.71285	1	FALSE
comp103600_c0	0	0.433508	#NAME?	1	1	FALSE
comp103608_c0	11.8571	21.6954	-0.87164	0.25802	0.83147	FALSE
comp10360_c0	0	1.30053	#NAME?	0.71285	1	FALSE
comp10360_c1	0	0.433508	#NAME?	1	1	FALSE
comp103615_c0	9.34296	13.0137	-0.47808	0.68703	1	FALSE
comp10361_c0	0	3.03456	#NAME?	0.43049	0.9805	FALSE
comp103627_c0	0	0	NA	NA	NA	NA
comp103631_c0	12.1165	6.07297	0.9965	0.36571	0.94106	FALSE
comp103640_c0	8.53867	7.37426	0.21151	0.92981	1	FALSE
comp103641_c0	26.2776	6.94075	1.9207	0.021301	0.23163	FALSE
comp10364_c0	4.5249	4.77167	-0.07661	1	1	FALSE
comp103652_c0	7.91857	18.657	-1.2364	0.18604	0.73789	FALSE
comp103658_c0	83.6507	42.9674	0.96114	0.097374	0.55276	FALSE
comp103659_c0	10.9853	15.6279	-0.50855	0.6794	1	FALSE
comp103663_c0	12.4435	12.5833	-0.016121	1	1	FALSE
comp103664_c0	22.801	7.81085	1.5455	0.39574	0.95716	FALSE
comp10366_c0	0	0	NA	NA	NA	NA
comp10366_c1	0	0	NA	NA	NA	NA
comp103676_c0	14.1948	6.07374	1.2247	0.25978	0.83344	FALSE
comp10367_c0	0.511123	0	Inf	0.96413	1	FALSE
comp103680_c0	7.08051	5.20518	0.44391	0.76295	1	FALSE
comp103681_c0	11.3122	10.415	0.11922	0.96694	1	FALSE
comp10368_c0	17.5885	12.1482	0.53388	0.5749	1	FALSE
comp103694_c0	6.16724	3.47423	0.82793	0.63246	1	FALSE
comp103699_c0	11.0191	7.37965	0.57838	0.66604	1	FALSE
comp10369_c0	14.488	9.55028	0.60124	0.54499	1	FALSE
comp103703_c0	12.2255	5.20903	1.2308	0.28026	0.86063	FALSE
comp103707_c0	8.42969	16.0514	-0.92914	0.34506	0.92143	FALSE
comp10371_c0	0	0	NA	NA	NA	NA
comp103720_c0	5.43817	7.81008	-0.52222	0.76463	1	FALSE
comp103723_c0	15.326	20.8269	-0.44246	0.58442	1	FALSE
comp103727_c0	0	0	NA	NA	NA	NA
comp103729_c0	6.16724	2.6049	1.2434	0.47748	1	FALSE
comp10372_c0	0	0	NA	NA	NA	NA
comp10372_c1	0	0	NA	NA	NA	NA
comp10374_c0	72.8082	77.665	-0.093164	0.90242	1	FALSE
comp10375_c0	0	0	NA	NA	NA	NA
comp103765_c0	4.92704	6.07143	-0.30131	0.92141	1	FALSE
comp103775_c0	20.1441	8.67633	1.2152	0.17291	0.71651	FALSE
comp103779_c0	21.6022	29.4978	-0.44943	0.5092	1	FALSE
comp103783_c0	3.17572	9.11292	-1.5208	0.31875	0.89651	FALSE
comp103799_c0	6.35143	8.67633	-0.45	0.81655	1	FALSE
comp10379_c0	4.5249	1.3013	1.7979	0.43634	0.98231	FALSE
comp1037_c0	3.17572	1.30207	1.2863	0.62825	1	FALSE
comp103801_c0	11.3122	5.20518	1.1199	0.35564	0.92987	FALSE
comp103805_c0	0	0	NA	NA	NA	NA
comp103810_c0	9.23398	9.97531	-0.11141	1	1	FALSE
comp103811_c0	3.50265	10.4096	-1.5714	0.22496	0.79535	FALSE
comp103815_c0	1.13122	7.37965	-2.7057	0.15481	0.68393	FALSE
comp10381_c0	1.64235	2.60259	-0.66419	0.90322	1	FALSE
comp103822_c0	4.01377	4.33893	-0.11238	1	1	FALSE
comp10382_c0	3.9048	2.17062	0.84714	0.73279	1	FALSE
comp103834_c0	11.2033	7.81239	0.52008	0.65947	1	FALSE
comp10383_c0	0	0	NA	NA	NA	NA
comp103852_c0	3.61163	6.51033	-0.85008	0.57133	1	FALSE
comp10385_c0	0	0	NA	NA	NA	NA
comp10385_c1	0	0	NA	NA	NA	NA
comp103866_c0	0	1.30053	#NAME?	0.71285	1	FALSE
comp10386_c0	4.63387	1.7348	1.4174	0.53549	1	FALSE
comp103876_c0	5.145	10.4096	-1.0167	0.40847	0.96701	FALSE
comp10387_c0	0	0.434278	#NAME?	1	1	FALSE
comp103880_c0	1.02225	1.73557	-0.76367	0.9761	1	FALSE
comp10388_c0	0	0.433508	#NAME?	1	1	FALSE
comp103892_c0	7.40745	6.50648	0.1871	0.9606	1	FALSE
comp10389_c0	5.84031	13.0183	-1.1564	0.34157	0.91763	FALSE
comp103918_c0	4.01377	5.20749	-0.37563	0.86568	1	FALSE
comp103924_c0	2.66459	5.64254	-1.0824	0.60079	1	FALSE
comp103926_c0	14.0858	5.63869	1.3208	0.22506	0.79542	FALSE
comp103928_c0	8.32071	3.03764	1.4538	0.31681	0.89515	FALSE
comp10392_c0	17.2615	18.6586	-0.11228	0.93691	1	FALSE
comp103932_c0	17.4457	16.4864	0.081596	0.91418	1	FALSE
comp103937_c0	0	0	NA	NA	NA	NA
comp103938_c0	0	0	NA	NA	NA	NA
comp10393_c0	0	0	NA	NA	NA	NA
comp10394_c0	1.13122	1.30207	-0.20292	1	1	FALSE
comp103951_c0	0	1.30053	#NAME?	0.71285	1	FALSE
comp103952_c0	2.26245	2.16985	0.060288	1	1	FALSE
comp10395_c0	260.55	69.4253	1.908	6.4034e-06	0.00046248	TRUE
comp103962_c0	2.66459	2.16831	0.29734	0.96372	1	FALSE
comp10396_c0	5.145	1.7348	1.5684	0.4537	0.99294	FALSE
comp103972_c0	15.544	15.1851	0.033697	1	1	FALSE
comp10397_c0	6.67837	6.94306	-0.056077	1	1	FALSE
comp103982_c0	6.49418	9.54643	-0.55581	0.6278	1	FALSE
comp103986_c0	4.01377	4.33816	-0.11213	1	1	FALSE
comp103987_c0	6.78735	7.81085	-0.20263	0.92105	1	FALSE
comp10399_c0	9.99683	12.1475	-0.28111	0.76255	1	FALSE
comp10399_c1	0.620101	5.64254	-3.1858	0.17895	0.72573	FALSE
comp104003_c0	4.41592	4.33893	0.025373	1	1	FALSE
comp10400_c0	0	0	NA	NA	NA	NA
comp10401_c0	51.3487	36.0012	0.51228	0.34706	0.92292	FALSE
comp104024_c0	0	0	NA	NA	NA	NA
comp104028_c0	5.03602	8.68095	-0.78557	0.5774	1	FALSE
comp104034_c0	6.67837	9.97916	-0.57942	0.66061	1	FALSE
comp10403_c0	0	1.73403	#NAME?	0.57924	1	FALSE
comp10405_c0	8.32071	7.37811	0.17346	0.92748	1	FALSE
comp104060_c0	17.8064	22.5578	-0.34123	0.64088	1	FALSE
comp104062_c0	0	0.867017	#NAME?	0.86918	1	FALSE
comp10406_c0	2.26245	4.77475	-1.0775	0.61513	1	FALSE
comp104071_c0	7.51642	7.81239	-0.055718	0.9959	1	FALSE
comp10408_c0	4.5249	3.0361	0.57567	0.81663	1	FALSE
comp104095_c0	0.511123	0	Inf	0.96413	1	FALSE
comp104104_c0	6.89632	3.03687	1.1832	0.48387	1	FALSE
comp104106_c0	7.0053	5.63946	0.31289	0.91368	1	FALSE
comp104108_c0	7.91857	6.94383	0.18951	0.94409	1	FALSE
comp10410_c0	0	0	NA	NA	NA	NA
comp10410_c1	0	0	NA	NA	NA	NA
comp10411_c0	0	0	NA	NA	NA	NA
comp104125_c0	12.2255	22.9983	-0.91163	0.2767	0.85603	FALSE
comp104140_c0	2.77357	3.0361	-0.13047	1	1	FALSE
comp10414_c0	26.4203	29.5086	-0.15949	0.83122	1	FALSE
comp10416_c0	0	2.16831	#NAME?	0.46854	0.99665	FALSE
comp104175_c0	3.39367	3.03687	0.16026	1	1	FALSE
comp10417_c0	9.23398	10.8462	-0.23216	0.9115	1	FALSE
comp104186_c0	4.5249	4.3397	0.060288	1	1	FALSE
comp104188_c0	6.78735	8.24667	-0.28096	0.8639	1	FALSE
comp10418_c0	21.7112	35.1419	-0.69475	0.28133	0.86183	FALSE
comp104198_c0	3.9048	2.16908	0.84816	0.73279	1	FALSE
comp10419_c0	196.649	86.3329	1.1876	0.0056173	0.09491	FALSE
comp1041_c0	0	0	NA	NA	NA	NA
comp10420_c0	186.25	126.285	0.56056	0.18647	0.73821	FALSE
comp104213_c0	18.0996	6.9446	1.382	0.15367	0.68184	FALSE
comp10421_c0	132.26	93.7356	0.4967	0.23104	0.80474	FALSE
comp104223_c0	0.511123	0	Inf	0.96413	1	FALSE
comp104226_c0	5.03602	5.64331	-0.16426	0.98722	1	FALSE
comp10422_c0	15.0328	13.4519	0.16031	0.94298	1	FALSE
comp104231_c0	24.778	25.6016	-0.047179	0.97012	1	FALSE
comp104233_c0	6.97154	8.24205	-0.24153	0.94587	1	FALSE
comp104234_c0	7.91857	3.46884	1.1908	0.42915	0.9805	FALSE
comp104253_c0	7.84336	4.34047	0.85362	0.69191	1	FALSE
comp10425_c0	3.9048	0.867787	2.1698	0.41153	0.96917	FALSE
comp10426_c0	0	0.433508	#NAME?	1	1	FALSE
comp104276_c0	0	0.433508	#NAME?	1	1	FALSE
comp10428_c0	22.6997	16.0568	0.49949	0.51557	1	FALSE
comp104294_c0	0.620101	5.64177	-3.1856	0.17898	0.72573	FALSE
comp104298_c0	2.77357	8.6771	-1.6455	0.27934	0.85932	FALSE
comp10429_c0	13.5747	7.3758	0.88005	0.4152	0.97183	FALSE
comp10430_c0	4.01377	7.37657	-0.87799	0.5592	1	FALSE
comp10431_c0	0	1.73403	#NAME?	0.57924	1	FALSE
comp10431_c1	0	0.433508	#NAME?	1	1	FALSE
comp104328_c0	23.1694	6.07451	1.9314	0.038178	0.32857	FALSE
comp10432_c0	0	1.30053	#NAME?	0.71285	1	FALSE
comp104332_c0	0	0	NA	NA	NA	NA
comp104336_c0	0	3.46807	#NAME?	0.40671	0.96536	FALSE
comp104338_c0	10.7259	1.30207	3.0422	0.15325	0.68168	FALSE
comp10433_c0	55.212	58.1255	-0.07419	0.89136	1	FALSE
comp104348_c0	7.08051	12.5879	-0.83011	0.48413	1	FALSE
comp104354_c0	5.84031	3.9062	0.58028	0.70725	1	FALSE
comp104356_c0	27.3673	24.7231	0.1466	0.8901	1	FALSE
comp10435_c0	10.072	14.7524	-0.55059	0.59035	1	FALSE
comp104363_c0	10.508	3.90543	1.4279	0.29143	0.87076	FALSE
comp104366_c0	11.0191	3.90466	1.4967	0.25416	0.82795	FALSE
comp10436_c0	4.41592	13.4495	-1.6068	0.17456	0.71828	FALSE
comp104375_c0	1.75133	3.03687	-0.79414	0.80255	1	FALSE
comp10437_c0	708.04	671.444	0.076565	0.93981	1	FALSE
comp10438_c0	0.511123	2.16831	-2.0848	0.68908	1	FALSE
comp10438_c1	0	4.33508	#NAME?	0.36962	0.94273	FALSE
comp104394_c0	7.84336	4.77629	0.71558	0.78294	1	FALSE
comp104398_c0	2.77357	9.116	-1.7167	0.24891	0.8204	FALSE
comp10439_c0	2.55562	0.433508	2.5595	0.51631	1	FALSE
comp1043_c0	2.15347	1.3013	0.72672	0.87672	1	FALSE
comp104403_c0	10.6921	6.94383	0.62275	0.61066	1	FALSE
comp10440_c0	8.42969	7.80854	0.11043	0.98637	1	FALSE
comp104415_c0	4.01377	4.34047	-0.11289	1	1	FALSE
comp104417_c0	0	0	NA	NA	NA	NA
comp10441_c0	6.67837	6.07066	0.13764	0.97554	1	FALSE
comp10442_c0	343.531	469.048	-0.44929	0.211	0.77918	FALSE
comp104431_c0	10.1473	6.50571	0.64131	0.55672	1	FALSE
comp10443_c0	5.84031	4.34124	0.42794	0.7808	1	FALSE
comp104442_c0	2.15347	6.94537	-1.6894	0.34926	0.92483	FALSE
comp104443_c0	0	1.30053	#NAME?	0.71285	1	FALSE
comp10444_c0	71.7445	33.8421	1.084	0.042579	0.34998	FALSE
comp104454_c0	6.86256	6.5111	0.075846	0.95398	1	FALSE
comp104455_c0	4.12275	3.90389	0.078697	1	1	FALSE
comp10445_c0	0.620101	3.03764	-2.2924	0.49401	1	FALSE
comp104466_c0	28.2131	12.5787	1.1654	0.13402	0.64422	FALSE
comp104468_c0	1.2402	0.867017	0.51644	1	1	FALSE
comp104469_c0	17.8064	12.1459	0.55192	0.57566	1	FALSE
comp104478_c0	5.7651	2.16908	1.4103	0.46641	0.99665	FALSE
comp104480_c0	56.8697	0.867787	6.0342	0.0078347	0.1211	FALSE
comp104486_c0	10.181	12.5848	-0.3058	0.78639	1	FALSE
comp104497_c0	0	0	NA	NA	NA	NA
comp104499_c0	2.37143	9.9807	-2.0734	0.14263	0.66167	FALSE
comp10449_c0	7.6254	9.9807	-0.38833	0.72559	1	FALSE
comp10449_c1	2.26245	4.33816	-0.9392	0.68598	1	FALSE
comp10450_c0	8.32071	0.868557	3.26	0.071066	0.46766	FALSE
comp104512_c0	7.0053	5.20826	0.42765	0.84544	1	FALSE
comp10451_c0	451.716	385.728	0.22783	0.52019	1	FALSE
comp104522_c0	6.78735	10.847	-0.67637	0.57029	1	FALSE
comp104523_c0	0.620101	0	Inf	0.96416	1	FALSE
comp104528_c0	0	0	NA	NA	NA	NA
comp10452_c0	15.1833	4.3397	1.8068	0.088299	0.52752	FALSE
comp104552_c0	1.13122	6.9446	-2.618	0.18037	0.7288	FALSE
comp104561_c0	21.7112	8.23897	1.3979	0.12095	0.61082	FALSE
comp10456_c0	1475.73	1045.31	0.49751	0.13586	0.64891	FALSE
comp104588_c0	0	0	NA	NA	NA	NA
comp10458_c0	1.13122	3.47038	-1.6172	0.5763	1	FALSE
comp104592_c0	5.43817	3.90543	0.47764	0.79219	1	FALSE
comp1045_c0	0	0.433508	#NAME?	1	1	FALSE
comp104601_c0	6.67837	6.94229	-0.055917	1	1	FALSE
comp10460_c0	10.1473	8.67787	0.22568	0.82082	1	FALSE
comp10460_c1	8.21174	22.9944	-1.4855	0.098452	0.55569	FALSE
comp104615_c0	4.41592	1.3013	1.7628	0.43835	0.98379	FALSE
comp104626_c0	1.64235	0.867017	0.92163	0.89865	1	FALSE
comp10463_c0	0	4.77244	#NAME?	0.1287	0.63141	FALSE
comp104649_c0	0	0	NA	NA	NA	NA
comp10464_c0	2.77357	11.2781	-2.0237	0.13766	0.65204	FALSE
comp10464_c1	3.50265	7.80546	-1.156	0.47792	1	FALSE
comp10465_c0	2.77357	1.3013	1.0918	0.7432	1	FALSE
comp104667_c0	4.63387	9.54412	-1.0424	0.41386	0.9711	FALSE
comp104688_c0	7.08051	17.355	-1.2934	0.20419	0.76784	FALSE
comp10468_c0	5.43817	3.47115	0.64771	0.71402	1	FALSE
comp104690_c0	18.8287	4.3397	2.1173	0.040595	0.33978	FALSE
comp104697_c0	0	2.17062	#NAME?	0.46826	0.99665	FALSE
comp1046_c0	0	0	NA	NA	NA	NA
comp104703_c0	2.88255	3.47038	-0.26775	0.96695	1	FALSE
comp10470_c0	8.02755	6.50571	0.30325	0.88388	1	FALSE
comp104715_c0	12.7366	6.07451	1.0681	0.32722	0.9064	FALSE
comp104726_c0	3.79582	4.77244	-0.33032	0.94354	1	FALSE
comp104733_c0	7.91857	12.5771	-0.66749	0.53987	1	FALSE
comp104735_c0	2.26245	5.20903	-1.2031	0.55044	1	FALSE
comp104737_c0	8.42969	0.867017	3.2813	0.070179	0.46493	FALSE
comp10473_c0	26.4541	31.68	-0.26008	0.6667	1	FALSE
comp10474_c0	0	0	NA	NA	NA	NA
comp10474_c1	0	2.60105	#NAME?	0.45957	0.99294	FALSE
comp104756_c0	2.15347	3.03918	-0.49702	0.94046	1	FALSE
comp10475_c0	0	0	NA	NA	NA	NA
comp10475_c1	0	0	NA	NA	NA	NA
comp104762_c0	2.26245	6.07451	-1.4249	0.43812	0.98379	FALSE
comp10476_c0	0	0	NA	NA	NA	NA
comp104771_c0	8.32071	18.6586	-1.1651	0.2201	0.79	FALSE
comp104774_c0	9.45194	9.97916	-0.078309	1	1	FALSE
comp104778_c0	4.23173	0	Inf	0.19143	0.74541	FALSE
comp10477_c0	6.78735	3.03687	1.1603	0.48442	1	FALSE
comp104787_c0	2.15347	4.3397	-1.0109	0.6899	1	FALSE
comp10479_c0	15.9876	31.2334	-0.96614	0.24279	0.81697	FALSE
comp104800_c0	10.5832	16.923	-0.67721	0.48023	1	FALSE
comp104805_c0	12.6614	10.8446	0.22346	0.8962	1	FALSE
comp104811_c0	6.3852	6.51033	-0.027998	1	1	FALSE
comp104819_c0	11.8234	19.9591	-0.75541	0.38226	0.95244	FALSE
comp10481_c0	4.63387	6.94306	-0.58335	0.70099	1	FALSE
comp10482_c0	412.146	232.588	0.82538	0.023124	0.24354	FALSE
comp104837_c0	4.92704	4.77552	0.045063	1	1	FALSE
comp104843_c0	4.12275	9.97685	-1.275	0.31121	0.89041	FALSE
comp10484_c0	7.80959	1.30207	2.5844	0.13575	0.64876	FALSE
comp10486_c0	1.75133	0.433508	2.0143	0.74237	1	FALSE
comp10487_c0	2.88255	0.867787	1.7319	0.61333	1	FALSE
comp10488_c0	0	0	NA	NA	NA	NA
comp10489_c0	0.620101	4.33508	-2.8055	0.48477	1	FALSE
comp10491_c0	3.68684	10.8516	-1.5574	0.26141	0.83546	FALSE
comp10492_c0	0	0	NA	NA	NA	NA
comp104931_c0	2.66459	6.50802	-1.2883	0.48835	1	FALSE
comp104944_c0	6.20101	1.30284	2.2508	0.54826	1	FALSE
comp10494_c0	5.43817	10.8485	-0.9963	0.4422	0.98449	FALSE
comp104951_c0	2.26245	3.90697	-0.78816	0.763	1	FALSE
comp104959_c0	0	0	NA	NA	NA	NA
comp10495_c0	8.21174	3.03841	1.4344	0.31761	0.8958	FALSE
comp10496_c0	5.65612	7.38119	-0.38404	0.83243	1	FALSE
comp104971_c0	4.23173	7.80854	-0.88381	0.50437	1	FALSE
comp10497_c0	12.6277	19.0936	-0.5965	0.52482	1	FALSE
comp10497_c1	14.488	15.1828	-0.067584	0.99156	1	FALSE
comp10498_c0	0	0	NA	NA	NA	NA
comp10500_c0	1.13122	4.33893	-1.9395	0.43641	0.98231	FALSE
comp105015_c0	1.2402	1.73711	-0.48612	0.96881	1	FALSE
comp10501_c0	10.7674	7.81162	0.46297	0.65749	1	FALSE
comp105029_c0	0	1.30053	#NAME?	0.71285	1	FALSE
comp10502_c0	5.84031	11.7124	-1.0039	0.43636	0.98231	FALSE
comp10502_c1	6.89632	9.54797	-0.46937	0.70445	1	FALSE
comp105031_c0	67.2534	26.0298	1.3694	0.015386	0.1893	FALSE
comp10503_c0	14.5969	10.8462	0.42848	0.67693	1	FALSE
comp105047_c0	3.79582	7.80931	-1.0408	0.51519	1	FALSE
comp10504_c0	1.13122	4.3397	-1.9397	0.43638	0.98231	FALSE
comp105050_c0	3.17572	2.60336	0.28671	0.93889	1	FALSE
comp105053_c0	5.98305	1.73711	1.7842	0.42131	0.97728	FALSE
comp10505_c0	0	2.60182	#NAME?	0.37823	0.9497	FALSE
comp105067_c0	8.53867	3.90466	1.1288	0.4353	0.98231	FALSE
comp10506_c0	4.5249	6.51187	-0.52519	0.76333	1	FALSE
comp105075_c0	0	0.434278	#NAME?	1	1	FALSE
comp105079_c0	13.0298	5.20672	1.3234	0.21984	0.78978	FALSE
comp105087_c0	0.511123	0	Inf	0.96413	1	FALSE
comp105090_c0	0.620101	1.30053	-1.0685	0.92479	1	FALSE
comp10509_c0	520.467	699.86	-0.42726	0.18839	0.74053	FALSE
comp10511_c0	118.218	321.861	-1.445	0.041967	0.34765	FALSE
comp105122_c0	5.36295	4.77167	0.16853	1	1	FALSE
comp105126_c0	9.56092	3.03456	1.6557	0.23421	0.80925	FALSE
comp105137_c0	10.8011	10.415	0.05252	1	1	FALSE
comp105145_c0	25.4993	5.20749	2.2918	0.35151	0.92622	FALSE
comp105146_c0	8.94082	6.50879	0.45802	0.73952	1	FALSE
comp10514_c0	0	0.867017	#NAME?	0.86918	1	FALSE
comp10515_c0	5.87408	7.81316	-0.41154	0.75612	1	FALSE
comp10516_c0	11.3122	3.47346	1.7034	0.1828	0.73269	FALSE
comp10516_c1	3.9048	1.30207	1.5844	0.5246	1	FALSE
comp10518_c0	5.43817	8.67787	-0.67422	0.65872	1	FALSE
comp10519_c0	6.05827	1.30284	2.2173	0.24863	0.82004	FALSE
comp1051_c0	0.620101	0	Inf	0.96416	1	FALSE
comp105200_c0	3.39367	2.60336	0.38247	0.9424	1	FALSE
comp105202_c0	1.64235	6.07528	-1.8872	0.34181	0.91763	FALSE
comp10520_c0	0	0	NA	NA	NA	NA
comp10520_c1	0	0	NA	NA	NA	NA
comp10521_c0	17.2615	33.8391	-0.97113	0.16995	0.71281	FALSE
comp105225_c0	17.5885	6.94537	1.3405	0.17246	0.71621	FALSE
comp10522_c0	523.832	1000.25	-0.93318	0.0077735	0.12055	FALSE
comp10523_c0	116.918	205.212	-0.81161	0.045493	0.36245	FALSE
comp105241_c0	3.39367	3.03687	0.16026	1	1	FALSE
comp105260_c0	3.68684	5.63792	-0.61278	0.80418	1	FALSE
comp105262_c0	3.39367	3.03918	0.15917	1	1	FALSE
comp105263_c0	0	0	NA	NA	NA	NA
comp105281_c0	5.65612	13.8838	-1.2955	0.23739	0.812	FALSE
comp105286_c0	1.2402	2.60336	-1.0698	0.7471	1	FALSE
comp10528_c0	9.26775	11.2843	-0.28403	0.79039	1	FALSE
comp1052_c0	1.02225	5.63792	-2.4634	0.28712	0.86531	FALSE
comp105309_c0	5.94929	8.24205	-0.47029	0.79059	1	FALSE
comp10530_c0	18.3928	14.3189	0.36122	0.68115	1	FALSE
comp105316_c0	3.06674	0.433508	2.8226	0.47563	1	FALSE
comp105318_c0	0	0	NA	NA	NA	NA
comp105319_c0	7.0053	24.7477	-1.8208	0.33011	0.90901	FALSE
comp10531_c0	4.70909	3.90389	0.27054	0.88125	1	FALSE
comp10531_c1	9.77887	6.07066	0.68782	0.61747	1	FALSE
comp105328_c0	10.072	9.97762	0.013588	1	1	FALSE
comp10532_c0	202.245	261.201	-0.36905	0.35023	0.92543	FALSE
comp105336_c0	1.75133	0	Inf	0.53391	1	FALSE
comp10533_c0	9.15877	3.03764	1.5922	0.27124	0.84909	FALSE
comp10535_c0	0	5.20287	#NAME?	0.23576	0.81046	FALSE
comp10536_c0	6.16724	8.24359	-0.41865	0.78659	1	FALSE
comp105371_c0	2.88255	7.37349	-1.355	0.38785	0.95386	FALSE
comp10537_c0	204.264	274.723	-0.42755	0.43945	0.98442	FALSE
comp10538_c0	9.04979	5.63946	0.68233	0.62002	1	FALSE
comp105403_c0	19.306	13.4526	0.52116	0.52681	1	FALSE
comp10540_c0	9.41817	6.07682	0.63213	0.65492	1	FALSE
comp105415_c0	7.70061	12.149	-0.65779	0.58176	1	FALSE
comp10541_c0	2.04449	3.0361	-0.57048	0.94354	1	FALSE
comp105428_c0	3.50265	0.434278	3.0118	0.36432	0.9404	FALSE
comp10543_c0	26.3113	14.3158	0.87808	0.25019	0.82331	FALSE
comp10544_c0	2.37143	5.64408	-1.251	0.49797	1	FALSE
comp10545_c0	5.145	8.67941	-0.75443	0.57508	1	FALSE
comp10546_c0	8.94082	2.60413	1.7796	0.22138	0.7915	FALSE
comp10547_c0	9.34296	15.182	-0.70041	0.50454	1	FALSE
comp105489_c0	0	0	NA	NA	NA	NA
comp10549_c0	22.6245	11.2835	1.0037	0.23324	0.80729	FALSE
comp1054_c0	0	0	NA	NA	NA	NA
comp105507_c0	3.79582	14.7539	-1.9586	0.098791	0.55639	FALSE
comp10550_c0	0	2.60105	#NAME?	0.45957	0.99294	FALSE
comp105519_c0	3.17572	3.90389	-0.29783	0.9987	1	FALSE
comp10551_c0	0	0	NA	NA	NA	NA
comp105525_c0	3.39367	5.20672	-0.61753	0.76492	1	FALSE
comp10552_c0	364.845	317.608	0.20004	0.54303	1	FALSE
comp10553_c0	12.2593	67.2662	-2.456	7.1085e-05	0.0034018	TRUE
comp105549_c0	1.02225	5.2021	-2.3474	0.54966	1	FALSE
comp10554_c0	22.5155	22.9944	-0.030365	0.99469	1	FALSE
comp10555_c0	17.2615	13.8846	0.31408	0.731	1	FALSE
comp105573_c0	18.9039	9.97608	0.92214	0.29634	0.87694	FALSE
comp10558_c0	179.444	221.295	-0.30244	0.47673	1	FALSE
comp105594_c0	12.9546	6.50956	0.99283	0.36918	0.94273	FALSE
comp105601_c0	2.66459	10.4119	-1.9662	0.17694	0.72218	FALSE
comp105610_c0	29.2691	37.7491	-0.36706	0.59489	1	FALSE
comp105624_c0	0	0	NA	NA	NA	NA
comp10562_c0	5.94929	0	Inf	0.047357	0.36981	FALSE
comp105648_c0	5.84031	3.0361	0.94383	0.55635	1	FALSE
comp10564_c0	11.6392	4.77321	1.286	0.30791	0.88637	FALSE
comp105652_c0	8.53867	7.80777	0.1291	0.98767	1	FALSE
comp105658_c0	0	0	NA	NA	NA	NA
comp10565_c0	221.243	193.981	0.18972	0.66963	1	FALSE
comp10566_c0	3.28469	7.37811	-1.1675	0.47722	1	FALSE
comp105673_c0	11.7144	2.16908	2.4331	0.070674	0.46679	FALSE
comp10567_c0	1.2402	3.90389	-1.6543	0.49651	1	FALSE
comp10567_c1	1.13122	6.94075	-2.6172	0.18048	0.7288	FALSE
comp105698_c0	1.64235	2.60413	-0.66504	0.90317	1	FALSE
comp10569_c0	6.97154	3.0361	1.1993	0.4237	0.97821	FALSE
comp10570_c0	3.72061	3.03995	0.29149	1	1	FALSE
comp10571_c0	12.0413	22.1282	-0.87789	0.27644	0.85569	FALSE
comp10571_c1	8.42969	11.7132	-0.47458	0.68426	1	FALSE
comp105737_c0	0.620101	5.64408	-3.1862	0.23095	0.80474	FALSE
comp105739_c0	2.77357	4.33893	-0.6456	0.80406	1	FALSE
comp10573_c0	4.08899	4.77244	-0.22298	1	1	FALSE
comp105743_c0	11.3122	7.37734	0.61671	0.60771	1	FALSE
comp10574_c0	18.2838	11.282	0.69654	0.42395	0.97821	FALSE
comp105750_c0	6.56939	12.1436	-0.88637	0.45896	0.99294	FALSE
comp10575_c0	3.9048	3.03687	0.36266	0.92046	1	FALSE
comp105760_c0	0	0.433508	#NAME?	1	1	FALSE
comp105769_c0	0	0	NA	NA	NA	NA
comp10576_c0	6.3852	6.94306	-0.12084	0.9589	1	FALSE
comp10577_c0	4.23173	17.7939	-2.0721	0.042638	0.35034	FALSE
comp105797_c0	0.620101	0	Inf	0.96416	1	FALSE
comp10579_c0	21.8202	31.2388	-0.51767	0.42616	0.97845	FALSE
comp10580_c0	18.4342	22.9944	-0.3189	0.83557	1	FALSE
comp10581_c0	0	2.17139	#NAME?	0.49648	1	FALSE
comp10581_c1	7.70061	35.587	-2.2083	0.0054833	0.093388	FALSE
comp105828_c0	8.8656	12.5833	-0.50522	0.59509	1	FALSE
comp10582_c0	7.99378	12.1521	-0.60426	0.64881	1	FALSE
comp105835_c0	10.399	0.434278	4.5817	0.016275	0.19591	FALSE
comp105839_c0	0.620101	0	Inf	0.96416	1	FALSE
comp10583_c0	0.511123	0	Inf	0.96413	1	FALSE
comp10584_c0	7.29847	12.1452	-0.73472	0.51704	1	FALSE
comp105853_c0	16.3145	11.282	0.53213	0.536	1	FALSE
comp105861_c0	5.43817	11.7132	-1.1069	0.37366	0.94634	FALSE
comp10586_c0	285.629	217.818	0.39102	0.30836	0.88714	FALSE
comp10588_c0	1435.57	1909.26	-0.41139	0.24868	0.82004	FALSE
comp105890_c0	0	0	NA	NA	NA	NA
comp10589_c0	268.736	170.517	0.65627	0.091148	0.53565	FALSE
comp10590_c0	0	0	NA	NA	NA	NA
comp105911_c0	0	0	NA	NA	NA	NA
comp105923_c0	0	0	NA	NA	NA	NA
comp10592_c0	0	2.16754	#NAME?	0.49645	1	FALSE
comp105939_c0	2.88255	3.90543	-0.43813	0.881	1	FALSE
comp10593_c0	5.87408	6.07374	-0.048223	1	1	FALSE
comp105946_c0	0	0	NA	NA	NA	NA
comp10594_c0	3.39367	4.34201	-0.35552	0.91312	1	FALSE
comp10597_c0	66.7161	49.8943	0.41916	0.37763	0.9497	FALSE
comp10598_c0	5.03602	4.3397	0.21469	0.96263	1	FALSE
comp10599_c0	11.3122	0.867017	3.7057	0.021611	0.23383	FALSE
comp10600_c0	338.363	479.61	-0.50329	0.44701	0.98862	FALSE
comp10601_c0	0	0	NA	NA	NA	NA
comp106021_c0	5.03602	2.16831	1.2157	0.54577	1	FALSE
comp10602_c0	559.138	1395.25	-1.3193	0.00024737	0.0091795	TRUE
comp10603_c0	8.35448	10.8431	-0.37616	0.72585	1	FALSE
comp106040_c0	3.1005	0	Inf	0.4038	0.96496	FALSE
comp10606_c0	6.3852	5.20595	0.29457	0.92912	1	FALSE
comp10607_c0	0.620101	3.46884	-2.4839	0.41934	0.97486	FALSE
comp10607_c1	0	5.20287	#NAME?	0.23576	0.81046	FALSE
comp10608_c0	9.34296	6.50802	0.52166	0.67375	1	FALSE
comp106090_c0	2.88255	2.16831	0.41077	0.96784	1	FALSE
comp106099_c0	3.28469	0.434278	2.9191	0.37291	0.94614	FALSE
comp1060_c0	4.12275	0	Inf	0.14934	0.67518	FALSE
comp106102_c0	0	4.76936	#NAME?	0.23825	0.81202	FALSE
comp10610_c0	14.8149	3.03841	2.2857	0.054166	0.4004	FALSE
comp106117_c0	5.7651	1.73711	1.7307	0.3816	0.95244	FALSE
comp10611_c0	0	0.433508	#NAME?	1	1	FALSE
comp10611_c1	0	0	NA	NA	NA	NA
comp10612_c0	1.13122	3.03764	-1.4251	0.65955	1	FALSE
comp10613_c0	9.96306	16.0521	-0.6881	0.49204	1	FALSE
comp10614_c0	0	0	NA	NA	NA	NA
comp106156_c0	8.10276	4.77167	0.76392	0.55988	1	FALSE
comp106166_c0	8.10276	5.64331	0.52187	0.684	1	FALSE
comp10616_c0	5.25398	7.8147	-0.57278	0.6978	1	FALSE
comp10616_c1	3.39367	2.16985	0.64525	0.84373	1	FALSE
comp10617_c0	8.39593	11.2843	-0.42656	0.8117	1	FALSE
comp106182_c0	7.80959	3.0361	1.363	0.36597	0.9413	FALSE
comp10618_c0	10.181	5.20364	0.96829	0.44839	0.98984	FALSE
comp10620_c0	299.061	256.003	0.22428	0.5498	1	FALSE
comp10621_c0	32.411	29.0697	0.15697	0.7555	1	FALSE
comp10622_c0	0	0.433508	#NAME?	1	1	FALSE
comp10623_c0	0.620101	15.6063	-4.6535	0.28805	0.86573	FALSE
comp10628_c0	4.41592	4.34047	0.024861	1	1	FALSE
comp10629_c0	232.368	24.305	3.2571	2.3902e-09	4.74e-07	TRUE
comp106305_c0	0	0	NA	NA	NA	NA
comp10630_c0	0	0	NA	NA	NA	NA
comp10630_c1	0	0	NA	NA	NA	NA
comp106311_c0	4.74285	2.16831	1.1292	0.63268	1	FALSE
comp10631_c0	21.418	28.6424	-0.41932	0.51583	1	FALSE
comp106326_c0	6.49418	5.64254	0.2028	0.99939	1	FALSE
comp10632_c0	4.41592	0	Inf	0.11591	0.5981	FALSE
comp106337_c0	0	0	NA	NA	NA	NA
comp10634_c0	17.6974	32.1112	-0.85954	0.21039	0.77827	FALSE
comp106355_c0	1.75133	2.60259	-0.5715	0.89954	1	FALSE
comp10635_c0	7.08051	10.8493	-0.61567	0.64253	1	FALSE
comp10636_c0	6.49418	6.94306	-0.096426	0.95731	1	FALSE
comp106378_c0	3.06674	9.97993	-1.7023	0.25964	0.8333	FALSE
comp10639_c0	5.43817	6.94075	-0.35197	0.88175	1	FALSE
comp106401_c0	0.511123	3.90312	-2.9329	0.36139	0.93678	FALSE
comp10640_c0	17.4043	36.4355	-1.0659	0.17758	0.72335	FALSE
comp106411_c0	4.5249	3.90543	0.21241	0.98442	1	FALSE
comp10641_c0	0	0	NA	NA	NA	NA
comp10641_c1	0	0	NA	NA	NA	NA
comp10642_c0	18.468	18.2297	0.018736	0.9675	1	FALSE
comp106433_c0	12.5939	4.77398	1.3995	0.38345	0.95326	FALSE
comp106447_c0	17.2615	9.1083	0.92231	0.31943	0.89651	FALSE
comp10644_c0	1.53337	6.94075	-2.1784	0.26584	0.84124	FALSE
comp10645_c0	6.78735	10.4127	-0.61742	0.61329	1	FALSE
comp10646_c0	0	0.434278	#NAME?	1	1	FALSE
comp10647_c0	215.35	190.449	0.17728	0.63681	1	FALSE
comp106480_c0	17.5133	13.4519	0.38064	0.74191	1	FALSE
comp10648_c0	255.872	260.332	-0.024934	0.99622	1	FALSE
comp10649_c0	4.41592	3.90697	0.17667	0.98267	1	FALSE
comp10650_c0	0	1.30053	#NAME?	0.71285	1	FALSE
comp10651_c0	8.2455	13.013	-0.65827	0.49833	1	FALSE
comp10653_c0	1326.08	385.665	1.7817	0.020939	0.22938	FALSE
comp10654_c0	0	0	NA	NA	NA	NA
comp106563_c0	4.92704	11.717	-1.2498	0.3154	0.89463	FALSE
comp10656_c0	1.13122	6.50956	-2.5247	0.20988	0.77753	FALSE
comp10657_c0	240.691	452.175	-0.9097	0.01308	0.17062	FALSE
comp10658_c0	0	0	NA	NA	NA	NA
comp10658_c1	0	0	NA	NA	NA	NA
comp106595_c0	0	1.30053	#NAME?	0.71285	1	FALSE
comp10662_c0	27.9951	21.255	0.39737	0.59369	1	FALSE
comp106644_c0	0	0	NA	NA	NA	NA
comp10664_c0	0	2.16831	#NAME?	0.46854	0.99665	FALSE
comp10664_c1	0	0.867017	#NAME?	0.86918	1	FALSE
comp10665_c0	0	1.3013	#NAME?	0.71273	1	FALSE
comp10667_c0	0	0.433508	#NAME?	1	1	FALSE
comp10668_c0	191.094	216.001	-0.17676	0.76896	1	FALSE
comp106694_c0	0	0	NA	NA	NA	NA
comp10670_c0	0	0.433508	#NAME?	1	1	FALSE
comp106714_c0	1.75133	4.7709	-1.4458	0.49628	1	FALSE
comp10672_c0	7.91857	1.30284	2.6036	0.13454	0.64529	FALSE
comp10673_c0	1262.77	1905.03	-0.59321	0.077884	0.49356	FALSE
comp10674_c0	6.78735	10.4127	-0.61742	0.61329	1	FALSE
comp10675_c0	13.8679	11.2812	0.29782	0.77178	1	FALSE
comp106763_c0	5.43817	9.54412	-0.81149	0.56406	1	FALSE
comp10676_c0	22.6997	23.8591	-0.071869	0.97562	1	FALSE
comp10677_c0	0	1.30053	#NAME?	0.71285	1	FALSE
comp10678_c0	5.36295	10.4173	-0.95788	0.4041	0.96501	FALSE
comp10679_c0	13.1725	10.8439	0.28065	0.83797	1	FALSE
comp1067_c0	0	0	NA	NA	NA	NA
comp10680_c0	4.92704	8.23974	-0.74188	0.62908	1	FALSE
comp10681_c0	309.641	207.829	0.5752	0.19864	0.75769	FALSE
comp10683_c0	15.217	15.182	0.0033224	1	1	FALSE
comp106841_c0	3.17572	16.9191	-2.4135	0.040224	0.33774	FALSE
comp10684_c0	2.77357	3.90466	-0.49345	0.88387	1	FALSE
comp10685_c0	6.27622	1.73557	1.8545	0.32101	0.89938	FALSE
comp10686_c0	15.2508	8.24667	0.887	0.44678	0.98852	FALSE
comp10687_c0	16.2393	10.8485	0.58199	0.53941	1	FALSE
comp106887_c0	6.16724	12.5871	-1.0293	0.36553	0.94091	FALSE
comp10689_c0	7.08051	6.94075	0.028761	1	1	FALSE
comp10690_c0	7.48266	3.47038	1.1085	0.43125	0.98056	FALSE
comp10691_c0	0	0	NA	NA	NA	NA
comp106931_c0	0.620101	2.17139	-1.808	0.68026	1	FALSE
comp10694_c0	17.4043	9.9807	0.80223	0.42346	0.97821	FALSE
comp106950_c0	0	2.16831	#NAME?	0.46854	0.99665	FALSE
comp10696_c0	60.0224	17.7885	1.7546	0.018031	0.20868	FALSE
comp10697_c0	0	0.433508	#NAME?	1	1	FALSE
comp10697_c1	0	0	NA	NA	NA	NA
comp106986_c0	5.65612	4.3397	0.38222	0.87043	1	FALSE
comp106994_c0	4.5249	3.90312	0.21326	0.98439	1	FALSE
comp10699_c0	41.1937	14.7555	1.4812	0.086786	0.52208	FALSE
comp10700_c0	1.64235	0.867787	0.92035	0.89865	1	FALSE
comp10701_c0	12.1503	2.16985	2.4853	0.068649	0.45941	FALSE
comp107021_c0	2.99153	2.60336	0.20051	1	1	FALSE
comp10702_c0	7.40745	6.07374	0.28639	0.89709	1	FALSE
comp10703_c0	0	0	NA	NA	NA	NA
comp10704_c0	7.80959	2.60413	1.5844	0.30396	0.88467	FALSE
comp107050_c0	0.620101	0.434278	0.51388	1	1	FALSE
comp107061_c0	0	0	NA	NA	NA	NA
comp107071_c0	7.70061	1.3013	2.565	0.13698	0.65067	FALSE
comp10708_c0	0	0.433508	#NAME?	1	1	FALSE
comp10709_c0	0	3.90235	#NAME?	0.24138	0.81578	FALSE
comp107104_c0	14.4542	4.77167	1.5989	0.16512	0.70423	FALSE
comp10710_c0	19.0466	9.10599	1.0646	0.30035	0.88142	FALSE
comp10711_c0	2.99153	4.77013	-0.67315	0.72323	1	FALSE
comp10712_c0	18.7197	12.1436	0.62436	0.49572	1	FALSE
comp10713_c0	0	0	NA	NA	NA	NA
comp10714_c0	5.7651	13.8815	-1.2677	0.23594	0.8106	FALSE
comp107150_c0	5.54714	9.54797	-0.78345	0.56176	1	FALSE
comp10715_c0	6.97154	3.47038	1.0064	0.49136	1	FALSE
comp107175_c0	6.16724	0.434278	3.8279	0.1056	0.57495	FALSE
comp107181_c0	19.4902	9.97762	0.96598	0.24645	0.81828	FALSE
comp10718_c0	26.6383	40.3479	-0.59899	0.32922	0.90844	FALSE
comp10719_c0	19.7419	16.4826	0.26032	0.78256	1	FALSE
comp107200_c0	0	0	NA	NA	NA	NA
comp10720_c0	0	3.90235	#NAME?	0.24138	0.81578	FALSE
comp107214_c0	9.15877	7.81008	0.22982	0.91645	1	FALSE
comp107218_c0	27.5254	9.97993	1.4637	0.42653	0.97845	FALSE
comp107222_c0	11.4212	6.51033	0.81091	0.50433	1	FALSE
comp10722_c0	9.34296	0	Inf	0.0075862	0.11819	FALSE
comp107230_c0	2.4804	6.94537	-1.4855	0.33951	0.91565	FALSE
comp10723_c0	0	0	NA	NA	NA	NA
comp10723_c1	0	0	NA	NA	NA	NA
comp107243_c0	3.9048	4.33816	-0.15184	1	1	FALSE
comp10725_c0	6.3852	1.73557	1.8793	0.31954	0.89651	FALSE
comp107270_c0	5.54714	7.37426	-0.41075	0.81977	1	FALSE
comp10727_c0	1896.5	671.99	1.4968	2.264e-05	0.0013516	TRUE
comp10729_c0	2.66459	3.03918	-0.18977	1	1	FALSE
comp10730_c0	10.4742	23.8599	-1.1878	0.16366	0.70208	FALSE
comp107313_c0	0	1.3013	#NAME?	0.71273	1	FALSE
comp10731_c0	6.86256	3.47038	0.98365	0.49176	1	FALSE
comp10732_c0	7.80959	5.20441	0.58551	0.69077	1	FALSE
comp10732_c1	0	1.7348	#NAME?	0.57914	1	FALSE
comp10733_c0	0	0	NA	NA	NA	NA
comp10734_c0	5.32919	8.24513	-0.62963	0.71247	1	FALSE
comp10735_c0	4.92704	21.6893	-2.1382	0.030835	0.28958	FALSE
comp10737_c0	17.9906	11.2835	0.67302	0.45985	0.99294	FALSE
comp107383_c0	0	0	NA	NA	NA	NA
comp107389_c0	33.6098	23.8653	0.49397	0.46132	0.99342	FALSE
comp10738_c0	179.714	851.322	-2.244	2.135e-09	4.3071e-07	TRUE
comp10739_c0	2.37143	3.46884	-0.5487	0.84353	1	FALSE
comp1073_c0	0	0	NA	NA	NA	NA
comp107403_c0	0	4.76936	#NAME?	0.23825	0.81202	FALSE
comp10742_c0	0	0	NA	NA	NA	NA
comp107437_c0	7.29847	9.10984	-0.31983	0.83193	1	FALSE
comp10743_c0	2.37143	10.8493	-2.1938	0.10983	0.58467	FALSE
comp10744_c0	7.0053	15.1867	-1.1163	0.25617	0.82982	FALSE
comp10745_c0	5.54714	6.07374	-0.13084	1	1	FALSE
comp10746_c0	9.96306	8.24513	0.27305	0.83405	1	FALSE
comp10748_c0	34.3726	42.9635	-0.32185	0.55961	1	FALSE
comp10750_c0	3.17572	0.867787	1.8717	0.50922	1	FALSE
comp10751_c0	13.8679	8.67633	0.67659	0.50267	1	FALSE
comp10752_c0	3.9048	3.03764	0.3623	0.92047	1	FALSE
comp10753_c0	7.37368	3.90774	0.91605	0.57297	1	FALSE
comp10754_c0	3.39367	3.0361	0.16063	1	1	FALSE
comp10756_c0	2.04449	15.189	-2.8932	0.029685	0.2835	FALSE
comp107571_c0	8.32071	9.98301	-0.26277	0.87327	1	FALSE
comp10757_c0	11.346	10.4104	0.12416	1	1	FALSE
comp107582_c0	24.7027	17.7877	0.47379	0.57672	1	FALSE
comp10758_c0	0.511123	0.434278	0.23505	1	1	FALSE
comp10758_c1	0	0.434278	#NAME?	1	1	FALSE
comp10759_c0	7.40745	13.8869	-0.90668	0.38206	0.95244	FALSE
comp10761_c0	0	5.2021	#NAME?	0.34157	0.91763	FALSE
comp10762_c0	2.26245	3.90697	-0.78816	0.763	1	FALSE
comp10762_c1	0	1.7348	#NAME?	0.57914	1	FALSE
comp107639_c0	1.75133	0	Inf	0.53391	1	FALSE
comp10763_c0	14.8901	6.50956	1.1937	0.23784	0.81202	FALSE
comp107643_c0	9.77887	9.10984	0.10224	1	1	FALSE
comp10764_c0	43.866	69.8649	-0.67146	0.21061	0.77858	FALSE
comp10765_c0	13.8679	5.64023	1.2979	0.22569	0.79684	FALSE
comp107679_c0	14.5969	8.2459	0.82392	0.41865	0.97486	FALSE
comp10767_c0	0.620101	1.73634	-1.4855	0.7945	1	FALSE
comp10769_c0	0	0	NA	NA	NA	NA
comp10770_c0	3.61163	6.94075	-0.94244	0.51787	1	FALSE
comp10771_c0	47.008	38.6161	0.2837	0.57953	1	FALSE
comp10772_c0	654.016	698.465	-0.094861	0.74262	1	FALSE
comp10773_c0	10.1058	17.7892	-0.81582	0.32891	0.90826	FALSE
comp10774_c0	12.7366	3.47038	1.8758	0.11696	0.60094	FALSE
comp107751_c0	2.26245	3.90466	-0.78731	0.76308	1	FALSE
comp107758_c0	3.28469	1.3013	1.3358	0.62683	1	FALSE
comp10775_c0	28.6075	9.54951	1.5829	0.050541	0.38514	FALSE
comp10776_c0	23.5378	19.5156	0.27035	0.74961	1	FALSE
comp107789_c0	0	0	NA	NA	NA	NA
comp10778_c0	142.02	141.882	0.0014036	0.92119	1	FALSE
comp10779_c0	9.66989	6.51187	0.57043	0.67524	1	FALSE
comp1077_c0	0	0.433508	#NAME?	1	1	FALSE
comp10780_c0	0.620101	7.80392	-3.6536	0.31146	0.8909	FALSE
comp10780_c1	0	1.30053	#NAME?	0.71285	1	FALSE
comp107816_c0	3.28469	5.20826	-0.66504	0.76781	1	FALSE
comp10784_c0	1.13122	6.07374	-2.4247	0.24388	0.81743	FALSE
comp10786_c0	17.6637	43.3855	-1.2964	0.052086	0.39242	FALSE
comp107873_c0	2.37143	2.60259	-0.13419	1	1	FALSE
comp10787_c0	27.9874	9.97531	1.4883	0.065905	0.44846	FALSE
comp10788_c0	0	0	NA	NA	NA	NA
comp107891_c0	5.54714	7.37349	-0.4106	0.81979	1	FALSE
comp10789_c0	0	0.867017	#NAME?	0.86918	1	FALSE
comp10789_c1	0	6.06989	#NAME?	0.23006	0.80318	FALSE
comp107904_c0	3.39367	7.3758	-1.12	0.47431	1	FALSE
comp10790_c0	0	1.30053	#NAME?	0.71285	1	FALSE
comp107911_c0	0	0	NA	NA	NA	NA
comp10792_c0	0.620101	0	Inf	0.96416	1	FALSE
comp107932_c0	4.74285	11.7124	-1.3042	0.25502	0.8292	FALSE
comp10793_c0	0	0	NA	NA	NA	NA
comp10794_c0	1.64235	3.03764	-0.88719	0.80684	1	FALSE
comp10795_c0	0.620101	1.73634	-1.4855	0.7945	1	FALSE
comp10795_c1	4.92704	9.11985	-0.88829	0.73072	1	FALSE
comp107964_c0	0.620101	2.60413	-2.0702	0.58062	1	FALSE
comp10796_c0	0	0	NA	NA	NA	NA
comp107985_c0	49.8568	3.03687	4.0371	0.00056358	0.017105	TRUE
comp10798_c0	0	0	NA	NA	NA	NA
comp10799_c0	10.7674	10.4134	0.048217	0.96133	1	FALSE
comp108009_c0	3.79582	0	Inf	0.16041	0.69549	FALSE
comp10800_c0	4.41592	15.6217	-1.8228	0.10369	0.56938	FALSE
comp10801_c0	0	0.433508	#NAME?	1	1	FALSE
comp108021_c0	0	0	NA	NA	NA	NA
comp10804_c0	2.88255	6.50571	-1.1744	0.4817	1	FALSE
comp10805_c0	0	0	NA	NA	NA	NA
comp10805_c1	0	0	NA	NA	NA	NA
comp10806_c0	59.0493	13.0183	2.1814	0.00046306	0.014824	TRUE
comp108082_c0	16.7166	1.73634	3.2672	0.012038	0.16088	FALSE
comp10808_c0	12.2255	11.2828	0.11577	0.93958	1	FALSE
comp10809_c0	0	0	NA	NA	NA	NA
comp10810_c0	3.9048	10.8462	-1.4739	0.25751	0.83125	FALSE
comp10811_c0	1.64235	2.17062	-0.40235	1	1	FALSE
comp10812_c0	10.4742	16.0529	-0.616	0.54386	1	FALSE
comp10813_c0	8.53867	10.8485	-0.34541	0.77268	1	FALSE
comp10814_c0	24.9621	19.5248	0.35443	0.62895	1	FALSE
comp10815_c0	508.291	204.398	1.3143	0.013281	0.17228	FALSE
comp10818_c0	4.12275	3.47115	0.24819	1	1	FALSE
comp10819_c0	8.83184	9.11215	-0.045077	1	1	FALSE
comp10820_c0	2.26245	0.434278	2.3812	0.59273	1	FALSE
comp10820_c1	0.620101	0.433508	0.51644	1	1	FALSE
comp10821_c0	0	0.867017	#NAME?	0.86918	1	FALSE
comp10823_c0	6.56939	13.0191	-0.9868	0.39284	0.95687	FALSE
comp108245_c0	18.6107	27.7684	-0.57731	0.42652	0.97845	FALSE
comp10824_c0	8.64765	10.4127	-0.26796	0.81902	1	FALSE
comp10825_c0	0	2.16754	#NAME?	0.49645	1	FALSE
comp10826_c0	0	3.03533	#NAME?	0.305	0.88467	FALSE
comp108273_c0	20.4372	6.07451	1.7504	0.058707	0.41912	FALSE
comp10828_c0	6.27622	15.1859	-1.2748	0.21717	0.7862	FALSE
comp10829_c0	14.9991	14.7516	0.024002	1	1	FALSE
comp10830_c0	10.2562	9.54874	0.10312	0.92502	1	FALSE
comp10831_c0	11.0191	16.4903	-0.58161	0.50507	1	FALSE
comp10833_c0	7.0053	7.81239	-0.15732	0.91778	1	FALSE
comp10837_c0	7.40745	3.90389	0.92407	0.5591	1	FALSE
comp10838_c0	0	0	NA	NA	NA	NA
comp10839_c0	1.13122	3.47192	-1.6178	0.57622	1	FALSE
comp1083_c0	4.92704	2.60413	0.91992	0.63464	1	FALSE
comp10841_c0	13.1388	1.30207	3.335	0.016664	0.19814	FALSE
comp108424_c0	0	0	NA	NA	NA	NA
comp10843_c0	7.29847	16.0506	-1.137	0.25858	0.83186	FALSE
comp10844_c0	5.03602	9.54412	-0.92233	0.48829	1	FALSE
comp10844_c1	19.1556	29.9413	-0.64437	0.3296	0.90844	FALSE
comp10845_c0	1.13122	8.67941	-2.9397	0.097308	0.55276	FALSE
comp10846_c0	0	2.60105	#NAME?	0.45957	0.99294	FALSE
comp10846_c1	0	2.60259	#NAME?	0.37815	0.9497	FALSE
comp10847_c0	5.145	3.03687	0.76059	0.72104	1	FALSE
comp10847_c1	3.68684	7.3758	-1.0004	0.56765	1	FALSE
comp10848_c0	187.28	144.915	0.36999	0.36636	0.9417	FALSE
comp108492_c0	18.3175	1.7348	3.4004	0.0049326	0.087028	FALSE
comp10849_c0	143.027	110.647	0.37032	0.3499	0.92508	FALSE
comp108503_c0	0	0	NA	NA	NA	NA
comp10850_c0	0	0	NA	NA	NA	NA
comp10851_c0	2.99153	3.03764	-0.022068	1	1	FALSE
comp108521_c0	0	0.434278	#NAME?	1	1	FALSE
comp10852_c0	4.41592	5.64177	-0.35343	0.89607	1	FALSE
comp10853_c0	3.39367	3.03764	0.1599	1	1	FALSE
comp10857_c0	8.21174	9.11138	-0.14998	0.97889	1	FALSE
comp10858_c0	0	0.433508	#NAME?	1	1	FALSE
comp10860_c0	1.13122	0.433508	1.3838	0.92602	1	FALSE
comp10861_c0	4.12275	4.77398	-0.21159	0.9371	1	FALSE
comp108649_c0	6.3852	0.867787	2.8793	0.17034	0.7131	FALSE
comp10864_c0	0	0	NA	NA	NA	NA
comp10865_c0	0	0	NA	NA	NA	NA
comp10867_c0	219.969	138.418	0.66827	0.10485	0.57342	FALSE
comp10868_c0	0	2.6049	#NAME?	0.37792	0.9497	FALSE
comp10869_c0	0	0	NA	NA	NA	NA
comp10870_c0	473.779	22.5578	4.3925	0.0075924	0.11821	FALSE
comp108711_c0	0	0.433508	#NAME?	1	1	FALSE
comp10871_c0	8.13652	3.03841	1.4211	0.3637	0.94003	FALSE
comp10872_c0	3.39367	6.51033	-0.93988	0.57739	1	FALSE
comp10873_c0	35.1432	59.8734	-0.76867	0.17045	0.7131	FALSE
comp10874_c0	364.926	403.579	-0.14524	0.65778	1	FALSE
comp10875_c0	231.774	17.7946	3.7032	2.7448e-14	1.036e-11	TRUE
comp10876_c0	0	2.60567	#NAME?	0.45958	0.99294	FALSE
comp10877_c0	72.9509	104.12	-0.51325	0.27897	0.85932	FALSE
comp10878_c0	18.9039	10.4127	0.86034	0.32675	0.90636	FALSE
comp10878_c1	3.28469	3.47192	-0.079973	1	1	FALSE
comp10879_c0	6.16724	13.8861	-1.1709	0.28384	0.86439	FALSE
comp1087_c0	0	0	NA	NA	NA	NA
comp10880_c0	0	0	NA	NA	NA	NA
comp108823_c0	4.12275	1.3013	1.6637	0.521	1	FALSE
comp10882_c0	11.237	3.0361	1.888	0.2291	0.80114	FALSE
comp10883_c0	5.54714	10.4134	-0.90863	0.47808	1	FALSE
comp108844_c0	6.78735	6.07605	0.15971	0.97706	1	FALSE
comp10884_c0	1661.1	1783.33	-0.10244	0.76253	1	FALSE
comp10885_c0	33.4671	9.97839	1.7459	0.017865	0.20706	FALSE
comp10886_c0	0	0.433508	#NAME?	1	1	FALSE
comp10887_c0	3.72061	1.30207	1.5147	0.68591	1	FALSE
comp10888_c0	12.6614	42.5208	-1.7477	0.010231	0.14514	FALSE
comp108890_c0	1.2402	3.90312	-1.6541	0.49655	1	FALSE
comp108906_c0	4.63387	3.03841	0.6089	0.81747	1	FALSE
comp10890_c0	67.5542	29.504	1.1951	0.02537	0.25821	FALSE
comp10891_c0	0.511123	0.434278	0.23505	1	1	FALSE
comp10891_c1	0	0	NA	NA	NA	NA
comp108939_c0	5.87408	0.867787	2.7589	0.21168	0.77988	FALSE
comp10893_c0	0	0	NA	NA	NA	NA
comp10894_c0	9.77887	5.20518	0.90972	0.50159	1	FALSE
comp10896_c0	1.64235	3.03764	-0.88719	0.80684	1	FALSE
comp10898_c0	0	5.63561	#NAME?	0.32986	0.90844	FALSE
comp108992_c0	4.23173	6.94075	-0.71385	0.6071	1	FALSE
comp10899_c0	0	0	NA	NA	NA	NA
comp10900_c0	7.08051	16.0552	-1.1811	0.26119	0.835	FALSE
comp10901_c0	3.28469	7.80777	-1.2492	0.43169	0.98056	FALSE
comp10902_c0	21.2415	12.1521	0.80568	0.30742	0.88597	FALSE
comp109036_c0	4.63387	1.30053	1.8331	0.43437	0.98231	FALSE
comp109039_c0	3.28469	4.33739	-0.40107	0.91569	1	FALSE
comp10903_c0	0	0	NA	NA	NA	NA
comp10904_c0	9.45194	12.1475	-0.36197	0.77001	1	FALSE
comp10905_c0	617.695	1138.58	-0.88227	0.013516	0.17417	FALSE
comp109064_c0	9.04979	10.8462	-0.26123	0.8406	1	FALSE
comp109067_c0	3.28469	3.47115	-0.079653	1	1	FALSE
comp10906_c0	13.0636	12.5833	0.054039	1	1	FALSE
comp10907_c0	0	0	NA	NA	NA	NA
comp10908_c0	6.56939	1.73634	1.9197	0.27214	0.84985	FALSE
comp10909_c0	1018.32	863.418	0.23806	0.45667	0.99294	FALSE
comp109109_c0	2.26245	11.7163	-2.3726	0.085413	0.51746	FALSE
comp10910_c0	5.43817	13.4488	-1.3063	0.26312	0.83685	FALSE
comp10911_c0	11.2033	13.8846	-0.30957	0.7811	1	FALSE
comp109128_c0	2.26245	0	Inf	0.39564	0.95716	FALSE
comp109147_c0	5.25398	4.34047	0.27556	0.9658	1	FALSE
comp109163_c0	4.63387	2.16908	1.0951	0.63313	1	FALSE
comp10916_c0	7.51642	9.97608	-0.40843	0.72745	1	FALSE
comp10918_c0	78.5395	152.299	-0.95541	0.035192	0.31218	FALSE
comp10920_c0	4.81806	16.4887	-1.775	0.10967	0.58443	FALSE
comp10921_c0	9.77887	9.54334	0.035173	1	1	FALSE
comp10922_c0	6.3852	0.867017	2.8806	0.17035	0.7131	FALSE
comp109233_c0	5.94929	16.0544	-1.4322	0.18507	0.73653	FALSE
comp109237_c0	37.2552	5.20672	2.839	0.00052402	0.016135	TRUE
comp10923_c0	4.5249	5.20826	-0.20292	0.96449	1	FALSE
comp10924_c0	0	0	NA	NA	NA	NA
comp10925_c0	3.68684	2.16985	0.76479	0.73257	1	FALSE
comp10926_c0	10.29	8.2459	0.31949	0.83675	1	FALSE
comp10927_c0	6.86256	12.5848	-0.87487	0.48782	1	FALSE
comp10929_c0	14.4127	19.5271	-0.43813	0.58006	1	FALSE
comp10930_c0	1.64235	4.77244	-1.539	0.5008	1	FALSE
comp10931_c0	0	2.60182	#NAME?	0.37823	0.9497	FALSE
comp10932_c0	0	0	NA	NA	NA	NA
comp109331_c0	12.6277	12.5833	0.0050773	1	1	FALSE
comp10933_c0	6.49418	11.282	-0.7968	0.46045	0.99294	FALSE
comp10934_c0	19.9937	55.5499	-1.4742	0.021105	0.23014	FALSE
comp10935_c0	0	0	NA	NA	NA	NA
comp10936_c0	75.5065	103.683	-0.45751	0.34001	0.91645	FALSE
comp109375_c0	5.54714	7.37426	-0.41075	0.81977	1	FALSE
comp10939_c0	1.13122	0.867017	0.38375	1	1	FALSE
comp10940_c0	0	0	NA	NA	NA	NA
comp10940_c1	0	0	NA	NA	NA	NA
comp109427_c0	2.15347	2.60336	-0.27371	1	1	FALSE
comp10942_c0	100.934	0.868557	6.8606	0.10778	0.58022	FALSE
comp10945_c0	2.66459	3.47115	-0.3815	0.97176	1	FALSE
comp10946_c0	0	0	NA	NA	NA	NA
comp109473_c0	8.75663	1.3013	2.7504	0.10697	0.57826	FALSE
comp10947_c0	6.27622	3.03764	1.0469	0.55493	1	FALSE
comp109486_c0	0	0.867787	#NAME?	0.86907	1	FALSE
comp10950_c0	13.6499	13.8861	-0.024754	1	1	FALSE
comp109510_c0	2.15347	3.47192	-0.68907	0.8503	1	FALSE
comp109547_c0	10.3652	10.8485	-0.065745	1	1	FALSE
comp109552_c0	23.7557	10.4081	1.1906	0.15491	0.6841	FALSE
comp10955_c0	24.778	7.807	1.6662	0.051524	0.38995	FALSE
comp109569_c0	0	0	NA	NA	NA	NA
comp10956_c0	296.088	650.802	-1.1362	0.0016911	0.039811	TRUE
comp10957_c0	0	3.47269	#NAME?	0.24559	0.81743	FALSE
comp10958_c0	0	0	NA	NA	NA	NA
comp1095_c0	0	0	NA	NA	NA	NA
comp10960_c0	4.5249	5.20518	-0.20206	0.96454	1	FALSE
comp10962_c0	0	0	NA	NA	NA	NA
comp10963_c0	0.511123	31.2165	-5.9325	0.13699	0.65067	FALSE
comp10965_c0	8.42969	8.24513	0.031938	1	1	FALSE
comp109692_c0	16.4235	24.2973	-0.56503	0.5019	1	FALSE
comp10971_c0	0	0.867787	#NAME?	0.86907	1	FALSE
comp109733_c0	5.03602	6.94075	-0.46281	0.79286	1	FALSE
comp109752_c0	2.26245	4.33893	-0.93946	0.68595	1	FALSE
comp10975_c0	1.2402	3.90543	-1.6549	0.49643	1	FALSE
comp10976_c0	0.620101	0	Inf	0.96416	1	FALSE
comp10977_c0	5.145	6.07605	-0.23996	0.91744	1	FALSE
comp10978_c0	2.37143	3.90543	-0.71972	0.75933	1	FALSE
comp109802_c0	3.28469	3.90312	-0.24887	0.99661	1	FALSE
comp10981_c0	16.1641	10.8516	0.57489	0.58445	1	FALSE
comp10982_c0	12.2593	13.0183	-0.086672	0.91916	1	FALSE
comp10984_c0	0	0.434278	#NAME?	1	1	FALSE
comp109852_c0	0	0	NA	NA	NA	NA
comp109854_c0	3.79582	6.50879	-0.77798	0.67531	1	FALSE
comp10985_c0	241.285	440.444	-0.86822	0.019731	0.22084	FALSE
comp10989_c0	0	9.97069	#NAME?	0.25606	0.8297	FALSE
comp109900_c0	3.39367	10.4158	-1.6178	0.22682	0.79806	FALSE
comp109906_c0	8.83184	9.11138	-0.044955	1	1	FALSE
comp10990_c0	2037.67	352.328	2.5319	4.0472e-12	1.2462e-09	TRUE
comp10991_c0	9.45194	2.60413	1.8598	0.18859	0.74068	FALSE
comp109923_c0	0	0.867787	#NAME?	0.86907	1	FALSE
comp10993_c0	5.03602	5.64331	-0.16426	0.98722	1	FALSE
comp109946_c0	5.145	6.07451	-0.2396	0.91747	1	FALSE
comp109948_c0	2.55562	0.434278	2.557	0.51623	1	FALSE
comp10994_c0	6.3852	2.16985	1.5571	0.39738	0.95828	FALSE
comp10995_c0	4.01377	2.60336	0.62458	0.82997	1	FALSE
comp10997_c0	8.02755	16.4849	-1.0381	0.27624	0.85543	FALSE
comp10998_c0	2.55562	1.30207	0.97287	0.74429	1	FALSE
comp10998_c1	3.17572	1.3013	1.2871	0.62826	1	FALSE
comp10999_c0	0	0	NA	NA	NA	NA
comp1099_c0	0	1.30284	#NAME?	0.71249	1	FALSE
comp110005_c0	1.75133	2.16908	-0.30864	1	1	FALSE
comp11001_c0	0.620101	0	Inf	0.96416	1	FALSE
comp11001_c1	0	0	NA	NA	NA	NA
comp11002_c0	0	0	NA	NA	NA	NA
comp11003_c0	21.4933	13.4457	0.67674	0.42512	0.97845	FALSE
comp11004_c0	0	0	NA	NA	NA	NA
comp11005_c0	6.89632	0	Inf	0.03194	0.29567	FALSE
comp11005_c1	2.26245	0	Inf	0.39564	0.95716	FALSE
comp11006_c0	7.29847	13.4488	-0.88181	0.41409	0.97115	FALSE
comp110070_c0	0.511123	5.64254	-3.4646	0.18266	0.73269	FALSE
comp11009_c0	4.01377	4.33508	-0.1111	1	1	FALSE
comp11009_c1	15.2846	22.544	-0.56067	0.75885	1	FALSE
comp11011_c0	2.66459	8.67633	-1.7032	0.28193	0.8626	FALSE
comp11012_c0	13.0298	12.1467	0.10125	0.91372	1	FALSE
comp11012_c1	2.66459	2.60259	0.033967	1	1	FALSE
comp11013_c0	68.8696	87.6388	-0.3477	0.52431	1	FALSE
comp11014_c0	8.46346	10.847	-0.35797	0.69727	1	FALSE
comp11015_c0	23.5378	10.8462	1.1178	0.17427	0.71799	FALSE
comp11016_c0	8.13652	7.37503	0.14176	1	1	FALSE
comp11018_c0	2.04449	5.20749	-1.3488	0.55856	1	FALSE
comp11019_c0	46.8576	67.6989	-0.53085	0.31874	0.89651	FALSE
comp11022_c0	0	0	NA	NA	NA	NA
comp11022_c1	0	0	NA	NA	NA	NA
comp11024_c0	7.18949	15.1843	-1.0786	0.30508	0.88467	FALSE
comp110254_c0	1.2402	2.16908	-0.80651	0.85174	1	FALSE
comp11025_c0	2.66459	3.9062	-0.55185	0.88673	1	FALSE
comp11026_c0	15.2923	22.9944	-0.58848	0.49777	1	FALSE
comp11027_c0	13.2478	13.4503	-0.021891	1	1	FALSE
comp11030_c0	0	0	NA	NA	NA	NA
comp11030_c1	0	0	NA	NA	NA	NA
comp110310_c0	2.88255	3.03764	-0.075605	1	1	FALSE
comp11031_c0	7.80959	4.77167	0.71075	0.62548	1	FALSE
comp11032_c0	8.75663	0.433508	4.3362	0.035502	0.31376	FALSE
comp11032_c1	10.9101	6.50725	0.74554	0.55734	1	FALSE
comp11033_c0	2.88255	0	Inf	0.28621	0.86531	FALSE
comp11035_c0	0.511123	2.16985	-2.0859	0.68895	1	FALSE
comp11036_c0	14.5969	19.0844	-0.38673	0.66219	1	FALSE
comp11037_c0	124.006	124.539	-0.0061866	0.99864	1	FALSE
comp11038_c0	0	0	NA	NA	NA	NA
comp11039_c0	2.77357	0	Inf	0.29284	0.8723	FALSE
comp11040_c0	1708.14	751.313	1.1849	0.026078	0.26249	FALSE
comp11041_c0	18.4265	11.7109	0.65393	0.49752	1	FALSE
comp11042_c0	17.1526	15.1859	0.17569	0.8484	1	FALSE
comp11043_c0	8.61388	13.8807	-0.68835	0.55422	1	FALSE
comp11044_c0	14.379	6.94075	1.0508	0.30202	0.88356	FALSE
comp11045_c0	0	0	NA	NA	NA	NA
comp11046_c0	13.4995	7.3758	0.87203	0.45837	0.99294	FALSE
comp11047_c0	10.9853	4.33893	1.3402	0.26596	0.84128	FALSE
comp110492_c0	5.145	16.9238	-1.7178	0.096571	0.5513	FALSE
comp11049_c0	8.75663	2.16831	2.0138	0.20248	0.76485	FALSE
comp11050_c0	6.67837	9.11292	-0.44842	0.75844	1	FALSE
comp110514_c0	24.669	8.24513	1.5811	0.061441	0.42932	FALSE
comp11052_c0	6.97154	3.47115	1.0061	0.49136	1	FALSE
comp11053_c0	8.94082	5.20749	0.77982	0.55967	1	FALSE
comp110550_c0	2.26245	5.20826	-1.2029	0.55047	1	FALSE
comp110555_c0	2.77357	10.8493	-1.9678	0.15527	0.68474	FALSE
comp110559_c0	5.25398	5.641	-0.10254	0.98384	1	FALSE
comp110565_c0	0	0	NA	NA	NA	NA
comp11056_c0	1.64235	0.867787	0.92035	0.89865	1	FALSE
comp11056_c1	2.77357	3.47115	-0.32367	0.96932	1	FALSE
comp110571_c0	5.87408	5.2098	0.17313	1	1	FALSE
comp11057_c0	0	0	NA	NA	NA	NA
comp110581_c0	0.620101	0	Inf	0.96416	1	FALSE
comp110582_c0	0	0	NA	NA	NA	NA
comp110587_c0	1.64235	8.24282	-2.3274	0.17466	0.71828	FALSE
comp110589_c0	6.16724	7.37657	-0.25832	0.90116	1	FALSE
comp11058_c0	0	2.16754	#NAME?	0.49645	1	FALSE
comp11058_c1	0	0.867017	#NAME?	0.86918	1	FALSE
comp110593_c0	9.96306	3.9062	1.3508	0.29419	0.87358	FALSE
comp110596_c0	7.84336	1.73634	2.1754	0.36492	0.9407	FALSE
comp110601_c0	13.9768	16.0568	-0.20014	0.85948	1	FALSE
comp110604_c0	7.37368	10.4127	-0.49788	0.76115	1	FALSE
comp11060_c0	6.67837	26.0351	-1.9629	0.026042	0.26249	FALSE
comp110613_c0	0	0.433508	#NAME?	1	1	FALSE
comp11061_c0	3.28469	7.80931	-1.2494	0.43165	0.98056	FALSE
comp110627_c0	10.072	6.50725	0.63024	0.6136	1	FALSE
comp11062_c0	21.3843	44.2564	-1.0493	0.096463	0.55107	FALSE
comp110638_c0	8.75663	12.1521	-0.47276	0.63698	1	FALSE
comp11063_c0	13.5747	12.581	0.10967	0.96307	1	FALSE
comp110640_c0	1.8603	23.8661	-3.6814	0.00080988	0.022752	TRUE
comp110641_c0	1.13122	3.46961	-1.6169	0.57634	1	FALSE
comp110647_c0	5.03602	2.16985	1.2147	0.54576	1	FALSE
comp11064_c0	2.04449	1.73634	0.23569	0.9907	1	FALSE
comp110650_c0	5.03602	3.90697	0.36624	0.8851	1	FALSE
comp110653_c0	20.9146	19.5271	0.099031	0.8525	1	FALSE
comp110663_c0	0	0	NA	NA	NA	NA
comp11066_c0	0	0	NA	NA	NA	NA
comp11066_c1	0	0.867787	#NAME?	0.86907	1	FALSE
comp110670_c0	7.40745	16.0568	-1.1161	0.25719	0.83106	FALSE
comp110677_c0	10.4742	10.4142	0.0082844	1	1	FALSE
comp110686_c0	0	0.867017	#NAME?	0.86918	1	FALSE
comp11068_c0	4.92704	6.07605	-0.30241	0.92132	1	FALSE
comp110697_c0	11.6054	7.80854	0.57167	0.60365	1	FALSE
comp11069_c0	4.74285	3.03687	0.64317	0.81828	1	FALSE
comp110705_c0	0	0.867017	#NAME?	0.86918	1	FALSE
comp110715_c0	4.63387	5.64177	-0.28393	0.8918	1	FALSE
comp11071_c0	4.12275	7.81316	-0.9223	0.50691	1	FALSE
comp110721_c0	10.4742	7.81162	0.42314	0.71723	1	FALSE
comp110725_c0	8.83184	10.4142	-0.23777	0.89221	1	FALSE
comp11072_c0	67.7982	116.745	-0.78405	0.14077	0.65806	FALSE
comp11073_c0	5.03602	4.77398	0.077091	1	1	FALSE
comp11074_c0	0	0	NA	NA	NA	NA
comp110756_c0	10.6921	13.8846	-0.37693	0.7222	1	FALSE
comp11075_c0	0	0	NA	NA	NA	NA
comp110763_c0	5.65612	6.50802	-0.2024	0.94079	1	FALSE
comp110769_c0	19.9261	13.0145	0.61454	0.45727	0.99294	FALSE
comp11076_c0	4.30694	1.73557	1.3113	0.53916	1	FALSE
comp110772_c0	14.8149	16.9207	-0.19174	0.83307	1	FALSE
comp110776_c0	7.59164	9.54566	-0.33043	0.85652	1	FALSE
comp110778_c0	7.80959	6.94614	0.16903	0.94286	1	FALSE
comp11077_c0	1.02225	6.94383	-2.764	0.18334	0.73308	FALSE
comp110782_c0	5.54714	7.807	-0.49302	0.76254	1	FALSE
comp110789_c0	2.66459	2.60413	0.033114	1	1	FALSE
comp110790_c0	1.75133	6.07913	-1.7954	0.48331	1	FALSE
comp110793_c0	22.7335	15.1843	0.58223	0.48727	1	FALSE
comp110798_c0	0	0.867787	#NAME?	0.86907	1	FALSE
comp11079_c0	5.54714	10.8446	-0.96717	0.44019	0.98442	FALSE
comp11079_c1	1.64235	4.77244	-1.539	0.5008	1	FALSE
comp11080_c0	1.13122	0	Inf	0.72899	1	FALSE
comp110820_c0	5.65612	4.77167	0.24532	0.94444	1	FALSE
comp110826_c0	5.145	2.60336	0.9828	0.63419	1	FALSE
comp110829_c0	3.9048	6.50648	-0.73663	0.67256	1	FALSE
comp11082_c0	28.758	21.6931	0.40672	0.54979	1	FALSE
comp110835_c0	0.620101	3.90158	-2.6535	0.5067	1	FALSE
comp11083_c0	13.0636	19.5256	-0.57982	0.49176	1	FALSE
comp110848_c0	7.08051	5.63792	0.32869	0.82896	1	FALSE
comp11084_c0	6.27622	3.90543	0.68442	0.70896	1	FALSE
comp110855_c0	0	0	NA	NA	NA	NA
comp11085_c0	1.75133	24.7138	-3.8188	0.20567	0.77066	FALSE
comp110860_c0	6.05827	6.07605	-0.0042282	1	1	FALSE
comp110866_c0	2.37143	3.90389	-0.71916	0.75938	1	FALSE
comp11086_c0	914.451	594.87	0.62033	0.075712	0.48463	FALSE
comp110874_c0	0	0	NA	NA	NA	NA
comp110878_c0	5.65612	6.50879	-0.20258	0.94078	1	FALSE
comp110882_c0	24.451	5.63946	2.1163	0.01781	0.20684	FALSE
comp110883_c0	4.92704	9.11061	-0.88683	0.53375	1	FALSE
comp110886_c0	6.27622	15.1897	-1.2751	0.21712	0.7862	FALSE
comp110893_c0	0	0	NA	NA	NA	NA
comp11089_c0	6.60315	6.50725	0.021108	1	1	FALSE
comp110900_c0	1.02225	0.868557	0.23505	1	1	FALSE
comp110903_c0	0	0	NA	NA	NA	NA
comp110905_c0	0	0	NA	NA	NA	NA
comp110908_c0	7.08051	2.60413	1.4431	0.35605	0.93032	FALSE
comp110909_c0	68.8696	9.10676	2.9189	0.00018537	0.0072905	TRUE
comp11090_c0	8.42969	10.4104	-0.30447	0.8222	1	FALSE
comp110912_c0	5.25398	1.73557	1.598	0.45228	0.99294	FALSE
comp110918_c0	1.64235	2.16908	-0.40133	1	1	FALSE
comp11091_c0	63.3486	23.8645	1.4084	0.014944	0.18621	FALSE
comp110921_c0	4.01377	2.60336	0.62458	0.82997	1	FALSE
comp110926_c0	5.54714	4.77244	0.21702	0.943	1	FALSE
comp110930_c0	0.511123	1.30053	-1.3474	0.93079	1	FALSE
comp110938_c0	0	0	NA	NA	NA	NA
comp11093_c0	13.0636	16.0568	-0.29763	0.75104	1	FALSE
comp110945_c0	18.9791	20.8261	-0.13398	0.951	1	FALSE
comp11095_c0	32.5123	38.1842	-0.23199	0.68811	1	FALSE
comp110967_c0	14.5632	26.474	-0.86225	0.29742	0.87893	FALSE
comp11096_c0	33.9367	25.1704	0.43112	0.53429	1	FALSE
comp110970_c0	3.50265	5.64023	-0.68731	0.69487	1	FALSE
comp110974_c0	1.53337	1.30284	0.23505	1	1	FALSE
comp110979_c0	11.8234	6.07605	0.96044	0.40747	0.96641	FALSE
comp11097_c0	0	0	NA	NA	NA	NA
comp110981_c0	8.53867	7.81162	0.12839	0.98772	1	FALSE
comp110987_c0	1.13122	6.07451	-2.4249	0.24386	0.81743	FALSE
comp11098_c0	641.03	182.668	1.8112	1.1481e-06	0.00010177	TRUE
comp110990_c0	11.7144	5.20903	1.1692	0.31613	0.89463	FALSE
comp11099_c0	29.4118	19.9537	0.55974	0.44584	0.98779	FALSE
comp111005_c0	5.145	3.90543	0.39769	0.88631	1	FALSE
comp111006_c0	9.15877	3.90543	1.2297	0.38218	0.95244	FALSE
comp111011_c0	0	0	NA	NA	NA	NA
comp11101_c0	16.0213	3.47192	2.2062	0.045257	0.36096	FALSE
comp11102_c0	0	0	NA	NA	NA	NA
comp11102_c1	0	0	NA	NA	NA	NA
comp111037_c0	7.91857	5.64023	0.48949	0.75616	1	FALSE
comp11103_c0	14.1948	9.11061	0.63974	0.54757	1	FALSE
comp111044_c0	6.27622	1.30053	2.2708	0.24514	0.81743	FALSE
comp11104_c0	1.13122	4.33893	-1.9395	0.43641	0.98231	FALSE
comp11105_c0	0	0	NA	NA	NA	NA
comp111064_c0	7.8848	6.94306	0.1835	0.8642	1	FALSE
comp111065_c0	6.35143	3.03764	1.0641	0.48664	1	FALSE
comp11106_c0	4.12275	3.03841	0.44029	0.92347	1	FALSE
comp111071_c0	11.8234	2.60413	2.1828	0.095747	0.54986	FALSE
comp111075_c0	4.12275	0.868557	2.2469	0.40583	0.96536	FALSE
comp111086_c0	1.8603	3.03918	-0.70814	0.79826	1	FALSE
comp11108_c0	377.115	391.828	-0.055217	0.8851	1	FALSE
comp111093_c0	0	2.60105	#NAME?	0.45957	0.99294	FALSE
comp111098_c0	5.84031	6.94075	-0.24905	0.96715	1	FALSE
comp11109_c0	24.3758	3.03918	3.0037	0.0026735	0.055541	FALSE
comp111104_c0	7.6254	0.867787	3.1354	0.10717	0.5788	FALSE
comp11110_c0	0	0	NA	NA	NA	NA
comp11110_c1	0	0	NA	NA	NA	NA
comp11111_c0	3.28469	3.0361	0.11354	1	1	FALSE
comp11111_c1	9.66989	4.33585	1.1572	0.38916	0.9542	FALSE
comp111130_c0	14.8149	5.63869	1.3936	0.1986	0.75769	FALSE
comp111131_c0	6.3852	0.434278	3.878	0.10233	0.56534	FALSE
comp111138_c0	1.13122	2.60259	-1.2021	0.75283	1	FALSE
comp11114_c0	9.66989	9.54566	0.018656	1	1	FALSE
comp11115_c0	23.9737	18.6624	0.36131	0.67596	1	FALSE
comp111166_c0	5.7651	9.10984	-0.66008	0.60339	1	FALSE
comp111170_c0	1.75133	0	Inf	0.53391	1	FALSE
comp111177_c0	4.01377	2.60413	0.62416	0.82997	1	FALSE
comp11117_c0	0	0	NA	NA	NA	NA
comp111183_c0	12.5187	6.51187	0.94294	0.36968	0.94275	FALSE
comp111197_c0	4.92704	7.81008	-0.66462	0.68122	1	FALSE
comp11119_c0	339.31	760.71	-1.1647	0.00097429	0.025853	TRUE
comp111202_c0	2.88255	4.77244	-0.72738	0.72646	1	FALSE
comp111209_c0	8.10276	2.60336	1.638	0.26216	0.836	FALSE
comp111212_c0	11.8234	17.3588	-0.55403	0.5462	1	FALSE
comp11121_c0	7.51642	19.5264	-1.3773	0.13012	0.6349	FALSE
comp111224_c0	0	0	NA	NA	NA	NA
comp111226_c0	2.26245	4.34047	-0.93997	0.68589	1	FALSE
comp111232_c0	0.620101	14.7439	-4.5715	0.081812	0.50745	FALSE
comp111237_c0	8.64765	6.94846	0.31562	0.90134	1	FALSE
comp11124_c0	7.80959	10.8485	-0.47418	0.70753	1	FALSE
comp11125_c0	7.80959	11.2789	-0.53031	0.66303	1	FALSE
comp111261_c0	6.67837	1.30207	2.3587	0.20333	0.76609	FALSE
comp11126_c0	5.94929	6.07066	-0.029136	1	1	FALSE
comp11127_c0	8.02755	12.5848	-0.64866	0.53803	1	FALSE
comp11127_c1	2.26245	3.0361	-0.42433	0.93762	1	FALSE
comp111305_c0	13.6837	7.807	0.80961	0.45909	0.99294	FALSE
comp11130_c0	16.0213	22.1251	-0.46569	0.59033	1	FALSE
comp111310_c0	10.181	11.2805	-0.14794	0.92309	1	FALSE
comp111313_c0	3.72061	2.17062	0.77743	0.86883	1	FALSE
comp111315_c0	2.37143	4.77629	-1.0101	0.64312	1	FALSE
comp111323_c0	6.89632	3.90543	0.82035	0.63071	1	FALSE
comp11134_c0	1262.4	1755.05	-0.47534	0.18073	0.72929	FALSE
comp111350_c0	17.2953	35.5577	-1.0398	0.47284	0.99938	FALSE
comp111353_c0	0	0	NA	NA	NA	NA
comp111359_c0	2.15347	0.867787	1.3113	0.74704	1	FALSE
comp11135_c0	126.261	204.774	-0.69762	0.084348	0.51402	FALSE
comp111360_c0	1.13122	0.868557	0.38119	1	1	FALSE
comp111377_c0	0	0	NA	NA	NA	NA
comp111379_c0	6.89632	11.7147	-0.76443	0.48941	1	FALSE
comp111381_c0	0	0	NA	NA	NA	NA
comp111387_c0	2.88255	1.73711	0.73065	0.86006	1	FALSE
comp11138_c0	12.4435	5.20595	1.2572	0.27957	0.85968	FALSE
comp11139_c0	5.65612	2.60182	1.1203	0.5512	1	FALSE
comp111400_c0	3.06674	3.03764	0.013755	1	1	FALSE
comp11140_c0	4.30694	3.03687	0.50408	0.81492	1	FALSE
comp111417_c0	6.56939	17.3588	-1.4018	0.1705	0.7131	FALSE
comp11141_c0	37.7325	61.1747	-0.69713	0.19885	0.75799	FALSE
comp111422_c0	14.5969	11.7132	0.31753	0.76539	1	FALSE
comp11142_c0	0	0	NA	NA	NA	NA
comp111430_c0	5.25398	4.77244	0.13868	1	1	FALSE
comp11143_c0	4.74285	3.90543	0.28028	0.98791	1	FALSE
comp11144_c0	124.528	114.571	0.12023	0.936	1	FALSE
comp111450_c0	20.689	16.923	0.28988	0.77818	1	FALSE
comp111452_c0	4.5249	9.1083	-1.0093	0.45601	0.99294	FALSE
comp11146_c0	4.92704	8.23974	-0.74188	0.62908	1	FALSE
comp111487_c0	0.511123	0	Inf	0.96413	1	FALSE
comp11148_c0	11.0943	6.94383	0.67601	0.55527	1	FALSE
comp11149_c0	29.4533	61.6005	-1.0645	0.069889	0.46462	FALSE
comp11149_c1	28.2468	36.0128	-0.35042	0.61511	1	FALSE
comp111509_c0	4.5249	6.07682	-0.42543	0.82684	1	FALSE
comp11150_c0	9.85408	30.3733	-1.624	0.043307	0.35329	FALSE
comp111526_c0	0	0	NA	NA	NA	NA
comp111528_c0	2.99153	5.64331	-0.91566	0.59037	1	FALSE
comp11152_c0	0	2.60105	#NAME?	0.45957	0.99294	FALSE
comp11153_c0	1.75133	1.73634	0.012394	1	1	FALSE
comp11154_c0	8.83184	6.07374	0.54013	0.67929	1	FALSE
comp111553_c0	5.43817	7.37888	-0.44028	0.82175	1	FALSE
comp11155_c0	9.96306	10.4127	-0.063679	1	1	FALSE
comp111562_c0	0	3.46807	#NAME?	0.40671	0.96536	FALSE
comp111563_c0	2.37143	5.64331	-1.2508	0.48771	1	FALSE
comp111565_c0	2.88255	4.77398	-0.72785	0.72642	1	FALSE
comp11156_c0	5.65612	6.94152	-0.29544	0.87787	1	FALSE
comp111573_c0	5.43817	4.77167	0.18863	0.94151	1	FALSE
comp111580_c0	2.88255	1.73634	0.73129	0.86006	1	FALSE
comp11158_c0	493.275	443.925	0.15208	0.61878	1	FALSE
comp111613_c0	10.5832	6.07682	0.80038	0.50366	1	FALSE
comp11161_c0	7.99378	2.60413	1.6181	0.26313	0.83685	FALSE
comp111624_c0	0	0	NA	NA	NA	NA
comp111625_c0	2.66459	2.16831	0.29734	0.96372	1	FALSE
comp11162_c0	5.03602	7.37657	-0.55067	0.73425	1	FALSE
comp111637_c0	3.50265	4.34124	-0.30966	0.91072	1	FALSE
comp11163_c0	7.77583	19.9683	-1.3606	0.39421	0.95716	FALSE
comp111642_c0	5.25398	1.73711	1.5967	0.45226	0.99294	FALSE
comp111643_c0	9.56092	9.116	0.068748	1	1	FALSE
comp111647_c0	5.65612	7.81008	-0.46552	0.76036	1	FALSE
comp11164_c0	1080.58	579.31	0.8994	0.037399	0.32492	FALSE
comp111650_c0	6.89632	10.415	-0.59476	0.61131	1	FALSE
comp11165_c0	16.2393	16.0498	0.016931	1	1	FALSE
comp111665_c0	15.7282	13.8815	0.18019	0.87694	1	FALSE
comp111669_c0	5.54714	5.64177	-0.024403	1	1	FALSE
comp111682_c0	2.4804	8.67556	-1.8064	0.20709	0.77366	FALSE
comp11168_c0	5.7651	5.64177	0.031198	1	1	FALSE
comp11168_c1	6.67837	8.24205	-0.30351	0.86573	1	FALSE
comp111690_c0	21.1326	13.0168	0.69909	0.3636	0.94003	FALSE
comp111692_c0	0.511123	0	Inf	0.96413	1	FALSE
comp111693_c0	5.7651	6.50725	-0.1747	0.93905	1	FALSE
comp11169_c0	0	18.6409	#NAME?	0.19228	0.74741	FALSE
comp11170_c0	3.39367	1.73634	0.96679	0.73833	1	FALSE
comp111712_c0	13.7926	21.2658	-0.62463	0.42868	0.9805	FALSE
comp11171_c0	5.54714	8.24821	-0.57234	0.70798	1	FALSE
comp111721_c0	17.2615	18.657	-0.11216	0.93693	1	FALSE
comp111729_c0	6.89632	2.17062	1.6677	0.33831	0.91504	FALSE
comp11172_c0	7.08051	10.8462	-0.61526	0.64258	1	FALSE
comp11174_c0	14.7059	6.94152	1.0831	0.30152	0.88281	FALSE
comp111758_c0	3.50265	5.63946	-0.68711	0.69489	1	FALSE
comp111761_c0	2.15347	5.20672	-1.2737	0.55452	1	FALSE
comp111763_c0	4.92704	10.8485	-1.1387	0.37777	0.9497	FALSE
comp111764_c0	0	0.867787	#NAME?	0.86907	1	FALSE
comp11176_c0	13.6499	8.6771	0.65361	0.50225	1	FALSE
comp111771_c0	0	0	NA	NA	NA	NA
comp111772_c0	2.88255	0.867787	1.7319	0.61333	1	FALSE
comp111779_c0	0	0	NA	NA	NA	NA
comp11177_c0	0	1.7348	#NAME?	0.57914	1	FALSE
comp111782_c0	5.22021	3.03764	0.78116	0.63405	1	FALSE
comp111784_c0	13.0298	4.33893	1.5864	0.15547	0.68474	FALSE
comp111788_c0	5.54714	9.11061	-0.7158	0.60778	1	FALSE
comp11178_c0	0	0	NA	NA	NA	NA
comp111792_c0	4.63387	5.64023	-0.28353	0.89183	1	FALSE
comp111794_c0	4.74285	3.47269	0.4497	0.90518	1	FALSE
comp11179_c0	20.471	12.5794	0.70251	0.4253	0.97845	FALSE
comp111809_c0	9.85408	6.50571	0.59902	0.61292	1	FALSE
comp11180_c0	11.7144	13.883	-0.24504	0.8396	1	FALSE
comp11181_c0	7.48266	16.9199	-1.1771	0.26165	0.83565	FALSE
comp11182_c0	191.192	155.342	0.29958	0.44095	0.98442	FALSE
comp111839_c0	24.1579	16.0475	0.59014	0.45298	0.99294	FALSE
comp11183_c0	10.7259	25.5901	-1.2545	0.22791	0.79846	FALSE
comp11184_c0	0	0	NA	NA	NA	NA
comp11185_c0	2.99153	3.47192	-0.21485	0.96457	1	FALSE
comp111870_c0	3.9048	9.97608	-1.3532	0.31563	0.89463	FALSE
comp11188_c0	5.65612	1.73557	1.7044	0.38311	0.95326	FALSE
comp111895_c0	2.37143	2.60259	-0.13419	1	1	FALSE
comp11189_c0	16.6414	11.2766	0.56145	0.53697	1	FALSE
comp111904_c0	13.8679	4.33816	1.6766	0.13414	0.64422	FALSE
comp11190_c0	0	0	NA	NA	NA	NA
comp11190_c1	0	0	NA	NA	NA	NA
comp111916_c0	3.28469	2.60413	0.33496	0.94067	1	FALSE
comp111929_c0	9.04979	7.37426	0.29539	0.85793	1	FALSE
comp11192_c0	342.637	285.036	0.26553	0.53322	1	FALSE
comp11193_c0	8.21174	2.60413	1.6569	0.26119	0.835	FALSE
comp111957_c0	7.18949	6.94306	0.050317	1	1	FALSE
comp11195_c0	271.592	180.915	0.58613	0.12114	0.61149	FALSE
comp111960_c0	5.94929	5.641	0.076766	0.99159	1	FALSE
comp11196_c0	36.8607	52.0718	-0.49842	0.41196	0.96956	FALSE
comp111981_c0	1.64235	2.17062	-0.40235	1	1	FALSE
comp111987_c0	1.13122	4.77398	-2.0773	0.37839	0.9497	FALSE
comp111989_c0	6.3852	0	Inf	0.042963	0.35156	FALSE
comp11198_c0	3.9048	0	Inf	0.15654	0.6877	FALSE
comp112001_c0	19.4902	11.2805	0.78892	0.33041	0.9092	FALSE
comp11200_c0	0	2.16754	#NAME?	0.49645	1	FALSE
comp112016_c0	3.17572	6.07451	-0.93569	0.64166	1	FALSE
comp11201_c0	7.70061	14.3181	-0.89479	0.40869	0.96701	FALSE
comp112022_c0	0	0	NA	NA	NA	NA
comp11202_c0	11.0605	14.3196	-0.37258	0.80654	1	FALSE
comp11203_c0	8.75663	9.11292	-0.057538	0.97209	1	FALSE
comp112046_c0	0.511123	0	Inf	0.96413	1	FALSE
comp112048_c0	14.1948	9.10984	0.63986	0.54757	1	FALSE
comp11205_c0	26.3865	4.77321	2.4668	0.0055831	0.094469	FALSE
comp112067_c0	11.2785	2.60259	2.1156	0.098624	0.55612	FALSE
comp11206_c0	10.072	9.11138	0.14461	0.94184	1	FALSE
comp11208_c0	14.7474	0.867787	4.087	0.090963	0.53506	FALSE
comp112098_c0	6.49418	3.03687	1.0966	0.55423	1	FALSE
comp112104_c0	2.77357	12.1482	-2.1309	0.10776	0.58022	FALSE
comp11210_c0	12.4097	32.5439	-1.3909	0.072691	0.47422	FALSE
comp112110_c0	4.63387	4.77398	-0.042974	1	1	FALSE
comp112118_c0	12.7366	7.37888	0.78751	0.45792	0.99294	FALSE
comp112119_c0	5.65612	22.1313	-1.9682	0.036725	0.32074	FALSE
comp11211_c0	12.6614	31.2396	-1.3029	0.07408	0.48019	FALSE
comp112139_c0	5.03602	9.97839	-0.98652	0.44804	0.98954	FALSE
comp112140_c0	3.28469	2.16985	0.59816	0.84281	1	FALSE
comp112141_c0	8.10276	15.1867	-0.90632	0.40335	0.96496	FALSE
comp112143_c0	12.2593	3.90543	1.6503	0.19113	0.745	FALSE
comp11214_c0	14.7059	4.77321	1.6234	0.14088	0.65833	FALSE
comp11215_c0	178.933	231.24	-0.36997	0.37494	0.94854	FALSE
comp112162_c0	2.26245	2.60567	-0.20377	1	1	FALSE
comp11216_c0	0	0	NA	NA	NA	NA
comp11217_c0	279.119	397.479	-0.51	0.15907	0.69357	FALSE
comp112185_c0	8.64765	9.54257	-0.14207	0.92031	1	FALSE
comp11218_c0	0	0.433508	#NAME?	1	1	FALSE
comp112207_c0	5.32919	2.16908	1.2968	0.47061	0.99754	FALSE
comp11220_c0	6.56939	3.90389	0.75085	0.63033	1	FALSE
comp11221_c0	2.77357	10.4158	-1.909	0.17502	0.719	FALSE
comp11222_c0	20.4372	17.358	0.2356	0.76697	1	FALSE
comp11223_c0	23.1018	14.3173	0.69025	0.36625	0.9417	FALSE
comp112241_c0	9.15877	1.73557	2.3997	0.12723	0.62775	FALSE
comp112246_c0	2.26245	10.847	-2.2613	0.11128	0.5885	FALSE
comp11224_c0	1.2402	3.0361	-1.2916	0.6537	1	FALSE
comp112253_c0	1.8603	7.37195	-1.9865	0.30598	0.88471	FALSE
comp112258_c0	9.04979	4.33816	1.0608	0.44068	0.98442	FALSE
comp11225_c0	7.18949	8.24205	-0.19711	0.94274	1	FALSE
comp112260_c0	15.6192	35.145	-1.17	0.098577	0.55612	FALSE
comp112263_c0	3.39367	1.73557	0.96743	0.73833	1	FALSE
comp112264_c0	6.97154	1.73634	2.0054	0.22933	0.80168	FALSE
comp11226_c0	190.598	48.5907	1.9718	1.0802e-05	0.00072429	TRUE
comp112276_c0	23.3198	21.2619	0.13328	0.86782	1	FALSE
comp11227_c0	9.23398	10.4127	-0.17332	0.96053	1	FALSE
comp112282_c0	3.68684	1.3013	1.5024	0.52838	1	FALSE
comp11228_c0	29.5546	6.07297	2.2829	0.017158	0.20238	FALSE
comp11229_c0	0	0	NA	NA	NA	NA
comp11230_c0	4.30694	1.30053	1.7276	0.44042	0.98442	FALSE
comp112316_c0	0	0	NA	NA	NA	NA
comp11231_c0	0	0	NA	NA	NA	NA
comp11232_c0	0	2.16754	#NAME?	0.49645	1	FALSE
comp11233_c0	22.1548	8.24513	1.426	0.094842	0.54631	FALSE
comp11234_c0	3.79582	4.77321	-0.33055	0.94353	1	FALSE
comp11236_c0	7.70061	3.03764	1.342	0.36672	0.94174	FALSE
comp112379_c0	9.56092	10.4104	-0.1228	0.95661	1	FALSE
comp11237_c0	5.7651	3.47192	0.73161	0.71517	1	FALSE
comp11238_c0	2.37143	10.8493	-2.1938	0.10983	0.58467	FALSE
comp112390_c0	5.65612	14.7493	-1.3828	0.19749	0.75668	FALSE
comp11239_c0	3.9048	9.55105	-1.2904	0.41575	0.97232	FALSE
comp11241_c0	4.01377	10.8485	-1.4345	0.2555	0.82962	FALSE
comp11242_c0	0	0.434278	#NAME?	1	1	FALSE
comp112433_c0	1.8603	2.60413	-0.48526	0.89591	1	FALSE
comp11243_c0	6.86256	0.867787	2.9833	0.1582	0.69221	FALSE
comp11244_c0	14.0106	19.0905	-0.44634	0.56193	1	FALSE
comp11245_c0	4.63387	4.33739	0.09539	1	1	FALSE
comp112461_c0	1.13122	6.50956	-2.5247	0.20988	0.77753	FALSE
comp11246_c0	19.524	38.6084	-0.98367	0.14183	0.65992	FALSE
comp112479_c0	6.78735	2.60413	1.382	0.41148	0.96917	FALSE
comp11247_c0	20.362	14.3158	0.50827	0.56126	1	FALSE
comp112480_c0	5.65612	5.20749	0.11922	1	1	FALSE
comp112481_c0	7.40745	1.73557	2.0936	0.22394	0.79453	FALSE
comp11248_c0	11.7144	5.64254	1.0539	0.36106	0.93678	FALSE
comp112495_c0	5.36295	4.77321	0.16807	1	1	FALSE
comp11249_c0	35.3274	43.829	-0.3111	0.63863	1	FALSE
comp1124_c0	0	0	NA	NA	NA	NA
comp11250_c0	0.620101	0.433508	0.51644	1	1	FALSE
comp11251_c0	10.6921	7.3758	0.53568	0.66458	1	FALSE
comp11252_c0	17.8816	10.4134	0.78003	0.38888	0.9542	FALSE
comp11252_c1	30.8362	12.1475	1.344	0.072289	0.47252	FALSE
comp112559_c0	14.0858	14.3119	-0.022976	1	1	FALSE
comp112561_c0	0	1.30053	#NAME?	0.71285	1	FALSE
comp112562_c0	1.75133	1.3013	0.4285	1	1	FALSE
comp11257_c0	1454.96	356.567	2.0287	0.00038575	0.01297	TRUE
comp112585_c0	6.89632	16.0506	-1.2187	0.21733	0.78655	FALSE
comp112588_c0	38.4279	35.1404	0.12902	0.83751	1	FALSE
comp112603_c0	0.620101	1.73403	-1.4836	0.79467	1	FALSE
comp11261_c0	12.8456	21.6954	-0.75612	0.37037	0.94388	FALSE
comp11262_c0	0.511123	3.03841	-2.5716	0.50184	1	FALSE
comp112631_c0	5.7651	4.77398	0.27215	0.9459	1	FALSE
comp112640_c0	5.54714	2.6049	1.0905	0.55173	1	FALSE
comp112643_c0	12.7704	26.906	-1.0751	0.14955	0.67554	FALSE
comp11264_c0	9.23398	16.4849	-0.83612	0.41581	0.97234	FALSE
comp11266_c0	0	0	NA	NA	NA	NA
comp11266_c1	0	0	NA	NA	NA	NA
comp11267_c0	11.8234	4.77475	1.3081	0.27266	0.85066	FALSE
comp11268_c0	371.132	475.16	-0.35648	0.33309	0.91089	FALSE
comp112699_c0	6.35143	0.867787	2.8717	0.14923	0.67518	FALSE
comp11269_c0	16.9346	13.8838	0.28657	0.72912	1	FALSE
comp112709_c0	2.37143	7.37811	-1.6375	0.30366	0.88467	FALSE
comp11270_c0	5.94929	3.90312	0.60809	0.70768	1	FALSE
comp11270_c1	383.436	4830.72	-3.6552	0.0086942	0.13075	FALSE
comp112710_c0	0	0	NA	NA	NA	NA
comp112725_c0	17.1863	20.8277	-0.27724	0.71748	1	FALSE
comp112726_c0	6.89632	7.37426	-0.096672	0.97887	1	FALSE
comp11272_c0	16.0551	13.883	0.20971	0.87944	1	FALSE
comp112738_c0	4.5249	1.30284	1.7962	0.43631	0.98231	FALSE
comp11273_c0	176.344	71.1608	1.3092	0.0021445	0.046988	TRUE
comp11274_c0	18.4265	9.11446	1.0156	0.29017	0.86831	FALSE
comp11275_c0	0	0	NA	NA	NA	NA
comp11275_c1	0	0	NA	NA	NA	NA
comp11276_c0	1.02225	0.434278	1.2351	0.92518	1	FALSE
comp11277_c0	842.008	728.004	0.20989	0.51255	1	FALSE
comp112786_c0	6.89632	9.54566	-0.46902	0.70449	1	FALSE
comp112788_c0	8.42969	6.07528	0.47253	0.74764	1	FALSE
comp11278_c0	25.616	14.3196	0.83905	0.29272	0.8723	FALSE
comp11279_c0	5.03602	3.90543	0.3668	0.88508	1	FALSE
comp11281_c0	15.0743	17.3573	-0.20345	0.90544	1	FALSE
comp11283_c0	11.0943	17.3557	-0.6456	0.49954	1	FALSE
comp11284_c0	6.3852	6.50879	-0.027657	1	1	FALSE
comp112885_c0	3.28469	2.60259	0.33581	0.94065	1	FALSE
comp112887_c0	7.51642	5.20518	0.5301	0.76582	1	FALSE
comp112893_c0	2.77357	1.7348	0.67697	0.85911	1	FALSE
comp11289_c0	10.072	15.1874	-0.59252	0.55552	1	FALSE
comp112909_c0	14.379	7.37965	0.96234	0.33949	0.91565	FALSE
comp11290_c0	9.37673	13.4495	-0.5204	0.57952	1	FALSE
comp11291_c0	18.6107	34.7215	-0.8997	0.18683	0.7384	FALSE
comp11292_c0	429.121	256.051	0.74495	0.083366	0.51284	FALSE
comp112948_c0	1.13122	1.7348	-0.61689	0.97243	1	FALSE
comp112949_c0	1.2402	0	Inf	0.71849	1	FALSE
comp112951_c0	10.5832	18.2228	-0.78397	0.39757	0.95847	FALSE
comp112961_c0	6.56939	9.54566	-0.53908	0.71029	1	FALSE
comp11296_c0	2.15347	8.24436	-1.9367	0.24252	0.81684	FALSE
comp11296_c1	0.620101	1.73557	-1.4848	0.79456	1	FALSE
comp112971_c0	21.174	8.67941	1.2866	0.50117	1	FALSE
comp112974_c0	0.511123	0	Inf	0.96413	1	FALSE
comp11297_c0	0	2.16754	#NAME?	0.49645	1	FALSE
comp11298_c0	37.7325	12.5848	1.5841	0.025311	0.2582	FALSE
comp11299_c0	0	3.46807	#NAME?	0.40671	0.96536	FALSE
comp113017_c0	0	0.433508	#NAME?	1	1	FALSE
comp11301_c0	2.88255	13.0183	-2.1751	0.083048	0.51156	FALSE
comp11301_c1	0.620101	2.17062	-1.8075	0.68032	1	FALSE
comp11302_c0	18.1748	4.34047	2.066	0.041722	0.34642	FALSE
comp11303_c0	9.04979	5.64023	0.68213	0.62002	1	FALSE
comp113042_c0	4.74285	16.056	-1.7593	0.09069	0.53428	FALSE
comp11304_c0	38.7962	57.2724	-0.56192	0.34692	0.92288	FALSE
comp113062_c0	13.5747	3.03687	2.1603	0.076239	0.48652	FALSE
comp11306_c0	11.2033	0.867017	3.6917	0.021919	0.23603	FALSE
comp11306_c1	5.25398	0.433508	3.5993	0.17096	0.71402	FALSE
comp113070_c0	6.78735	5.20595	0.38269	0.84344	1	FALSE
comp11307_c0	2.04449	4.7709	-1.2225	0.62342	1	FALSE
comp113085_c0	0	0	NA	NA	NA	NA
comp11308_c0	50.2021	71.592	-0.51205	0.37126	0.9446	FALSE
comp11309_c0	0	4.33585	#NAME?	0.24024	0.81404	FALSE
comp113102_c0	11.0191	2.60413	2.0811	0.13258	0.64195	FALSE
comp11310_c0	4.81806	14.3196	-1.5715	0.1802	0.72867	FALSE
comp11311_c0	0	1.30053	#NAME?	0.71285	1	FALSE
comp113125_c0	2.15347	0	Inf	0.40454	0.96501	FALSE
comp11313_c0	0.511123	1.7348	-1.763	0.80262	1	FALSE
comp113142_c0	7.40745	9.54643	-0.36598	0.77859	1	FALSE
comp11314_c0	8.53867	8.24282	0.050873	1	1	FALSE
comp11315_c0	4.01377	11.7155	-1.5454	0.2074	0.77366	FALSE
comp11315_c1	1.75133	1.73557	0.013034	1	1	FALSE
comp113166_c0	6.78735	5.20749	0.38226	0.84345	1	FALSE
comp11316_c0	10.6921	4.77398	1.1633	0.34997	0.92508	FALSE
comp113177_c0	13.0298	4.77244	1.449	0.18648	0.73821	FALSE
comp11317_c0	10.8011	10.4173	0.0522	1	1	FALSE
comp11317_c1	5.7651	3.46961	0.73257	0.71516	1	FALSE
comp113182_c0	3.28469	3.47192	-0.079973	1	1	FALSE
comp11318_c0	15.8034	33.4148	-1.0803	0.14483	0.66756	FALSE
comp113191_c0	1.75133	1.73557	0.013034	1	1	FALSE
comp113199_c0	9.15877	9.5418	-0.059108	0.99021	1	FALSE
comp113209_c0	4.41592	1.73557	1.3473	0.53791	1	FALSE
comp11320_c0	7.48266	6.94383	0.10782	0.93899	1	FALSE
comp113215_c0	12.3345	13.4526	-0.12519	0.93881	1	FALSE
comp113229_c0	20.1026	23.4287	-0.22089	0.71992	1	FALSE
comp11322_c0	10.7674	1.73557	2.6332	0.061509	0.42967	FALSE
comp113233_c0	5.58091	1.73634	1.6844	0.62784	1	FALSE
comp11323_c0	34.9252	25.6039	0.4479	0.4796	1	FALSE
comp11324_c0	0	0	NA	NA	NA	NA
comp11324_c1	0	0	NA	NA	NA	NA
comp113256_c0	3.28469	7.37503	-1.1669	0.47731	1	FALSE
comp11325_c0	0	0	NA	NA	NA	NA
comp11326_c0	11.6054	3.03841	1.9334	0.12613	0.62433	FALSE
comp113272_c0	4.92704	2.16908	1.1836	0.54659	1	FALSE
comp11327_c0	0	0	NA	NA	NA	NA
comp113284_c0	0	0	NA	NA	NA	NA
comp113289_c0	2.77357	1.3013	1.0918	0.7432	1	FALSE
comp11328_c0	0	0	NA	NA	NA	NA
comp11328_c1	0	0	NA	NA	NA	NA
comp113309_c0	9.01603	1.7348	2.3777	0.16341	0.70151	FALSE
comp11330_c0	0	2.16754	#NAME?	0.49645	1	FALSE
comp11331_c0	2.26245	0	Inf	0.39564	0.95716	FALSE
comp11331_c1	0	1.30207	#NAME?	0.71261	1	FALSE
comp11332_c0	2.88255	8.24436	-1.5161	0.31017	0.88894	FALSE
comp113347_c0	2.66459	6.94306	-1.3817	0.43897	0.98442	FALSE
comp113353_c0	0.620101	1.30284	-1.0711	0.92467	1	FALSE
comp11335_c0	0	0.867787	#NAME?	0.86907	1	FALSE
comp11335_c1	0	0.433508	#NAME?	1	1	FALSE
comp11336_c0	1.75133	2.16985	-0.30915	1	1	FALSE
comp113370_c0	1.2402	2.60336	-1.0698	0.7471	1	FALSE
comp11339_c0	8.75663	25.5885	-1.5471	0.19167	0.74619	FALSE
comp113417_c0	7.08051	9.54643	-0.43111	0.78394	1	FALSE
comp11341_c0	594.663	737.19	-0.30996	0.36485	0.9407	FALSE
comp113420_c0	2.55562	0.867787	1.5583	0.62083	1	FALSE
comp113428_c0	1.64235	0.868557	0.91907	0.89866	1	FALSE
comp11342_c0	4.30694	1.30207	1.7259	0.44039	0.98442	FALSE
comp11343_c0	21.2753	10.4104	1.0312	0.22719	0.79823	FALSE
comp11347_c0	7.40745	3.47115	1.0936	0.48978	1	FALSE
comp113480_c0	12.2255	7.37734	0.72872	0.5041	1	FALSE
comp11348_c0	9.12501	16.9222	-0.89102	0.39011	0.95502	FALSE
comp11349_c0	9.23398	3.03764	1.604	0.23653	0.811	FALSE
comp113514_c0	0	0	NA	NA	NA	NA
comp11353_c0	12.4435	4.77244	1.3826	0.2397	0.81379	FALSE
comp11354_c0	26.4203	32.0989	-0.28088	0.68169	1	FALSE
comp11354_c1	9.96306	15.1851	-0.608	0.55703	1	FALSE
comp113551_c0	5.54714	5.64023	-0.024009	1	1	FALSE
comp11355_c0	1221.09	117.633	3.3758	3.5107e-18	1.9106e-15	TRUE
comp11356_c0	0	5.20287	#NAME?	0.23576	0.81046	FALSE
comp113570_c0	0	0.867017	#NAME?	0.86918	1	FALSE
comp11357_c0	11.0943	5.64254	0.9754	0.40422	0.96501	FALSE
comp11358_c0	23.4625	32.5332	-0.47155	0.46139	0.99343	FALSE
comp11359_c0	0.620101	2.16985	-1.807	0.68038	1	FALSE
comp113606_c0	4.41592	4.77321	-0.11225	1	1	FALSE
comp11360_c0	3.79582	6.9446	-0.87148	0.61808	1	FALSE
comp11361_c0	12.9546	4.3397	1.5778	0.17641	0.72117	FALSE
comp11362_c0	0	0.434278	#NAME?	1	1	FALSE
comp11363_c0	2.26245	4.77321	-1.0771	0.61519	1	FALSE
comp113646_c0	7.29847	6.07528	0.26464	0.89596	1	FALSE
comp11364_c0	2.88255	5.20672	-0.85303	0.6575	1	FALSE
comp113672_c0	0	0	NA	NA	NA	NA
comp113677_c0	4.30694	2.17139	0.98804	0.63449	1	FALSE
comp11367_c0	1.64235	8.67633	-2.4013	0.15207	0.67974	FALSE
comp11368_c0	3.9048	6.51033	-0.73748	0.67247	1	FALSE
comp113698_c0	4.5249	6.50879	-0.5245	0.7634	1	FALSE
comp11369_c0	0	0.433508	#NAME?	1	1	FALSE
comp113714_c0	0.511123	0	Inf	0.96413	1	FALSE
comp11371_c0	54.4231	32.1104	0.76118	0.40388	0.96496	FALSE
comp11372_c0	3.17572	20.8207	-2.7129	0.013179	0.17153	FALSE
comp113755_c0	0	0	NA	NA	NA	NA
comp113757_c0	31.3811	9.11061	1.7843	0.024012	0.25018	FALSE
comp113758_c0	16.3897	10.8431	0.59601	0.60929	1	FALSE
comp11376_c0	27.8447	36.8821	-0.40552	0.54359	1	FALSE
comp11377_c0	0	0	NA	NA	NA	NA
comp11378_c0	2.77357	0.867787	1.6763	0.61576	1	FALSE
comp11380_c0	57.2565	56.8458	0.010386	1	1	FALSE
comp113817_c0	9.66989	0.867787	3.4781	0.043503	0.35396	FALSE
comp11381_c0	0	0	NA	NA	NA	NA
comp113823_c0	2.04449	0.867017	1.2376	0.74846	1	FALSE
comp113825_c0	6.56939	5.63946	0.2202	0.90874	1	FALSE
comp11382_c0	16.9346	32.9728	-0.9613	0.19213	0.74708	FALSE
comp11383_c0	14.5632	27.3326	-0.9083	0.26534	0.84067	FALSE
comp11384_c0	13.7926	8.24513	0.74229	0.50411	1	FALSE
comp11384_c1	2.26245	4.33893	-0.93946	0.68595	1	FALSE
comp11385_c0	0	0	NA	NA	NA	NA
comp113864_c0	6.78735	13.0153	-0.93929	0.38942	0.95449	FALSE
comp113865_c0	0	0	NA	NA	NA	NA
comp11386_c0	3.28469	11.282	-1.7802	0.18333	0.73308	FALSE
comp11389_c0	40.0702	21.6931	0.88529	0.1629	0.70085	FALSE
comp11390_c0	16.2807	3.47269	2.229	0.24253	0.81684	FALSE
comp11391_c0	0	0	NA	NA	NA	NA
comp11392_c0	0	0	NA	NA	NA	NA
comp11393_c0	10.8011	21.265	-0.9773	0.24721	0.81885	FALSE
comp113944_c0	11.0943	35.5762	-1.6811	0.024479	0.25269	FALSE
comp11394_c0	6.16724	5.63792	0.12946	0.99471	1	FALSE
comp113964_c0	5.32919	5.641	-0.082035	1	1	FALSE
comp11396_c0	10.5832	6.94306	0.60813	0.61031	1	FALSE
comp11399_c0	7.91857	9.98224	-0.33412	0.801	1	FALSE
comp11399_c1	2.37143	2.60259	-0.13419	1	1	FALSE
comp114003_c0	1.13122	3.47038	-1.6172	0.5763	1	FALSE
comp11400_c0	1487.12	1029.09	0.53115	0.34408	0.92097	FALSE
comp114017_c0	5.03602	8.24282	-0.71085	0.62663	1	FALSE
comp11401_c0	17.3705	45.5561	-1.391	0.032529	0.29863	FALSE
comp11402_c0	6.89632	8.24513	-0.25771	0.86219	1	FALSE
comp11402_c1	8.2455	11.2812	-0.45224	0.65603	1	FALSE
comp114035_c0	5.65612	5.20518	0.11986	1	1	FALSE
comp11403_c0	25.3981	17.7923	0.51346	0.50975	1	FALSE
comp11405_c0	6.3852	4.77321	0.41977	0.85799	1	FALSE
comp11406_c0	2.04449	1.73634	0.23569	0.9907	1	FALSE
comp114075_c0	0	0	NA	NA	NA	NA
comp11407_c0	20.0351	14.3219	0.4843	0.56015	1	FALSE
comp11408_c0	36.0902	41.6576	-0.20697	0.73121	1	FALSE
comp11410_c0	0	0	NA	NA	NA	NA
comp114116_c0	9.96306	4.77013	1.0626	0.39558	0.95716	FALSE
comp11411_c0	197.142	228.216	-0.21117	0.6204	1	FALSE
comp114138_c0	5.84031	1.73557	1.7506	0.32712	0.9064	FALSE
comp114167_c0	3.17572	1.73557	0.87167	0.73857	1	FALSE
comp11416_c0	4.19796	0.434278	3.273	0.23461	0.80959	FALSE
comp114176_c0	4.5249	1.30207	1.7971	0.43632	0.98231	FALSE
comp114179_c0	7.0053	0.434278	4.0118	0.078363	0.49513	FALSE
comp11418_c0	5.43817	4.7709	0.18886	0.9415	1	FALSE
comp11419_c0	0	0	NA	NA	NA	NA
comp11420_c0	6.78735	9.10984	-0.42458	0.7566	1	FALSE
comp114218_c0	0	0	NA	NA	NA	NA
comp11421_c0	86.7252	12.5848	2.7848	0.04017	0.33774	FALSE
comp11422_c0	11.0605	3.47192	1.6716	0.30379	0.88467	FALSE
comp11423_c0	11.2033	8.67787	0.36851	0.76356	1	FALSE
comp11424_c0	8.94082	32.9821	-1.8832	0.016406	0.19678	FALSE
comp114253_c0	0	0	NA	NA	NA	NA
comp114255_c0	6.67837	0.867787	2.9441	0.1399	0.65614	FALSE
comp11425_c0	2.77357	6.50725	-1.2303	0.48499	1	FALSE
comp11425_c1	0.511123	3.47038	-2.7633	0.42643	0.97845	FALSE
comp11426_c0	12.1165	9.97993	0.27987	0.79555	1	FALSE
comp114271_c0	11.3875	7.81162	0.54375	0.60292	1	FALSE
comp114274_c0	4.63387	3.47115	0.41681	0.90384	1	FALSE
comp11427_c0	5.32919	5.20672	0.033541	1	1	FALSE
comp114285_c0	2.66459	2.17062	0.29581	0.96377	1	FALSE
comp11429_c0	2.26245	8.6771	-1.9393	0.21173	0.77989	FALSE
comp11430_c0	0	0	NA	NA	NA	NA
comp114314_c0	7.6254	6.94383	0.13508	1	1	FALSE
comp11431_c0	0	0.867017	#NAME?	0.86918	1	FALSE
comp11433_c0	15.544	0.867017	4.1642	0.0039239	0.073642	FALSE
comp114347_c0	1.64235	6.50494	-1.9858	0.29993	0.88089	FALSE
comp11434_c0	14.7059	14.7547	-0.0047768	1	1	FALSE
comp11436_c0	5.7651	12.5833	-1.1261	0.30893	0.88818	FALSE
comp114377_c0	2.26245	7.81085	-1.7876	0.27145	0.84909	FALSE
comp11437_c0	9.63613	6.94306	0.47288	0.66736	1	FALSE
comp11438_c0	2.77357	0.868557	1.6751	0.61574	1	FALSE
comp11439_c0	11.0943	2.60413	2.0909	0.1146	0.59448	FALSE
comp1143_c0	1.13122	2.17062	-0.94022	0.85665	1	FALSE
comp11440_c0	10.6584	7.81239	0.44815	0.65699	1	FALSE
comp114418_c0	4.23173	6.94383	-0.71449	0.60702	1	FALSE
comp11442_c0	5.87408	13.8854	-1.2411	0.23443	0.80948	FALSE
comp11442_c1	0.620101	1.73557	-1.4848	0.79456	1	FALSE
comp11443_c0	144.467	261.142	-0.8541	0.26117	0.835	FALSE
comp114440_c0	3.9048	6.50879	-0.73714	0.67251	1	FALSE
comp114441_c0	5.43817	2.6049	1.0619	0.55229	1	FALSE
comp114451_c0	6.49418	17.3634	-1.4188	0.24613	0.81778	FALSE
comp114454_c0	23.8647	42.9389	-0.84741	0.32113	0.89943	FALSE
comp11445_c0	16.0965	29.0712	-0.85284	0.28741	0.86531	FALSE
comp11446_c0	0	0	NA	NA	NA	NA
comp114471_c0	7.70061	10.8446	-0.49394	0.70935	1	FALSE
comp11447_c0	7935.48	1033.19	2.9412	1.023e-05	0.00069593	TRUE
comp114497_c0	2.88255	2.16831	0.41077	0.96784	1	FALSE
comp11449_c0	7.0053	19.0913	-1.4464	0.11622	0.59887	FALSE
comp11451_c0	11.0191	1.73557	2.6665	0.070166	0.46493	FALSE
comp114522_c0	2.4804	3.90697	-0.65547	0.75562	1	FALSE
comp11453_c0	0	1.30053	#NAME?	0.71285	1	FALSE
comp114547_c0	9.15877	6.07605	0.59202	0.68075	1	FALSE
comp11454_c0	19.197	7.37734	1.3797	0.12731	0.62798	FALSE
comp11455_c0	12.2593	3.90466	1.6506	0.19113	0.745	FALSE
comp11456_c0	0	0	NA	NA	NA	NA
comp11458_c0	18.3928	13.0176	0.49868	0.56825	1	FALSE
comp11458_c1	2.26245	2.60413	-0.20292	1	1	FALSE
comp11459_c0	11.5302	12.5841	-0.12618	0.90582	1	FALSE
comp114628_c0	4.12275	3.9062	0.077843	1	1	FALSE
comp11463_c0	11.3122	7.37657	0.61686	0.6077	1	FALSE
comp11464_c0	45.625	6.94229	2.7163	0.03284	0.3002	FALSE
comp11465_c0	0	2.16754	#NAME?	0.49645	1	FALSE
comp11465_c1	0	0.867017	#NAME?	0.86918	1	FALSE
comp114661_c0	0	0	NA	NA	NA	NA
comp114667_c0	1.13122	4.34124	-1.9402	0.4363	0.98231	FALSE
comp11466_c0	0	0	NA	NA	NA	NA
comp11468_c0	16.7842	22.544	-0.42564	0.80069	1	FALSE
comp11469_c0	26.0934	21.255	0.29588	0.68173	1	FALSE
comp114717_c0	0	4.76859	#NAME?	0.35471	0.92897	FALSE
comp11471_c0	0	2.16754	#NAME?	0.49645	1	FALSE
comp11472_c0	109.304	256.026	-1.228	0.027333	0.2691	FALSE
comp11473_c0	20.7979	12.1482	0.77569	0.39336	0.95687	FALSE
comp11474_c0	6.67837	9.11215	-0.4483	0.75845	1	FALSE
comp11476_c0	0	0	NA	NA	NA	NA
comp11476_c1	0	0	NA	NA	NA	NA
comp11477_c0	850.209	903.458	-0.087639	0.87463	1	FALSE
comp114780_c0	0	0	NA	NA	NA	NA
comp11478_c0	6.16724	10.8493	-0.8149	0.50446	1	FALSE
comp11479_c0	34.5568	13.8861	1.3153	0.06797	0.45654	FALSE
comp114802_c0	8.72286	4.33893	1.0075	0.44156	0.98442	FALSE
comp11480_c0	124.871	30.8084	2.019	5.2052e-05	0.0026195	TRUE
comp11481_c0	11.5302	9.11446	0.33919	0.81763	1	FALSE
comp11481_c1	7.40745	5.20826	0.50817	0.76514	1	FALSE
comp114836_c0	2.88255	0.867787	1.7319	0.61333	1	FALSE
comp11483_c0	0	1.30284	#NAME?	0.71249	1	FALSE
comp11483_c1	10.072	5.63792	0.83712	0.50289	1	FALSE
comp114867_c0	5.98305	0.433508	3.7868	0.17064	0.71331	FALSE
comp114877_c0	4.5249	3.90235	0.21354	0.98437	1	FALSE
comp11488_c0	94.1771	31.6754	1.572	0.0074625	0.11681	FALSE
comp11491_c0	977.588	676.849	0.53039	0.28031	0.86063	FALSE
comp11494_c0	351.686	1102.67	-1.6486	9.486e-06	0.00065289	TRUE
comp11495_c0	7.0053	9.54951	-0.44698	0.70253	1	FALSE
comp114960_c0	6.3852	2.60336	1.2944	0.47599	1	FALSE
comp11496_c0	11.8234	7.37349	0.68122	0.55411	1	FALSE
comp114976_c0	9.45194	2.60105	1.8615	0.18861	0.74068	FALSE
comp11497_c0	1.13122	7.36964	-2.7037	0.46041	0.99294	FALSE
comp11499_c0	7.99378	14.7516	-0.88392	0.43445	0.98231	FALSE
comp115004_c0	5.32919	2.60413	1.0331	0.55284	1	FALSE
comp11500_c0	29.3029	10.8477	1.4336	0.064698	0.44386	FALSE
comp11501_c0	0	0.433508	#NAME?	1	1	FALSE
comp11501_c1	0	0.867017	#NAME?	0.86918	1	FALSE
comp115029_c0	9.04979	6.51264	0.47464	0.74021	1	FALSE
comp11503_c0	8.61388	5.20826	0.72586	0.55936	1	FALSE
comp115045_c0	9.34296	19.1006	-1.0317	0.40791	0.96655	FALSE
comp11504_c0	2.04449	1.73634	0.23569	0.9907	1	FALSE
comp11506_c0	10.399	14.7531	-0.50458	0.58592	1	FALSE
comp11507_c0	6.89632	7.80854	-0.17923	0.91945	1	FALSE
comp115095_c0	7.70061	25.1697	-1.7086	0.051764	0.39088	FALSE
comp11509_c0	0	0	NA	NA	NA	NA
comp11510_c0	76.7314	110.642	-0.52802	0.20198	0.76405	FALSE
comp11511_c0	4.63387	9.5418	-1.042	0.41391	0.97112	FALSE
comp115129_c0	8.02755	4.77244	0.75023	0.62594	1	FALSE
comp11512_c0	0.620101	0.434278	0.51388	1	1	FALSE
comp11515_c0	7.80959	9.97916	-0.35367	0.80272	1	FALSE
comp11516_c0	7.0053	2.16985	1.6909	0.33716	0.91409	FALSE
comp11517_c0	3.06674	3.0361	0.014487	1	1	FALSE
comp115204_c0	3.61163	15.6163	-2.1123	0.055235	0.40506	FALSE
comp11520_c0	2.77357	0.434278	2.6751	0.47114	0.99754	FALSE
comp11521_c0	6.56939	8.24744	-0.32819	0.86741	1	FALSE
comp11521_c1	3.28469	4.77321	-0.5392	0.83941	1	FALSE
comp11522_c0	0.620101	0	Inf	0.96416	1	FALSE
comp11523_c0	0	0	NA	NA	NA	NA
comp11525_c0	1.2402	1.73403	-0.48356	0.9689	1	FALSE
comp11525_c1	1.53337	9.11523	-2.5716	0.13407	0.64422	FALSE
comp115262_c0	5.54714	0.433508	3.6776	0.13753	0.65172	FALSE
comp11526_c0	37.0864	6.50956	2.5103	0.12743	0.62824	FALSE
comp115274_c0	0	1.30284	#NAME?	0.71249	1	FALSE
comp115284_c0	1.75133	2.6049	-0.57278	0.89946	1	FALSE
comp11528_c0	7.08051	3.90774	0.85752	0.5594	1	FALSE
comp11529_c0	5.03602	6.50956	-0.37028	0.85454	1	FALSE
comp115310_c0	13.5747	10.847	0.32363	0.78134	1	FALSE
comp11532_c0	2.15347	7.37888	-1.7767	0.30975	0.88894	FALSE
comp11533_c0	6.16724	4.77398	0.36943	0.85588	1	FALSE
comp11535_c0	8.42969	11.7186	-0.47525	0.68418	1	FALSE
comp11536_c0	622.632	599.995	0.05343	0.88986	1	FALSE
comp115370_c0	4.81806	5.20826	-0.11235	1	1	FALSE
comp11537_c0	3.17572	15.6179	-2.298	0.057843	0.41572	FALSE
comp11538_c0	7.29847	0.867787	3.0722	0.11097	0.58763	FALSE
comp11539_c0	0.511123	13.8723	-4.7624	0.30715	0.88572	FALSE
comp11541_c0	0	0.434278	#NAME?	1	1	FALSE
comp11542_c0	2.88255	4.33893	-0.59	0.8009	1	FALSE
comp11543_c0	4.19796	6.50725	-0.63236	0.77086	1	FALSE
comp11547_c0	6.78735	5.20441	0.38311	0.84343	1	FALSE
comp11548_c0	0.511123	1.73403	-1.7624	0.80268	1	FALSE
comp11548_c1	0.511123	1.73403	-1.7624	0.80268	1	FALSE
comp11549_c0	0	0	NA	NA	NA	NA
comp11550_c0	12.9546	5.20749	1.3148	0.24729	0.81885	FALSE
comp11551_c0	9.56092	3.47115	1.4617	0.28364	0.86438	FALSE
comp11552_c0	0	2.60105	#NAME?	0.45957	0.99294	FALSE
comp11552_c1	0	3.46884	#NAME?	0.24585	0.81743	FALSE
comp11553_c0	0	0.867017	#NAME?	0.86918	1	FALSE
comp115542_c0	7.08051	3.47115	1.0284	0.49096	1	FALSE
comp11554_c0	6.56939	3.90851	0.74914	0.63033	1	FALSE
comp11556_c0	0.620101	9.53872	-3.9432	0.23452	0.80959	FALSE
comp11556_c1	0	2.60182	#NAME?	0.37823	0.9497	FALSE
[truncated: 26,538 more rows]

## Sheet: Table S9 B
Additional file 11: Table S9 B Differentially expressed genes between REH and CON
gene_id	REH_readcount	CON_readcount	log2FoldChange	pval	padj	Gene Length	NR GI	NR ID	NR Score	NR Evalue	NR Description	NT GI	NT ID	NT Score	NT Evalue	NT Description	KO ID	KO Name	KO Description	Http Link	Swissprot ID	Swissprot Score	Swissprot Evalue	Swissprot Description	PFAM ID	PFAM description	Gene Ontology Biological Pathway	BP Description	Gene Ontology Molecular Function	MF Description	Gene Ontology Cellular Component	CC Description	KOG ID	KOG Description
comp15165_c0	13658.4	319.313	5.4187	8.7862e-41	2.056e-36	1903	20455487	P19866.2	1207	9.90292e-158	RecName: Full=Glyceraldehyde-3-phosphate dehydrogenase A, chloroplastic; AltName: Full=NADP-dependent glyceraldehydephosphate dehydrogenase subunit A; Flags: Precursor	56311475	CR555306.1	51	1.57069e-15	Azoarcus aromaticum EbN1 complete genome	K05298	GAPA	glyceraldehyde-3-phosphate dehydrogenase (NADP+) (phosphorylating)	http://www.genome.jp/dbget-bin/www_bget?ko:K05298	P58554	1109	4.07279e-145	Glyceraldehyde-3-phosphate dehydrogenase 2 OS=Nostoc sp. (strain PCC 7120 / UTEX 2576) GN=gap2 PE=1 SV=1	PF01408//PF02800//PF02863//PF00044	Oxidoreductase family, NAD-binding Rossmann fold//Glyceraldehyde 3-phosphate dehydrogenase, C-terminal domain//Arginine repressor, C-terminal domain//Glyceraldehyde 3-phosphate dehydrogenase, NAD binding domain	GO:0006006//GO:0006096//GO:0055114//GO:0015976//GO:0019253//GO:0051259	glucose metabolic process//glycolysis//oxidation-reduction process//carbon utilization//reductive pentose-phosphate cycle//protein oligomerization	GO:0016620//GO:0034618//GO:0051287//GO:0050661//GO:0047100//GO:0016491	oxidoreductase activity, acting on the aldehyde or oxo group of donors, NAD or NADP as acceptor//arginine binding//NAD binding//NADP binding//glyceraldehyde-3-phosphate dehydrogenase (NADP+) (phosphorylating) activity//oxidoreductase activity	GO:0009507	chloroplast	KOG0657	Glyceraldehyde 3-phosphate dehydrogenase
comp12119_c2	664.676	5.20518	6.9966	8.4729e-40	9.9137e-36	1626	432852515	XP_004067286.1	799	9.38425e-94	PREDICTED: nucleolar RNA helicase 2-like [Oryzias latipes]	--	--	--	--	--	--	--	--	--	Q8L7S8	589	3.28403e-65	DEAD-box ATP-dependent RNA helicase 3, chloroplastic OS=Arabidopsis thaliana GN=RH3 PE=1 SV=2	PF00270//PF00271//PF08152	DEAD/DEAH box helicase//Helicase conserved C-terminal domain//GUCT (NUC152) domain	--	--	GO:0097159//GO:1901363//GO:0003723//GO:0005524//GO:0004386//GO:0003824//GO:0008026//GO:0003676	organic cyclic compound binding//heterocyclic compound binding//RNA binding//ATP binding//helicase activity//catalytic activity//ATP-dependent helicase activity//nucleic acid binding	GO:0005634	nucleus	KOG0331	ATP-dependent RNA helicase
comp15242_c1	1486.51	26.8937	5.7885	7.9114e-39	6.1712e-35	1289	--	--	--	--	--	--	--	--	--	--	--	--	--	--	--	--	--	--	PF01213	Adenylate cyclase associated (CAP) N terminal	GO:0007010	cytoskeleton organization	GO:0003779	actin binding	--	--	--	--
comp17812_c1	6408.85	167.491	5.2579	2.682e-38	1.569e-34	2778	2501356	Q43848.1	1872	0	RecName: Full=Transketolase, chloroplastic; Short=TK; Flags: Precursor	116206715	XM_001229166.1	35	1.8067e-06	Chaetomium globosum CBS 148.51 hypothetical protein (CHGG_02651) partial mRNA	K00615	E2.2.1.1, tktA, tktB	transketolase	http://www.genome.jp/dbget-bin/www_bget?ko:K00615	P34736	1495	0	Transketolase OS=Scheffersomyces stipitis (strain ATCC 58785 / CBS 6054 / NBRC 10063 / NRRL Y-11545) GN=TKT PE=3 SV=2	PF02780	Transketolase, C-terminal domain	GO:0006833//GO:0006096//GO:0016049//GO:0030243//GO:0006972//GO:0009651//GO:0009832//GO:0008152//GO:0006094//GO:0006816//GO:0007030//GO:0009750//GO:0019288//GO:0010075//GO:0009266//GO:0006098//GO:0015976//GO:0046686//GO:0032880//GO:0019344//GO:0042744	water transport//glycolysis//cell growth//cellulose metabolic process//hyperosmotic response//response to salt stress//plant-type cell wall biogenesis//metabolic process//gluconeogenesis//calcium ion transport//Golgi organization//response to fructose stimulus//isopentenyl diphosphate biosynthetic process, mevalonate-independent pathway//regulation of meristem growth//response to temperature stim…	GO:0003824//GO:0004802	catalytic activity//transketolase activity	GO:0009535//GO:0005829//GO:0009941//GO:0009570	chloroplast thylakoid membrane//cytosol//chloroplast envelope//chloroplast stroma	KOG0523	Transketolase
comp8430_c0	2813.21	72.0278	5.2875	4.7427e-37	2.2197e-33	1537	356559665	XP_003548119.1	991	8.01462e-128	PREDICTED: fructose-1,6-bisphosphatase, cytosolic-like [Glycine max]	71015919	XM_753757.1	43	3.53683e-11	Ustilago maydis 521 hypothetical protein (UM02703.1) partial mRNA	K03841	FBP, fbp	fructose-1,6-bisphosphatase I	http://www.genome.jp/dbget-bin/www_bget?ko:K03841	Q8RW99	964	6.05614e-125	Fructose-1,6-bisphosphatase, cytosolic OS=Pisum sativum PE=2 SV=1	PF00316	Fructose-1-6-bisphosphatase	GO:0006000//GO:0006094//GO:0006096//GO:0015976//GO:0006098//GO:0006013//GO:0005975	fructose metabolic process//gluconeogenesis//glycolysis//carbon utilization//pentose-phosphate shunt//mannose metabolic process//carbohydrate metabolic process	GO:0042578//GO:0042132	phosphoric ester hydrolase activity//fructose 1,6-bisphosphate 1-phosphatase activity	--	--	KOG1458	Fructose-1,6-bisphosphatase
comp17812_c0	1190.08	26.0305	5.5147	2.4368e-35	9.504e-32	634	383149217	AFG56480.1	220	1.01119e-19	Pinus taeda anonymous locus UMN_6182_01 genomic sequence	46197919	AE017221.1	48	2.3508e-14	Thermus thermophilus HB27, complete genome	K00615	E2.2.1.1, tktA, tktB	transketolase	http://www.genome.jp/dbget-bin/www_bget?ko:K00615	Q6GH64	206	3.85382e-17	Transketolase OS=Staphylococcus aureus (strain MRSA252) GN=tkt PE=3 SV=1	--	--	GO:0006098//GO:0015976//GO:0008152	pentose-phosphate shunt//carbon utilization//metabolic process	GO:0004802	transketolase activity	GO:0009536	plastid	KOG0523	Transketolase
comp19092_c0	9443.99	62.4953	7.2395	3.2974e-35	1.1023e-31	1942	51241761	BAD36768.1	1339	3.05624e-176	phosphoglycerate kinase, chloroplast precursor [Cyanidioschyzon merolae]	309250456	CP002220.1	39	7.51314e-09	Bifidobacterium bifidum S17, complete genome	K00927	PGK, pgk	phosphoglycerate kinase	http://www.genome.jp/dbget-bin/www_bget?ko:K00927	Q0I6M5	1281	7.08665e-170	Phosphoglycerate kinase OS=Synechococcus sp. (strain CC9311) GN=pgk PE=3 SV=1	PF00162	Phosphoglycerate kinase	GO:0016310//GO:0006096//GO:0006094//GO:0009409//GO:0046686//GO:0015976//GO:0019253	phosphorylation//glycolysis//gluconeogenesis//response to cold//response to cadmium ion//carbon utilization//reductive pentose-phosphate cycle	GO:0005524//GO:0004618	ATP binding//phosphoglycerate kinase activity	GO:0048046//GO:0005739//GO:0009941//GO:0005886//GO:0005634//GO:0009579//GO:0005618//GO:0010319//GO:0009570	apoplast//mitochondrion//chloroplast envelope//plasma membrane//nucleus//thylakoid//cell wall//stromule//chloroplast stroma	KOG1367	3-phosphoglycerate kinase
comp7503_c1	893.607	18.657	5.5818	4.9687e-34	1.4534e-30	806	77540216	ABA86966.1	412	1.02358e-45	triosephosphate isomerase [Glycine max]	--	--	--	--	--	K01803	TPI, tpiA	triosephosphate isomerase (TIM)	http://www.genome.jp/dbget-bin/www_bget?ko:K01803	Q9M4S8	380	1.40273e-41	Triosephosphate isomerase, chloroplastic OS=Fragaria ananassa GN=TPI PE=2 SV=1	PF00121	Triosephosphate isomerase	GO:0006006//GO:0008152//GO:0006000//GO:0006094//GO:0046486//GO:0006096//GO:0006020//GO:0015976//GO:0006013	glucose metabolic process//metabolic process//fructose metabolic process//gluconeogenesis//glycerolipid metabolic process//glycolysis//inositol metabolic process//carbon utilization//mannose metabolic process	GO:0016853//GO:0004807	isomerase activity//triose-phosphate isomerase activity	--	--	KOG1643	Triosephosphate isomerase
comp10118_c0	836.667	19.0921	5.4536	8.5435e-33	2.2214e-29	2026	1345975	P48626.1	610	4.50868e-69	RecName: Full=Omega-3 fatty acid desaturase, endoplasmic reticulum	--	--	--	--	--	K10257	FAD8, desB	omega-3 fatty acid desaturase (delta-15 desaturase)	http://www.genome.jp/dbget-bin/www_bget?ko:K10257	P48621	566	4.20498e-63	Omega-3 fatty acid desaturase, chloroplastic OS=Glycine max GN=FAD7 PE=2 SV=1	PF00487//PF01966//PF11960	Fatty acid desaturase//HD domain//Domain of unknown function (DUF3474)	GO:0055114//GO:0006629	oxidation-reduction process//lipid metabolic process	GO:0016717//GO:0046872//GO:0008081//GO:0016491	oxidoreductase activity, acting on paired donors, with oxidation of a pair of donors resulting in the reduction of molecular oxygen to two molecules of water//metal ion binding//phosphoric diester hydrolase activity//oxidoreductase activity	GO:0043231//GO:0016020//GO:0044444	intracellular membrane-bounded organelle//membrane//cytoplasmic part	KOG1187	Serine/threonine protein kinase
comp19586_c0	1326.3	41.6838	4.9918	6.9109e-32	1.6172e-28	2343	397584410	EJK52971.1	2432	0	hypothetical protein THAOC_27681 [Thalassiosira oceanica]	169155030	AM849034.1	177	1.75748e-85	Clavibacter michiganensis subsp. sepedonicus complete genome	K02355	fusA, GFM, EFG	elongation factor G	http://www.genome.jp/dbget-bin/www_bget?ko:K02355	B4R8L3	2335	0	Elongation factor G OS=Phenylobacterium zucineum (strain HLK1) GN=fusA PE=3 SV=1	PF01926//PF04548//PF03764//PF00009//PF03144//PF00212//PF00679//PF08477	GTPase of unknown function//AIG1 family//Elongation factor G, domain IV//Elongation factor Tu GTP binding domain//Elongation factor Tu domain 2//Atrial natriuretic peptide//Elongation factor G C-terminus//Miro-like protein	GO:0006448//GO:0006414//GO:0009658//GO:0007264//GO:0007165//GO:0006184//GO:0009845	regulation of translational elongation//translational elongation//chloroplast organization//small GTPase mediated signal transduction//signal transduction//GTP catabolic process//seed germination	GO:0005524//GO:0003746//GO:0005179//GO:0003924//GO:0005525	ATP binding//translation elongation factor activity//hormone activity//GTPase activity//GTP binding	GO:0005840//GO:0048046//GO:0005576//GO:0009941//GO:0005739//GO:0005622//GO:0009570	ribosome//apoplast//extracellular region//chloroplast envelope//mitochondrion//intracellular//chloroplast stroma	KOG0465	Mitochondrial elongation factor
comp19180_c0	901.432	23.8668	5.2391	1.0772e-31	2.2917e-28	599	118489355	ABK96482.1	130	1.29199e-06	unknown [Populus trichocarpa x Populus deltoides]	168274236	AB127048.1	293	1.41387e-150	Porphyra yezoensis mRNA for fructose-bisphosphate aldolase, complete cds	--	--	--	--	Q01516	115	7.7394e-06	Fructose-bisphosphate aldolase 1, chloroplastic (Fragment) OS=Pisum sativum PE=1 SV=1	PF00274	Fructose-bisphosphate aldolase class-I	GO:0006013//GO:0006098//GO:0015976//GO:0006000//GO:0006094//GO:0006096//GO:0006020	mannose metabolic process//pentose-phosphate shunt//carbon utilization//fructose metabolic process//gluconeogenesis//glycolysis//inositol metabolic process	GO:0004332	fructose-bisphosphate aldolase activity	--	--	--	--
comp7178_c0	635.128	14.315	5.4714	8.7566e-31	1.7076e-27	632	729842	Q03943.1	428	3.43074e-48	RecName: Full=Membrane-associated 30 kDa protein, chloroplastic; Short=M30; Flags: Precursor	--	--	--	--	--	K03969	pspA	phage shock protein A	http://www.genome.jp/dbget-bin/www_bget?ko:K03969	P54617	138	4.49873e-09	Phage shock protein A homolog OS=Bacillus subtilis (strain 168) GN=ydjF PE=1 SV=3	PF02996//PF08702//PF01025//PF05478//PF06009//PF10186//PF02321	Prefoldin subunit//Fibrinogen alpha/beta chain family//GrpE//Prominin//Laminin Domain II//UV radiation resistance protein and autophagy-related subunit 14//Outer membrane efflux protein	GO:0030168//GO:0006457//GO:0006810//GO:0007165//GO:0010508//GO:0051258//GO:0007155	platelet activation//protein folding//transport//signal transduction//positive regulation of autophagy//protein polymerization//cell adhesion	GO:0030674//GO:0005102//GO:0051087//GO:0042803//GO:0051082//GO:0000774//GO:0005215	protein binding, bridging//receptor binding//chaperone binding//protein homodimerization activity//unfolded protein binding//adenyl-nucleotide exchange factor activity//transporter activity	GO:0016020//GO:0005577//GO:0044434//GO:0009526//GO:0016272//GO:0016021//GO:0005604//GO:0009579	membrane//fibrinogen complex//chloroplast part//plastid envelope//prefoldin complex//integral to membrane//basement membrane//thylakoid	KOG1985	Vesicle coat complex COPII, subunit SEC24/subunit SFB2
comp12831_c0	665.349	19.0982	5.1226	4.3857e-29	7.8947e-26	1789	15234259	NP_192074.1	241	1.0418e-19	Polyketide cyclase / dehydrase and lipid transport protein [Arabidopsis thaliana]	--	--	--	--	--	--	--	--	--	--	--	--	--	--	--	--	--	--	--	GO:0043231	intracellular membrane-bounded organelle	KOG0498	K+-channel ERG and related proteins, contain PAS/PAC sensor domain
comp12672_c0	1042.83	38.2019	4.7707	5.7225e-29	9.5651e-26	912	23365	CAA31792.1	345	7.42426e-35	unnamed protein product [Homo sapiens]	--	--	--	--	--	K11165	DHRS7	dehydrogenase/reductase SDR family member 7	http://www.genome.jp/dbget-bin/www_bget?ko:K11165	P39640	184	9.8353e-15	Bacilysin biosynthesis oxidoreductase BacC OS=Bacillus subtilis (strain 168) GN=bacC PE=3 SV=2	PF01370//PF00106	NAD dependent epimerase/dehydratase family//short chain dehydrogenase	GO:0008202//GO:0008152//GO:0044237	steroid metabolic process//metabolic process//cellular metabolic process	GO:0003824//GO:0016491//GO:0050662	catalytic activity//oxidoreductase activity//coenzyme binding	--	--	KOG1205	Predicted dehydrogenase
comp15419_c0	1348.08	63.3769	4.4108	5.1603e-27	8.0504e-24	2253	11559824	AAG38104.1	754	2.84347e-88	delta6-fatty acid desaturase [Umbelopsis isabellina]	--	--	--	--	--	--	--	--	--	Q9JJE7	375	3.77114e-37	Fatty acid desaturase 3 OS=Mus musculus GN=Fads3 PE=2 SV=2	PF00173//PF00487	Cytochrome b5-like Heme/Steroid binding domain//Fatty acid desaturase	GO:0006629	lipid metabolic process	GO:0020037	heme binding	--	--	KOG4232	Delta 6-fatty acid desaturase/delta-8 sphingolipid desaturase
comp15273_c0	5419.04	313.765	4.1103	1.0198e-26	1.4916e-23	2225	399216286	CCF72974.1	1003	4.34285e-127	unnamed protein product [Babesia microti strain RI]	119395233	EF122491.1	45	3.98569e-12	Oryza sativa (japonica cultivar-group) clone KCS331A06 ATP/ADP translocator mRNA, complete cds	K05863	SLC25A4S, ANT	solute carrier family 25 (mitochondrial adenine nucleotide translocator), member 4/5/6/31	http://www.genome.jp/dbget-bin/www_bget?ko:K05863	Q6QRN9	855	1.66271e-106	ADP/ATP translocase 3 OS=Sus scrofa GN=SLC25A6 PE=2 SV=3	PF03544	Gram-negative bacterial tonB protein	GO:0006810//GO:0055085//GO:0015031	transport//transmembrane transport//protein transport	GO:0008565//GO:0005215	protein transporter activity//transporter activity	GO:0016020//GO:0005743//GO:0016021//GO:0030288	membrane//mitochondrial inner membrane//integral to membrane//outer membrane-bounded periplasmic space	KOG0749	Mitochondrial ADP/ATP carrier proteins
comp18936_c0	9553.89	559.843	4.093	1.3406e-26	1.8454e-23	2453	384250701	EIE24180.1	939	3.67516e-115	alanine-glyoxylate transaminase [Coccomyxa subellipsoidea C-169]	--	--	--	--	--	K00830	AGXT	alanine-glyoxylate transaminase / serine-glyoxylate transaminase / serine-pyruvate transaminase	http://www.genome.jp/dbget-bin/www_bget?ko:K00830	Q58369	553	2.23338e-61	Uncharacterized aminotransferase MJ0959 OS=Methanocaldococcus jannaschii (strain ATCC 43067 / DSM 2661 / JAL-1 / JCM 10045 / NBRC 100440) GN=MJ0959 PE=3 SV=1	PF01053//PF00266	Cys/Met metabolism PLP-dependent enzyme//Aminotransferase class-V	GO:0008152//GO:0006520	metabolic process//cellular amino acid metabolic process	GO:0008483//GO:0030170	transaminase activity//pyridoxal phosphate binding	--	--	KOG3227	Calcium-responsive transcription coactivator
comp7503_c0	399.823	10.8454	5.2042	9.7103e-26	1.2624e-22	504	194702698	ACF85433.1	366	6.44256e-40	unknown [Zea mays]	156986360	EU080324.1	46	2.38918e-13	Phytophthora pistaciae isolate PD_01118(P6196) triosephosphate isomerase/glyceraldehyde-3-phosphate dehydrogenase (tigA) gene, partial cds	K01803	TPI, tpiA	triosephosphate isomerase (TIM)	http://www.genome.jp/dbget-bin/www_bget?ko:K01803	Q7JNS1	343	3.1329e-38	Triosephosphate isomerase OS=Drosophila simulans GN=Tpi PE=3 SV=1	PF03932//PF00121	CutC family//Triosephosphate isomerase	GO:0006642//GO:0019563//GO:0046486//GO:0006096//GO:0006020//GO:0009658//GO:0080022//GO:0006013//GO:0009651//GO:0055070//GO:0032504//GO:0008152//GO:0006000//GO:0006094//GO:0046166//GO:0010043//GO:0015976//GO:0046686	triglyceride mobilization//glycerol catabolic process//glycerolipid metabolic process//glycolysis//inositol metabolic process//chloroplast organization//primary root development//mannose metabolic process//response to salt stress//copper ion homeostasis//multicellular organism reproduction//metabolic process//fructose metabolic process//gluconeogenesis//glyceraldehyde-3-phosphate biosynthetic pro…	GO:0005507//GO:0004807	copper ion binding//triose-phosphate isomerase activity	GO:0005840//GO:0048046//GO:0009941//GO:0005739//GO:0005886//GO:0009579//GO:0005773//GO:0005618//GO:0009570	ribosome//apoplast//chloroplast envelope//mitochondrion//plasma membrane//thylakoid//vacuole//cell wall//chloroplast stroma	KOG1643	Triosephosphate isomerase
comp7178_c1	363.702	9.1083	5.3194	2.8451e-25	3.5041e-22	371	--	--	--	--	--	--	--	--	--	--	--	--	--	--	--	--	--	--	--	--	--	--	--	--	--	--	KOG1187	Serine/threonine protein kinase
comp12119_c1	250.527	3.47346	6.1725	3.7452e-25	4.382e-22	949	67605637	XP_666695.1	225	9.07713e-18	DEAD/DEAH box helicase [Cryptosporidium hominis TU502]	--	--	--	--	--	--	--	--	--	Q9BQ39	193	6.90398e-15	ATP-dependent RNA helicase DDX50 OS=Homo sapiens GN=DDX50 PE=1 SV=1	PF00270	DEAD/DEAH box helicase	--	--	GO:1901363//GO:0097159//GO:0005524//GO:0016787//GO:0008026//GO:0003676	heterocyclic compound binding//organic cyclic compound binding//ATP binding//hydrolase activity//ATP-dependent helicase activity//nucleic acid binding	--	--	KOG0331	ATP-dependent RNA helicase
comp12528_c0	1247.61	68.5536	4.1858	1.1134e-24	1.2406e-21	400	--	--	--	--	--	--	--	--	--	--	--	--	--	--	--	--	--	--	PF08493	Aflatoxin regulatory protein	GO:0045122//GO:0006355	aflatoxin biosynthetic process//regulation of transcription, DNA-dependent	GO:0003677	DNA binding	GO:0005634	nucleus	KOG3671	Actin regulatory protein (Wiskott-Aldrich syndrome protein)
comp15504_c0	782.324	38.61	4.3407	1.9412e-24	2.0648e-21	2183	325191855	CCA26327.1	988	2.83685e-117	delta 5 fatty acid desaturase putative [Albugo laibachii Nc14]	170181204	EU341597.1	961	0	Porphyra yezoensis putative delta-5 fatty acid desaturase mRNA, partial cds	--	--	--	--	P49100	170	2.34622e-12	Cytochrome b5 OS=Oryza sativa subsp. japonica GN=Os05g0108800 PE=2 SV=2	PF00173//PF00487	Cytochrome b5-like Heme/Steroid binding domain//Fatty acid desaturase	GO:0006633//GO:0055114//GO:0006629	fatty acid biosynthetic process//oxidation-reduction process//lipid metabolic process	GO:0020037//GO:0005506//GO:0016717	heme binding//iron ion binding//oxidoreductase activity, acting on paired donors, with oxidation of a pair of donors resulting in the reduction of molecular oxygen to two molecules of water	--	--	KOG4232	Delta 6-fatty acid desaturase/delta-8 sphingolipid desaturase
comp17761_c0	814.881	42.9497	4.2459	9.2648e-24	9.4264e-21	2540	301109815	XP_002903988.1	141	1.13794e-06	conserved hypothetical protein [Phytophthora infestans T30-4]	--	--	--	--	--	--	--	--	--	--	--	--	--	--	--	--	--	--	--	--	--	KOG2146	Splicing coactivator SRm160/300, subunit SRm160 (contains PWI domain)
comp6952_c0	1135.74	66.3714	4.0969	1.3837e-23	1.3492e-20	1225	--	--	--	--	--	--	--	--	--	--	--	--	--	--	--	--	--	--	--	--	--	--	--	--	--	--	KOG3544	Collagens (type IV and type XIII), and related proteins
comp19572_c0	346.907	13.0214	4.7356	3.9937e-22	3.7383e-19	1538	397640511	EJK74161.1	1101	2.08967e-143	hypothetical protein THAOC_04179 [Thalassiosira oceanica]	--	--	--	--	--	K06413	spoVK	stage V sporulation protein K	http://www.genome.jp/dbget-bin/www_bget?ko:K06413	O22034	876	1.81076e-112	Protein cfxQ homolog OS=Cyanidium caldarium GN=cfxQ PE=3 SV=1	PF05064//PF00910//PF00004//PF01078//PF01736//PF01583//PF07728//PF00485//PF06309//PF03266	Nsp1-like C-terminal region//RNA helicase//ATPase family associated with various cellular activities (AAA)//Magnesium chelatase, subunit ChlI//Polyomavirus agnoprotein//Adenylylsulphate kinase//AAA domain (dynein-related subfamily)//Phosphoribulokinase / Uridine kinase family//Torsin//NTPase	GO:0000103//GO:0051085//GO:0015994//GO:0006144//GO:0015995//GO:0008152//GO:0015979	sulfate assimilation//chaperone mediated protein folding requiring cofactor//chlorophyll metabolic process//purine nucleobase metabolic process//chlorophyll biosynthetic process//metabolic process//photosynthesis	GO:0003723//GO:0003677//GO:0005524//GO:0019204//GO:0016851//GO:0017111//GO:0016887//GO:0016301//GO:0003724//GO:0004020//GO:0017056//GO:0016740	RNA binding//DNA binding//ATP binding//nucleotide phosphatase activity//magnesium chelatase activity//nucleoside-triphosphatase activity//ATPase activity//kinase activity//RNA helicase activity//adenylylsulfate kinase activity//structural constituent of nuclear pore//transferase activity	GO:0010007//GO:0005643//GO:0009507//GO:0033009	magnesium chelatase complex//nuclear pore//chloroplast//nucleomorph	KOG3544	Collagens (type IV and type XIII), and related proteins
comp19376_c0	2387.82	130.19	4.197	8.6335e-22	7.7705e-19	1491	327298723	XP_003234055.1	1088	5.03962e-141	stearic acid desaturase [Trichophyton rubrum CBS 118892]	--	--	--	--	--	K00507	SCD, desC	stearoyl-CoA desaturase (delta-9 desaturase)	http://www.genome.jp/dbget-bin/www_bget?ko:K00507	O00767	442	7.55831e-48	Acyl-CoA desaturase OS=Homo sapiens GN=SCD PE=1 SV=2	PF00173//PF00487	Cytochrome b5-like Heme/Steroid binding domain//Fatty acid desaturase	GO:0043581//GO:0006629	mycelium development//lipid metabolic process	GO:0020037//GO:0046872//GO:0016717	heme binding//metal ion binding//oxidoreductase activity, acting on paired donors, with oxidation of a pair of donors resulting in the reduction of molecular oxygen to two molecules of water	GO:0016020	membrane	KOG1600	Fatty acid desaturase
comp19110_c0	2529.42	154.516	4.033	9.7929e-22	8.4876e-19	1995	302816736	XP_002990046.1	1207	8.42063e-157	hypothetical protein SELMODRAFT_184990 [Selaginella moellendorffii]	37508091	BA000045.2	91	9.5737e-38	Gloeobacter violaceus PCC 7421 DNA, complete genome	K00855	E2.7.1.19, prkB	phosphoribulokinase	http://www.genome.jp/dbget-bin/www_bget?ko:K00855	Q9VC99	210	5.98058e-17	Probable uridine-cytidine kinase OS=Drosophila melanogaster GN=CG6364 PE=2 SV=1	PF00171//PF00485	Aldehyde dehydrogenase family//Phosphoribulokinase / Uridine kinase family	GO:0016310//GO:0042742//GO:0055114//GO:0008152//GO:0009409//GO:0015976//GO:0019253	phosphorylation//defense response to bacterium//oxidation-reduction process//metabolic process//response to cold//carbon utilization//reductive pentose-phosphate cycle	GO:0005524//GO:0016491//GO:0008974//GO:0016301//GO:0003676	ATP binding//oxidoreductase activity//phosphoribulokinase activity//kinase activity//nucleic acid binding	GO:0009535//GO:0048046//GO:0009941//GO:0010319//GO:0009570	chloroplast thylakoid membrane//apoplast//chloroplast envelope//stromule//chloroplast stroma	KOG4203	Armadillo/beta-Catenin/plakoglobin
comp19239_c0	3865.51	326.375	3.5661	2.3049e-21	1.9263e-18	3116	149239845	XP_001525798.1	1736	0	ATP-binding cassette sub-family F member 2 [Lodderomyces elongisporus NRRL YB-4239]	120604516	CP000539.1	45	5.6025e-12	Acidovorax sp. JS42, complete genome	K06185	ABCF2	ATP-binding cassette, subfamily F, member 2	http://www.genome.jp/dbget-bin/www_bget?ko:K06185	Q8H0V6	1042	1.75445e-125	ABC transporter F family member 3 OS=Arabidopsis thaliana GN=ABCF3 PE=2 SV=1	PF06414//PF01637//PF10662//PF00735//PF00448//PF00910//PF00006//PF07728//PF00485//PF03266//PF01443//PF00437//PF00004//PF03193//PF01580//PF00931//PF08477//PF00005	Zeta toxin//Archaeal ATPase//Ethanolamine utilisation - propanediol utilisation//Septin//SRP54-type protein, GTPase domain//RNA helicase//ATP synthase alpha/beta family, nucleotide-binding domain//AAA domain (dynein-related subfamily)//Phosphoribulokinase / Uridine kinase family//NTPase//Viral (Superfamily 1) RNA helicase//Type II/IV secretion system protein//ATPase family associated with various…	GO:0007059//GO:0035690//GO:0007264//GO:0006576//GO:0006810//GO:0008152//GO:0006614//GO:0051301//GO:0007049	chromosome segregation//cellular response to drug//small GTPase mediated signal transduction//cellular biogenic amine metabolic process//transport//metabolic process//SRP-dependent cotranslational protein targeting to membrane//cell division//cell cycle	GO:0003723//GO:0003677//GO:0005524//GO:0004386//GO:0019204//GO:0000166//GO:0017111//GO:0016887//GO:0016301//GO:0003724//GO:0003924//GO:0043531//GO:0016740//GO:0005525	RNA binding//DNA binding//ATP binding//helicase activity//nucleotide phosphatase activity//nucleotide binding//nucleoside-triphosphatase activity//ATPase activity//kinase activity//RNA helicase activity//GTPase activity//ADP binding//transferase activity//GTP binding	GO:0016021//GO:0005622	integral to membrane//intracellular	KOG0927	Predicted transporter (ABC superfamily)
comp12734_c0	691.364	23.4302	4.883	7.4717e-21	6.0292e-18	230	--	--	--	--	--	--	--	--	--	--	--	--	--	--	--	--	--	--	--	--	--	--	--	--	--	--	KOG3544	Collagens (type IV and type XIII), and related proteins
comp12528_c1	1666.8	62.0595	4.7473	8.718e-21	6.8004e-18	255	--	--	--	--	--	--	--	--	--	--	--	--	--	--	--	--	--	--	PF06596	Photosystem II reaction centre X protein (PsbX)	GO:0015979	photosynthesis	--	--	GO:0016020//GO:0009523	membrane//photosystem II	KOG3544	Collagens (type IV and type XIII), and related proteins
comp6875_c0	218.383	5.64023	5.275	1.0089e-20	7.6157e-18	2218	218190501	EEC72928.1	1659	0	hypothetical protein OsI_06773 [Oryza sativa Indica Group]	333113473	CP002727.1	39	8.59994e-09	Pseudomonas fulva 12-X, complete genome	K06207	typA, bipA	GTP-binding protein	http://www.genome.jp/dbget-bin/www_bget?ko:K06207	Q9ZLZ3	1230	5.20204e-158	GTP-binding protein TypA/BipA homolog OS=Helicobacter pylori (strain J99) GN=typA PE=3 SV=1	PF00497//PF02263//PF01926//PF02421//PF00735//PF04703//PF00009//PF03144//PF00679//PF08477//PF00350	Bacterial extracellular solute-binding proteins, family 3//Guanylate-binding protein, N-terminal domain//GTPase of unknown function//Ferrous iron transport protein B//Septin//FaeA-like protein//Elongation factor Tu GTP binding domain//Elongation factor Tu domain 2//Elongation factor G C-terminus//Miro-like protein//Dynamin family	GO:0015684//GO:0006355//GO:0007264//GO:0006810//GO:0006139//GO:0007049	ferrous iron transport//regulation of transcription, DNA-dependent//small GTPase mediated signal transduction//transport//nucleobase-containing compound metabolic process//cell cycle	GO:0015093//GO:0000166//GO:0003924//GO:0005525//GO:0005215	ferrous iron transmembrane transporter activity//nucleotide binding//GTPase activity//GTP binding//transporter activity	GO:0016021//GO:0030288//GO:0009507//GO:0009289//GO:0005622	integral to membrane//outer membrane-bounded periplasmic space//chloroplast//pilus//intracellular	KOG0462	Elongation factor-type GTP-binding protein
comp17289_c1	707.749	47.719	3.8906	1.3441e-20	9.8289e-18	414	--	--	--	--	--	--	--	--	--	--	--	--	--	--	--	--	--	--	PF04226//PF10099	Transglycosylase associated protein//Anti-sigma-K factor rskA	--	--	--	--	GO:0016021//GO:0005886	integral to membrane//plasma membrane	--	--
comp18941_c0	20871.2	408.343	5.6756	1.6125e-20	1.1435e-17	3731	323449746	EGB05632.1	2005	0	hypothetical protein AURANDRAFT_296, partial [Aureococcus anophagefferens]	114339016	CP000449.1	34	8.75565e-06	Maricaulis maris MCS10, complete genome	K03235	EF3, TEF3	elongation factor 3	http://www.genome.jp/dbget-bin/www_bget?ko:K03235	Q8SRV5	136	8.54451e-07	Probable ATP-binding cassette sub-family F member 3 homolog OS=Encephalitozoon cuniculi (strain GB-M1) GN=ECU05_1190 PE=3 SV=1	PF06414//PF00004//PF01637//PF03193//PF10662//PF00910//PF08477//PF00005	Zeta toxin//ATPase family associated with various cellular activities (AAA)//Archaeal ATPase//Protein of unknown function, DUF258//Ethanolamine utilisation - propanediol utilisation//RNA helicase//Miro-like protein//ABC transporter	GO:0007264//GO:0006576	small GTPase mediated signal transduction//cellular biogenic amine metabolic process	GO:0097159//GO:1901363//GO:0003723//GO:0005524//GO:0003724//GO:0016301//GO:0003924//GO:0005525//GO:0016887	organic cyclic compound binding//heterocyclic compound binding//RNA binding//ATP binding//RNA helicase activity//kinase activity//GTPase activity//GTP binding//ATPase activity	GO:0005622	intracellular	KOG0062	ATPase component of ABC transporters with duplicated ATPase domains/Translation elongation factor EF-3b
comp11960_c0	2665.55	147.16	4.179	2.9832e-19	2.0532e-16	1544	302783104	XP_002973325.1	859	3.22974e-108	hypothetical protein SELMODRAFT_99338 [Selaginella moellendorffii]	32394481	AY123067.1	105	1.21625e-45	Griffithsia japonica sedoheptulose-1,7-bisphosphatase mRNA, partial cds	K01100	E3.1.3.37	sedoheptulose-bisphosphatase	http://www.genome.jp/dbget-bin/www_bget?ko:K01100	B5EFV5	407	2.98304e-43	Fructose-1,6-bisphosphatase class 1 OS=Geobacter bemidjiensis (strain Bem / ATCC BAA-1014 / DSM 16622) GN=fbp PE=3 SV=1	PF00316	Fructose-1-6-bisphosphatase	GO:0006000//GO:0006094//GO:0006096//GO:0015976//GO:0006098//GO:0006013//GO:0005975	fructose metabolic process//gluconeogenesis//glycolysis//carbon utilization//pentose-phosphate shunt//mannose metabolic process//carbohydrate metabolic process	GO:0042578//GO:0050278//GO:0042132	phosphoric ester hydrolase activity//sedoheptulose-bisphosphatase activity//fructose 1,6-bisphosphate 1-phosphatase activity	GO:0009507	chloroplast	KOG1458	Fructose-1,6-bisphosphatase
comp18097_c0	8779.72	888.229	3.3052	3.0788e-19	2.0585e-16	3584	388511487	AFK43805.1	1024	4.1213e-125	unknown [Medicago truncatula]	168274236	AB127048.1	900	0	Porphyra yezoensis mRNA for fructose-bisphosphate aldolase, complete cds	K01623	ALDO	fructose-bisphosphate aldolase, class I	http://www.genome.jp/dbget-bin/www_bget?ko:K01623	Q40677	983	6.5996e-120	Fructose-bisphosphate aldolase, chloroplastic OS=Oryza sativa subsp. japonica GN=Os11g0171300 PE=1 SV=2	PF04625//PF01032//PF00274	DEC-1 protein, N-terminal region//FecCD transport family//Fructose-bisphosphate aldolase class-I	GO:0006810//GO:0007304//GO:0006000//GO:0006094//GO:0006096//GO:0006020//GO:0015976//GO:0006098//GO:0006013	transport//chorion-containing eggshell formation//fructose metabolic process//gluconeogenesis//glycolysis//inositol metabolic process//carbon utilization//pentose-phosphate shunt//mannose metabolic process	GO:0004332//GO:0005213//GO:0005215	fructose-bisphosphate aldolase activity//structural constituent of chorion//transporter activity	GO:0016020//GO:0042600//GO:0005576	membrane//chorion//extracellular region	KOG1557	Fructose-biphosphate aldolase
comp19229_c0	1415.72	129.758	3.4476	5.696e-19	3.7026e-16	1257	301110068	XP_002904114.1	165	2.63743e-11	conserved hypothetical protein [Phytophthora infestans T30-4]	--	--	--	--	--	--	--	--	--	--	--	--	--	PF01213//PF10099	Adenylate cyclase associated (CAP) N terminal//Anti-sigma-K factor rskA	GO:0007010	cytoskeleton organization	GO:0003779	actin binding	GO:0016021//GO:0005886	integral to membrane//plasma membrane	--	--
comp16506_c1	68.3846	829.072	-3.5998	1.1387e-18	7.1301e-16	843	--	--	--	--	--	--	--	--	--	--	--	--	--	--	--	--	--	--	--	--	--	--	--	--	--	--	--	--
comp7428_c0	514.93	37.3333	3.7858	1.1578e-18	7.1301e-16	1451	357440559	XP_003590557.1	771	3.89382e-95	MPBQ/MSBQ methyltransferase [Medicago truncatula]	--	--	--	--	--	K12502	VTE3, APG1	MPBQ/MSBQ methyltransferase	http://www.genome.jp/dbget-bin/www_bget?ko:K12502	C0RMK3	138	5.5353e-08	Ubiquinone/menaquinone biosynthesis methyltransferase ubiE OS=Brucella melitensis biotype 2 (strain ATCC 23457) GN=ubiE PE=3 SV=1	PF08241//PF01209//PF00891//PF08530	Methyltransferase domain//ubiE/COQ5 methyltransferase family//O-methyltransferase//X-Pro dipeptidyl-peptidase C-terminal non-catalytic domain	GO:0008152	metabolic process	GO:0008171//GO:0008168//GO:0016740//GO:0008239	O-methyltransferase activity//methyltransferase activity//transferase activity//dipeptidyl-peptidase activity	--	--	KOG1540	Ubiquinone biosynthesis methyltransferase COQ5
comp16306_c0	18245.9	1951.46	3.2249	1.6769e-18	1.0062e-15	1630	408394038	EKJ73294.1	310	1.0033e-28	hypothetical protein FPSE_06559 [Fusarium pseudograminearum CS3096]	--	--	--	--	--	--	--	--	--	Q1C8M3	244	2.21039e-21	Ferrous iron permease EfeU OS=Yersinia pestis bv. Antiqua (strain Antiqua) GN=efeU PE=3 SV=1	PF03239	Iron permease FTR1 family	GO:0055085	transmembrane transport	--	--	GO:0016020	membrane	--	--
comp16970_c0	244.946	10.8431	4.4976	2.1777e-18	1.274e-15	482	--	--	--	--	--	--	--	--	--	--	--	--	--	--	--	--	--	--	--	--	--	--	--	--	--	--	--	--
comp7277_c0	8052.8	861.057	3.2253	2.357e-18	1.3453e-15	1993	--	--	--	--	--	--	--	--	--	--	--	--	--	--	--	--	--	--	PF00424//PF10473	REV protein (anti-repression trans-activator protein)//Leucine-rich repeats of kinetochore protein Cenp-F/LEK1	GO:0006355	regulation of transcription, DNA-dependent	GO:0045502//GO:0042803//GO:0003700//GO:0008134	dynein binding//protein homodimerization activity//sequence-specific DNA binding transcription factor activity//transcription factor binding	GO:0042025//GO:0030286//GO:0005667	host cell nucleus//dynein complex//transcription factor complex	KOG3544	Collagens (type IV and type XIII), and related proteins
comp14880_c0	710.162	59.9019	3.5675	2.9044e-18	1.6182e-15	1076	303275900	XP_003057244.1	733	7.63606e-85	predicted protein [Micromonas pusilla CCMP1545]	--	--	--	--	--	--	--	--	--	Q0UG00	516	3.19915e-58	ATP-dependent RNA helicase MSS116, mitochondrial OS=Phaeosphaeria nodorum (strain SN15 / ATCC MYA-4574 / FGSC 10173) GN=MSS116 PE=3 SV=1	PF00270//PF00271	DEAD/DEAH box helicase//Helicase conserved C-terminal domain	--	--	GO:1901363//GO:0097159//GO:0005524//GO:0016787//GO:0004386//GO:0003676//GO:0008026	heterocyclic compound binding//organic cyclic compound binding//ATP binding//hydrolase activity//helicase activity//nucleic acid binding//ATP-dependent helicase activity	--	--	KOG0342	ATP-dependent RNA helicase pitchoune
comp11355_c0	1221.09	117.633	3.3758	3.5107e-18	1.9106e-15	2564	321258651	XP_003194046.1	808	4.25792e-97	inorganic diphosphatase [Cryptococcus gattii WM276]	--	--	--	--	--	K01507	ppa	inorganic pyrophosphatase	http://www.genome.jp/dbget-bin/www_bget?ko:K01507	Q6FRB7	758	2.57061e-91	Inorganic pyrophosphatase OS=Candida glabrata (strain ATCC 2001 / CBS 138 / JCM 3761 / NBRC 0622 / NRRL Y-65) GN=IPP1 PE=3 SV=1	PF05927//PF00719//PF00316//PF00145	Penaeidin//Inorganic pyrophosphatase//Fructose-1-6-bisphosphatase//C-5 cytosine-specific DNA methylase	GO:0006096//GO:0006119//GO:0006013//GO:0005975//GO:0006796//GO:0006094//GO:0006000//GO:0006306//GO:0006098//GO:0015976	glycolysis//oxidative phosphorylation//mannose metabolic process//carbohydrate metabolic process//phosphate-containing compound metabolic process//gluconeogenesis//fructose metabolic process//DNA methylation//pentose-phosphate shunt//carbon utilization	GO:0000287//GO:0003677//GO:0004427//GO:0008061//GO:0042132//GO:0042578//GO:0046872	magnesium ion binding//DNA binding//inorganic diphosphatase activity//chitin binding//fructose 1,6-bisphosphate 1-phosphatase activity//phosphoric ester hydrolase activity//metal ion binding	GO:0005737//GO:0030446	cytoplasm//hyphal cell wall	KOG1626	Inorganic pyrophosphatase/Nucleosome remodeling factor, subunit NURF38
comp15938_c1	36.853	493.761	-3.744	6.4835e-18	3.4482e-15	834	--	--	--	--	--	--	--	--	--	--	--	--	--	--	--	--	--	--	PF10620//PF08919//PF00753	Phosphoribosyl-dephospho-CoA transferase MdcG//F-actin binding//Metallo-beta-lactamase superfamily	GO:0006468	protein phosphorylation	GO:0016787//GO:0005524//GO:0004715//GO:0016779	hydrolase activity//ATP binding//non-membrane spanning protein tyrosine kinase activity//nucleotidyltransferase activity	--	--	KOG4462	WASP-interacting protein VRP1/WIP, contains WH2 domain
comp21618_c0	194.026	6.94537	4.8041	1.0091e-17	5.2473e-15	1179	326787214	AEA07666.1	343	8.08266e-34	delta6 fatty acid elongase [Conidiobolus obscurus]	--	--	--	--	--	K10205	ELOVL2	elongation of very long chain fatty acids protein 2	http://www.genome.jp/dbget-bin/www_bget?ko:K10205	Q5RFL5	281	7.28785e-27	Elongation of very long chain fatty acids protein 5 OS=Pongo abelii GN=ELOVL5 PE=2 SV=1	PF01151	GNS1/SUR4 family	--	--	--	--	GO:0016021	integral to membrane	KOG3071	Fatty acyl-CoA elongase/Polyunsaturated fatty acid specific elongation enzyme
comp19186_c0	1615.19	160.137	3.3343	5.3057e-17	2.6991e-14	992	--	--	--	--	--	--	--	--	--	--	--	--	--	--	--	--	--	--	--	--	--	--	--	--	--	--	KOG2146	Splicing coactivator SRm160/300, subunit SRm160 (contains PWI domain)
comp15251_c0	3764.68	443.991	3.0839	6.604e-17	3.2881e-14	2047	297744661	CBI37923.3	734	1.13159e-88	unnamed protein product [Vitis vinifera]	161158851	AM746676.1	35	1.3264e-06	Sorangium cellulosum &apos;So ce 56&apos; complete genome	K01803	TPI, tpiA	triosephosphate isomerase (TIM)	http://www.genome.jp/dbget-bin/www_bget?ko:K01803	P48501	678	1.12647e-81	Triosephosphate isomerase OS=Schistosoma mansoni GN=TPI PE=1 SV=1	PF00121	Triosephosphate isomerase	GO:0006013//GO:0015976//GO:0008152//GO:0006000//GO:0046486//GO:0006094//GO:0006096//GO:0006020	mannose metabolic process//carbon utilization//metabolic process//fructose metabolic process//glycerolipid metabolic process//gluconeogenesis//glycolysis//inositol metabolic process	GO:0004807	triose-phosphate isomerase activity	--	--	KOG1643	Triosephosphate isomerase
comp24500_c0	139.851	1.73557	6.3323	2.6656e-16	1.2995e-13	1152	224081268	XP_002306360.1	377	9.02126e-39	predicted protein [Populus trichocarpa]	--	--	--	--	--	K15111	SLC25A26	solute carrier family 25 (mitochondrial S-adenosylmethionine transporter), member 26	http://www.genome.jp/dbget-bin/www_bget?ko:K15111	P38921	235	5.91554e-21	Putative mitochondrial carrier protein PET8 OS=Saccharomyces cerevisiae (strain ATCC 204508 / S288c) GN=PET8 PE=1 SV=1	PF04604	Type-A lantibiotic	GO:0019748	secondary metabolic process	--	--	GO:0016020//GO:0005576	membrane//extracellular region	KOG0768	Mitochondrial carrier protein PET8
comp18920_c0	12472.9	1595.08	2.9671	3.355e-16	1.6023e-13	1312	365984247	XP_003668956.1	442	1.46696e-49	hypothetical protein NDAI_0C00520 [Naumovozyma dairenensis CBS 421]	299753931	XM_001833586.2	36	2.34134e-07	Coprinopsis cinerea okayama7#130 KQ# nucleoside diphosphate kinase, mRNA	K00940	E2.7.4.6, ndk	nucleoside-diphosphate kinase	http://www.genome.jp/dbget-bin/www_bget?ko:K00940	Q3AGP0	443	6.51892e-51	Nucleoside diphosphate kinase OS=Synechococcus sp. (strain CC9605) GN=ndk PE=3 SV=1	PF11095//PF00334	Gem-associated protein 7 (Gemin7)//Nucleoside diphosphate kinase	GO:0006228//GO:0006165//GO:0006241//GO:0006144//GO:0006206//GO:0006183	UTP biosynthetic process//nucleoside diphosphate phosphorylation//CTP biosynthetic process//purine nucleobase metabolic process//pyrimidine nucleobase metabolic process//GTP biosynthetic process	GO:0005524//GO:0004550	ATP binding//nucleoside diphosphate kinase activity	GO:0032797	SMN complex	KOG0888	Nucleoside diphosphate kinase
comp9522_c0	427.201	38.198	3.4833	1.0541e-15	4.9335e-13	1066	397622314	EJK66644.1	741	1.75939e-93	hypothetical protein THAOC_12421 [Thalassiosira oceanica]	--	--	--	--	--	K01807	rpiA	ribose 5-phosphate isomerase A	http://www.genome.jp/dbget-bin/www_bget?ko:K01807	A9VID8	450	6.26675e-52	Ribose-5-phosphate isomerase A OS=Bacillus weihenstephanensis (strain KBAB4) GN=rpiA PE=3 SV=1	PF06026	Ribose 5-phosphate isomerase A (phosphoriboisomerase A)	GO:0006098//GO:0015976//GO:0009052	pentose-phosphate shunt//carbon utilization//pentose-phosphate shunt, non-oxidative branch	GO:0004751	ribose-5-phosphate isomerase activity	--	--	KOG3075	Ribose 5-phosphate isomerase
comp18903_c0	18125.8	992.114	4.1914	1.1354e-15	5.2097e-13	2379	320163650	EFW40549.1	1465	0	eukaryotic translation initiation factor 4A isoform 1B [Capsaspora owczarzaki ATCC 30864]	195434728	XM_002065319.1	100	1.13677e-42	Drosophila willistoni GK14711 (Dwil\GK14711), mRNA	K03257	EIF4A	translation initiation factor 4A	http://www.genome.jp/dbget-bin/www_bget?ko:K03257	Q8JFP1	1452	0	Eukaryotic initiation factor 4A-II OS=Gallus gallus GN=EIF4A2 PE=2 SV=1	PF02891//PF00270//PF01381//PF00271//PF00579//PF07652//PF00628//PF04851	MIZ/SP-RING zinc finger//DEAD/DEAH box helicase//Helix-turn-helix//Helicase conserved C-terminal domain//tRNA synthetases class I (W and Y)//Flavivirus DEAD domain//PHD-finger//Type III restriction enzyme, res subunit	GO:0019079//GO:0006413//GO:0006446//GO:0006418	viral genome replication//translational initiation//regulation of translational initiation//tRNA aminoacylation for protein translation	GO:0003677//GO:0005524//GO:0004386//GO:0008026//GO:0003743//GO:0016787//GO:0005515//GO:0000166//GO:0043565//GO:0008270//GO:0003676//GO:0004812	DNA binding//ATP binding//helicase activity//ATP-dependent helicase activity//translation initiation factor activity//hydrolase activity//protein binding//nucleotide binding//sequence-specific DNA binding//zinc ion binding//nucleic acid binding//aminoacyl-tRNA ligase activity	GO:0005840//GO:0005737	ribosome//cytoplasm	KOG0327	Translation initiation factor 4F, helicase subunit (eIF-4A) and related helicases
comp18463_c0	1547.96	191.792	3.0128	1.4463e-15	6.5085e-13	1863	--	--	--	--	--	--	--	--	--	--	--	--	--	--	--	--	--	--	PF00403	Heavy-metal-associated domain	GO:0030001	metal ion transport	GO:0046872	metal ion binding	--	--	KOG4462	WASP-interacting protein VRP1/WIP, contains WH2 domain
comp18894_c0	5535.18	531.575	3.3803	1.6141e-15	7.1268e-13	2124	281212316	EFA86476.1	136	4.383e-06	putative glycoside hydrolase [Polysphondylium pallidum PN500]	--	--	--	--	--	--	--	--	--	P78789	139	8.53176e-08	Uncharacterized protein C1919.03c OS=Schizosaccharomyces pombe (strain 972 / ATCC 24843) GN=SPCC1919.03c PE=1 SV=2	--	--	--	--	--	--	--	--	KOG1616	Protein involved in Snf1 protein kinase complex assembly
comp21183_c0	481.245	47.2871	3.3473	1.7426e-15	7.5515e-13	646	24987754	1MH9	353	1.93124e-38	Chain A, Crystal Structure Analysis Of Deoxyribonucleotidase	--	--	--	--	--	K01081	E3.1.3.5	5'-nucleotidase	http://www.genome.jp/dbget-bin/www_bget?ko:K01081	Q5UQH3	183	2.98787e-15	Putative 5&apos;(3&apos;)-deoxyribonucleotidase R824 OS=Acanthamoeba polyphaga mimivirus GN=MIMI_R824 PE=3 SV=1	PF01213//PF06941//PF00702	Adenylate cyclase associated (CAP) N terminal//5' nucleotidase, deoxy (Pyrimidine), cytosolic type C protein (NT5C)//haloacid dehalogenase-like hydrolase	GO:0008152//GO:0009223//GO:0007010	metabolic process//pyrimidine deoxyribonucleotide catabolic process//cytoskeleton organization	GO:0008253//GO:0003824//GO:0016791//GO:0003779	5'-nucleotidase activity//catalytic activity//phosphatase activity//actin binding	GO:0005739	mitochondrion	--	--
comp7660_c0	111.927	912.074	-3.0266	2.3641e-15	1.0058e-12	1352	146414395	XP_001483168.1	395	1.8394e-40	hypothetical protein PGUG_05123 [Meyerozyma guilliermondii ATCC 6260]	--	--	--	--	--	--	--	--	--	P51110	277	4.91967e-26	Dihydroflavonol-4-reductase OS=Vitis vinifera GN=DFR PE=1 SV=1	PF03807//PF01370//PF04321//PF00106//PF01073	NADP oxidoreductase coenzyme F420-dependent//NAD dependent epimerase/dehydratase family//RmlD substrate binding domain//short chain dehydrogenase//3-beta hydroxysteroid dehydrogenase/isomerase family	GO:0055114//GO:0009117//GO:0045226//GO:0019872//GO:0008207//GO:0044237//GO:0006694//GO:0030639//GO:0008152//GO:0008209//GO:0009225//GO:0008210	oxidation-reduction process//nucleotide metabolic process//extracellular polysaccharide biosynthetic process//streptomycin biosynthetic process//C21-steroid hormone metabolic process//cellular metabolic process//steroid biosynthetic process//polyketide biosynthetic process//metabolic process//androgen metabolic process//nucleotide-sugar metabolic process//estrogen metabolic process	GO:0008831//GO:0016491//GO:0016616//GO:0003824//GO:0003854//GO:0050662	dTDP-4-dehydrorhamnose reductase activity//oxidoreductase activity//oxidoreductase activity, acting on the CH-OH group of donors, NAD or NADP as acceptor//catalytic activity//3-beta-hydroxy-delta5-steroid dehydrogenase activity//coenzyme binding	--	--	KOG1502	Flavonol reductase/cinnamoyl-CoA reductase
comp18463_c2	671.21	72.4483	3.2117	2.5584e-15	1.0691e-12	685	--	--	--	--	--	--	--	--	--	--	--	--	--	--	--	--	--	--	PF07221	N-acylglucosamine 2-epimerase (GlcNAc 2-epimerase)	GO:0006013//GO:0006000	mannose metabolic process//fructose metabolic process	GO:0004476	mannose-6-phosphate isomerase activity	--	--	KOG3671	Actin regulatory protein (Wiskott-Aldrich syndrome protein)
comp18813_c2	2989.59	407.998	2.8733	5.23e-15	2.1471e-12	2566	330798717	XP_003287397.1	1056	3.74418e-133	UDP-glucose 4-epimerase [Dictyostelium purpureum]	309250456	CP002220.1	46	1.28064e-12	Bifidobacterium bifidum S17, complete genome	K01784	galE, GALE	UDP-glucose 4-epimerase	http://www.genome.jp/dbget-bin/www_bget?ko:K01784	P18645	1010	1.7063e-127	UDP-glucose 4-epimerase OS=Rattus norvegicus GN=Gale PE=2 SV=1	PF01370//PF00111//PF04321//PF00106//PF01073//PF01113//PF03721//PF05456//PF02719//PF04258	NAD dependent epimerase/dehydratase family//2Fe-2S iron-sulfur cluster binding domain//RmlD substrate binding domain//short chain dehydrogenase//3-beta hydroxysteroid dehydrogenase/isomerase family//Dihydrodipicolinate reductase, N-terminus//UDP-glucose/GDP-mannose dehydrogenase family, NAD binding domain//Eukaryotic translation initiation factor 4E binding protein (EIF4EBP)//Polysaccharide biosy…	GO:0006118//GO:0009117//GO:0045226//GO:0045947//GO:0009058//GO:0019872//GO:0008207//GO:0044237//GO:0030639//GO:0008209//GO:0008152//GO:0009085//GO:0009089//GO:0008210//GO:0055114//GO:0006694//GO:0019388//GO:0009225//GO:0006012	electron transport//nucleotide metabolic process//extracellular polysaccharide biosynthetic process//negative regulation of translational initiation//biosynthetic process//streptomycin biosynthetic process//C21-steroid hormone metabolic process//cellular metabolic process//polyketide biosynthetic process//androgen metabolic process//metabolic process//lysine biosynthetic process//lysine biosynthe…	GO:0008831//GO:0009055//GO:0016616//GO:0003824//GO:0008190//GO:0003854//GO:0008839//GO:0003978//GO:0016491//GO:0051287//GO:0042803//GO:0051536//GO:0004190//GO:0050662	dTDP-4-dehydrorhamnose reductase activity//electron carrier activity//oxidoreductase activity, acting on the CH-OH group of donors, NAD or NADP as acceptor//catalytic activity//eukaryotic initiation factor 4E binding//3-beta-hydroxy-delta5-steroid dehydrogenase activity//dihydrodipicolinate reductase activity//UDP-glucose 4-epimerase activity//oxidoreductase activity//NAD binding//protein homodim…	GO:0016021	integral to membrane	KOG1371	UDP-glucose 4-epimerase/UDP-sulfoquinovose synthase
comp17338_c1	716.756	6064.22	-3.0808	5.523e-15	2.2283e-12	2930	--	--	--	--	--	--	--	--	--	--	--	--	--	--	--	--	--	--	--	--	--	--	--	--	--	--	KOG2992	Nucleolar GTPase/ATPase p130
comp8013_c0	5477.08	773.164	2.8246	9.1523e-15	3.6301e-12	2017	194476678	YP_002048857.1	139	3.11448e-06	anchor polypeptide LCM [Paulinella chromatophora]	--	--	--	--	--	K02286	cpcC	phycocyanin-associated rod linker protein	http://www.genome.jp/dbget-bin/www_bget?ko:K02286	P73203	234	6.97492e-20	Phycobilisome 32.1 kDa linker polypeptide, phycocyanin-associated, rod 1 OS=Synechocystis sp. (strain PCC 6803 / Kazusa) GN=cpcC1 PE=1 SV=3	PF08092//PF00427	Magi peptide toxin family//Phycobilisome Linker polypeptide	GO:0006810//GO:0044237//GO:0015979	transport//cellular metabolic process//photosynthesis	GO:0019871	sodium channel inhibitor activity	GO:0030089//GO:0005576//GO:0009536//GO:0042651	phycobilisome//extracellular region//plastid//thylakoid membrane	KOG2510	SWI-SNF chromatin-remodeling complex protein
comp13266_c0	2976.74	411.822	2.8536	9.9927e-15	3.8973e-12	1334	--	--	--	--	--	--	--	--	--	--	--	--	--	--	--	--	--	--	--	--	--	--	--	--	--	--	--	--
comp15755_c3	892.146	114.519	2.9617	2.4321e-14	9.3301e-12	837	--	--	--	--	--	--	--	--	--	--	--	--	--	--	--	--	--	--	--	--	--	--	--	--	--	--	KOG1830	Wiskott Aldrich syndrome proteins
comp10875_c0	231.774	17.7946	3.7032	2.7448e-14	1.036e-11	442	--	--	--	--	--	--	--	--	--	--	--	--	--	--	--	--	--	--	PF01034//PF06459//PF01080//PF05091	Syndecan domain//Ryanodine Receptor TM 4-6//Presenilin//Eukaryotic translation initiation factor 3 subunit 7 (eIF-3)	GO:0006816//GO:0006413//GO:0006446//GO:0006874	calcium ion transport//translational initiation//regulation of translational initiation//cellular calcium ion homeostasis	GO:0008092//GO:0004190//GO:0005219//GO:0003743	cytoskeletal protein binding//aspartic-type endopeptidase activity//ryanodine-sensitive calcium-release channel activity//translation initiation factor activity	GO:0005840//GO:0016020//GO:0005622//GO:0016021	ribosome//membrane//intracellular//integral to membrane	KOG1869	Splicing coactivator SRm160/300, subunit SRm300
comp15938_c0	55.6817	488.549	-3.1332	5.1163e-14	1.9004e-11	537	--	--	--	--	--	--	--	--	--	--	--	--	--	--	--	--	--	--	--	--	--	--	--	--	--	--	KOG3589	G protein signaling regulators
comp7253_c0	6669.98	197.404	5.0785	7.0746e-14	2.5868e-11	2592	115450991	NP_001049096.1	826	3.72063e-100	Os03g0169100 [Oryza sativa Japonica Group]	240863652	CP001644.1	38	3.62277e-08	Ralstonia pickettii 12D chromosome 1, complete sequence	K01783	rpe, RPE	ribulose-phosphate 3-epimerase	http://www.genome.jp/dbget-bin/www_bget?ko:K01783	P0AG08	549	1.08339e-62	Ribulose-phosphate 3-epimerase OS=Escherichia coli O6:H1 (strain CFT073 / ATCC 700928 / UPEC) GN=rpe PE=3 SV=1	PF00977//PF00834//PF01180//PF01884//PF01437//PF00179	Histidine biosynthesis protein//Ribulose-phosphate 3 epimerase family//Dihydroorotate dehydrogenase//PcrB family//Plexin repeat//Ubiquitin-conjugating enzyme	GO:0042742//GO:0055114//GO:0000105//GO:0005975//GO:0006206//GO:0009409//GO:0009624//GO:0006222//GO:0006098//GO:0015976//GO:0019253//GO:0009793	defense response to bacterium//oxidation-reduction process//histidine biosynthetic process//carbohydrate metabolic process//pyrimidine nucleobase metabolic process//response to cold//response to nematode//UMP biosynthetic process//pentose-phosphate shunt//carbon utilization//reductive pentose-phosphate cycle//embryo development ending in seed dormancy	GO:0016857//GO:0016881//GO:0004152//GO:0016765//GO:0046872//GO:0004750	racemase and epimerase activity, acting on carbohydrates and derivatives//acid-amino acid ligase activity//dihydroorotate dehydrogenase activity//transferase activity, transferring alkyl or aryl (other than methyl) groups//metal ion binding//ribulose-phosphate 3-epimerase activity	GO:0016020//GO:0009535//GO:0048046//GO:0009941//GO:0010319//GO:0009570	membrane//chloroplast thylakoid membrane//apoplast//chloroplast envelope//stromule//chloroplast stroma	KOG3111	D-ribulose-5-phosphate 3-epimerase
comp17668_c0	1266.84	178.808	2.8247	9.8378e-14	3.5418e-11	6083	403344817	EJY71757.1	701	1.49047e-71	Glycosyl transferase, group 1 family protein [Oxytricha trifallax]	--	--	--	--	--	--	--	--	--	B9J2G5	291	1.32051e-25	Glycogen synthase OS=Bacillus cereus (strain Q1) GN=glgA PE=3 SV=1	PF00534//PF01355//PF01141	Glycosyl transferases group 1//High potential iron-sulfur protein//Gag polyprotein, inner coat protein p12	GO:0019646//GO:0009058//GO:0006118	aerobic electron transport chain//biosynthetic process//electron transport	GO:0009055//GO:0003824	electron carrier activity//catalytic activity	GO:0019028	viral capsid	KOG2146	Splicing coactivator SRm160/300, subunit SRm160 (contains PWI domain)
comp16828_c0	131.891	6.07836	4.4395	1.1414e-13	4.047e-11	598	--	--	--	--	--	--	--	--	--	--	--	--	--	--	--	--	--	--	--	--	--	--	--	--	--	--	--	--
comp17195_c0	314.195	31.2365	3.3304	1.2617e-13	4.4069e-11	760	--	--	--	--	--	--	--	--	--	--	--	--	--	--	--	--	--	--	--	--	--	--	--	--	--	--	KOG1187	Serine/threonine protein kinase
comp20374_c0	1080.03	155.774	2.7935	2.2612e-13	7.7815e-11	374	--	--	--	--	--	--	--	--	--	--	--	--	--	--	--	--	--	--	PF00641	Zn-finger in Ran binding protein and others	--	--	GO:0008270	zinc ion binding	GO:0005622	intracellular	KOG1187	Serine/threonine protein kinase
comp17267_c0	2592.61	413.973	2.6468	3.8558e-13	1.3077e-10	2359	356558246	XP_003547418.1	604	2.07282e-63	PREDICTED: copper-transporting ATPase RAN1-like [Glycine max]	302567367	CP002162.1	37	1.18429e-07	Micromonospora aurantiaca ATCC 27029, complete genome	K01533	E3.6.3.4, ATP7, copA	Cu2+-exporting ATPase	http://www.genome.jp/dbget-bin/www_bget?ko:K01533	Q5HL56	480	3.61928e-49	Copper-exporting P-type ATPase A OS=Staphylococcus epidermidis (strain ATCC 35984 / RP62A) GN=copA PE=3 SV=1	PF00122//PF00702	E1-E2 ATPase//haloacid dehalogenase-like hydrolase	GO:0008152//GO:0006812	metabolic process//cation transport	GO:0046872//GO:0016787//GO:0000166//GO:0003824//GO:0005488	metal ion binding//hydrolase activity//nucleotide binding//catalytic activity//binding	--	--	KOG0207	Cation transport ATPase
comp12141_c0	12435.9	1179.17	3.3987	4.7352e-13	1.583e-10	2400	357518643	XP_003629610.1	1797	0	Adenosylhomocysteinase [Medicago truncatula]	359477878	XM_002266118.2	188	1.38234e-91	PREDICTED: Vitis vinifera adenosylhomocysteinase-like, transcript variant 1 (LOC100253872), mRNA	K01251	E3.3.1.1, ahcY	adenosylhomocysteinase	http://www.genome.jp/dbget-bin/www_bget?ko:K01251	P50249	1750	0	Adenosylhomocysteinase OS=Phalaenopsis sp. GN=SAHH PE=2 SV=1	PF05221//PF02254//PF02882//PF02826//PF00208//PF07991	S-adenosyl-L-homocysteine hydrolase//TrkA-N domain//Tetrahydrofolate dehydrogenase/cyclohydrolase, NAD(P)-binding domain//D-isomer specific 2-hydroxyacid dehydrogenase, NAD binding domain//Glutamate/Leucine/Phenylalanine/Valine dehydrogenase//Acetohydroxy acid isomeroreductase, catalytic domain	GO:0008652//GO:0055114//GO:0009396//GO:0009098//GO:0009099//GO:0016441//GO:0015940//GO:0006813//GO:0006520//GO:0006730//GO:0009097//GO:0006555//GO:0006346//GO:0046487	cellular amino acid biosynthetic process//oxidation-reduction process//folic acid-containing compound biosynthetic process//leucine biosynthetic process//valine biosynthetic process//posttranscriptional gene silencing//pantothenate biosynthetic process//potassium ion transport//cellular amino acid metabolic process//one-carbon metabolic process//isoleucine biosynthetic process//methionine metabol…	GO:0004488//GO:0000166//GO:0005507//GO:0048037//GO:0016491//GO:0004013//GO:0016616//GO:0003824//GO:0004455	methylenetetrahydrofolate dehydrogenase (NADP+) activity//nucleotide binding//copper ion binding//cofactor binding//oxidoreductase activity//adenosylhomocysteinase activity//oxidoreductase activity, acting on the CH-OH group of donors, NAD or NADP as acceptor//catalytic activity//ketol-acid reductoisomerase activity	GO:0005886//GO:0005773	plasma membrane//vacuole	KOG1370	S-adenosylhomocysteine hydrolase
comp7045_c0	175.825	13.0191	3.7554	5.9571e-13	1.9634e-10	258	--	--	--	--	--	--	--	--	--	--	--	--	--	--	--	--	--	--	--	--	--	--	--	--	--	--	--	--
comp19606_c0	560.334	3.90466	7.1649	6.0617e-13	1.9701e-10	881	67968357	BAE00072.1	205	2.83822e-17	PGR5 [Amaranthus hybridus]	119514171	EF127958.1	329	2.0592e-170	Porphyra yezoensis PGR5 (pgr5) mRNA, complete cds	--	--	--	--	Q9SL05	199	1.56891e-17	Protein PROTON GRADIENT REGULATION 5, chloroplastic OS=Arabidopsis thaliana GN=PGR5 PE=1 SV=1	--	--	--	--	--	--	--	--	--	--
comp23250_c0	94.6207	2.60413	5.1833	7.2804e-13	2.3338e-10	321	--	--	--	--	--	--	--	--	--	--	--	--	--	--	--	--	--	--	--	--	--	--	--	--	--	--	KOG1995	Conserved Zn-finger protein
comp15161_c0	1392.88	215.692	2.691	7.5413e-13	2.3848e-10	1667	--	--	--	--	--	--	--	--	--	--	--	--	--	--	--	--	--	--	PF00226	DnaJ domain	--	--	GO:0031072	heat shock protein binding	--	--	KOG3544	Collagens (type IV and type XIII), and related proteins
comp11978_c0	16161.4	2916.13	2.4704	3.1987e-12	9.9804e-10	3197	--	--	--	--	--	--	--	--	--	--	--	--	--	--	--	--	--	--	PF10018//PF01254	Vitamin-D-receptor interacting Mediator subunit 4//Nuclear transition protein 2	GO:0006357//GO:0007283	regulation of transcription from RNA polymerase II promoter//spermatogenesis	GO:0003677//GO:0001104	DNA binding//RNA polymerase II transcription cofactor activity	GO:0005634//GO:0016592//GO:0000786	nucleus//mediator complex//nucleosome	KOG3544	Collagens (type IV and type XIII), and related proteins
comp10990_c0	2037.67	352.328	2.5319	4.0472e-12	1.2462e-09	1594	--	--	--	--	--	--	--	--	--	--	--	--	--	--	--	--	--	--	PF07741	Brf1-like TBP-binding domain	GO:0045893	positive regulation of transcription, DNA-dependent	GO:0008270	zinc ion binding	GO:0005634	nucleus	KOG1598	Transcription initiation factor TFIIIB, Brf1 subunit
comp15093_c1	541.394	80.728	2.7455	8.7984e-12	2.6739e-09	1205	585118	Q07204.1	662	2.94544e-79	RecName: Full=Fructose-1,6-bisphosphatase, chloroplastic; Short=FBPase; AltName: Full=D-fructose-1,6-bisphosphate 1-phosphohydrolase; Flags: Precursor	3041774	AB007193.1	37	5.96477e-08	Oryza sativa mRNA for fructose-1,6-bisphosphatase (cytosolic isoform), complete cds	K03841	FBP, fbp	fructose-1,6-bisphosphatase I	http://www.genome.jp/dbget-bin/www_bget?ko:K03841	P46267	563	1.45603e-66	Fructose-1,6-bisphosphatase, cytosolic OS=Brassica napus PE=2 SV=1	PF00459//PF00316	Inositol monophosphatase family//Fructose-1-6-bisphosphatase	GO:0006000//GO:0006094//GO:0006096//GO:0046854//GO:0015976//GO:0006098//GO:0006013//GO:0005975	fructose metabolic process//gluconeogenesis//glycolysis//phosphatidylinositol phosphorylation//carbon utilization//pentose-phosphate shunt//mannose metabolic process//carbohydrate metabolic process	GO:0042578//GO:0042132	phosphoric ester hydrolase activity//fructose 1,6-bisphosphate 1-phosphatase activity	GO:0009507	chloroplast	KOG1458	Fructose-1,6-bisphosphatase
comp12497_c1	94.2262	620.533	-2.7193	9.8372e-12	2.9513e-09	664	290760252	ADD54619.1	730	9.35049e-93	chloroplast photosystem II 33 kDa precursor [Galdieria sulphuraria]	32130540	AY130990.1	36	1.15647e-07	Heterosigma akashiwo oxygen-evolving enhancer 1 (psbO) mRNA, complete cds; nuclear gene for chloroplast product	K02716	psbO	photosystem II oxygen-evolving enhancer protein 1	http://www.genome.jp/dbget-bin/www_bget?ko:K02716	P26320	446	8.85734e-52	Oxygen-evolving enhancer protein 1, chloroplastic OS=Solanum tuberosum GN=PSBO PE=2 SV=1	PF01716	Manganese-stabilising protein / photosystem II polypeptide	GO:0042549//GO:0015979	photosystem II stabilization//photosynthesis	GO:0005509	calcium ion binding	GO:0009523//GO:0019898//GO:0009654	photosystem II//extrinsic to membrane//oxygen evolving complex	KOG3544	Collagens (type IV and type XIII), and related proteins
comp21760_c0	642.611	99.8093	2.6867	1.0792e-11	3.1968e-09	611	--	--	--	--	--	--	--	--	--	--	--	--	--	--	--	--	--	--	--	--	--	--	--	--	--	--	--	--
comp7309_c0	4439.31	731.616	2.6012	1.1728e-11	3.4305e-09	3594	342875944	EGU77611.1	612	5.48631e-66	hypothetical protein FOXB_11899 [Fusarium oxysporum Fo5176]	--	--	--	--	--	K00588	E2.1.1.104	caffeoyl-CoA O-methyltransferase	http://www.genome.jp/dbget-bin/www_bget?ko:K00588	Q3ZZN1	273	5.79482e-24	3-dehydroquinate synthase OS=Dehalococcoides sp. (strain CBDB1) GN=aroB PE=3 SV=1	PF01564//PF01135//PF03602//PF01209//PF00398//PF01761//PF01596	Spermine/spermidine synthase//Protein-L-isoaspartate(D-aspartate) O-methyltransferase (PCMT)//Conserved hypothetical protein 95//ubiE/COQ5 methyltransferase family//Ribosomal RNA adenine dimethylase//3-dehydroquinate synthase//O-methyltransferase	GO:0006396//GO:0006571//GO:0046500//GO:0000162//GO:0031167//GO:0000154//GO:0009073//GO:0009094//GO:0006479//GO:0006464	RNA processing//tyrosine biosynthetic process//S-adenosylmethionine metabolic process//tryptophan biosynthetic process//rRNA methylation//rRNA modification//aromatic amino acid family biosynthetic process//L-phenylalanine biosynthetic process//protein methylation//cellular protein modification process	GO:0008168//GO:0004719//GO:0008171//GO:0000179//GO:0003824//GO:0003856//GO:0008649//GO:0016740	methyltransferase activity//protein-L-isoaspartate (D-aspartate) O-methyltransferase activity//O-methyltransferase activity//rRNA (adenine-N6,N6-)-dimethyltransferase activity//catalytic activity//3-dehydroquinate synthase activity//rRNA methyltransferase activity//transferase activity	--	--	KOG1663	O-methyltransferase
comp18138_c3	13.9016	164.433	-3.5642	1.5824e-11	4.5716e-09	833	--	--	--	--	--	--	--	--	--	--	--	--	--	--	--	--	--	--	--	--	--	--	--	--	--	--	--	--
comp19883_c0	585.13	61.1863	3.2575	1.8559e-11	5.2962e-09	386	--	--	--	--	--	--	--	--	--	--	--	--	--	--	--	--	--	--	PF09596	MamL-1 domain	GO:0045944//GO:0007219	positive regulation of transcription from RNA polymerase II promoter//Notch signaling pathway	GO:0003713	transcription coactivator activity	GO:0005667//GO:0016607	transcription factor complex//nuclear speck	KOG3658	Tumor necrosis factor-alpha-converting enzyme (TACE/ADAM17) and related metalloproteases
comp93723_c0	299.084	13.8869	4.4288	1.8955e-11	5.3441e-09	603	--	--	--	--	--	--	--	--	--	--	--	--	--	--	--	--	--	--	PF08088	Conotoxin I-superfamily	GO:0009405	pathogenesis	--	--	GO:0005576	extracellular region	--	--
comp17258_c0	399.932	59.463	2.7497	3.4039e-11	9.4826e-09	1425	15231918	NP_187461.1	291	1.12347e-25	MATE efflux family protein [Arabidopsis thaliana]	--	--	--	--	--	--	--	--	--	Q84K71	254	5.08426e-22	MATE efflux family protein 2, chloroplastic OS=Arabidopsis thaliana GN=DTX44 PE=2 SV=1	PF01554	MatE	GO:0006810//GO:0006879//GO:0071732//GO:0055085//GO:0071281//GO:0015893//GO:0015746//GO:0006855//GO:0071369	transport//cellular iron ion homeostasis//cellular response to nitric oxide//transmembrane transport//cellular response to iron ion//drug transport//citrate transport//drug transmembrane transport//cellular response to ethylene stimulus	GO:0015137//GO:0015238//GO:0015297	citrate transmembrane transporter activity//drug transmembrane transporter activity//antiporter activity	GO:0016020//GO:0005886	membrane//plasma membrane	KOG1347	Uncharacterized membrane protein, predicted efflux pump
comp18608_c0	4097.13	587.6	2.8017	4.4692e-11	1.2304e-08	2465	328854603	EGG03734.1	1407	0	hypothetical protein MELLADRAFT_44407 [Melampsora larici-populina 98AG31]	56341539	CR680214.2	73	1.20374e-27	Tetraodon nigroviridis full-length cDNA	K00963	UGP2, galU, galF	UTP--glucose-1-phosphate uridylyltransferase	http://www.genome.jp/dbget-bin/www_bget?ko:K00963	Q43772	1250	9.13629e-162	UTP--glucose-1-phosphate uridylyltransferase OS=Hordeum vulgare PE=2 SV=1	PF01704	UTP--glucose-1-phosphate uridylyltransferase	GO:0008152//GO:0005982//GO:0005985//GO:0044710//GO:0009117//GO:0006012//GO:0009250	metabolic process//starch metabolic process//sucrose metabolic process//single-organism metabolic process//nucleotide metabolic process//galactose metabolic process//glucan biosynthetic process	GO:0016779//GO:0003983	nucleotidyltransferase activity//UTP:glucose-1-phosphate uridylyltransferase activity	--	--	KOG2638	UDP-glucose pyrophosphorylase
comp18353_c0	292.217	38.6254	2.9194	4.8512e-11	1.32e-08	1967	157822541	NP_001101310.1	189	1.51759e-12	zinc finger and BTB domain-containing protein 26 [Rattus norvegicus]	--	--	--	--	--	K10505	ZBTB26	zinc finger and BTB domain-containing protein 26	http://www.genome.jp/dbget-bin/www_bget?ko:K10505	Q28151	126	3.33732e-06	Zinc finger protein OZF OS=Bos taurus GN=ZNF146 PE=3 SV=1	PF01363//PF08116//PF00096	FYVE zinc finger//PhTx neurotoxin family//Zinc finger, C2H2 type	GO:0009405	pathogenesis	GO:0046872//GO:0008270//GO:0005488	metal ion binding//zinc ion binding//binding	GO:0005622//GO:0005576	intracellular//extracellular region	KOG1721	FOG: Zn-finger
comp17176_c0	99025.8	20082.6	2.3019	6.0678e-11	1.6321e-08	3253	19075921	NP_588421.1	2125	0	heat shock protein Ssa2 (predicted) [Schizosaccharomyces pombe 972h-]	371917089	AK400715.1	411	0	Sus scrofa mRNA, clone: OVRT10142E03, expressed in ovary	K03283	HSPA1_8	heat shock 70kDa protein 1/8	http://www.genome.jp/dbget-bin/www_bget?ko:K03283	Q96W30	2082	0	Heat shock 70 kDa protein 2 OS=Paracoccidioides brasiliensis (strain ATCC MYA-826 / Pb01) GN=HSP70-2 PE=2 SV=2	PF08057//PF02782//PF06723	Erythromycin resistance leader peptide//FGGY family of carbohydrate kinases, C-terminal domain//MreB/Mbl protein	GO:0000902//GO:0046677//GO:0005975//GO:0006950	cell morphogenesis//response to antibiotic//carbohydrate metabolic process//response to stress	GO:0005524//GO:0016773	ATP binding//phosphotransferase activity, alcohol group as acceptor	--	--	KOG0101	Molecular chaperones HSP70/HSC70, HSP70 superfamily
comp21489_c0	77.2164	2.60336	4.8905	7.9759e-11	2.121e-08	373	159491628	XP_001703763.1	123	1.77898e-06	predicted protein [Chlamydomonas reinhardtii]	--	--	--	--	--	--	--	--	--	--	--	--	--	--	--	--	--	--	--	--	--	--	--
comp14899_c0	638.485	111.946	2.5118	1.0802e-10	2.8402e-08	2331	224138290	XP_002322777.1	669	8.98181e-72	predicted protein [Populus trichocarpa]	159485085	XM_001700528.1	48	8.98114e-14	Chlamydomonas reinhardtii ATP-dependent RNA helicase (CHLREDRAFT_107301) mRNA, partial cds	K14442	DHX36, RHAU	ATP-dependent RNA helicase DHX36	http://www.genome.jp/dbget-bin/www_bget?ko:K14442	O70133	369	1.05475e-34	ATP-dependent RNA helicase A OS=Mus musculus GN=Dhx9 PE=1 SV=2	PF04055//PF00271//PF00847//PF04408	Radical SAM superfamily//Helicase conserved C-terminal domain//AP2 domain//Helicase associated domain (HA2)	GO:0006355	regulation of transcription, DNA-dependent	GO:0005524//GO:0003824//GO:0004386//GO:0051536//GO:0003676//GO:0000166//GO:0003700	ATP binding//catalytic activity//helicase activity//iron-sulfur cluster binding//nucleic acid binding//nucleotide binding//sequence-specific DNA binding transcription factor activity	GO:0005667	transcription factor complex	KOG0920	ATP-dependent RNA helicase A
comp19319_c0	2382.02	475.958	2.3233	1.2156e-10	3.1608e-08	396	--	--	--	--	--	--	--	--	--	--	--	--	--	--	--	--	--	--	--	--	--	--	--	--	--	--	--	--
comp7658_c0	262.132	36.0097	2.8638	1.4126e-10	3.6325e-08	432	--	--	--	--	--	--	--	--	--	--	--	--	--	--	--	--	--	--	PF00304//PF00537	Gamma-thionin family//Scorpion toxin-like domain	GO:0006810//GO:0006952	transport//defense response	GO:0008200	ion channel inhibitor activity	GO:0005576	extracellular region	--	--
comp9300_c0	324.285	32.5493	3.3166	2.5828e-10	6.5695e-08	347	--	--	--	--	--	--	--	--	--	--	--	--	--	--	--	--	--	--	--	--	--	--	--	--	--	--	KOG1187	Serine/threonine protein kinase
comp16867_c0	1472.01	301.877	2.2858	3.5762e-10	8.9986e-08	828	--	--	--	--	--	--	--	--	--	--	--	--	--	--	--	--	--	--	PF00013	KH domain	--	--	GO:0003723	RNA binding	--	--	KOG3544	Collagens (type IV and type XIII), and related proteins
comp16385_c0	2525.34	527.493	2.2593	4.2285e-10	1.0449e-07	332	--	--	--	--	--	--	--	--	--	--	--	--	--	--	--	--	--	--	PF01213	Adenylate cyclase associated (CAP) N terminal	GO:0007010	cytoskeleton organization	GO:0003779	actin binding	--	--	--	--
comp7447_c0	1033.64	86.7833	3.5742	4.242e-10	1.0449e-07	1487	340369639	XP_003383355.1	1269	7.21399e-169	PREDICTED: phosphoglycerate kinase 1-like [Amphimedon queenslandica]	68013161	NM_001022656.1	46	7.34903e-13	Schizosaccharomyces pombe 972h- phosphoglycerate kinase Pgk1 (predicted) (pgk1), mRNA	K00927	PGK, pgk	phosphoglycerate kinase	http://www.genome.jp/dbget-bin/www_bget?ko:K00927	P00559	1250	4.4097e-167	Phosphoglycerate kinase 1 OS=Equus caballus GN=PGK1 PE=1 SV=2	PF00162	Phosphoglycerate kinase	GO:0015976//GO:0016310//GO:0006094//GO:0006096//GO:0044237	carbon utilization//phosphorylation//gluconeogenesis//glycolysis//cellular metabolic process	GO:0016301//GO:0004618	kinase activity//phosphoglycerate kinase activity	--	--	KOG1367	3-phosphoglycerate kinase
comp15328_c0	20.0351	178.351	-3.1541	4.4053e-10	1.0738e-07	703	242040867	XP_002467828.1	379	8.17949e-43	hypothetical protein SORBIDRAFT_01g034750 [Sorghum bicolor]	--	--	--	--	--	--	--	--	--	O49707	304	8.51025e-33	Peptide methionine sulfoxide reductase B8 OS=Arabidopsis thaliana GN=MSRB8 PE=2 SV=1	PF01641	SelR domain	GO:0006464//GO:0019344//GO:0055114	cellular protein modification process//cysteine biosynthetic process//oxidation-reduction process	GO:0008113	peptide-methionine (S)-S-oxide reductase activity	GO:0043231//GO:0044444	intracellular membrane-bounded organelle//cytoplasmic part	KOG0856	Predicted pilin-like transcription factor
comp17442_c0	199.303	17.7916	3.4857	4.6784e-10	1.1287e-07	396	--	--	--	--	--	--	--	--	--	--	--	--	--	--	--	--	--	--	--	--	--	--	--	--	--	--	KOG3915	Transcription regulator dachshund, contains SKI/SNO domain
comp17455_c4	15.7282	153.594	-3.2877	5.3178e-10	1.2698e-07	339	--	--	--	--	--	--	--	--	--	--	--	--	--	--	--	--	--	--	PF02993//PF01517	Minor capsid protein VI//Hepatitis delta virus delta antigen	--	--	GO:0003723	RNA binding	GO:0042025//GO:0019028	host cell nucleus//viral capsid	--	--
comp17896_c0	1286.3	100.676	3.6754	5.7487e-10	1.3588e-07	996	--	--	--	--	--	--	--	--	--	--	--	--	--	--	--	--	--	--	PF01020	Ribosomal L40e family	GO:0042254//GO:0006412	ribosome biogenesis//translation	GO:0003735	structural constituent of ribosome	GO:0005840	ribosome	KOG0132	RNA polymerase II C-terminal domain-binding protein RA4, contains RPR and RRM domains
comp18439_c5	520.096	2393.36	-2.2022	6.8774e-10	1.6094e-07	1736	--	--	--	--	--	--	--	--	--	--	--	--	--	--	--	--	--	--	--	--	--	--	--	--	--	--	KOG3660	Sodium-neurotransmitter symporter
comp7371_c0	928.161	186.95	2.3117	7.0495e-10	1.6333e-07	530	--	--	--	--	--	--	--	--	--	--	--	--	--	--	--	--	--	--	--	--	--	--	--	--	--	--	KOG3544	Collagens (type IV and type XIII), and related proteins
comp15316_c0	1599.67	194.006	3.0436	7.4071e-10	1.6947e-07	2042	242808433	XP_002485161.1	661	3.50829e-75	ornithine decarboxylase [Talaromyces stipitatus ATCC 10500]	--	--	--	--	--	K01581	E4.1.1.17, ODC1, speC, speF	ornithine decarboxylase	http://www.genome.jp/dbget-bin/www_bget?ko:K01581	P27117	640	1.56896e-73	Ornithine decarboxylase OS=Bos taurus GN=ODC1 PE=2 SV=1	PF02784//PF00278	Pyridoxal-dependent decarboxylase, pyridoxal binding domain//Pyridoxal-dependent decarboxylase, C-terminal sheet domain	--	--	GO:0003824	catalytic activity	--	--	KOG0622	Ornithine decarboxylase
comp16150_c0	214.696	29.9429	2.842	7.4591e-10	1.6947e-07	460	--	--	--	--	--	--	--	--	--	--	--	--	--	--	--	--	--	--	--	--	--	--	--	--	--	--	--	--
comp19728_c0	285.084	44.6837	2.6736	7.7969e-10	1.7544e-07	859	11994202	BAB01305.1	210	3.58287e-17	unnamed protein product [Arabidopsis thaliana]	--	--	--	--	--	--	--	--	--	--	--	--	--	--	--	--	--	--	--	GO:0009507	chloroplast	KOG1922	Rho GTPase effector BNI1 and related formins
comp12385_c0	274.952	1340.63	-2.2857	7.9752e-10	1.7774e-07	708	92097963	AAI15111.1	145	1.66179e-08	Im:7143923 protein [Danio rerio]	--	--	--	--	--	--	--	--	--	Q9HCH3	130	2.12018e-07	Copine-5 OS=Homo sapiens GN=CPNE5 PE=1 SV=2	PF00168	C2 domain	--	--	GO:0005515	protein binding	--	--	KOG4701	Chitinase
comp16969_c0	617.394	119.314	2.3714	9.0749e-10	2.0034e-07	1690	115454871	NP_001051036.1	751	5.23186e-92	Os03g0708400 [Oryza sativa Japonica Group]	--	--	--	--	--	--	--	--	--	--	--	--	--	PF02544//PF04140	3-oxo-5-alpha-steroid 4-dehydrogenase//Isoprenylcysteine carboxyl methyltransferase (ICMT) family	GO:0006479//GO:0006481//GO:0006629	protein methylation//C-terminal protein methylation//lipid metabolic process	GO:0016627//GO:0004671	oxidoreductase activity, acting on the CH-CH group of donors//protein C-terminal S-isoprenylcysteine carboxyl O-methyltransferase activity	GO:0016023//GO:0005737//GO:0016021//GO:0005886	cytoplasmic membrane-bounded vesicle//cytoplasm//integral to membrane//plasma membrane	KOG4650	Predicted steroid reductase
comp12745_c0	1630.22	347.148	2.2314	9.3209e-10	2.0385e-07	787	--	--	--	--	--	--	--	--	--	--	--	--	--	--	--	--	--	--	PF04888//PF05955	Secretion system effector C (SseC) like family//Equine herpesvirus glycoprotein gp2	GO:0009405//GO:0016032	pathogenesis//viral reproduction	--	--	GO:0016021	integral to membrane	KOG1187	Serine/threonine protein kinase
comp15590_c0	377.39	67.6943	2.4789	1.3953e-09	3.0232e-07	324	973980	AAB05357.1	168	4.37199e-12	RNA polymerase sigma factor, partial [Cyanidium caldarium]	--	--	--	--	--	K03086	SIG1, rpoD	RNA polymerase primary sigma factor	http://www.genome.jp/dbget-bin/www_bget?ko:K03086	Q31QG5	143	2.56476e-10	RNA polymerase sigma factor rpoD3 OS=Synechococcus elongatus (strain PCC 7942) GN=rpoD3 PE=3 SV=1	PF04539//PF04545	Sigma-70 region 3//Sigma-70, region 4	GO:0006355//GO:0006352	regulation of transcription, DNA-dependent//DNA-dependent transcription, initiation	GO:0003677//GO:0016987//GO:0003700	DNA binding//sigma factor activity//sequence-specific DNA binding transcription factor activity	GO:0005667	transcription factor complex	--	--
comp17729_c0	1264.5	274.74	2.2024	1.4941e-09	3.2078e-07	3272	325180947	CCA15357.1	376	7.23735e-34	pyridoxaldependent decarboxylase putative [Albugo laibachii Nc14]	--	--	--	--	--	--	--	--	--	--	--	--	--	--	--	--	--	--	--	--	--	KOG2510	SWI-SNF chromatin-remodeling complex protein
comp8174_c0	146.815	16.9207	3.1171	1.5217e-09	3.2372e-07	559	33466346	AAQ19605.1	152	1.88149e-09	delta-4 fatty acid desaturase [Euglena gracilis]	--	--	--	--	--	--	--	--	--	Q9Y1W0	118	3.12956e-06	Delta(5) fatty acid desaturase A OS=Dictyostelium discoideum GN=fadA PE=1 SV=1	PF00487	Fatty acid desaturase	GO:0006629	lipid metabolic process	--	--	--	--	KOG1187	Serine/threonine protein kinase
comp24561_c0	494.552	94.1137	2.3936	1.6222e-09	3.4199e-07	489	--	--	--	--	--	--	--	--	--	--	--	--	--	--	--	--	--	--	--	--	--	--	--	--	--	--	--	--
comp12704_c0	801.049	162.774	2.299	1.67e-09	3.4892e-07	1717	18394801	NP_564099.1	1289	6.82234e-170	Pseudouridine synthase/archaeosine transglycosylase-like protein [Arabidopsis thaliana]	195020255	XM_001985121.1	41	5.12311e-10	Drosophila grimshawi GH14663 (Dgri\GH14663), mRNA	K13811	PAPSS	3'-phosphoadenosine 5'-phosphosulfate synthase	http://www.genome.jp/dbget-bin/www_bget?ko:K13811	O54820	1116	5.27342e-143	Bifunctional 3&apos;-phosphoadenosine 5&apos;-phosphosulfate synthase 1 OS=Cavia porcellus GN=PAPSS1 PE=2 SV=1	PF05025//PF01747	RbsD / FucU transport protein family//ATP-sulfurylase	GO:0006790//GO:0000103//GO:0005982//GO:0009970//GO:0006144//GO:0005985//GO:0019252//GO:0005996//GO:0005978//GO:0009853	sulfur compound metabolic process//sulfate assimilation//starch metabolic process//cellular response to sulfate starvation//purine nucleobase metabolic process//sucrose metabolic process//starch biosynthetic process//monosaccharide metabolic process//glycogen biosynthetic process//photorespiration	GO:0008878//GO:0048029//GO:0016853//GO:0004781	glucose-1-phosphate adenylyltransferase activity//monosaccharide binding//isomerase activity//sulfate adenylyltransferase (ATP) activity	GO:0005829//GO:0009570	cytosol//chloroplast stroma	KOG0636	ATP sulfurylase (sulfate adenylyltransferase)
comp16413_c0	143.639	16.4833	3.1234	1.8241e-09	3.7774e-07	622	--	--	--	--	--	--	--	--	--	--	--	--	--	--	--	--	--	--	PF02668//PF00487	Taurine catabolism dioxygenase TauD, TfdA family//Fatty acid desaturase	GO:0055114//GO:0006629	oxidation-reduction process//lipid metabolic process	GO:0016491	oxidoreductase activity	--	--	--	--
comp15153_c0	16046.1	3745.6	2.099	1.9194e-09	3.94e-07	4256	168001038	XP_001753222.1	1344	3.0649e-164	predicted protein [Physcomitrella patens subsp. patens]	12597872	AC084763.4	34	9.99935e-06	Oryza sativa chromosome 10 BAC OSJNBa0027P10 genomic sequence, complete sequence	K09487	HSP90B, TRA1	heat shock protein 90kDa beta	http://www.genome.jp/dbget-bin/www_bget?ko:K09487	Q66HD0	483	1.81724e-48	Endoplasmin OS=Rattus norvegicus GN=Hsp90b1 PE=1 SV=2	PF00183//PF03213//PF01373//PF02518	Hsp90 protein//Poxvirus P35 protein//Glycosyl hydrolase family 14//Histidine kinase-, DNA gyrase B-, and HSP90-like ATPase	GO:0006457//GO:0005982//GO:0006950//GO:0005985//GO:0009628//GO:0044699//GO:0000272	protein folding//starch metabolic process//response to stress//sucrose metabolic process//response to abiotic stimulus//single-organism process//polysaccharide catabolic process	GO:0005524//GO:0016161//GO:0005488//GO:0051082	ATP binding//beta-amylase activity//binding//unfolded protein binding	GO:0005783//GO:0019031	endoplasmic reticulum//viral envelope	KOG0020	Endoplasmic reticulum glucose-regulated protein (GRP94/endoplasmin), HSP90 family
comp11836_c0	76.2279	413.077	-2.438	2.0578e-09	4.1874e-07	487	--	--	--	--	--	--	--	--	--	--	--	--	--	--	--	--	--	--	--	--	--	--	--	--	--	--	--	--
comp10738_c0	179.714	851.322	-2.244	2.135e-09	4.3071e-07	775	--	--	--	--	--	--	--	--	--	--	--	--	--	--	--	--	--	--	--	--	--	--	--	--	--	--	KOG3544	Collagens (type IV and type XIII), and related proteins
comp17855_c0	722.868	148.007	2.2881	2.2443e-09	4.4888e-07	1686	--	--	--	--	--	--	--	--	--	--	--	--	--	--	--	--	--	--	--	--	--	--	--	--	--	--	KOG1984	Vesicle coat complex COPII, subunit SFB3
comp10629_c0	232.368	24.305	3.2571	2.3902e-09	4.74e-07	874	--	--	--	--	--	--	--	--	--	--	--	--	--	--	--	--	--	--	PF11593	Mediator complex subunit 3 fungal	GO:0006357	regulation of transcription from RNA polymerase II promoter	GO:0001104	RNA polymerase II transcription cofactor activity	GO:0016592	mediator complex	KOG4462	WASP-interacting protein VRP1/WIP, contains WH2 domain
comp8719_c0	71.1505	381.87	-2.4241	2.6059e-09	5.1244e-07	412	--	--	--	--	--	--	--	--	--	--	--	--	--	--	--	--	--	--	PF02443	Circovirus capsid protein	GO:0019069	viral capsid assembly	--	--	GO:0042025	host cell nucleus	--	--
comp14127_c0	45.0985	270.752	-2.5858	2.8036e-09	5.4672e-07	514	--	--	--	--	--	--	--	--	--	--	--	--	--	--	--	--	--	--	PF05955//PF10099	Equine herpesvirus glycoprotein gp2//Anti-sigma-K factor rskA	GO:0016032	viral reproduction	--	--	GO:0016021//GO:0005886	integral to membrane//plasma membrane	KOG0845	Nuclear pore complex, Nup98 component (sc Nup145/Nup100/Nup116)
comp15640_c0	24.2668	478.056	-4.3001	3.272e-09	6.328e-07	682	--	--	--	--	--	--	--	--	--	--	--	--	--	--	--	--	--	--	--	--	--	--	--	--	--	--	KOG3544	Collagens (type IV and type XIII), and related proteins
comp24433_c0	520.57	104.583	2.3155	3.8384e-09	7.3625e-07	1283	255079166	XP_002503163.1	1174	5.01972e-155	dead-box ATP-dependent RNA helicase [Micromonas sp. RCC299]	--	--	--	--	--	K14777	DDX47, RRP3	ATP-dependent RNA helicase DDX47/RRP3	http://www.genome.jp/dbget-bin/www_bget?ko:K14777	A1CR32	1131	1.88009e-149	ATP-dependent rRNA helicase rrp3 OS=Aspergillus clavatus (strain ATCC 1007 / CBS 513.65 / DSM 816 / NCTC 3887 / NRRL 1) GN=rrp3 PE=3 SV=1	PF02444//PF00270//PF00271	Hepatitis E virus ORF-2 (Putative capsid protein)//DEAD/DEAH box helicase//Helicase conserved C-terminal domain	--	--	GO:0005524//GO:0000166//GO:0004386//GO:0008026//GO:0003676	ATP binding//nucleotide binding//helicase activity//ATP-dependent helicase activity//nucleic acid binding	GO:0030430	host cell cytoplasm	KOG0330	ATP-dependent RNA helicase
comp16650_c0	843.094	182.289	2.2095	4.0148e-09	7.6382e-07	4308	146324661	XP_747093.2	966	7.47756e-111	alpha-galactosidase C [Aspergillus fumigatus Af293]	--	--	--	--	--	--	--	--	--	P27756	866	1.34957e-98	Alpha-galactosidase OS=Streptococcus mutans serotype c (strain ATCC 700610 / UA159) GN=aga PE=3 SV=3	PF00832//PF02065//PF02321	Ribosomal L39 protein//Melibiase//Outer membrane efflux protein	GO:0006810//GO:0042254//GO:0006412//GO:0005975	transport//ribosome biogenesis//translation//carbohydrate metabolic process	GO:0016798//GO:0004553//GO:0003735//GO:0005215	hydrolase activity, acting on glycosyl bonds//hydrolase activity, hydrolyzing O-glycosyl compounds//structural constituent of ribosome//transporter activity	GO:0005840//GO:0005622	ribosome//intracellular	KOG2510	SWI-SNF chromatin-remodeling complex protein
comp13144_c0	2372.73	555.014	2.096	4.0598e-09	7.6616e-07	2536	--	--	--	--	--	--	--	--	--	--	--	--	--	--	--	--	--	--	PF04566//PF07533	RNA polymerase Rpb2, domain 4//BRK domain	GO:0006351//GO:0006144//GO:0006206	transcription, DNA-dependent//purine nucleobase metabolic process//pyrimidine nucleobase metabolic process	GO:0003677//GO:0003899//GO:0016817//GO:0005515	DNA binding//DNA-directed RNA polymerase activity//hydrolase activity, acting on acid anhydrides//protein binding	GO:0005730	nucleolus	KOG4297	C-type lectin
comp12215_c1	399.127	76.3753	2.3857	4.1939e-09	7.8514e-07	364	--	--	--	--	--	--	--	--	--	--	--	--	--	--	--	--	--	--	--	--	--	--	--	--	--	--	KOG2812	Uncharacterized conserved protein
comp15228_c1	3218.44	13498.1	-2.0683	4.2906e-09	7.9058e-07	1251	357143600	XP_003572978.1	132	9.35865e-07	PREDICTED: RING-H2 finger protein ATL8-like [Brachypodium distachyon]	--	--	--	--	--	--	--	--	--	Q9FLC6	117	7.62955e-06	RING-H2 finger protein ATL73 OS=Arabidopsis thaliana GN=ATL73 PE=2 SV=1	PF12861//PF00711	Anaphase-promoting complex subunit 11 RING-H2 finger//Beta defensin	GO:0006952//GO:0016567	defense response//protein ubiquitination	GO:0004842	ubiquitin-protein ligase activity	GO:0005576//GO:0005680	extracellular region//anaphase-promoting complex	KOG0800	FOG: Predicted E3 ubiquitin ligase
comp18945_c0	2916.32	11470.7	-1.9757	4.2898e-09	7.9058e-07	1364	--	--	--	--	--	--	--	--	--	--	--	--	--	--	--	--	--	--	--	--	--	--	--	--	--	--	KOG4229	Myosin VII, myosin IXB and related myosins
comp19800_c0	4745.18	1138.23	2.0597	4.9572e-09	9.0627e-07	2674	213409529	XP_002175535.1	215	3.44803e-15	polyadenylate-binding protein [Schizosaccharomyces japonicus yFS275]	2665653	AF032896.1	72	4.70163e-27	Petromyzon marinus polyadenylate binding protein (PABP) mRNA, complete cds	K13126	PABPC	polyadenylate-binding protein	http://www.genome.jp/dbget-bin/www_bget?ko:K13126	P21187	194	6.48284e-14	Polyadenylate-binding protein OS=Drosophila melanogaster GN=pAbp PE=1 SV=3	PF01807//PF00076//PF00658	CHC2 zinc finger//RNA recognition motif. (a.k.a. RRM, RBD, or RNP domain)//Poly-adenylate binding protein, unique domain	GO:0006269//GO:0006260//GO:0006351	DNA replication, synthesis of RNA primer//DNA replication//transcription, DNA-dependent	GO:0003723//GO:0003677//GO:0003896//GO:0003676//GO:0008270	RNA binding//DNA binding//DNA primase activity//nucleic acid binding//zinc ion binding	GO:0005730//GO:0005657	nucleolus//replication fork	KOG0123	Polyadenylate-binding protein (RRM superfamily)
comp17306_c0	4438.07	1067.64	2.0555	5.0829e-09	9.2206e-07	3112	294925600	XP_002778961.1	683	6.75713e-76	conserved hypothetical protein [Perkinsus marinus ATCC 50983]	151559131	AP006488.2	46	1.55568e-12	Cyanidioschyzon merolae DNA, chromosome 6, complete genome, complete sequence	--	--	--	--	Q1I5C0	141	1.00024e-07	D-alanine--D-alanine ligase OS=Pseudomonas entomophila (strain L48) GN=ddl PE=3 SV=1	PF08015//PF02655//PF07478//PF06874//PF02786	Fungal mating-type pheromone//ATP-grasp domain//D-ala D-ala ligase C-terminus//Firmicute fructose-1,6-bisphosphatase//Carbamoyl-phosphate synthase L chain, ATP binding domain	GO:0007165//GO:0006000//GO:0006094//GO:0006096//GO:0046436//GO:0009252//GO:0006013//GO:0006098//GO:0015976	signal transduction//fructose metabolic process//gluconeogenesis//glycolysis//D-alanine metabolic process//peptidoglycan biosynthetic process//mannose metabolic process//pentose-phosphate shunt//carbon utilization	GO:0008716//GO:0000772//GO:0005524//GO:0046872//GO:0042132	D-alanine-D-alanine ligase activity//mating pheromone activity//ATP binding//metal ion binding//fructose 1,6-bisphosphate 1-phosphatase activity	GO:0016020	membrane	KOG3671	Actin regulatory protein (Wiskott-Aldrich syndrome protein)
comp17898_c0	418.215	81.9993	2.3506	5.2399e-09	9.3602e-07	1269	--	--	--	--	--	--	--	--	--	--	--	--	--	--	--	--	--	--	PF10099	Anti-sigma-K factor rskA	--	--	--	--	GO:0016021//GO:0005886	integral to membrane//plasma membrane	KOG3544	Collagens (type IV and type XIII), and related proteins
comp8300_c0	64.9986	3.03841	4.419	5.2146e-09	9.3602e-07	1330	428181612	EKX50475.1	902	7.1476e-115	hypothetical protein GUITHDRAFT_103709 [Guillardia theta CCMP2712]	--	--	--	--	--	--	--	--	--	A4X1R6	289	6.42561e-27	D-inositol 3-phosphate glycosyltransferase OS=Salinispora tropica (strain ATCC BAA-916 / DSM 44818 / CNB-440) GN=mshA PE=3 SV=1	PF00534//PF08288	Glycosyl transferases group 1//PIGA (GPI anchor biosynthesis)	GO:0006506//GO:0009058	GPI anchor biosynthetic process//biosynthetic process	GO:0016757	transferase activity, transferring glycosyl groups	--	--	KOG1111	N-acetylglucosaminyltransferase complex, subunit PIG-A/SPT14, required for phosphatidylinositol biosynthesis/Sulfolipid synthase
comp7902_c0	145.098	18.2312	2.9925	5.4033e-09	9.579e-07	505	50554235	XP_504526.1	138	8.73057e-08	YALI0E28875p [Yarrowia lipolytica]	--	--	--	--	--	--	--	--	--	G1X8P8	114	6.00073e-06	Cuticle-degrading serine protease OS=Arthrobotrys oligospora (strain ATCC 24927 / CBS 115.81 / DSM 1491) PE=1 SV=1	PF00082	Subtilase family	GO:0006508	proteolysis	GO:0004252	serine-type endopeptidase activity	--	--	KOG1153	Subtilisin-related protease/Vacuolar protease B
comp17052_c0	11983.6	1136.96	3.3978	6.5135e-09	1.146e-06	2784	--	--	--	--	--	--	--	--	--	--	--	--	--	--	--	--	--	--	PF02183//PF01213//PF10473//PF00103	Homeobox associated leucine zipper//Adenylate cyclase associated (CAP) N terminal//Leucine-rich repeats of kinetochore protein Cenp-F/LEK1//Somatotropin hormone family	GO:0007165//GO:0006355//GO:0007010	signal transduction//regulation of transcription, DNA-dependent//cytoskeleton organization	GO:0003677//GO:0045502//GO:0042803//GO:0005179//GO:0003779//GO:0008134	DNA binding//dynein binding//protein homodimerization activity//hormone activity//actin binding//transcription factor binding	GO:0005634//GO:0030286//GO:0005667//GO:0005576	nucleus//dynein complex//transcription factor complex//extracellular region	KOG4701	Chitinase
comp12415_c0	1779.26	7070.3	-1.9905	7.231e-09	1.2628e-06	2671	340381316	XP_003389167.1	392	2.81679e-36	PREDICTED: NADPH oxidase 5-like [Amphimedon queenslandica]	--	--	--	--	--	--	--	--	--	Q9FJD6	320	9.45651e-29	Putative respiratory burst oxidase homolog protein H OS=Arabidopsis thaliana GN=RBOHH PE=3 SV=1	PF00552//PF08030//PF08022	Integrase DNA binding domain//Ferric reductase NAD binding domain//FAD-binding domain	GO:0055114	oxidation-reduction process	GO:0016491//GO:0003676	oxidoreductase activity//nucleic acid binding	--	--	KOG0039	Ferric reductase, NADH/NADPH oxidase and related proteins
comp12500_c0	2016.07	350.946	2.5222	7.6683e-09	1.3292e-06	810	--	--	--	--	--	--	--	--	--	--	--	--	--	--	--	--	--	--	PF07941	Potassium channel Kv1.4 tandem inactivation domain	GO:0006813	potassium ion transport	GO:0030955//GO:0005249	potassium ion binding//voltage-gated potassium channel activity	GO:0016021//GO:0008076	integral to membrane//voltage-gated potassium channel complex	--	--
comp17757_c0	581.509	121.49	2.259	8.3018e-09	1.4285e-06	2492	315053309	XP_003176028.1	291	6.07006e-24	protein kinase subdomain-containing protein [Arthroderma gypseum CBS 118893]	302499934	XM_003011916.1	45	4.4714e-12	Arthroderma benhamiae CBS 112371 hypothetical protein, mRNA	K11540	CAD	carbamoyl-phosphate synthase / aspartate carbamoyltransferase / dihydroorotase	http://www.genome.jp/dbget-bin/www_bget?ko:K11540	P07756	320	1.20473e-28	Carbamoyl-phosphate synthase [ammonia], mitochondrial OS=Rattus norvegicus GN=Cps1 PE=1 SV=1	PF07722//PF02655//PF07478//PF05374//PF00289//PF02786	Peptidase C26//ATP-grasp domain//D-ala D-ala ligase C-terminus//Mu-Conotoxin//Carbamoyl-phosphate synthase L chain, N-terminal domain//Carbamoyl-phosphate synthase L chain, ATP binding domain	GO:0031100//GO:0035690//GO:0006308//GO:0009252//GO:0006522//GO:0006541//GO:0031000//GO:0006917//GO:0006309//GO:0014075//GO:0007565//GO:0008152//GO:0051414//GO:0046436//GO:0046777//GO:0006536//GO:0018107//GO:0009790//GO:0006207//GO:0009405//GO:0007595//GO:0019357//GO:0017144//GO:0006807//GO:0033574//GO:0006206//GO:0006810//GO:0006531//GO:0071364//GO:0006228//GO:0030263	organ regeneration//cellular response to drug//DNA catabolic process//peptidoglycan biosynthetic process//alanine metabolic process//glutamine metabolic process//response to caffeine//induction of apoptosis//apoptotic DNA fragmentation//response to amine stimulus//female pregnancy//metabolic process//response to cortisol stimulus//D-alanine metabolic process//protein autophosphorylation//glutamat…	GO:0016787//GO:0004672//GO:0008716//GO:0002134//GO:0042802//GO:0003824//GO:0004151//GO:0003677//GO:0005524//GO:0004536//GO:0019871//GO:0004070//GO:0004088//GO:0046872//GO:0004516//GO:0019899	hydrolase activity//protein kinase activity//D-alanine-D-alanine ligase activity//UTP binding//identical protein binding//catalytic activity//dihydroorotase activity//DNA binding//ATP binding//deoxyribonuclease activity//sodium channel inhibitor activity//aspartate carbamoyltransferase activity//carbamoyl-phosphate synthase (glutamine-hydrolyzing) activity//metal ion binding//nicotinate phosphori…	GO:0043025//GO:0000790//GO:0009347//GO:0005829//GO:0005576//GO:0016363//GO:0043195//GO:0005951//GO:0043234	neuronal cell body//nuclear chromatin//aspartate carbamoyltransferase complex//cytosol//extracellular region//nuclear matrix//terminal button//carbamoyl-phosphate synthase complex//protein complex	KOG0370	Multifunctional pyrimidine synthesis protein CAD (includes carbamoyl-phophate synthetase, aspartate transcarbamylase, and glutamine amidotransferase)
comp20859_c0	324.075	1377.67	-2.0878	8.6552e-09	1.4784e-06	1420	157117325	XP_001653032.1	212	3.08047e-16	hypothetical protein AaeL_AAEL001293 [Aedes aegypti]	--	--	--	--	--	--	--	--	--	Q5SPP0	126	2.16595e-06	Clavesin-2 OS=Danio rerio GN=clvs2 PE=2 SV=1	PF00219//PF00537	Insulin-like growth factor binding protein//Scorpion toxin-like domain	GO:0006810//GO:0001558	transport//regulation of cell growth	GO:0005520//GO:0008200	insulin-like growth factor binding//ion channel inhibitor activity	GO:0016942//GO:0005576	insulin-like growth factor binding protein complex//extracellular region	KOG2146	Splicing coactivator SRm160/300, subunit SRm160 (contains PWI domain)
comp7340_c0	29451.4	7257.32	2.0208	8.7374e-09	1.4816e-06	2982	327164417	BAK08728.1	781	1.22064e-87	heat shock protein 90 [Chara braunii]	25986838	AY122633.1	381	0	Bodo cf. uncinatus strain ATCC 30904 heat shock protein 90 (HSP-90) gene, partial cds	K04079	htpG, HSP90A	molecular chaperone HtpG	http://www.genome.jp/dbget-bin/www_bget?ko:K04079	Q0J4P2	795	8.93956e-91	Heat shock protein 81-1 OS=Oryza sativa subsp. japonica GN=HSP81-1 PE=2 SV=2	PF00183//PF00320//PF00918//PF02518//PF00201	Hsp90 protein//GATA zinc finger//Gastrin/cholecystokinin family//Histidine kinase-, DNA gyrase B-, and HSP90-like ATPase//UDP-glucoronosyl and UDP-glucosyl transferase	GO:0006457//GO:0007165//GO:0008152//GO:0006355//GO:0006950	protein folding//signal transduction//metabolic process//regulation of transcription, DNA-dependent//response to stress	GO:0005524//GO:0016758//GO:0005179//GO:0051082//GO:0043565//GO:0008270//GO:0003700	ATP binding//transferase activity, transferring hexosyl groups//hormone activity//unfolded protein binding//sequence-specific DNA binding//zinc ion binding//sequence-specific DNA binding transcription factor activity	GO:0005667//GO:0033009//GO:0005576	transcription factor complex//nucleomorph//extracellular region	KOG0019	Molecular chaperone (HSP90 family)
comp7658_c1	116.054	13.0168	3.1564	9.6492e-09	1.6245e-06	920	--	--	--	--	--	--	--	--	--	--	--	--	--	--	--	--	--	--	PF02793	Hormone receptor domain	GO:0007186	G-protein coupled receptor signaling pathway	GO:0004930	G-protein coupled receptor activity	GO:0016020	membrane	KOG4462	WASP-interacting protein VRP1/WIP, contains WH2 domain
comp15228_c0	5258.52	21323	-2.0197	1.127e-08	1.8838e-06	1094	302818217	XP_002990782.1	140	5.85439e-07	hypothetical protein SELMODRAFT_429191 [Selaginella moellendorffii]	--	--	--	--	--	--	--	--	--	--	--	--	--	PF01079	Hint module	GO:0006508	proteolysis	GO:0008233	peptidase activity	--	--	KOG3638	Sonic hedgehog and related proteins
comp5637_c0	146.454	19.9576	2.8754	1.1626e-08	1.9295e-06	394	--	--	--	--	--	--	--	--	--	--	--	--	--	--	--	--	--	--	--	--	--	--	--	--	--	--	--	--
comp16821_c0	203.545	885.214	-2.1207	1.199e-08	1.9484e-06	643	213514410	NP_001135019.1	164	4.33161e-12	Macrophage migration inhibitory factor [Salmo salar]	--	--	--	--	--	K07253	MIF	phenylpyruvate tautomerase	http://www.genome.jp/dbget-bin/www_bget?ko:K07253	P30904	123	1.11688e-07	Macrophage migration inhibitory factor OS=Rattus norvegicus GN=Mif PE=1 SV=4	PF01361	Tautomerase enzyme	GO:0006725	cellular aromatic compound metabolic process	GO:0016853	isomerase activity	--	--	--	--
comp22691_c0	105.212	10.847	3.2779	1.1884e-08	1.9484e-06	415	--	--	--	--	--	--	--	--	--	--	--	--	--	--	--	--	--	--	--	--	--	--	--	--	--	--	--	--
comp39498_c0	60.466	2.60413	4.5373	1.197e-08	1.9484e-06	491	--	--	--	--	--	--	--	--	--	--	--	--	--	--	--	--	--	--	--	--	--	--	--	--	--	--	KOG3671	Actin regulatory protein (Wiskott-Aldrich syndrome protein)
comp13135_c0	196.924	876.84	-2.1547	1.2116e-08	1.9554e-06	744	--	--	--	--	--	--	--	--	--	--	--	--	--	--	--	--	--	--	--	--	--	--	--	--	--	--	KOG0117	Heterogeneous nuclear ribonucleoprotein R (RRM superfamily)
comp6711_c0	70.3615	4.34124	4.0186	1.2528e-08	2.008e-06	643	--	--	--	--	--	--	--	--	--	--	--	--	--	--	--	--	--	--	PF01097	Arthropod defensin	GO:0006952	defense response	--	--	--	--	--	--
comp17338_c0	20.689	204.329	-3.304	1.265e-08	2.0137e-06	337	--	--	--	--	--	--	--	--	--	--	--	--	--	--	--	--	--	--	--	--	--	--	--	--	--	--	--	--
comp24831_c0	82.0422	6.50494	3.6568	1.2819e-08	2.0269e-06	703	--	--	--	--	--	--	--	--	--	--	--	--	--	--	--	--	--	--	--	--	--	--	--	--	--	--	KOG3671	Actin regulatory protein (Wiskott-Aldrich syndrome protein)
comp15439_c0	466.043	91.1392	2.3543	1.4843e-08	2.3311e-06	1728	310743900	BAJ23881.1	240	1.90086e-19	fructose 1,6-bisphosphatase [Marsupenaeus japonicus]	--	--	--	--	--	--	--	--	--	Q72RN8	267	4.34988e-24	Fructose-1,6-bisphosphatase class 1 OS=Leptospira interrogans serogroup Icterohaemorrhagiae serovar copenhageni (strain Fiocruz L1-130) GN=fbp PE=3 SV=2	PF00316	Fructose-1-6-bisphosphatase	GO:0005975	carbohydrate metabolic process	GO:0042578	phosphoric ester hydrolase activity	--	--	KOG1458	Fructose-1,6-bisphosphatase
comp17174_c0	1470.73	351.018	2.0669	1.6244e-08	2.5342e-06	3406	3334200	O49954.1	2952	0	RecName: Full=Glycine dehydrogenase [decarboxylating], mitochondrial; AltName: Full=Glycine cleavage system P protein; AltName: Full=Glycine decarboxylase; Flags: Precursor	115583796	CP000438.1	71	2.15838e-26	Pseudomonas aeruginosa UCBPP-PA14, complete genome	K00281	GLDC, gcvP	glycine dehydrogenase	http://www.genome.jp/dbget-bin/www_bget?ko:K00281	Q3M9G1	2892	0	Glycine dehydrogenase [decarboxylating] OS=Anabaena variabilis (strain ATCC 29413 / PCC 7937) GN=gcvP PE=3 SV=1	PF02347//PF01526//PF05191//PF01212//PF01583//PF00266	Glycine cleavage system P-protein//Tn3 transposase DDE domain//Adenylate kinase, active site lid//Beta-eliminating lyase//Adenylylsulphate kinase//Aminotransferase class-V	GO:0046034//GO:0000103//GO:0006313//GO:0055114//GO:0006144//GO:0006544//GO:0008152//GO:0006520//GO:0006566//GO:0006563	ATP metabolic process//sulfate assimilation//transposition, DNA-mediated//oxidation-reduction process//purine nucleobase metabolic process//glycine metabolic process//metabolic process//cellular amino acid metabolic process//threonine metabolic process//L-serine metabolic process	GO:0005524//GO:0004803//GO:0004017//GO:0016829//GO:0016491//GO:0004020//GO:0004375	ATP binding//transposase activity//adenylate kinase activity//lyase activity//oxidoreductase activity//adenylylsulfate kinase activity//glycine dehydrogenase (decarboxylating) activity	--	--	KOG2040	Glycine dehydrogenase (decarboxylating)
comp16351_c0	170.545	17.7954	3.2606	1.7368e-08	2.6915e-06	1581	118362416	XP_001014435.1	174	6.64471e-11	hypothetical protein TTHERM_00522570 [Tetrahymena thermophila]	--	--	--	--	--	--	--	--	--	--	--	--	--	--	--	--	--	--	--	--	--	KOG3599	Ca2+-modulated nonselective cation channel polycystin
comp12722_c0	605.552	136.679	2.1475	1.7934e-08	2.761e-06	1341	154282663	XP_001542127.1	519	1.4009e-58	mitochondrial phosphate carrier protein [Ajellomyces capsulatus NAm1]	--	--	--	--	--	K15102	SLC25A3, PHC, PIC	solute carrier family 25 (mitochondrial phosphate transporter), member 3	http://www.genome.jp/dbget-bin/www_bget?ko:K15102	Q5R7W2	358	1.50627e-36	Phosphate carrier protein, mitochondrial OS=Pongo abelii GN=SLC25A3 PE=2 SV=1	PF05349	GATA-type transcription activator, N-terminal	GO:0045893	positive regulation of transcription, DNA-dependent	GO:0003677//GO:0008270	DNA binding//zinc ion binding	GO:0005634	nucleus	KOG0767	Mitochondrial phosphate carrier protein
comp7479_c0	6674.97	27995.9	-2.0684	2.0247e-08	3.0967e-06	2270	--	--	--	--	--	--	--	--	--	--	--	--	--	--	--	--	--	--	PF06456//PF01213//PF03276//PF07415//PF03114	Arfaptin-like domain//Adenylate cyclase associated (CAP) N terminal//Spumavirus gag protein//Gammaherpesvirus latent membrane protein (LMP2) protein//BAR domain	GO:0019042//GO:0007010	viral latency//cytoskeleton organization	GO:0003779//GO:0019904//GO:0005515	actin binding//protein domain specific binding//protein binding	GO:0019028//GO:0005737//GO:0033644	viral capsid//cytoplasm//host cell membrane	KOG2510	SWI-SNF chromatin-remodeling complex protein
comp12497_c0	22.6245	157.956	-2.8036	2.3374e-08	3.5289e-06	674	428168932	EKX37871.1	163	7.34572e-11	hypothetical protein GUITHDRAFT_97111 [Guillardia theta CCMP2712]	--	--	--	--	--	--	--	--	--	Q9R6W6	124	6.67791e-07	Photosystem II manganese-stabilizing polypeptide OS=Cyanothece sp. (strain ATCC 51142) GN=psbO PE=3 SV=2	PF01716	Manganese-stabilising protein / photosystem II polypeptide	GO:0042549//GO:0015979	photosystem II stabilization//photosynthesis	GO:0005509	calcium ion binding	GO:0009523//GO:0019898//GO:0009654	photosystem II//extrinsic to membrane//oxygen evolving complex	KOG4676	Splicing factor, arginine/serine-rich
comp8485_c0	24.2668	564.617	-4.5402	2.323e-08	3.5289e-06	1304	--	--	--	--	--	--	--	--	--	--	--	--	--	--	--	--	--	--	--	--	--	--	--	--	--	--	KOG3544	Collagens (type IV and type XIII), and related proteins
comp17640_c0	527.132	116.306	2.1802	2.3692e-08	3.5313e-06	796	--	--	--	--	--	--	--	--	--	--	--	--	--	--	--	--	--	--	--	--	--	--	--	--	--	--	KOG3544	Collagens (type IV and type XIII), and related proteins
comp44711_c0	45.14	0.867017	5.7022	2.3587e-08	3.5313e-06	398	--	--	--	--	--	--	--	--	--	--	--	--	--	--	--	--	--	--	--	--	--	--	--	--	--	--	KOG3544	Collagens (type IV and type XIII), and related proteins
comp7267_c0	76510.8	7071.07	3.4357	2.3926e-08	3.5436e-06	1316	157428032	NP_001098924.1	156	2.79506e-09	chymotrypsinogen B precursor [Bos taurus]	--	--	--	--	--	--	--	--	--	Q66TN7	137	1.81019e-07	Ovochymase-2 OS=Rhinella arenarum GN=OVCH2 PE=2 SV=2	PF00089	Trypsin	GO:0006508	proteolysis	GO:0004252//GO:0016787	serine-type endopeptidase activity//hydrolase activity	--	--	KOG2146	Splicing coactivator SRm160/300, subunit SRm160 (contains PWI domain)
comp15818_c0	70.3615	4.77552	3.8811	2.461e-08	3.622e-06	294	--	--	--	--	--	--	--	--	--	--	--	--	--	--	--	--	--	--	--	--	--	--	--	--	--	--	--	--
comp15093_c0	267.905	51.2071	2.3873	2.5473e-08	3.7255e-06	836	269849749	P00637.4	353	3.46158e-36	RecName: Full=Fructose-1,6-bisphosphatase 1; Short=FBPase 1; AltName: Full=D-fructose-1,6-bisphosphate 1-phosphohydrolase 1	49645467	CR382127.1	39	3.16322e-09	Yarrowia lipolytica CLIB122 chromosome A complete sequence	K03841	FBP, fbp	fructose-1,6-bisphosphatase I	http://www.genome.jp/dbget-bin/www_bget?ko:K03841	Q2KJJ9	338	3.28293e-35	Fructose-1,6-bisphosphatase isozyme 2 OS=Bos taurus GN=FBP2 PE=2 SV=1	PF05773//PF00818//PF00316	RWD domain//Ice nucleation protein repeat//Fructose-1-6-bisphosphatase	GO:0071286//GO:0046580//GO:0035690//GO:0006096//GO:0006111//GO:0006013//GO:0006002//GO:0005975//GO:0016311//GO:0030308//GO:0051289//GO:0006000//GO:0006094//GO:0015976//GO:0006098//GO:0045820	cellular response to magnesium ion//negative regulation of Ras protein signal transduction//cellular response to drug//glycolysis//regulation of gluconeogenesis//mannose metabolic process//fructose 6-phosphate metabolic process//carbohydrate metabolic process//dephosphorylation//negative regulation of cell growth//protein homotetramerization//fructose metabolic process//gluconeogenesis//carbon ut…	GO:0005515//GO:0048029//GO:0042132//GO:0016208//GO:0042578//GO:0046872	protein binding//monosaccharide binding//fructose 1,6-bisphosphate 1-phosphatase activity//AMP binding//phosphoric ester hydrolase activity//metal ion binding	GO:0005829//GO:0009279	cytosol//cell outer membrane	KOG1458	Fructose-1,6-bisphosphatase
comp12620_c0	346.567	1375.05	-1.9883	2.6834e-08	3.8778e-06	1906	--	--	--	--	--	--	--	--	--	--	--	--	--	--	--	--	--	--	--	--	--	--	--	--	--	--	KOG0845	Nuclear pore complex, Nup98 component (sc Nup145/Nup100/Nup116)
comp18075_c0	321.776	65.5252	2.2959	2.7011e-08	3.8778e-06	1247	326429530	EGD75100.1	144	2.37214e-07	CobW/P47K family protein [Salpingoeca sp. ATCC 50818]	--	--	--	--	--	--	--	--	--	P31521	135	1.87404e-07	47 kDa protein OS=Pseudomonas chlororaphis PE=3 SV=1	PF00089//PF05836	Trypsin//Chorion protein S16	GO:0006508//GO:0007275	proteolysis//multicellular organismal development	GO:0004252	serine-type endopeptidase activity	GO:0042600	chorion	KOG2510	SWI-SNF chromatin-remodeling complex protein
comp20400_c0	354.597	28.2027	3.6523	2.6936e-08	3.8778e-06	224	--	--	--	--	--	--	--	--	--	--	--	--	--	--	--	--	--	--	PF01018	GTP1/OBG	--	--	GO:0005525	GTP binding	--	--	--	--
comp18867_c0	8467.58	282.497	4.9056	2.8661e-08	4.0896e-06	1326	--	--	--	--	--	--	--	--	--	--	--	--	--	--	--	--	--	--	--	--	--	--	--	--	--	--	KOG0118	FOG: RRM domain
comp16847_c0	1235.83	124.983	3.3057	2.9192e-08	4.1402e-06	894	297742533	CBI34682.3	179	4.69956e-12	unnamed protein product [Vitis vinifera]	--	--	--	--	--	K01533	E3.6.3.4, ATP7, copA	Cu2+-exporting ATPase	http://www.genome.jp/dbget-bin/www_bget?ko:K01533	Q9KPZ7	135	1.18383e-07	Copper-exporting P-type ATPase A OS=Vibrio cholerae serotype O1 (strain ATCC 39315 / El Tor Inaba N16961) GN=copA PE=3 SV=1	PF00702	haloacid dehalogenase-like hydrolase	GO:0006754//GO:0008152//GO:0006825	ATP biosynthetic process//metabolic process//copper ion transport	GO:0005524//GO:0005507//GO:0043682//GO:0003824	ATP binding//copper ion binding//copper-transporting ATPase activity//catalytic activity	GO:0016021	integral to membrane	KOG0207	Cation transport ATPase
comp19434_c0	2907.66	551.963	2.3972	3.2634e-08	4.6004e-06	2867	356543413	XP_003540155.1	488	5.13161e-49	PREDICTED: dnaJ homolog subfamily C member 2-like [Glycine max]	--	--	--	--	--	K09522	DNAJC2	DnaJ homolog subfamily C member 2	http://www.genome.jp/dbget-bin/www_bget?ko:K09522	Q6PGY5	206	2.38337e-15	DnaJ homolog subfamily C member 21 OS=Danio rerio GN=dnajc21 PE=2 SV=1	PF00819//PF10186//PF00249//PF00226	Myotoxin//UV radiation resistance protein and autophagy-related subunit 14//Myb-like DNA-binding domain//DnaJ domain	GO:0006810//GO:0010508//GO:0044260//GO:0044238	transport//positive regulation of autophagy//cellular macromolecule metabolic process//primary metabolic process	GO:0003677//GO:0031072//GO:0019871//GO:0005515	DNA binding//heat shock protein binding//sodium channel inhibitor activity//protein binding	GO:0005576	extracellular region	KOG0724	Zuotin and related molecular chaperones (DnaJ superfamily), contains DNA-binding domains
comp8258_c0	0	39.4901	#NAME?	3.448e-08	4.8315e-06	264	--	--	--	--	--	--	--	--	--	--	--	--	--	--	--	--	--	--	PF01213	Adenylate cyclase associated (CAP) N terminal	GO:0007010	cytoskeleton organization	GO:0003779	actin binding	--	--	--	--
comp5658_c0	71.5526	341.049	-2.2529	3.6137e-08	5.0335e-06	2147	--	--	--	--	--	--	--	--	--	--	--	--	--	--	--	--	--	--	--	--	--	--	--	--	--	--	KOG3544	Collagens (type IV and type XIII), and related proteins
comp17491_c0	957.97	231.316	2.0501	3.7104e-08	5.1377e-06	1487	441659486	XP_003266165.2	600	5.7832e-68	PREDICTED: U3 small nucleolar RNA-associated protein 15 homolog [Nomascus leucogenys]	--	--	--	--	--	K14549	UTP15	U3 small nucleolar RNA-associated protein 15	http://www.genome.jp/dbget-bin/www_bget?ko:K14549	O94365	482	2.62669e-52	U3 small nucleolar RNA-associated protein 15 OS=Schizosaccharomyces pombe (strain 972 / ATCC 24843) GN=utp15 PE=2 SV=1	PF00400//PF12581	WD domain, G-beta repeat//Protein of unknown function (DUF3756)	GO:0006508//GO:0006144	proteolysis//purine nucleobase metabolic process	GO:0004252//GO:0003968//GO:0016817//GO:0005515//GO:0004197//GO:0070008	serine-type endopeptidase activity//RNA-directed RNA polymerase activity//hydrolase activity, acting on acid anhydrides//protein binding//cysteine-type endopeptidase activity//serine-type exopeptidase activity	GO:0044424//GO:0031379	intracellular part//RNA-directed RNA polymerase complex	KOG0310	Conserved WD40 repeat-containing protein
comp11768_c0	18760.8	5035.67	1.8975	3.7588e-08	5.1741e-06	4142	221061029	XP_002262084.1	400	2.49066e-37	DNAJ-like Sec63 homologue [Plasmodium knowlesi strain H]	--	--	--	--	--	K09540	SEC63	translocation protein SEC63	http://www.genome.jp/dbget-bin/www_bget?ko:K09540	Q2TBU2	207	5.11155e-16	Thioredoxin-related transmembrane protein 2 OS=Bos taurus GN=TMX2 PE=2 SV=1	PF02203//PF01783//PF00226//PF00085	Tar ligand binding domain homologue//Ribosomal L32p protein family//DnaJ domain//Thioredoxin	GO:0007165//GO:0045454//GO:0042254//GO:0006412//GO:0006935	signal transduction//cell redox homeostasis//ribosome biogenesis//translation//chemotaxis	GO:0031072//GO:0004888//GO:0003735	heat shock protein binding//transmembrane signaling receptor activity//structural constituent of ribosome	GO:0005840//GO:0016020//GO:0015934	ribosome//membrane//large ribosomal subunit	KOG0721	Molecular chaperone (DnaJ superfamily)
comp17108_c0	1100.23	217.369	2.3396	3.8418e-08	5.2575e-06	2266	356531226	XP_003534179.1	147	4.14322e-08	PREDICTED: ATP-dependent Clp protease adapter protein ClpS-like [Glycine max]	--	--	--	--	--	--	--	--	--	Q5N3U1	121	2.74495e-06	ATP-dependent Clp protease adapter protein ClpS OS=Synechococcus sp. (strain ATCC 27144 / PCC 6301 / SAUG 1402/1) GN=clpS PE=3 SV=1	PF04593//PF02617	Selenoprotein P, C terminal region//ATP-dependent Clp protease adaptor protein ClpS	GO:0030163	protein catabolic process	GO:0008430	selenium binding	--	--	KOG4462	WASP-interacting protein VRP1/WIP, contains WH2 domain
comp7997_c0	63.9011	3.90389	4.0329	3.9024e-08	5.3093e-06	688	1435038	BAA07227.1	174	8.80516e-12	facioscapulohumeral muscular dystrophy [Homo sapiens]	--	--	--	--	--	--	--	--	--	Q96PT4	135	1.03132e-08	Putative double homeobox protein 3 OS=Homo sapiens GN=DUX3 PE=2 SV=1	PF01381//PF00046//PF05920	Helix-turn-helix//Homeobox domain//Homeobox KN domain	GO:0010468//GO:0006355	regulation of gene expression//regulation of transcription, DNA-dependent	GO:0003677//GO:0043565//GO:0003700//GO:0005488	DNA binding//sequence-specific DNA binding//sequence-specific DNA binding transcription factor activity//binding	GO:0005667	transcription factor complex	KOG0490	Transcription factor, contains HOX domain
comp18690_c0	58.136	298.504	-2.3602	4.1707e-08	5.6416e-06	440	--	--	--	--	--	--	--	--	--	--	--	--	--	--	--	--	--	--	PF01654	Bacterial Cytochrome Ubiquinol Oxidase	--	--	--	--	GO:0016020	membrane	--	--
comp16799_c1	4342.35	16244.9	-1.9034	4.2696e-08	5.7421e-06	1987	15485720	CAC67501.1	1110	1.57183e-141	selenium binding protein [Medicago sativa]	--	--	--	--	--	--	--	--	--	Q6PHD9	1071	2.66882e-137	Selenium-binding protein 1 OS=Danio rerio GN=selenbp1 PE=2 SV=1	PF04961//PF02993//PF06003//PF05694	Formiminotransferase-cyclodeaminase//Minor capsid protein VI//Survival motor neuron protein (SMN)//56kDa selenium binding protein (SBP56)	GO:0006397//GO:0042221//GO:0009987//GO:0044237	mRNA processing//response to chemical stimulus//cellular process//cellular metabolic process	GO:0003723//GO:0003824//GO:0008430	RNA binding//catalytic activity//selenium binding	GO:0005634//GO:0019028//GO:0005737	nucleus//viral capsid//cytoplasm	KOG0918	Selenium-binding protein
comp17015_c0	2671.06	700.356	1.9313	4.5286e-08	6.0557e-06	1569	303275900	XP_003057244.1	1020	4.21609e-123	predicted protein [Micromonas pusilla CCMP1545]	--	--	--	--	--	--	--	--	--	Q0UG00	769	6.16339e-93	ATP-dependent RNA helicase MSS116, mitochondrial OS=Phaeosphaeria nodorum (strain SN15 / ATCC MYA-4574 / FGSC 10173) GN=MSS116 PE=3 SV=1	PF00270//PF04851//PF00271	DEAD/DEAH box helicase//Type III restriction enzyme, res subunit//Helicase conserved C-terminal domain	--	--	GO:1901363//GO:0097159//GO:0003677//GO:0005524//GO:0004386//GO:0008026//GO:0003676//GO:0016787	heterocyclic compound binding//organic cyclic compound binding//DNA binding//ATP binding//helicase activity//ATP-dependent helicase activity//nucleic acid binding//hydrolase activity	--	--	KOG0342	ATP-dependent RNA helicase pitchoune
comp20755_c0	53.7953	293.788	-2.4492	4.6998e-08	6.2489e-06	608	--	--	--	--	--	--	--	--	--	--	--	--	--	--	--	--	--	--	PF02272	DHHA1 domain	--	--	GO:0003676	nucleic acid binding	--	--	--	--
comp14951_c1	1029.38	256.028	2.0074	4.8868e-08	6.4608e-06	1482	226289876	EEH45360.1	1511	0	ATP-dependent RNA helicase HAS1 [Paracoccidioides brasiliensis Pb18]	343425174	FQ311433.1	136	6.82352e-63	Sporisorium reilianum SRZ2 chromosome 12 complete DNA sequence	K13179	DDX18, HAS1	ATP-dependent RNA helicase DDX18/HAS1	http://www.genome.jp/dbget-bin/www_bget?ko:K13179	Q2UUN6	1494	0	ATP-dependent RNA helicase has1 OS=Aspergillus oryzae (strain ATCC 42149 / RIB 40) GN=has1 PE=3 SV=2	PF00573//PF00270//PF04851//PF00271//PF06862	Ribosomal protein L4/L1 family//DEAD/DEAH box helicase//Type III restriction enzyme, res subunit//Helicase conserved C-terminal domain//Protein of unknown function (DUF1253)	GO:0006364//GO:0042254//GO:0006412	rRNA processing//ribosome biogenesis//translation	GO:0003677//GO:0003723//GO:0005524//GO:0004386//GO:0003676//GO:0008026//GO:0016787//GO:0003735	DNA binding//RNA binding//ATP binding//helicase activity//nucleic acid binding//ATP-dependent helicase activity//hydrolase activity//structural constituent of ribosome	GO:0005840//GO:0005634//GO:0005730	ribosome//nucleus//nucleolus	KOG0342	ATP-dependent RNA helicase pitchoune
comp8723_c0	870.096	210.854	2.0449	4.919e-08	6.4669e-06	409	--	--	--	--	--	--	--	--	--	--	--	--	--	--	--	--	--	--	PF00424	REV protein (anti-repression trans-activator protein)	GO:0006355	regulation of transcription, DNA-dependent	GO:0003700	sequence-specific DNA binding transcription factor activity	GO:0042025//GO:0005667	host cell nucleus//transcription factor complex	--	--
comp21485_c0	377.017	70.3154	2.4227	5.2003e-08	6.7984e-06	2233	302812343	XP_002987859.1	1461	0	hypothetical protein SELMODRAFT_183439 [Selaginella moellendorffii]	--	--	--	--	--	K00111	glpA, glpD	glycerol-3-phosphate dehydrogenase	http://www.genome.jp/dbget-bin/www_bget?ko:K00111	O14400	941	1.40805e-114	Glycerol-3-phosphate dehydrogenase, mitochondrial OS=Schizosaccharomyces pombe (strain 972 / ATCC 24843) GN=gut2 PE=2 SV=1	PF07992//PF00070//PF05834//PF02737//PF01134//PF01266	Pyridine nucleotide-disulphide oxidoreductase//Pyridine nucleotide-disulphide oxidoreductase//Lycopene cyclase protein//3-hydroxyacyl-CoA dehydrogenase, NAD binding domain//Glucose inhibited division protein A//FAD dependent oxidoreductase	GO:0055114//GO:0018874//GO:0008033//GO:0006574//GO:0006552//GO:0006554//GO:0006568//GO:0006631//GO:0006633//GO:0016117//GO:0006550	oxidation-reduction process//benzoate metabolic process//tRNA processing//valine catabolic process//leucine catabolic process//lysine catabolic process//tryptophan metabolic process//fatty acid metabolic process//fatty acid biosynthetic process//carotenoid biosynthetic process//isoleucine catabolic process	GO:0050660//GO:0016705//GO:0003857//GO:0016491	flavin adenine dinucleotide binding//oxidoreductase activity, acting on paired donors, with incorporation or reduction of molecular oxygen//3-hydroxyacyl-CoA dehydrogenase activity//oxidoreductase activity	--	--	KOG0042	Glycerol-3-phosphate dehydrogenase
comp7270_c0	304844	82791	1.8805	5.3226e-08	6.9197e-06	1473	--	--	--	--	--	--	--	--	--	--	--	--	--	--	--	--	--	--	PF00260	Protamine P1	GO:0007283	spermatogenesis	GO:0003677	DNA binding	GO:0005634//GO:0000786	nucleus//nucleosome	KOG2146	Splicing coactivator SRm160/300, subunit SRm160 (contains PWI domain)
comp19429_c0	16.9346	467.843	-4.788	5.6297e-08	7.2784e-06	803	--	--	--	--	--	--	--	--	--	--	--	--	--	--	--	--	--	--	PF11734	TilS substrate C-terminal domain	GO:0008033	tRNA processing	GO:0016879//GO:0005524//GO:0000166	ligase activity, forming carbon-nitrogen bonds//ATP binding//nucleotide binding	GO:0005737	cytoplasm	KOG1922	Rho GTPase effector BNI1 and related formins
comp7161_c0	2185.41	276.096	2.9847	6.1298e-08	7.8815e-06	1945	--	--	--	--	--	--	--	--	--	--	--	--	--	--	--	--	--	--	PF00016	Ribulose bisphosphate carboxylase large chain, catalytic domain	GO:0015977//GO:0046487	carbon fixation//glyoxylate metabolic process	GO:0000287//GO:0016984	magnesium ion binding//ribulose-bisphosphate carboxylase activity	GO:0009573//GO:0009536	chloroplast ribulose bisphosphate carboxylase complex//plastid	KOG3671	Actin regulatory protein (Wiskott-Aldrich syndrome protein)
comp17757_c1	1199.96	304.231	1.9797	6.4791e-08	8.2851e-06	3887	219126596	XP_002183539.1	360	7.75246e-32	predicted protein [Phaeodactylum tricornutum CCAP 1055/1]	308210963	GU356689.1	37	1.96134e-07	Polypedilum prasiogaster voucher V403 CAD3-like (CAD3) gene, partial sequence	K11540	CAD	carbamoyl-phosphate synthase / aspartate carbamoyltransferase / dihydroorotase	http://www.genome.jp/dbget-bin/www_bget?ko:K11540	O94313	393	5.82103e-37	Carbamoyl-phosphate synthase arginine-specific large chain OS=Schizosaccharomyces pombe (strain 972 / ATCC 24843) GN=arg4 PE=2 SV=1	PF01144//PF08015//PF02655//PF07478//PF00289//PF02786	Coenzyme A transferase//Fungal mating-type pheromone//ATP-grasp domain//D-ala D-ala ligase C-terminus//Carbamoyl-phosphate synthase L chain, N-terminal domain//Carbamoyl-phosphate synthase L chain, ATP binding domain	GO:0007165//GO:0008152//GO:0046436//GO:0009252//GO:0006807//GO:0044237//GO:0071704	signal transduction//metabolic process//D-alanine metabolic process//peptidoglycan biosynthetic process//nitrogen compound metabolic process//cellular metabolic process//organic substance metabolic process	GO:0008716//GO:0000772//GO:0008410//GO:0005524//GO:0003824//GO:0046872	D-alanine-D-alanine ligase activity//mating pheromone activity//CoA-transferase activity//ATP binding//catalytic activity//metal ion binding	GO:0016020	membrane	KOG0370	Multifunctional pyrimidine synthesis protein CAD (includes carbamoyl-phophate synthetase, aspartate transcarbamylase, and glutamine amidotransferase)
comp7254_c0	14170.7	3882.46	1.8679	6.8125e-08	8.6641e-06	1013	--	--	--	--	--	--	--	--	--	--	--	--	--	--	--	--	--	--	--	--	--	--	--	--	--	--	KOG0115	RNA-binding protein p54nrb (RRM superfamily)
comp25265_c0	21.7527	148.4	-2.7702	8.4736e-08	1.0718e-05	315	--	--	--	--	--	--	--	--	--	--	--	--	--	--	--	--	--	--	PF04559	Herpesvirus UL17 protein	GO:0006323	DNA packaging	--	--	GO:0019012	virion	--	--
comp28215_c0	141.88	21.697	2.7091	8.9312e-08	1.1237e-05	262	--	--	--	--	--	--	--	--	--	--	--	--	--	--	--	--	--	--	PF04081	DNA polymerase delta, subunit 4	GO:0006260	DNA replication	--	--	GO:0005634	nucleus	--	--
comp17419_c0	149.145	745.974	-2.3224	9.7969e-08	1.226e-05	775	--	--	--	--	--	--	--	--	--	--	--	--	--	--	--	--	--	--	--	--	--	--	--	--	--	--	--	--
comp7064_c0	59.7369	288.118	-2.27	9.9009e-08	1.2324e-05	333	--	--	--	--	--	--	--	--	--	--	--	--	--	--	--	--	--	--	PF00702	haloacid dehalogenase-like hydrolase	GO:0008152	metabolic process	GO:0003824	catalytic activity	--	--	--	--
comp7298_c0	6267.06	1573.21	1.9941	1.0648e-07	1.3183e-05	2143	388513009	AFK44566.1	178	6.31024e-12	unknown [Lotus japonicus]	--	--	--	--	--	--	--	--	--	Q9LJ45	132	2.45922e-07	Cyclin-U1-1 OS=Arabidopsis thaliana GN=CYCU1-1 PE=1 SV=1	PF06495//PF08613//PF01779	Fruit fly transformer protein//Cyclin//Ribosomal L29e protein family	GO:0006397//GO:0042254//GO:0006412//GO:0046660//GO:0000079	mRNA processing//ribosome biogenesis//translation//female sex differentiation//regulation of cyclin-dependent protein kinase activity	GO:0019901//GO:0003735	protein kinase binding//structural constituent of ribosome	GO:0005840//GO:0005634//GO:0005622	ribosome//nucleus//intracellular	KOG1674	Cyclin
comp17297_c1	15285.8	3339.42	2.1945	1.1164e-07	1.375e-05	2525	224097132	XP_002310845.1	132	3.31896e-06	predicted protein [Populus trichocarpa]	--	--	--	--	--	--	--	--	--	--	--	--	--	PF05955	Equine herpesvirus glycoprotein gp2	GO:0016032	viral reproduction	--	--	GO:0016021	integral to membrane	KOG2510	SWI-SNF chromatin-remodeling complex protein
comp12786_c0	63.39	302.841	-2.2562	1.1425e-07	1.3998e-05	736	--	--	--	--	--	--	--	--	--	--	--	--	--	--	--	--	--	--	PF05808	Podoplanin	--	--	--	--	GO:0016021	integral to membrane	KOG2294	Transcription factor of the Forkhead/HNF3 family
comp11914_c0	133.266	19.9645	2.7388	1.1773e-07	1.4201e-05	495	--	--	--	--	--	--	--	--	--	--	--	--	--	--	--	--	--	--	PF03229//PF00403	Alphavirus glycoprotein J//Heavy-metal-associated domain	GO:0019050//GO:0030001	suppression by virus of host apoptotic process//metal ion transport	GO:0046872	metal ion binding	--	--	--	--
comp17391_c0	144.2	4.33893	5.0546	1.1716e-07	1.4201e-05	1179	356516249	XP_003526808.1	131	1.38907e-06	PREDICTED: uncharacterized protein LOC100783000 [Glycine max]	--	--	--	--	--	--	--	--	--	--	--	--	--	PF11593	Mediator complex subunit 3 fungal	GO:0006357	regulation of transcription from RNA polymerase II promoter	GO:0001104	RNA polymerase II transcription cofactor activity	GO:0016592	mediator complex	--	--
comp8404_c0	3443.9	882.429	1.9645	1.1734e-07	1.4201e-05	1683	384248532	EIE22016.1	603	8.542e-70	Tpt phosphate/phosphoenolpyruvate translocator [Coccomyxa subellipsoidea C-169]	--	--	--	--	--	K15283	SLC35E1	solute carrier family 35, member E1	http://www.genome.jp/dbget-bin/www_bget?ko:K15283	Q5VQL3	558	1.30743e-63	Phosphoenolpyruvate/phosphate translocator 3, chloroplastic OS=Oryza sativa subsp. japonica GN=PPT3 PE=2 SV=1	PF00892//PF08449	EamA-like transporter family//UAA transporter family	GO:0055085	transmembrane transport	--	--	GO:0016020	membrane	KOG1441	Glucose-6-phosphate/phosphate and phosphoenolpyruvate/phosphate antiporter
comp29224_c0	99.5892	12.1482	3.0352	1.1981e-07	1.4378e-05	395	--	--	--	--	--	--	--	--	--	--	--	--	--	--	--	--	--	--	--	--	--	--	--	--	--	--	--	--
comp8303_c0	264.086	54.2555	2.2832	1.2969e-07	1.5484e-05	1176	291241361	XP_002740581.1	492	1.26796e-55	PREDICTED: protein MAK16 homolog B-like [Saccoglossus kowalevskii]	--	--	--	--	--	K14831	MAK16	protein MAK16	http://www.genome.jp/dbget-bin/www_bget?ko:K14831	P10962	408	1.75976e-44	Protein MAK16 OS=Saccharomyces cerevisiae (strain ATCC 204508 / S288c) GN=MAK16 PE=1 SV=2	PF03153//PF06512//PF02724//PF05793	Transcription factor IIA, alpha/beta subunit//Sodium ion transport-associated//CDC45-like protein//Transcription initiation factor IIF, alpha subunit (TFIIF-alpha)	GO:0006270//GO:0045893//GO:0006367//GO:0006814	DNA replication initiation//positive regulation of transcription, DNA-dependent//transcription initiation from RNA polymerase II promoter//sodium ion transport	GO:0003677//GO:0005248	DNA binding//voltage-gated sodium channel activity	GO:0005634//GO:0005672//GO:0001518	nucleus//transcription factor TFIIA complex//voltage-gated sodium channel complex	KOG3064	RNA-binding nuclear protein (MAK16) containing a distinct C4 Zn-finger
comp8624_c0	926.265	207.869	2.1557	1.4424e-07	1.7133e-05	672	--	--	--	--	--	--	--	--	--	--	--	--	--	--	--	--	--	--	--	--	--	--	--	--	--	--	--	--
comp9503_c0	1821.92	86.7902	4.3918	1.5841e-07	1.8722e-05	667	--	--	--	--	--	--	--	--	--	--	--	--	--	--	--	--	--	--	PF01083//PF02230//PF06821	Cutinase//Phospholipase/Carboxylesterase//Alpha/Beta hydrolase family of unknown function (DUF1234)	GO:0008152	metabolic process	GO:0016787	hydrolase activity	--	--	KOG3544	Collagens (type IV and type XIII), and related proteins
comp15717_c1	783.297	203.486	1.9446	1.6645e-07	1.9574e-05	1108	409045247	EKM54728.1	619	1.83126e-70	hypothetical protein PHACADRAFT_258757 [Phanerochaete carnosa HHB-10118-sp]	242001293	XM_002435245.1	76	1.14455e-29	Ixodes scapularis cysteinyl-tRNA synthetase, putative, mRNA	K01883	CARS, cysS	cysteinyl-tRNA synthetase	http://www.genome.jp/dbget-bin/www_bget?ko:K01883	P49589	491	1.27906e-53	Cysteine--tRNA ligase, cytoplasmic OS=Homo sapiens GN=CARS PE=1 SV=3	PF09190//PF00133//PF09334	DALR domain//tRNA synthetases class I (I, L, M and V)//tRNA synthetases class I (M)	GO:0006534//GO:0006423//GO:0006418	cysteine metabolic process//cysteinyl-tRNA aminoacylation//tRNA aminoacylation for protein translation	GO:0004817//GO:0005524//GO:0000166//GO:0004812	cysteine-tRNA ligase activity//ATP binding//nucleotide binding//aminoacyl-tRNA ligase activity	GO:0005737	cytoplasm	KOG2007	Cysteinyl-tRNA synthetase
comp19405_c0	1353.95	167.831	3.0121	1.8197e-07	2.1291e-05	734	323454832	EGB10701.1	195	2.19734e-14	hypothetical protein AURANDRAFT_62132 [Aureococcus anophagefferens]	--	--	--	--	--	--	--	--	--	--	--	--	--	--	--	--	--	--	--	--	--	KOG1187	Serine/threonine protein kinase
comp8504_c0	11813.6	3398.11	1.7976	1.8624e-07	2.1682e-05	899	351714122	EHB17041.1	253	9.65943e-23	Chymotrypsin-like protease CTRL-1 [Heterocephalus glaber]	--	--	--	--	--	--	--	--	--	P06871	184	9.42579e-15	Cationic trypsin OS=Canis familiaris PE=2 SV=1	PF00089	Trypsin	GO:0006508	proteolysis	GO:0004252//GO:0008233	serine-type endopeptidase activity//peptidase activity	--	--	KOG3627	Trypsin
comp16260_c1	277.775	19.5194	3.8309	1.9896e-07	2.3048e-05	924	18405775	NP_565954.1	715	4.78256e-87	NADPH-dependent thioredoxin reductase 3 [Arabidopsis thaliana]	--	--	--	--	--	K00384	E1.8.1.9, trxB	thioredoxin reductase (NADPH)	http://www.genome.jp/dbget-bin/www_bget?ko:K00384	Q54UU8	569	5.7252e-69	Thioredoxin reductase OS=Dictyostelium discoideum GN=trrA PE=3 SV=1	PF07992//PF00070//PF01134//PF01266	Pyridine nucleotide-disulphide oxidoreductase//Pyridine nucleotide-disulphide oxidoreductase//Glucose inhibited division protein A//FAD dependent oxidoreductase	GO:0006118//GO:0055114//GO:0045454//GO:0010380//GO:0006206//GO:0016117//GO:0043085//GO:0010027//GO:0019288//GO:0008033//GO:0010581//GO:0046686//GO:0042744	electron transport//oxidation-reduction process//cell redox homeostasis//regulation of chlorophyll biosynthetic process//pyrimidine nucleobase metabolic process//carotenoid biosynthetic process//positive regulation of catalytic activity//thylakoid membrane organization//isopentenyl diphosphate biosynthetic process, mevalonate-independent pathway//tRNA processing//regulation of starch biosynthetic…	GO:0050660//GO:0004791//GO:0005515//GO:0016491//GO:0016671//GO:0008047	flavin adenine dinucleotide binding//thioredoxin-disulfide reductase activity//protein binding//oxidoreductase activity//oxidoreductase activity, acting on a sulfur group of donors, disulfide as acceptor//enzyme activator activity	GO:0009570	chloroplast stroma	KOG0404	Thioredoxin reductase
comp17061_c0	229.083	31.69	2.8538	2.102e-07	2.4231e-05	2769	384252122	EIE25599.1	147	4.3245e-07	MFS general substrate transporter [Coccomyxa subellipsoidea C-169]	--	--	--	--	--	K08171	SLC37A4	MFS transporter, OPA family, solute carrier family 37 (glycerol-6-phosphate transporter), member 4	http://www.genome.jp/dbget-bin/www_bget?ko:K08171	Q0K843	141	1.20617e-07	Probable sulfoacetate transporter SauU OS=Cupriavidus necator (strain ATCC 17699 / H16 / DSM 428 / Stanier 337) GN=sauU PE=2 SV=1	PF07690//PF01306	Major Facilitator Superfamily//LacY proton/sugar symporter	GO:0006810//GO:0055085	transport//transmembrane transport	--	--	GO:0016020//GO:0016021	membrane//integral to membrane	KOG2533	Permease of the major facilitator superfamily
comp15002_c0	201.783	40.3556	2.322	2.1234e-07	2.4357e-05	681	--	--	--	--	--	--	--	--	--	--	--	--	--	--	--	--	--	--	--	--	--	--	--	--	--	--	KOG0118	FOG: RRM domain
comp12872_c0	149.438	25.5932	2.5457	2.2721e-07	2.5686e-05	548	--	--	--	--	--	--	--	--	--	--	--	--	--	--	--	--	--	--	--	--	--	--	--	--	--	--	--	--
comp15242_c0	6645.75	1591.34	2.0622	2.2522e-07	2.5686e-05	1549	299469805	CBN76659.1	952	2.17624e-121	ATP synthase gamma chain [Ectocarpus siliculosus]	--	--	--	--	--	K02115	ATPF1G, atpG	F-type H+-transporting ATPase subunit gamma	http://www.genome.jp/dbget-bin/www_bget?ko:K02115	B0BZL3	847	1.26931e-107	ATP synthase gamma chain OS=Acaryochloris marina (strain MBIC 11017) GN=atpG PE=3 SV=1	PF00231	ATP synthase	GO:0006119//GO:0015986//GO:0015992	oxidative phosphorylation//ATP synthesis coupled proton transport//proton transport	GO:0046961//GO:0046933	proton-transporting ATPase activity, rotational mechanism//hydrogen ion transporting ATP synthase activity, rotational mechanism	GO:0045261//GO:0009535//GO:0045259	proton-transporting ATP synthase complex, catalytic core F(1)//chloroplast thylakoid membrane//proton-transporting ATP synthase complex	KOG1531	F0F1-type ATP synthase, gamma subunit
comp18536_c1	26121.9	7602.75	1.7807	2.2635e-07	2.5686e-05	3127	224002330	XP_002290837.1	152	2.13053e-07	predicted protein [Thalassiosira pseudonana CCMP1335]	--	--	--	--	--	--	--	--	--	Q58949	212	6.60234e-16	Uncharacterized protein MJ1554 OS=Methanocaldococcus jannaschii (strain ATCC 43067 / DSM 2661 / JAL-1 / JCM 10045 / NBRC 100440) GN=MJ1554 PE=4 SV=1	--	--	--	--	--	--	--	--	KOG0118	FOG: RRM domain
comp19243_c0	6768.82	1935.5	1.8062	2.4548e-07	2.7618e-05	1566	255080494	XP_002503827.1	916	1.96767e-116	predicted protein [Micromonas sp. RCC299]	159470376	XM_001693284.1	42	1.29661e-10	Chlamydomonas reinhardtii flagellar associated protein, adenosine kinase-like protein (FAP278) mRNA, complete cds	K00856	E2.7.1.20, ADK	adenosine kinase	http://www.genome.jp/dbget-bin/www_bget?ko:K00856	P47143	552	1.20228e-63	Adenosine kinase OS=Saccharomyces cerevisiae (strain ATCC 204508 / S288c) GN=ADO1 PE=1 SV=1	PF07781//PF08919	Reovirus minor core protein Mu-2//F-actin binding	GO:0016310//GO:0006096//GO:0009749//GO:0007165//GO:0006094//GO:0080094//GO:0006468//GO:0009744//GO:0046686//GO:0080129//GO:0019344//GO:0009853//GO:0051788//GO:0006511//GO:0009651//GO:0006144//GO:0006169//GO:0009750	phosphorylation//glycolysis//response to glucose stimulus//signal transduction//gluconeogenesis//response to trehalose-6-phosphate stimulus//protein phosphorylation//response to sucrose stimulus//response to cadmium ion//proteasome core complex assembly//cysteine biosynthetic process//photorespiration//response to misfolded protein//ubiquitin-dependent protein catabolic process//response to salt …	GO:0005507//GO:0019201//GO:0016776//GO:0005524//GO:0004712//GO:0004715//GO:0005198//GO:0004001	copper ion binding//nucleotide kinase activity//phosphotransferase activity, phosphate group as acceptor//ATP binding//protein serine/threonine/tyrosine kinase activity//non-membrane spanning protein tyrosine kinase activity//structural molecule activity//adenosine kinase activity	GO:0019028//GO:0009506//GO:0048046//GO:0005829//GO:0005739//GO:0005886//GO:0009507//GO:0005634//GO:0005774//GO:0005794	viral capsid//plasmodesma//apoplast//cytosol//mitochondrion//plasma membrane//chloroplast//nucleus//vacuolar membrane//Golgi apparatus	KOG2854	Possible pfkB family carbohydrate kinase
comp14491_c0	22.2976	140.17	-2.6522	2.4954e-07	2.794e-05	1071	--	--	--	--	--	--	--	--	--	--	--	--	--	--	--	--	--	--	--	--	--	--	--	--	--	--	KOG3671	Actin regulatory protein (Wiskott-Aldrich syndrome protein)
comp17672_c0	81.2302	8.67941	3.2263	2.5385e-07	2.8288e-05	457	--	--	--	--	--	--	--	--	--	--	--	--	--	--	--	--	--	--	PF03427	Carbohydrate binding domain (family 19)	GO:0006032//GO:0016998	chitin catabolic process//cell wall macromolecule catabolic process	GO:0004568	chitinase activity	--	--	KOG1187	Serine/threonine protein kinase
comp7430_c0	1495.78	416.027	1.8461	2.6282e-07	2.9148e-05	2869	145345900	XP_001417437.1	1230	1.49627e-153	ABC(ATP-binding) family transporter [Ostreococcus lucimarinus CCE9901]	--	--	--	--	--	K06158	ABCF3	ATP-binding cassette, subfamily F, member 3	http://www.genome.jp/dbget-bin/www_bget?ko:K06158	Q8K268	158	1.85767e-09	ATP-binding cassette sub-family F member 3 OS=Mus musculus GN=Abcf3 PE=1 SV=1	PF06414//PF00004//PF01637//PF03193//PF01645//PF02950//PF00910//PF01580//PF00006//PF08477//PF00005//PF00350	Zeta toxin//ATPase family associated with various cellular activities (AAA)//Archaeal ATPase//Protein of unknown function, DUF258//Conserved region in glutamate synthase//Conotoxin//RNA helicase//FtsK/SpoIIIE family//ATP synthase alpha/beta family, nucleotide-binding domain//Miro-like protein//ABC transporter//Dynamin family	GO:0007059//GO:0006537//GO:0055114//GO:0007264//GO:0006810//GO:0051301//GO:0007049//GO:0009405	chromosome segregation//glutamate biosynthetic process//oxidation-reduction process//small GTPase mediated signal transduction//transport//cell division//cell cycle//pathogenesis	GO:0003677//GO:0003723//GO:0005524//GO:0008200//GO:0015930//GO:0000166//GO:0017111//GO:0016887//GO:0016301//GO:0003724//GO:0003924//GO:0016638//GO:0005525	DNA binding//RNA binding//ATP binding//ion channel inhibitor activity//glutamate synthase activity//nucleotide binding//nucleoside-triphosphatase activity//ATPase activity//kinase activity//RNA helicase activity//GTPase activity//oxidoreductase activity, acting on the CH-NH2 group of donors//GTP binding	GO:0016021//GO:0005576//GO:0005622	integral to membrane//extracellular region//intracellular	KOG0927	Predicted transporter (ABC superfamily)
comp17570_c0	370.362	87.6472	2.0792	2.6842e-07	2.9628e-05	1710	90991006	BAE92957.1	186	3.47315e-12	carotenoid cleavage dioxygenase1 [Citrus unshiu]	--	--	--	--	--	K11159	K11159	carotenoid cleavage dioxygenase	http://www.genome.jp/dbget-bin/www_bget?ko:K11159	Q9C6Z1	162	2.38326e-10	Probable 9-cis-epoxycarotenoid dioxygenase NCED5, chloroplastic OS=Arabidopsis thaliana GN=NCED5 PE=1 SV=1	PF04496	Herpesvirus UL35 family	--	--	--	--	GO:0019028	viral capsid	KOG3671	Actin regulatory protein (Wiskott-Aldrich syndrome protein)
comp15634_c0	41.3856	1.30207	4.9903	2.7169e-07	2.9848e-05	476	--	--	--	--	--	--	--	--	--	--	--	--	--	--	--	--	--	--	PF12235	Fragile X-related 1 protein C terminal	--	--	GO:0003723	RNA binding	--	--	--	--
comp12472_c0	228.045	47.7314	2.2563	2.8127e-07	3.0757e-05	492	--	--	--	--	--	--	--	--	--	--	--	--	--	--	--	--	--	--	--	--	--	--	--	--	--	--	--	--
comp40771_c0	6.16724	75.0778	-3.6057	2.9148e-07	3.1725e-05	636	--	--	--	--	--	--	--	--	--	--	--	--	--	--	--	--	--	--	--	--	--	--	--	--	--	--	KOG4297	C-type lectin
comp17289_c3	7629.43	2234.44	1.7717	3.0753e-07	3.3318e-05	1486	427787029	JAA58966.1	293	8.0171e-28	Putative cargo transport protein [Rhipicephalus pulchellus]	--	--	--	--	--	--	--	--	--	Q9Y3Q3	258	5.34619e-24	Transmembrane emp24 domain-containing protein 3 OS=Homo sapiens GN=TMED3 PE=1 SV=1	PF05221//PF02515//PF06236//PF01105	S-adenosyl-L-homocysteine hydrolase//CoA-transferase family III//Tyrosinase co-factor MelC1//emp24/gp25L/p24 family/GOLD	GO:0006810//GO:0008152//GO:0006730//GO:0042438//GO:0006555	transport//metabolic process//one-carbon metabolic process//melanin biosynthetic process//methionine metabolic process	GO:0004013//GO:0003824//GO:0005507	adenosylhomocysteinase activity//catalytic activity//copper ion binding	GO:0016021	integral to membrane	KOG1692	Putative cargo transport protein EMP24 (p24 protein family)
comp20648_c0	562.885	146.249	1.9444	3.1701e-07	3.4186e-05	887	--	--	--	--	--	--	--	--	--	--	--	--	--	--	--	--	--	--	--	--	--	--	--	--	--	--	KOG2150	CCR4-NOT transcriptional regulation complex, NOT5 subunit
comp15429_c0	810.056	3164.83	-1.966	3.1996e-07	3.4346e-05	2705	--	--	--	--	--	--	--	--	--	--	--	--	--	--	--	--	--	--	--	--	--	--	--	--	--	--	KOG3227	Calcium-responsive transcription coactivator
comp27587_c0	66.0131	5.64254	3.5483	3.2694e-07	3.4777e-05	598	--	--	--	--	--	--	--	--	--	--	--	--	--	--	--	--	--	--	--	--	--	--	--	--	--	--	--	--
comp7370_c0	302.289	68.1355	2.1494	3.2649e-07	3.4777e-05	1041	213407666	XP_002174604.1	353	4.36533e-35	glutamate 5-kinase [Schizosaccharomyces japonicus yFS275]	--	--	--	--	--	K00931	proB	glutamate 5-kinase	http://www.genome.jp/dbget-bin/www_bget?ko:K00931	B7KGB7	362	1.14568e-37	Glutamate 5-kinase OS=Cyanothece sp. (strain PCC 7424) GN=proB PE=3 SV=1	PF00696//PF04904	Amino acid kinase family//NAB conserved region 1 (NCD1)	GO:0045892//GO:0006561//GO:0008652	negative regulation of transcription, DNA-dependent//proline biosynthetic process//cellular amino acid biosynthetic process	GO:0097159//GO:1901363//GO:0016301	organic cyclic compound binding//heterocyclic compound binding//kinase activity	GO:0005634	nucleus	KOG1154	Gamma-glutamyl kinase
comp20637_c0	204.936	41.2164	2.3139	3.3597e-07	3.5575e-05	502	--	--	--	--	--	--	--	--	--	--	--	--	--	--	--	--	--	--	--	--	--	--	--	--	--	--	--	--
comp19331_c0	189.558	36.454	2.3785	3.5108e-07	3.7007e-05	941	--	--	--	--	--	--	--	--	--	--	--	--	--	--	--	--	--	--	--	--	--	--	--	--	--	--	--	--
comp12067_c0	925.54	3275.48	-1.8233	3.5628e-07	3.7387e-05	4780	302888022	XP_003042898.1	1399	3.43566e-162	predicted protein [Nectria haematococca mpVI 77-13-4]	--	--	--	--	--	--	--	--	--	O74208	1263	7.99982e-145	ATP-binding cassette transporter CGR1 OS=Candida glabrata (strain ATCC 2001 / CBS 138 / JCM 3761 / NBRC 0622 / NRRL Y-65) GN=PDH1 PE=3 SV=3	PF12235//PF07557//PF06422//PF03193//PF10662//PF00005//PF01061	Fragile X-related 1 protein C terminal//Shugoshin C terminus//CDR ABC transporter//Protein of unknown function, DUF258//Ethanolamine utilisation - propanediol utilisation//ABC transporter//ABC-2 type transporter	GO:0006810//GO:0006576//GO:0045132	transport//cellular biogenic amine metabolic process//meiotic chromosome segregation	GO:0003723//GO:0005524//GO:0042626//GO:0003924//GO:0005525//GO:0016887	RNA binding//ATP binding//ATPase activity, coupled to transmembrane movement of substances//GTPase activity//GTP binding//ATPase activity	GO:0016020//GO:0005634//GO:0000775//GO:0016021	membrane//nucleus//chromosome, centromeric region//integral to membrane	KOG0065	Pleiotropic drug resistance proteins (PDR1-15), ABC superfamily
comp14661_c0	26.4541	149.71	-2.5006	3.5804e-07	3.7404e-05	934	--	--	--	--	--	--	--	--	--	--	--	--	--	--	--	--	--	--	PF04545	Sigma-70, region 4	GO:0006355//GO:0006352	regulation of transcription, DNA-dependent//DNA-dependent transcription, initiation	GO:0003677//GO:0016987//GO:0003700	DNA binding//sigma factor activity//sequence-specific DNA binding transcription factor activity	GO:0005667	transcription factor complex	KOG1187	Serine/threonine protein kinase
comp21750_c0	156.402	28.2212	2.4704	3.7737e-07	3.9248e-05	1024	224014692	XP_002297008.1	274	1.77077e-26	predicted protein [Thalassiosira pseudonana CCMP1335]	--	--	--	--	--	--	--	--	--	--	--	--	--	--	--	--	--	--	--	--	--	KOG4462	WASP-interacting protein VRP1/WIP, contains WH2 domain
comp17614_c0	728.323	60.7682	3.5832	3.9735e-07	4.1143e-05	867	297592137	ADI46921.1	409	2.43366e-44	SPS1m [Volvox carteri f. nagariensis]	--	--	--	--	--	K00797	E2.5.1.16, SRM, speE	spermidine synthase	http://www.genome.jp/dbget-bin/www_bget?ko:K00797	A3MU81	393	1.38663e-43	Probable spermidine synthase OS=Pyrobaculum calidifontis (strain JCM 11548 / VA1) GN=speE PE=3 SV=1	PF01564//PF05175	Spermine/spermidine synthase//Methyltransferase small domain	--	--	GO:0008168//GO:0003824	methyltransferase activity//catalytic activity	--	--	KOG1562	Spermidine synthase
comp14165_c0	65.9119	6.07605	3.4393	4.005e-07	4.1281e-05	593	--	--	--	--	--	--	--	--	--	--	--	--	--	--	--	--	--	--	--	--	--	--	--	--	--	--	--	--
comp17854_c0	2327.43	8072.08	-1.7942	4.0221e-07	4.1281e-05	2428	--	--	--	--	--	--	--	--	--	--	--	--	--	--	--	--	--	--	PF01623	Carlavirus putative nucleic acid binding protein	GO:0006355	regulation of transcription, DNA-dependent	GO:0003676	nucleic acid binding	--	--	KOG1187	Serine/threonine protein kinase
comp11830_c0	593.104	154.908	1.9369	4.0993e-07	4.189e-05	636	--	--	--	--	--	--	--	--	--	--	--	--	--	--	--	--	--	--	--	--	--	--	--	--	--	--	--	--
comp6933_c0	980.953	270.853	1.8567	4.2164e-07	4.2899e-05	1754	358374940	GAA91528.1	640	1.08527e-69	phosphatidylethanolamine methyltransferase [Aspergillus kawachii IFO 4308]	--	--	--	--	--	--	--	--	--	Q0CVD7	631	9.87625e-70	Phosphatidylethanolamine N-methyltransferase OS=Aspergillus terreus (strain NIH 2624 / FGSC A1156) GN=cho2 PE=3 SV=1	PF04140	Isoprenylcysteine carboxyl methyltransferase (ICMT) family	GO:0006479//GO:0006481	protein methylation//C-terminal protein methylation	GO:0004671	protein C-terminal S-isoprenylcysteine carboxyl O-methyltransferase activity	GO:0016021	integral to membrane	KOG2510	SWI-SNF chromatin-remodeling complex protein
comp7097_c0	89.4419	11.2835	2.9867	4.5567e-07	4.6161e-05	384	--	--	--	--	--	--	--	--	--	--	--	--	--	--	--	--	--	--	PF11593	Mediator complex subunit 3 fungal	GO:0006357	regulation of transcription from RNA polymerase II promoter	GO:0001104	RNA polymerase II transcription cofactor activity	GO:0016592	mediator complex	--	--
comp18630_c1	88.9983	362.275	-2.0252	4.6345e-07	4.6546e-05	660	255073479	XP_002500414.1	226	1.43217e-18	metal dependent hydrolase [Micromonas sp. RCC299]	--	--	--	--	--	--	--	--	--	A3DEQ2	121	1.88418e-06	5-methylthioadenosine/S-adenosylhomocysteine deaminase OS=Clostridium thermocellum (strain ATCC 27405 / DSM 1237) GN=mtaD PE=3 SV=1	PF07174//PF01979	Fibronectin-attachment protein (FAP)//Amidohydrolase family	--	--	GO:0016787//GO:0050840	hydrolase activity//extracellular matrix binding	GO:0005576	extracellular region	KOG3968	Atrazine chlorohydrolase/guanine deaminase
comp18767_c1	20.6552	469.15	-4.5055	4.63e-07	4.6546e-05	427	--	--	--	--	--	--	--	--	--	--	--	--	--	--	--	--	--	--	--	--	--	--	--	--	--	--	KOG1830	Wiskott Aldrich syndrome proteins
comp15252_c0	1456.57	4988.61	-1.7761	4.8274e-07	4.8276e-05	1552	386869207	NP_001247537.1	226	1.77796e-18	cysteine dioxygenase type 1 [Macaca mulatta]	--	--	--	--	--	K00456	CDO1	cysteine dioxygenase	http://www.genome.jp/dbget-bin/www_bget?ko:K00456	Q20893	160	4.29368e-11	Cysteine dioxygenase 1 OS=Caenorhabditis elegans GN=cdo-1 PE=2 SV=2	PF03427//PF07847//PF05995	Carbohydrate binding domain (family 19)//Protein of unknown function (DUF1637)//Cysteine dioxygenase type I	GO:0019530//GO:0010243//GO:0016998//GO:0055114//GO:0006534//GO:0006032//GO:0046439	taurine metabolic process//response to organic nitrogen//cell wall macromolecule catabolic process//oxidation-reduction process//cysteine metabolic process//chitin catabolic process//L-cysteine metabolic process	GO:0017172//GO:0005506//GO:0004568//GO:0047800	cysteine dioxygenase activity//iron ion binding//chitinase activity//cysteamine dioxygenase activity	--	--	--	--
comp16052_c0	153.05	28.2073	2.4399	5.0028e-07	4.9817e-05	684	--	--	--	--	--	--	--	--	--	--	--	--	--	--	--	--	--	--	--	--	--	--	--	--	--	--	KOG2146	Splicing coactivator SRm160/300, subunit SRm160 (contains PWI domain)
comp18253_c3	373.752	68.991	2.4376	5.0345e-07	4.992e-05	1118	--	--	--	--	--	--	--	--	--	--	--	--	--	--	--	--	--	--	PF02805	Metal binding domain of Ada	GO:0006281//GO:0006355	DNA repair//regulation of transcription, DNA-dependent	GO:0003677//GO:0008168//GO:0008270	DNA binding//methyltransferase activity//zinc ion binding	--	--	KOG3227	Calcium-responsive transcription coactivator
comp31713_c0	39.6343	1.3013	4.9287	5.1048e-07	5.0404e-05	327	--	--	--	--	--	--	--	--	--	--	--	--	--	--	--	--	--	--	--	--	--	--	--	--	--	--	--	--
comp12650_c0	4834.53	1430.63	1.7567	5.549e-07	5.4477e-05	2165	--	--	--	--	--	--	--	--	--	--	--	--	--	--	--	--	--	--	PF09360//PF00883	Iron-binding zinc finger CDGSH type//Cytosol aminopeptidase family, catalytic domain	GO:0006508	proteolysis	GO:0051537//GO:0004177	2 iron, 2 sulfur cluster binding//aminopeptidase activity	GO:0043231//GO:0005622	intracellular membrane-bounded organelle//intracellular	KOG3544	Collagens (type IV and type XIII), and related proteins
comp15084_c0	114.663	18.2243	2.6535	5.5638e-07	5.4477e-05	881	--	--	--	--	--	--	--	--	--	--	--	--	--	--	--	--	--	--	--	--	--	--	--	--	--	--	KOG2510	SWI-SNF chromatin-remodeling complex protein
comp18104_c0	1119.81	3775.81	-1.7535	5.6471e-07	5.5062e-05	3479	--	--	--	--	--	--	--	--	--	--	--	--	--	--	--	--	--	--	PF01429//PF00400	Methyl-CpG binding domain//WD domain, G-beta repeat	--	--	GO:0003677//GO:0005515	DNA binding//protein binding	GO:0005634	nucleus	KOG4701	Chitinase
comp38742_c0	41.3104	201.78	-2.2882	5.8368e-07	5.6675e-05	1402	115443376	XP_001218495.1	1199	4.00796e-151	DNA replication licensing factor mcm4 [Aspergillus terreus NIH2624]	--	--	--	--	--	K02212	MCM4, CDC54	minichromosome maintenance protein 4 (cell division control protein 54)	http://www.genome.jp/dbget-bin/www_bget?ko:K02212	O75001	694	7.81931e-81	DNA replication licensing factor mcm7 OS=Schizosaccharomyces pombe (strain 972 / ATCC 24843) GN=mcm7 PE=1 SV=1	PF00158//PF07726//PF00004//PF01078//PF00493//PF07728	Sigma-54 interaction domain//ATPase family associated with various cellular activities (AAA)//ATPase family associated with various cellular activities (AAA)//Magnesium chelatase, subunit ChlI//MCM2/3/5 family//AAA domain (dynein-related subfamily)	GO:0006260//GO:0006355//GO:0015994//GO:0015995//GO:0006261//GO:0015979	DNA replication//regulation of transcription, DNA-dependent//chlorophyll metabolic process//chlorophyll biosynthetic process//DNA-dependent DNA replication//photosynthesis	GO:0003677//GO:0005524//GO:0016851//GO:0017111//GO:0016887//GO:0008134	DNA binding//ATP binding//magnesium chelatase activity//nucleoside-triphosphatase activity//ATPase activity//transcription factor binding	GO:0010007//GO:0031981//GO:0005667//GO:0043234	magnesium chelatase complex//nuclear lumen//transcription factor complex//protein complex	KOG0478	DNA replication licensing factor, MCM4 component
comp13411_c0	5095.91	1522.34	1.7431	5.9154e-07	5.7201e-05	3310	328768051	EGF78098.1	1112	1.68352e-139	hypothetical protein BATDEDRAFT_35739 [Batrachochytrium dendrobatidis JAM81]	--	--	--	--	--	K15102	SLC25A3, PHC, PIC	solute carrier family 25 (mitochondrial phosphate transporter), member 3	http://www.genome.jp/dbget-bin/www_bget?ko:K15102	Q54BF6	546	1.17685e-60	Mitochondrial substrate carrier family protein N OS=Dictyostelium discoideum GN=mcfN PE=1 SV=2	PF03153//PF03854//PF05400	Transcription factor IIA, alpha/beta subunit//P-11 zinc finger//Flagellar protein FliT	GO:0006810//GO:0006367	transport//transcription initiation from RNA polymerase II promoter	GO:0003723//GO:0008270	RNA binding//zinc ion binding	GO:0005672//GO:0016021//GO:0019861	transcription factor TFIIA complex//integral to membrane//flagellum	KOG0767	Mitochondrial phosphate carrier protein
comp13560_c0	7.18949	73.7696	-3.3591	6.0377e-07	5.8144e-05	470	149039526	EDL93688.1	239	2.3935e-21	similar to LATS homolog 1 (predicted) [Rattus norvegicus]	--	--	--	--	--	K08791	LATS	LATS, large tumor suppressor	http://www.genome.jp/dbget-bin/www_bget?ko:K08791	Q9NBK5	206	6.88571e-18	Serine/threonine-protein kinase tricorner OS=Drosophila melanogaster GN=trc PE=1 SV=1	PF07714//PF00069	Protein tyrosine kinase//Protein kinase domain	GO:0065008//GO:0007165//GO:0060027//GO:0043254//GO:0006468//GO:0006996//GO:0001932//GO:0022402//GO:0048523//GO:0034613	regulation of biological quality//signal transduction//convergent extension involved in gastrulation//regulation of protein complex assembly//protein phosphorylation//organelle organization//regulation of protein phosphorylation//cell cycle process//negative regulation of cellular process//cellular protein localization	GO:0005524//GO:0043167//GO:0004672//GO:0000166	ATP binding//ion binding//protein kinase activity//nucleotide binding	GO:0044424	intracellular part	KOG0605	NDR and related serine/threonine kinases
comp19569_c0	3045.44	679.493	2.1641	6.3442e-07	6.0845e-05	1883	168034813	XP_001769906.1	146	2.44425e-07	predicted protein [Physcomitrella patens subsp. patens]	--	--	--	--	--	--	--	--	--	--	--	--	--	PF02272//PF01842//PF01632	DHHA1 domain//ACT domain//Ribosomal protein L35	GO:0042254//GO:0008152//GO:0006412	ribosome biogenesis//metabolic process//translation	GO:0016597//GO:0003735//GO:0003676	amino acid binding//structural constituent of ribosome//nucleic acid binding	GO:0005840//GO:0005622	ribosome//intracellular	KOG3070	Predicted RNA-binding protein containing PIN domain and invovled in translation or RNA processing
comp97550_c0	27.9199	0	Inf	6.581e-07	6.2858e-05	254	--	--	--	--	--	--	--	--	--	--	--	--	--	--	--	--	--	--	--	--	--	--	--	--	--	--	--	--
comp12250_c0	1101.93	309.335	1.8328	6.7392e-07	6.4052e-05	1217	298709874	CBJ26214.1	313	2.37521e-29	conserved unknown protein [Ectocarpus siliculosus]	--	--	--	--	--	--	--	--	--	Q3K8U2	144	1.36625e-08	Histidinol-phosphate aminotransferase 2 OS=Pseudomonas fluorescens (strain Pf0-1) GN=hisC2 PE=1 SV=1	PF05001//PF00155	RNA polymerase Rpb1 C-terminal repeat//Aminotransferase class I and II	GO:0009058//GO:0006366	biosynthetic process//transcription from RNA polymerase II promoter	GO:0003677//GO:0016740//GO:0030170	DNA binding//transferase activity//pyridoxal phosphate binding	GO:0005665	DNA-directed RNA polymerase II, core complex	KOG3630	Nuclear pore complex, Nup214/CAN component
comp15401_c0	3089.16	914.702	1.7558	6.7608e-07	6.4052e-05	3563	302782315	XP_002972931.1	176	1.99853e-10	hypothetical protein SELMODRAFT_98552 [Selaginella moellendorffii]	196170270	CP001131.1	46	1.7837e-12	Anaeromyxobacter sp. K, complete genome	K12823	DDX5, DBP2	ATP-dependent RNA helicase DDX5/DBP2	http://www.genome.jp/dbget-bin/www_bget?ko:K12823	A7E449	141	2.30036e-07	ATP-dependent RNA helicase dbp2 OS=Sclerotinia sclerotiorum (strain ATCC 18683 / 1980 / Ss-1) GN=dbp2 PE=3 SV=1	PF01008//PF00270//PF04851//PF00271//PF02068	Initiation factor 2 subunit family//DEAD/DEAH box helicase//Type III restriction enzyme, res subunit//Helicase conserved C-terminal domain//Plant PEC family metallothionein	GO:0000184//GO:0006364//GO:0044237	nuclear-transcribed mRNA catabolic process, nonsense-mediated decay//rRNA processing//cellular metabolic process	GO:0003677//GO:0003723//GO:0005524//GO:0004386//GO:0003676//GO:0008026//GO:0016787//GO:0008270	DNA binding//RNA binding//ATP binding//helicase activity//nucleic acid binding//ATP-dependent helicase activity//hydrolase activity//zinc ion binding	GO:0005634//GO:0005737	nucleus//cytoplasm	KOG0331	ATP-dependent RNA helicase
comp32762_c0	11.237	90.6995	-3.0128	7.6342e-07	7.2035e-05	727	317140561	XP_001818259.2	561	7.22539e-68	arsenic resistance protein ArsH [Aspergillus oryzae RIB40]	--	--	--	--	--	K11811	arsH	arsenical resistance protein ArsH	http://www.genome.jp/dbget-bin/www_bget?ko:K11811	--	--	--	--	PF03851	UV-endonuclease UvdE	GO:0009411//GO:0006289	response to UV//nucleotide-excision repair	GO:0004519	endonuclease activity	--	--	--	--
comp14903_c0	375.597	1307.91	-1.8	7.8036e-07	7.3338e-05	1205	195161942	XP_002021815.1	395	4.00383e-40	GL26295 [Drosophila persimilis]	--	--	--	--	--	--	--	--	--	P49961	340	9.62618e-34	Ectonucleoside triphosphate diphosphohydrolase 1 OS=Homo sapiens GN=ENTPD1 PE=1 SV=1	PF01150	GDA1/CD39 (nucleoside phosphatase) family	--	--	GO:0016787//GO:0017110	hydrolase activity//nucleoside-diphosphatase activity	--	--	KOG1385	Nucleoside phosphatase
comp6890_c0	152.253	29.4986	2.3678	8.2805e-07	7.7509e-05	222	--	--	--	--	--	--	--	--	--	--	--	--	--	--	--	--	--	--	--	--	--	--	--	--	--	--	--	--
comp19003_c0	2732.68	133.259	4.358	9.0982e-07	8.4824e-05	1444	348678046	EGZ17863.1	1372	0	hypothetical protein PHYSODRAFT_285996 [Phytophthora sojae]	32981370	AK071347.1	83	1.92751e-33	Oryza sativa Japonica Group cDNA clone:J023095C13, full insert sequence	K00789	E2.5.1.6, metK	S-adenosylmethionine synthetase	http://www.genome.jp/dbget-bin/www_bget?ko:K00789	P50302	1315	1.49415e-177	S-adenosylmethionine synthase 2 OS=Actinidia chinensis GN=SAM2 PE=2 SV=1	PF02045//PF02772//PF02773//PF00438	CCAAT-binding transcription factor (CBF-B/NF-YA) subunit B//S-adenosylmethionine synthetase, central domain//S-adenosylmethionine synthetase, C-terminal domain//S-adenosylmethionine synthetase, N-terminal domain	GO:0006355//GO:0009809//GO:0009651//GO:0009409//GO:0006730//GO:0006555//GO:0046686//GO:0015948//GO:0006556	regulation of transcription, DNA-dependent//lignin biosynthetic process//response to salt stress//response to cold//one-carbon metabolic process//methionine metabolic process//response to cadmium ion//methanogenesis//S-adenosylmethionine biosynthetic process	GO:0005524//GO:0005507//GO:0004478//GO:0003700	ATP binding//copper ion binding//methionine adenosyltransferase activity//sequence-specific DNA binding transcription factor activity	GO:0005730//GO:0005667//GO:0005829//GO:0005886//GO:0070062//GO:0005634//GO:0005618	nucleolus//transcription factor complex//cytosol//plasma membrane//extracellular vesicular exosome//nucleus//cell wall	KOG1506	S-adenosylmethionine synthetase
comp12225_c0	105.756	410.955	-1.9582	9.2053e-07	8.5433e-05	1793	--	--	--	--	--	--	--	--	--	--	--	--	--	--	--	--	--	--	PF06003	Survival motor neuron protein (SMN)	GO:0006397	mRNA processing	GO:0003723	RNA binding	GO:0005634//GO:0005737	nucleus//cytoplasm	--	--
comp12379_c0	544.639	1893.39	-1.7976	9.2366e-07	8.5433e-05	1399	29468088	AAO22131.1	299	1.11482e-27	quinone oxidoreductase [Fragaria x ananassa]	--	--	--	--	--	--	--	--	--	Q8H0M1	140	4.52197e-08	Quinone-oxidoreductase homolog, chloroplastic OS=Spinacia oleracea GN=QOR PE=1 SV=1	PF00107//PF02165//PF08240	Zinc-binding dehydrogenase//Wilm's tumour protein//Alcohol dehydrogenase GroES-like domain	GO:0006355//GO:0055114	regulation of transcription, DNA-dependent//oxidation-reduction process	GO:0008270//GO:0016491	zinc ion binding//oxidoreductase activity	GO:0005634//GO:0044424	nucleus//intracellular part	KOG1198	Zinc-binding oxidoreductase
comp13509_c0	172.431	629.559	-1.8683	9.4154e-07	8.6404e-05	527	--	--	--	--	--	--	--	--	--	--	--	--	--	--	--	--	--	--	PF12343	Cold shock protein DEAD box A	--	--	GO:0016817	hydrolase activity, acting on acid anhydrides	--	--	--	--
comp41337_c0	68.8282	7.37426	3.2224	9.4004e-07	8.6404e-05	225	--	--	--	--	--	--	--	--	--	--	--	--	--	--	--	--	--	--	--	--	--	--	--	--	--	--	--	--
comp19221_c0	3017.9	926.284	1.704	1.0068e-06	9.1495e-05	1351	307106706	EFN54951.1	128	4.14659e-06	expressed protein [Chlorella variabilis]	--	--	--	--	--	--	--	--	--	--	--	--	--	PF02917//PF00684	Pertussis toxin, subunit 1//DnaJ central domain	GO:0009405	pathogenesis	GO:0051082//GO:0031072//GO:0003950	unfolded protein binding//heat shock protein binding//NAD+ ADP-ribosyltransferase activity	GO:0005576	extracellular region	KOG0307	Vesicle coat complex COPII, subunit SEC31
comp19765_c0	132.237	12.1567	3.4433	1.0087e-06	9.1495e-05	279	--	--	--	--	--	--	--	--	--	--	--	--	--	--	--	--	--	--	--	--	--	--	--	--	--	--	--	--
comp72415_c0	77.0061	9.5418	3.0126	1.0022e-06	9.1495e-05	298	--	--	--	--	--	--	--	--	--	--	--	--	--	--	--	--	--	--	--	--	--	--	--	--	--	--	--	--
comp10274_c0	118.888	19.9622	2.5743	1.0328e-06	9.3318e-05	229	--	--	--	--	--	--	--	--	--	--	--	--	--	--	--	--	--	--	--	--	--	--	--	--	--	--	--	--
comp17355_c0	2184.16	457.564	2.255	1.0865e-06	9.7786e-05	496	--	--	--	--	--	--	--	--	--	--	--	--	--	--	--	--	--	--	--	--	--	--	--	--	--	--	--	--
comp19523_c0	1934.35	167.11	3.533	1.1032e-06	9.8912e-05	1078	--	--	--	--	--	--	--	--	--	--	--	--	--	--	--	--	--	--	PF06809//PF07462//PF06236//PF05955//PF10099	Neural proliferation differentiation control-1 protein (NPDC1)//Merozoite surface protein 1 (MSP1) C-terminus//Tyrosinase co-factor MelC1//Equine herpesvirus glycoprotein gp2//Anti-sigma-K factor rskA	GO:0042438//GO:0009405//GO:0016032	melanin biosynthetic process//pathogenesis//viral reproduction	GO:0005507	copper ion binding	GO:0016020//GO:0016021//GO:0005886	membrane//integral to membrane//plasma membrane	KOG4462	WASP-interacting protein VRP1/WIP, contains WH2 domain
comp37410_c0	68.5764	6.94075	3.3045	1.1279e-06	0.00010074	229	--	--	--	--	--	--	--	--	--	--	--	--	--	--	--	--	--	--	--	--	--	--	--	--	--	--	--	--
comp8341_c0	717.887	2315.88	-1.6897	1.1334e-06	0.00010085	1188	--	--	--	--	--	--	--	--	--	--	--	--	--	--	--	--	--	--	PF00751	DM DNA binding domain	GO:0007548//GO:0006355	sex differentiation//regulation of transcription, DNA-dependent	GO:0043565	sequence-specific DNA binding	GO:0005634	nucleus	KOG2510	SWI-SNF chromatin-remodeling complex protein
comp11098_c0	641.03	182.668	1.8112	1.1481e-06	0.00010177	533	351726323	NP_001235331.1	131	2.72259e-07	uncharacterized protein LOC100305689 [Glycine max]	--	--	--	--	--	--	--	--	--	O80513	125	1.19748e-07	Cyclin-U4-1 OS=Arabidopsis thaliana GN=CYCU4-1 PE=1 SV=1	PF08613	Cyclin	GO:0000079	regulation of cyclin-dependent protein kinase activity	GO:0019901	protein kinase binding	--	--	KOG1674	Cyclin
comp18331_c0	3502.42	11153.2	-1.671	1.2049e-06	0.000106	2972	--	--	--	--	--	--	--	--	--	--	--	--	--	--	--	--	--	--	PF00170//PF03131//PF07716	bZIP transcription factor//bZIP Maf transcription factor//Basic region leucine zipper	GO:0006355	regulation of transcription, DNA-dependent	GO:0003677//GO:0043565//GO:0003700//GO:0046983	DNA binding//sequence-specific DNA binding//sequence-specific DNA binding transcription factor activity//protein dimerization activity	GO:0005634//GO:0005667	nucleus//transcription factor complex	KOG4817	Unnamed protein
comp20435_c0	927.92	269.133	1.7857	1.2033e-06	0.000106	1992	302791703	XP_002977618.1	796	6.97816e-93	hypothetical protein SELMODRAFT_107027 [Selaginella moellendorffii]	--	--	--	--	--	--	--	--	--	Q0DM51	724	6.18844e-83	DEAD-box ATP-dependent RNA helicase 3, chloroplastic OS=Oryza sativa subsp. japonica GN=Os03g0827700 PE=2 SV=2	PF00270//PF08926//PF04851//PF00271//PF07517//PF08152	DEAD/DEAH box helicase//Domain of unknown function (DUF1908)//Type III restriction enzyme, res subunit//Helicase conserved C-terminal domain//SecA DEAD-like domain//GUCT (NUC152) domain	GO:0016310//GO:0017038//GO:0009069//GO:0006468	phosphorylation//protein import//serine family amino acid metabolic process//protein phosphorylation	GO:0000287//GO:0003677//GO:0003723//GO:0005524//GO:0004386//GO:0008026//GO:0016787//GO:0097159//GO:1901363//GO:0003676//GO:0004674	magnesium ion binding//DNA binding//RNA binding//ATP binding//helicase activity//ATP-dependent helicase activity//hydrolase activity//organic cyclic compound binding//heterocyclic compound binding//nucleic acid binding//protein serine/threonine kinase activity	GO:0016020//GO:0005634	membrane//nucleus	KOG0331	ATP-dependent RNA helicase
comp16394_c0	6766.64	1329.94	2.3471	1.2356e-06	0.00010829	1392	406602050	CCH46370.1	159	2.07205e-09	Surfeit locus protein 4 [Wickerhamomyces ciferrii]	--	--	--	--	--	--	--	--	--	--	--	--	--	PF05858//PF02077	Bovine immunodeficiency virus surface protein (SU)//SURF4 family	--	--	--	--	GO:0030120//GO:0016021	vesicle coat//integral to membrane	KOG3998	Putative cargo transport protein ERV29
comp47966_c0	50.067	3.46961	3.851	1.3321e-06	0.00011631	547	--	--	--	--	--	--	--	--	--	--	--	--	--	--	--	--	--	--	--	--	--	--	--	--	--	--	--	--
comp16702_c0	622.041	2680.57	-2.1075	1.4538e-06	0.00012647	1363	--	--	--	--	--	--	--	--	--	--	--	--	--	--	--	--	--	--	PF10399	Ubiquitinol-cytochrome C reductase Fe-S subunit TAT signal	GO:0006119//GO:0006118//GO:0015992//GO:0055114	oxidative phosphorylation//electron transport//proton transport//oxidation-reduction process	GO:0008121	ubiquinol-cytochrome-c reductase activity	--	--	KOG2146	Splicing coactivator SRm160/300, subunit SRm160 (contains PWI domain)
comp17218_c1	65.8366	274.69	-2.0608	1.4937e-06	0.00012946	643	--	--	--	--	--	--	--	--	--	--	--	--	--	--	--	--	--	--	--	--	--	--	--	--	--	--	--	--
comp15563_c0	378.596	1277.41	-1.7545	1.5611e-06	0.0001348	648	297820354	XP_002878060.1	309	3.52331e-32	hypothetical protein ARALYDRAFT_907041 [Arabidopsis lyrata subsp. lyrata]	--	--	--	--	--	K01802	E5.2.1.8	peptidylprolyl isomerase	http://www.genome.jp/dbget-bin/www_bget?ko:K01802	Q5R8S7	295	2.46989e-31	Peptidyl-prolyl cis-trans isomerase A OS=Pongo pygmaeus GN=PPIA PE=2 SV=4	PF00160	Cyclophilin type peptidyl-prolyl cis-trans isomerase/CLD	GO:0006457//GO:0000398//GO:0006355//GO:0000413//GO:0045070	protein folding//mRNA splicing, via spliceosome//regulation of transcription, DNA-dependent//protein peptidyl-prolyl isomerization//positive regulation of viral genome replication	GO:0003723//GO:0003755//GO:0005515//GO:0016018	RNA binding//peptidyl-prolyl cis-trans isomerase activity//protein binding//cyclosporin A binding	GO:0071013	catalytic step 2 spliceosome	KOG0865	Cyclophilin type peptidyl-prolyl cis-trans isomerase
comp13147_c0	125.833	23.4349	2.4248	1.6004e-06	0.00013768	452	--	--	--	--	--	--	--	--	--	--	--	--	--	--	--	--	--	--	PF00906	Hepatitis core antigen	GO:0009405	pathogenesis	GO:0005198	structural molecule activity	--	--	--	--
comp60448_c0	63.2058	6.50956	3.2794	1.6479e-06	0.00014125	233	--	--	--	--	--	--	--	--	--	--	--	--	--	--	--	--	--	--	PF12052	Voltage gated calcium channel subunit beta domain 4Aa N terminal	GO:0051925//GO:0006816	regulation of calcium ion transport via voltage-gated calcium channel activity//calcium ion transport	GO:0005245	voltage-gated calcium channel activity	GO:0005891	voltage-gated calcium channel complex	--	--
comp6953_c0	411.124	84.6096	2.2807	1.671e-06	0.00014271	261	--	--	--	--	--	--	--	--	--	--	--	--	--	--	--	--	--	--	--	--	--	--	--	--	--	--	--	--
comp12063_c0	170.605	36.4401	2.2271	1.6909e-06	0.00014388	449	--	--	--	--	--	--	--	--	--	--	--	--	--	--	--	--	--	--	--	--	--	--	--	--	--	--	--	--
comp17766_c0	2681.13	822.164	1.7053	1.7129e-06	0.00014523	2668	395536677	XP_003770338.1	419	1.24706e-39	PREDICTED: endothelin-converting enzyme 2 [Sarcophilus harrisii]	--	--	--	--	--	--	--	--	--	Q80Z60	383	1.87957e-36	Endothelin-converting enzyme 2 OS=Mus musculus GN=Ece2 PE=2 SV=2	PF01435//PF09392//PF05649//PF01431	Peptidase family M48//Type III secretion needle MxiH like//Peptidase family M13//Peptidase family M13	GO:0044699//GO:0006508//GO:0009405//GO:0015031	single-organism process//proteolysis//pathogenesis//protein transport	GO:0004222//GO:0003824//GO:0008237	metalloendopeptidase activity//catalytic activity//metallopeptidase activity	GO:0016020	membrane	KOG3624	M13 family peptidase
comp5279_c0	98.5592	15.1897	2.6979	1.7416e-06	0.00014713	370	--	--	--	--	--	--	--	--	--	--	--	--	--	--	--	--	--	--	--	--	--	--	--	--	--	--	--	--
comp18882_c0	49998.2	16055.7	1.6388	1.7958e-06	0.00015116	2153	358388752	EHK26345.1	611	1.60748e-67	disulfide isomerase PDI1 protein [Trichoderma virens Gv29-8]	--	--	--	--	--	K09580	PDIA1, P4HB	protein disulfide-isomerase A1	http://www.genome.jp/dbget-bin/www_bget?ko:K09580	Q43116	186	3.73399e-13	Protein disulfide-isomerase OS=Ricinus communis PE=2 SV=1	PF08534//PF02966//PF00462//PF00106//PF00578//PF00085	Redoxin//Mitosis protein DIM1//Glutaredoxin//short chain dehydrogenase//AhpC/TSA family//Thioredoxin	GO:0008152//GO:0006118//GO:0055114//GO:0045454//GO:0007067	metabolic process//electron transport//oxidation-reduction process//cell redox homeostasis//mitosis	GO:0015035//GO:0009055//GO:0016209//GO:0016491	protein disulfide oxidoreductase activity//electron carrier activity//antioxidant activity//oxidoreductase activity	GO:0005681	spliceosomal complex	KOG0190	Protein disulfide isomerase (prolyl 4-hydroxylase beta subunit)
comp17492_c1	190.884	42.1011	2.1808	1.8182e-06	0.0001525	318	--	--	--	--	--	--	--	--	--	--	--	--	--	--	--	--	--	--	--	--	--	--	--	--	--	--	--	--
comp20103_c0	138.964	500.328	-1.8482	1.8625e-06	0.00015566	1182	198426342	XP_002130063.1	965	9.34971e-126	PREDICTED: similar to Replication factor C (activator 1) 2, 40kDa [Ciona intestinalis]	194706107	BT042133.1	71	7.36262e-27	Zea mays full-length cDNA clone ZM_BFb0139O16 mRNA, complete cds	K10755	RFC2_4	replication factor C subunit 2/4	http://www.genome.jp/dbget-bin/www_bget?ko:K10755	Q8SQM0	611	3.38562e-74	Replication factor C subunit 4 OS=Encephalitozoon cuniculi (strain GB-M1) GN=RFC4 PE=1 SV=1	PF01443//PF07726//PF00004//PF01695//PF05496//PF01580//PF01078//PF07728	Viral (Superfamily 1) RNA helicase//ATPase family associated with various cellular activities (AAA)//ATPase family associated with various cellular activities (AAA)//IstB-like ATP binding protein//Holliday junction DNA helicase ruvB N-terminus//FtsK/SpoIIIE family//Magnesium chelatase, subunit ChlI//AAA domain (dynein-related subfamily)	GO:0007059//GO:0015994//GO:0015995//GO:0006281//GO:0051301//GO:0007049//GO:0006310//GO:0015979	chromosome segregation//chlorophyll metabolic process//chlorophyll biosynthetic process//DNA repair//cell division//cell cycle//DNA recombination//photosynthesis	GO:0003677//GO:0005524//GO:0004386//GO:0016851//GO:0000166//GO:0009378//GO:0016887	DNA binding//ATP binding//helicase activity//magnesium chelatase activity//nucleotide binding//four-way junction helicase activity//ATPase activity	GO:0010007//GO:0009379//GO:0016021//GO:0005657	magnesium chelatase complex//Holliday junction helicase complex//integral to membrane//replication fork	KOG0991	Replication factor C, subunit RFC2
comp15577_c1	665.901	194.862	1.7729	1.9304e-06	0.00016076	852	--	--	--	--	--	--	--	--	--	--	--	--	--	--	--	--	--	--	PF00089	Trypsin	GO:0006508	proteolysis	GO:0004252	serine-type endopeptidase activity	--	--	KOG0382	Carbonic anhydrase
comp6861_c0	36.6013	1.30207	4.813	1.9855e-06	0.00016476	343	--	--	--	--	--	--	--	--	--	--	--	--	--	--	--	--	--	--	--	--	--	--	--	--	--	--	--	--
comp18227_c0	51.123	216.955	-2.0854	2.1209e-06	0.00017512	1065	296421403	XP_002840254.1	583	1.4592e-68	hypothetical protein [Tuber melanosporum Mel28]	389625114	XM_003710163.1	36	1.89141e-07	Magnaporthe oryzae 70-15 replication factor C subunit 3 (MGG_13023) mRNA, complete cds	K10755	RFC2_4	replication factor C subunit 2/4	http://www.genome.jp/dbget-bin/www_bget?ko:K10755	Q9D0F6	461	3.74986e-52	Replication factor C subunit 5 OS=Mus musculus GN=Rfc5 PE=2 SV=1	PF00158//PF07726//PF00004//PF01695//PF05496//PF06068//PF00910//PF02562//PF04851//PF01580//PF01078//PF00921//PF07728	Sigma-54 interaction domain//ATPase family associated with various cellular activities (AAA)//ATPase family associated with various cellular activities (AAA)//IstB-like ATP binding protein//Holliday junction DNA helicase ruvB N-terminus//TIP49 C-terminus//RNA helicase//PhoH-like protein//Type III restriction enzyme, res subunit//FtsK/SpoIIIE family//Magnesium chelatase, subunit ChlI//Borrelia lip…	GO:0007059//GO:0006355//GO:0015994//GO:0015995//GO:0006281//GO:0051301//GO:0007049//GO:0006310//GO:0015979	chromosome segregation//regulation of transcription, DNA-dependent//chlorophyll metabolic process//chlorophyll biosynthetic process//DNA repair//cell division//cell cycle//DNA recombination//photosynthesis	GO:0003677//GO:0003723//GO:0005524//GO:0016851//GO:0016787//GO:0009378//GO:0000166//GO:0016887//GO:0003724//GO:0003678//GO:0008134	DNA binding//RNA binding//ATP binding//magnesium chelatase activity//hydrolase activity//four-way junction helicase activity//nucleotide binding//ATPase activity//RNA helicase activity//DNA helicase activity//transcription factor binding	GO:0016020//GO:0010007//GO:0009379//GO:0005667//GO:0016021//GO:0005657	membrane//magnesium chelatase complex//Holliday junction helicase complex//transcription factor complex//integral to membrane//replication fork	KOG0989	Replication factor C, subunit RFC4
comp7196_c1	1148.03	347.619	1.7236	2.1253e-06	0.00017512	403	401624453	EJS42510.1	305	1.29576e-32	cpr3p [Saccharomyces arboricola H-6]	242387056	FP099263.1	55	1.8647e-18	Phyllostachys edulis cDNA clone: bphylf036n22, full insert sequence	K03768	PPIB, ppiB	peptidyl-prolyl cis-trans isomerase B (cyclophilin B)	http://www.genome.jp/dbget-bin/www_bget?ko:K03768	Q01490	281	5.48928e-30	Peptidyl-prolyl cis-trans isomerase B OS=Orpinomyces sp. (strain PC-2) GN=CYPB PE=1 SV=1	PF00160	Cyclophilin type peptidyl-prolyl cis-trans isomerase/CLD	GO:0006457//GO:0000413	protein folding//protein peptidyl-prolyl isomerization	GO:0003755	peptidyl-prolyl cis-trans isomerase activity	--	--	KOG0865	Cyclophilin type peptidyl-prolyl cis-trans isomerase
comp14526_c0	153.317	32.5478	2.2359	2.1555e-06	0.00017699	422	--	--	--	--	--	--	--	--	--	--	--	--	--	--	--	--	--	--	PF08069	Ribosomal S13/S15 N-terminal domain	GO:0042254//GO:0006412	ribosome biogenesis//translation	GO:0003735	structural constituent of ribosome	GO:0005840	ribosome	--	--
comp7301_c0	739.707	93.7125	2.9806	2.1887e-06	0.00017908	353	--	--	--	--	--	--	--	--	--	--	--	--	--	--	--	--	--	--	PF01372	Melittin	GO:0045859	regulation of protein kinase activity	GO:0004860	protein kinase inhibitor activity	GO:0005576	extracellular region	--	--
comp8532_c0	5164.34	1655.22	1.6416	2.2143e-06	0.00018054	537	--	--	--	--	--	--	--	--	--	--	--	--	--	--	--	--	--	--	--	--	--	--	--	--	--	--	KOG0118	FOG: RRM domain
comp26232_c0	131.842	25.162	2.3895	2.2305e-06	0.00018123	836	432114051	ELK36098.1	516	8.02491e-56	Putative ATP-dependent RNA helicase DHX57 [Myotis davidii]	--	--	--	--	--	K14442	DHX36, RHAU	ATP-dependent RNA helicase DHX36	http://www.genome.jp/dbget-bin/www_bget?ko:K14442	Q68FK8	393	9.86807e-41	ATP-dependent RNA helicase A-like protein OS=Xenopus laevis GN=dhx9 PE=2 SV=1	PF00437//PF00270	Type II/IV secretion system protein//DEAD/DEAH box helicase	GO:0006810	transport	GO:1901363//GO:0097159//GO:0005524//GO:0008026//GO:0003676//GO:0043167//GO:0016787	heterocyclic compound binding//organic cyclic compound binding//ATP binding//ATP-dependent helicase activity//nucleic acid binding//ion binding//hydrolase activity	GO:0005622	intracellular	KOG0920	ATP-dependent RNA helicase A
comp19245_c0	2229.31	410.876	2.4398	2.2781e-06	0.00018447	626	--	--	--	--	--	--	--	--	--	--	--	--	--	--	--	--	--	--	--	--	--	--	--	--	--	--	--	--
comp18735_c7	706.969	2184.03	-1.6273	2.5583e-06	0.00020644	3672	--	--	--	--	--	--	--	--	--	--	--	--	--	--	--	--	--	--	PF11593//PF04116//PF02671	Mediator complex subunit 3 fungal//Fatty acid hydroxylase superfamily//Paired amphipathic helix repeat	GO:0006357//GO:0006355//GO:0006633//GO:0055114	regulation of transcription from RNA polymerase II promoter//regulation of transcription, DNA-dependent//fatty acid biosynthetic process//oxidation-reduction process	GO:0001104//GO:0005506//GO:0016491	RNA polymerase II transcription cofactor activity//iron ion binding//oxidoreductase activity	GO:0005634//GO:0016592	nucleus//mediator complex	KOG4462	WASP-interacting protein VRP1/WIP, contains WH2 domain
comp12323_c0	18871.8	6123.57	1.6238	2.6178e-06	0.00021051	2019	115451517	NP_001049359.1	1730	0	Os03g0213100 [Oryza sativa Japonica Group]	387762763	NM_001261724.1	102	7.43869e-44	Macaca mulatta Sec61 alpha 1 subunit (S. cerevisiae) (SEC61A1), mRNA	K10956	SEC61A	protein transport protein SEC61 subunit alpha	http://www.genome.jp/dbget-bin/www_bget?ko:K10956	Q8AY36	1623	0	Protein transport protein Sec61 subunit alpha OS=Pagothenia borchgrevinki GN=sec61a PE=2 SV=3	PF00344	SecY translocase	GO:0015031	protein transport	GO:0015450	P-P-bond-hydrolysis-driven protein transmembrane transporter activity	GO:0016020//GO:0016021//GO:0009941//GO:0016023	membrane//integral to membrane//chloroplast envelope//cytoplasmic membrane-bounded vesicle	KOG1373	Transport protein Sec61, alpha subunit
comp13384_c0	123.89	23.4341	2.4024	2.7081e-06	0.00021614	576	--	--	--	--	--	--	--	--	--	--	--	--	--	--	--	--	--	--	--	--	--	--	--	--	--	--	--	--
comp15420_c0	13.2063	86.3459	-2.7089	2.7064e-06	0.00021614	599	--	--	--	--	--	--	--	--	--	--	--	--	--	--	--	--	--	--	--	--	--	--	--	--	--	--	KOG3544	Collagens (type IV and type XIII), and related proteins
comp17228_c0	710.898	213.505	1.7354	2.7155e-06	0.00021614	1311	255556376	XP_002519222.1	246	8.44021e-20	pre-mRNA splicing factor, putative [Ricinus communis]	--	--	--	--	--	--	--	--	--	Q9FNS4	180	1.00685e-12	PsbB mRNA maturation factor Mbb1, chloroplastic OS=Chlamydomonas reinhardtii GN=MBB1 PE=2 SV=1	PF00515//PF01213//PF05843//PF07721//PF02259//PF07201	Tetratricopeptide repeat//Adenylate cyclase associated (CAP) N terminal//Suppressor of forked protein (Suf)//Tetratricopeptide repeat//FAT domain//HrpJ-like domain	GO:0006397//GO:0016070//GO:0009657//GO:0010467//GO:0007010//GO:0009405//GO:0046903	mRNA processing//RNA metabolic process//plastid organization//gene expression//cytoskeleton organization//pathogenesis//secretion	GO:0042802//GO:0003779//GO:0005515	identical protein binding//actin binding//protein binding	GO:0043231//GO:0019867//GO:0005634	intracellular membrane-bounded organelle//outer membrane//nucleus	KOG3544	Collagens (type IV and type XIII), and related proteins
comp13055_c1	266.271	63.7689	2.062	2.761e-06	0.00021902	794	324506000	ADY42569.1	216	6.37297e-17	Tyrosinase-like protein tyr-3 [Ascaris suum]	--	--	--	--	--	--	--	--	--	P55028	122	3.26907e-06	5,6-dihydroxyindole-2-carboxylic acid oxidase OS=Carassius auratus GN=tyrp1 PE=2 SV=1	PF11593//PF00264	Mediator complex subunit 3 fungal//Common central domain of tyrosinase	GO:0006357//GO:0008152	regulation of transcription from RNA polymerase II promoter//metabolic process	GO:0001104//GO:0016491	RNA polymerase II transcription cofactor activity//oxidoreductase activity	GO:0016592	mediator complex	KOG3671	Actin regulatory protein (Wiskott-Aldrich syndrome protein)
comp11933_c0	3609.66	993.591	1.8611	2.855e-06	0.00022571	1872	397134705	AFO11016.1	160	4.30279e-09	periostin variant 5 [Bos taurus]	--	--	--	--	--	--	--	--	--	Q9NY15	129	3.89691e-06	Stabilin-1 OS=Homo sapiens GN=STAB1 PE=1 SV=3	--	--	--	--	--	--	--	--	KOG1437	Fasciclin and related adhesion glycoproteins
comp15571_c0	499.757	143.169	1.8035	3.0152e-06	0.00023757	461	--	--	--	--	--	--	--	--	--	--	--	--	--	--	--	--	--	--	PF01213	Adenylate cyclase associated (CAP) N terminal	GO:0007010	cytoskeleton organization	GO:0003779	actin binding	--	--	--	--
comp12818_c0	208.555	49.9051	2.0632	3.0285e-06	0.00023782	430	37359756	BAC97856.1	143	2.42061e-08	mKIAA0056 protein [Mus musculus]	--	--	--	--	--	--	--	--	--	P42695	139	4.99561e-09	Condensin-2 complex subunit D3 OS=Homo sapiens GN=NCAPD3 PE=1 SV=2	--	--	GO:0006996//GO:0007049	organelle organization//cell cycle	--	--	GO:0000793//GO:0042585	condensed chromosome//germinal vesicle	KOG2591	c-Mpl binding protein, contains La domain
comp60004_c0	50.6196	4.34124	3.5435	3.0629e-06	0.00023971	213	--	--	--	--	--	--	--	--	--	--	--	--	--	--	--	--	--	--	--	--	--	--	--	--	--	--	--	--
comp17075_c2	68.4598	269.004	-1.9743	3.0875e-06	0.00024084	536	--	--	--	--	--	--	--	--	--	--	--	--	--	--	--	--	--	--	PF01213	Adenylate cyclase associated (CAP) N terminal	GO:0007010	cytoskeleton organization	GO:0003779	actin binding	--	--	KOG4715	SWI/SNF-related matrix-associated actin-dependent regulator of chromatin
comp17793_c0	489.182	140.605	1.7987	3.1129e-06	0.00024201	1388	346320594	EGX90194.1	460	3.39572e-48	2-epi-5-epi-valiolone synthase [Cordyceps militaris CM01]	--	--	--	--	--	K01735	aroB	3-dehydroquinate synthase	http://www.genome.jp/dbget-bin/www_bget?ko:K01735	B7J629	126	2.38099e-06	3-dehydroquinate synthase OS=Acidithiobacillus ferrooxidans (strain ATCC 23270 / DSM 14882 / NCIB 8455) GN=aroB PE=3 SV=1	PF01623//PF01761	Carlavirus putative nucleic acid binding protein//3-dehydroquinate synthase	GO:0009094//GO:0006571//GO:0009073//GO:0006355//GO:0000162	L-phenylalanine biosynthetic process//tyrosine biosynthetic process//aromatic amino acid family biosynthetic process//regulation of transcription, DNA-dependent//tryptophan biosynthetic process	GO:0003856//GO:0003676	3-dehydroquinate synthase activity//nucleic acid binding	--	--	KOG0692	Pentafunctional AROM protein
comp8161_c0	21.8954	138.82	-2.6645	3.1649e-06	0.00024524	398	--	--	--	--	--	--	--	--	--	--	--	--	--	--	--	--	--	--	PF01165	Ribosomal protein S21	GO:0042254//GO:0006412	ribosome biogenesis//translation	GO:0003735	structural constituent of ribosome	GO:0005840//GO:0005622	ribosome//intracellular	--	--
comp17550_c1	111.999	405.23	-1.8553	3.2396e-06	0.0002502	1050	--	--	--	--	--	--	--	--	--	--	--	--	--	--	--	--	--	--	PF05395	Protein phosphatase inhibitor 1/DARPP-32	GO:0007165	signal transduction	GO:0004864	protein phosphatase inhibitor activity	--	--	KOG4462	WASP-interacting protein VRP1/WIP, contains WH2 domain
comp18958_c0	5335.75	1712.16	1.6399	3.2657e-06	0.00025138	1057	242013688	XP_002427534.1	175	1.83509e-12	60S ribosomal protein L38, putative [Pediculus humanus corporis]	194694991	BT036575.1	36	1.87674e-07	Zea mays full-length cDNA clone ZM_BFb0124C03 mRNA, complete cds	K02923	RP-L38e, RPL38	large subunit ribosomal protein L38e	http://www.genome.jp/dbget-bin/www_bget?ko:K02923	O61570	158	4.67062e-12	60S ribosomal protein L38 OS=Ostertagia ostertagi GN=rpl-38 PE=3 SV=1	PF01781	Ribosomal L38e protein family	GO:0042254//GO:0006412	ribosome biogenesis//translation	GO:0003735	structural constituent of ribosome	GO:0005840//GO:0005622	ribosome//intracellular	KOG3499	60S ribosomal protein L38
comp52452_c0	47.5452	3.47346	3.7749	3.4872e-06	0.00026756	256	--	--	--	--	--	--	--	--	--	--	--	--	--	--	--	--	--	--	--	--	--	--	--	--	--	--	--	--
comp12603_c0	2215.88	6745.88	-1.6061	3.7177e-06	0.00028431	4146	302771918	XP_002969377.1	1024	2.05061e-122	hypothetical protein SELMODRAFT_267276 [Selaginella moellendorffii]	71017578	XM_753927.1	36	7.52853e-07	Ustilago maydis 521 hypothetical protein (UM02873.1) partial mRNA	K11584	PPP2R5	protein phosphatase 2 (formerly 2A), regulatory subunit B'	http://www.genome.jp/dbget-bin/www_bget?ko:K11584	Q16537	960	1.31788e-114	Serine/threonine-protein phosphatase 2A 56 kDa regulatory subunit epsilon isoform OS=Homo sapiens GN=PPP2R5E PE=1 SV=1	PF01603//PF00260//PF06446	Protein phosphatase 2A regulatory B subunit (B56 family)//Protamine P1//Hepcidin	GO:0006879//GO:0007165//GO:0007283//GO:0009987	cellular iron ion homeostasis//signal transduction//spermatogenesis//cellular process	GO:0003677//GO:0008601	DNA binding//protein phosphatase type 2A regulator activity	GO:0043231//GO:0005634//GO:0005576//GO:0000159//GO:0044444//GO:0000786	intracellular membrane-bounded organelle//nucleus//extracellular region//protein phosphatase type 2A complex//cytoplasmic part//nucleosome	KOG2085	Serine/threonine protein phosphatase 2A, regulatory subunit
comp15717_c0	628.439	188.301	1.7387	3.7509e-06	0.00028591	1193	289064335	ADC80543.1	521	5.69528e-56	cysteine aminoacyl-tRNA synthetase [Toxoplasma gondii]	157865846	XM_001681578.1	62	7.48588e-22	Leishmania major strain Friedlin putative cysteinyl-tRNA synthetase (LMJF_12_0250) mRNA, complete cds	K01883	CARS, cysS	cysteinyl-tRNA synthetase	http://www.genome.jp/dbget-bin/www_bget?ko:K01883	Q8U227	386	4.8682e-40	Cysteine--tRNA ligase OS=Pyrococcus furiosus (strain ATCC 43587 / DSM 3638 / JCM 8422 / Vc1) GN=cysS PE=3 SV=2	PF00749//PF09334	tRNA synthetases class I (E and Q), catalytic domain//tRNA synthetases class I (M)	GO:0006418//GO:0043039	tRNA aminoacylation for protein translation//tRNA aminoacylation	GO:0016876//GO:0005524//GO:0000166//GO:0004812	ligase activity, forming aminoacyl-tRNA and related compounds//ATP binding//nucleotide binding//aminoacyl-tRNA ligase activity	GO:0005737	cytoplasm	KOG2007	Cysteinyl-tRNA synthetase
comp14738_c0	4766.88	1577.26	1.5956	3.9096e-06	0.00029704	2295	328873300	EGG21667.1	538	2.76883e-58	heat shock protein DnaJ family protein [Dictyostelium fasciculatum]	--	--	--	--	--	K09503	DNAJA2	DnaJ homolog subfamily A member 2	http://www.genome.jp/dbget-bin/www_bget?ko:K09503	P42825	431	8.64495e-45	Chaperone protein dnaJ 2 OS=Arabidopsis thaliana GN=ATJ2 PE=1 SV=2	PF01556//PF09453//PF00684//PF00226	DnaJ C terminal domain//HIRA B motif//DnaJ central domain//DnaJ domain	GO:0006457//GO:0006355//GO:0016568	protein folding//regulation of transcription, DNA-dependent//chromatin modification	GO:0031072//GO:0005488//GO:0003682//GO:0051082	heat shock protein binding//binding//chromatin binding//unfolded protein binding	GO:0005634//GO:0000785	nucleus//chromatin	KOG0712	Molecular chaperone (DnaJ superfamily)
comp20702_c0	279.064	6.0722	5.5222	3.9243e-06	0.00029719	994	--	--	--	--	--	--	--	--	--	--	--	--	--	--	--	--	--	--	PF02163	Peptidase family M50	GO:0006508	proteolysis	GO:0004222	metalloendopeptidase activity	--	--	KOG3592	Microtubule-associated proteins
comp18315_c0	66.908	614.516	-3.1992	4.2759e-06	0.00032277	1142	--	--	--	--	--	--	--	--	--	--	--	--	--	--	--	--	--	--	--	--	--	--	--	--	--	--	KOG3671	Actin regulatory protein (Wiskott-Aldrich syndrome protein)
comp18454_c1	70.7637	274.69	-1.9567	4.3086e-06	0.0003242	578	409043792	EKM53274.1	322	2.26434e-33	hypothetical protein PHACADRAFT_259507 [Phanerochaete carnosa HHB-10118-sp]	--	--	--	--	--	K03564	BCP, PRXQ, DOT5	peroxiredoxin Q/BCP	http://www.genome.jp/dbget-bin/www_bget?ko:K03564	P0AE52	182	1.43717e-15	Putative peroxiredoxin bcp OS=Escherichia coli (strain K12) GN=bcp PE=1 SV=1	PF08534//PF00578	Redoxin//AhpC/TSA family	GO:0055114	oxidation-reduction process	GO:0016209//GO:0016491	antioxidant activity//oxidoreductase activity	--	--	KOG0855	Alkyl hydroperoxide reductase, thiol specific antioxidant and related enzymes
comp20237_c0	215.82	54.2455	1.9923	4.8859e-06	0.00036529	336	--	--	--	--	--	--	--	--	--	--	--	--	--	--	--	--	--	--	--	--	--	--	--	--	--	--	--	--
comp7196_c0	1041.64	257.791	2.0146	4.8794e-06	0.00036529	688	1532210	AAB07894.1	366	1.93648e-40	cyclophilin A [Trypanosoma congolense]	255080585	XM_002503827.1	61	1.52028e-21	Micromonas sp. RCC299 chromosome 7 predicted protein (MICPUN_106992) mRNA, complete cds	K03768	PPIB, ppiB	peptidyl-prolyl cis-trans isomerase B (cyclophilin B)	http://www.genome.jp/dbget-bin/www_bget?ko:K03768	Q0ZQL1	347	7.35967e-39	Peptidyl-prolyl cis-trans isomerase A OS=Pan troglodytes GN=PPIA PE=3 SV=3	PF00160	Cyclophilin type peptidyl-prolyl cis-trans isomerase/CLD	GO:0006457//GO:0000413	protein folding//protein peptidyl-prolyl isomerization	GO:0003755	peptidyl-prolyl cis-trans isomerase activity	--	--	KOG0865	Cyclophilin type peptidyl-prolyl cis-trans isomerase
comp16681_c0	553.233	166.554	1.7319	4.9438e-06	0.00036844	815	328711988	XP_003244698.1	542	5.57394e-64	PREDICTED: fructose-1,6-bisphosphatase 1-like isoform 1 [Acyrthosiphon pisum]	--	--	--	--	--	K03841	FBP, fbp	fructose-1,6-bisphosphatase I	http://www.genome.jp/dbget-bin/www_bget?ko:K03841	Q9XF47	521	5.47533e-62	Fructose-1,6-bisphosphatase, cytosolic OS=Musa acuminata GN=FBPban1 PE=2 SV=1	PF00316	Fructose-1-6-bisphosphatase	GO:0046847//GO:0006096//GO:0006013//GO:0015884//GO:0034446//GO:0006094//GO:0032855//GO:0006098//GO:0003363//GO:0051014//GO:0048812//GO:0021816//GO:0005975//GO:0055085//GO:0006000//GO:0060996//GO:0015976//GO:2001223//GO:0006620	filopodium assembly//glycolysis//mannose metabolic process//folic acid transport//substrate adhesion-dependent cell spreading//gluconeogenesis//positive regulation of Rac GTPase activity//pentose-phosphate shunt//lamellipodium assembly involved in ameboidal cell migration//actin filament severing//neuron projection morphogenesis//extension of a leading process involved in cell motility in cerebra…	GO:0030675//GO:0048365//GO:0005542//GO:0008517//GO:0042132//GO:0042578//GO:0042803	Rac GTPase activator activity//Rac GTPase binding//folic acid binding//folic acid transporter activity//fructose 1,6-bisphosphate 1-phosphatase activity//phosphoric ester hydrolase activity//protein homodimerization activity	GO:0030027//GO:0014069//GO:0005743//GO:0045335//GO:0005829//GO:0005886//GO:0045211//GO:0005634	lamellipodium//postsynaptic density//mitochondrial inner membrane//phagocytic vesicle//cytosol//plasma membrane//postsynaptic membrane//nucleus	KOG1458	Fructose-1,6-bisphosphatase
comp26501_c0	37.2629	168.804	-2.1795	4.9615e-06	0.00036858	539	367007980	XP_003688719.1	342	3.24215e-34	hypothetical protein TPHA_0P01270 [Tetrapisispora phaffii CBS 4417]	--	--	--	--	--	K04412	STK3, MST2	serine/threonine kinase 3	http://www.genome.jp/dbget-bin/www_bget?ko:K04412	O54748	302	5.94812e-31	Serine/threonine-protein kinase 3 OS=Rattus norvegicus GN=Stk3 PE=1 SV=1	PF07714//PF00069	Protein tyrosine kinase//Protein kinase domain	GO:0006468	protein phosphorylation	GO:0005524//GO:0004672//GO:0016301//GO:0005488	ATP binding//protein kinase activity//kinase activity//binding	--	--	KOG0578	p21-activated serine/threonine protein kinase
comp12064_c0	9368.12	3131.8	1.5808	5.0632e-06	0.00037495	2096	225718158	ACO14925.1	138	6.70991e-07	Elongation factor 1-beta [Caligus clemensi]	--	--	--	--	--	K03232	EEF1B	elongation factor 1-beta	http://www.genome.jp/dbget-bin/www_bget?ko:K03232	Q9YGQ1	141	1.94225e-08	Elongation factor 1-beta OS=Gallus gallus GN=EEF1B PE=2 SV=3	PF00736	EF-1 guanine nucleotide exchange domain	GO:0006448//GO:0006414	regulation of translational elongation//translational elongation	GO:0003746	translation elongation factor activity	GO:0005840//GO:0005853	ribosome//eukaryotic translation elongation factor 1 complex	KOG1668	Elongation factor 1 beta/delta chain
comp14850_c0	152.144	34.2787	2.1501	5.2122e-06	0.00038476	213	--	--	--	--	--	--	--	--	--	--	--	--	--	--	--	--	--	--	--	--	--	--	--	--	--	--	--	--
comp18996_c0	29606.7	10065.8	1.5565	5.3422e-06	0.00039312	1318	--	--	--	--	--	--	--	--	--	--	--	--	--	--	--	--	--	--	--	--	--	--	--	--	--	--	KOG0796	Spliceosome subunit
comp17684_c1	368.299	1161.48	-1.657	5.478e-06	0.00040185	770	255086071	XP_002509002.1	197	8.85371e-16	predicted protein [Micromonas sp. RCC299]	37508091	BA000045.2	39	2.90323e-09	Gloeobacter violaceus PCC 7421 DNA, complete genome	--	--	--	--	--	--	--	--	PF12300	Protein of unknown function (DUF3628)	--	--	GO:0016817	hydrolase activity, acting on acid anhydrides	--	--	--	--
comp15162_c2	27.5438	127.56	-2.2114	5.6006e-06	0.00040956	289	--	--	--	--	--	--	--	--	--	--	--	--	--	--	--	--	--	--	--	--	--	--	--	--	--	--	--	--
comp15910_c0	48.1653	194.789	-2.0158	5.6295e-06	0.00041039	571	--	--	--	--	--	--	--	--	--	--	--	--	--	--	--	--	--	--	--	--	--	--	--	--	--	--	KOG2060	Rab3 effector RIM1 and related proteins, contain PDZ and C2 domains
comp5872_c0	80.4413	1.7348	5.5351	5.9202e-06	0.00043024	352	--	--	--	--	--	--	--	--	--	--	--	--	--	--	--	--	--	--	--	--	--	--	--	--	--	--	--	--
comp16057_c0	340.825	95.4527	1.8362	6.2032e-06	0.00044942	633	326431673	EGD77243.1	364	5.35725e-39	2-oxoglutarate/malate carrier protein [Salpingoeca sp. ATCC 50818]	--	--	--	--	--	K15104	SLC25A11, OGC	solute carrier family 25 (mitochondrial oxoglutarate transporter), member 11	http://www.genome.jp/dbget-bin/www_bget?ko:K15104	Q9C5M0	236	4.93295e-22	Mitochondrial dicarboxylate/tricarboxylate transporter DTC OS=Arabidopsis thaliana GN=DTC PE=1 SV=1	--	--	--	--	--	--	--	--	KOG0759	Mitochondrial oxoglutarate/malate carrier proteins
comp10395_c0	260.55	69.4253	1.908	6.4034e-06	0.00046248	451	--	--	--	--	--	--	--	--	--	--	--	--	--	--	--	--	--	--	PF03060	Nitronate monooxygenase	GO:0006807//GO:0055114	nitrogen compound metabolic process//oxidation-reduction process	GO:0018580	nitronate monooxygenase activity	--	--	--	--
comp15383_c1	61.4883	7.3758	3.0594	6.7272e-06	0.00048438	299	--	--	--	--	--	--	--	--	--	--	--	--	--	--	--	--	--	--	--	--	--	--	--	--	--	--	--	--
comp17078_c0	201.817	658.707	-1.7066	6.9971e-06	0.00050227	1820	157819417	NP_001100064.1	525	1.31879e-59	mitotic spindle assembly checkpoint protein MAD2A [Rattus norvegicus]	--	--	--	--	--	K02537	MAD2	mitotic spindle assembly checkpoint protein MAD2	http://www.genome.jp/dbget-bin/www_bget?ko:K02537	P40958	363	3.17997e-38	Mitotic spindle checkpoint component MAD2 OS=Saccharomyces cerevisiae (strain ATCC 204508 / S288c) GN=MAD2 PE=1 SV=1	PF06112//PF06003//PF08879	Gammaherpesvirus capsid protein//Survival motor neuron protein (SMN)//WRC	GO:0090267//GO:0000070//GO:0006397//GO:0043066//GO:0060564	positive regulation of mitotic cell cycle spindle assembly checkpoint//mitotic sister chromatid segregation//mRNA processing//negative regulation of apoptotic process//negative regulation of mitotic anaphase-promoting complex activity	GO:0003723//GO:0005515//GO:0042803	RNA binding//protein binding//protein homodimerization activity	GO:0005643//GO:0000922//GO:0019028//GO:0005737//GO:0005829//GO:0005634//GO:0048471//GO:0000776	nuclear pore//spindle pole//viral capsid//cytoplasm//cytosol//nucleus//perinuclear region of cytoplasm//kinetochore	KOG3285	Spindle assembly checkpoint protein
comp12556_c0	168.425	40.7752	2.0463	7.062e-06	0.00050538	667	--	--	--	--	--	--	--	--	--	--	--	--	--	--	--	--	--	--	--	--	--	--	--	--	--	--	KOG3671	Actin regulatory protein (Wiskott-Aldrich syndrome protein)
comp71994_c0	8.8656	105.46	-3.5723	7.2961e-06	0.00052053	432	--	--	--	--	--	--	--	--	--	--	--	--	--	--	--	--	--	--	--	--	--	--	--	--	--	--	--	--
comp75824_c0	11.7896	81.1454	-2.783	7.8663e-06	0.00055951	732	--	--	--	--	--	--	--	--	--	--	--	--	--	--	--	--	--	--	PF12861//PF00720//PF12906	Anaphase-promoting complex subunit 11 RING-H2 finger//Subtilisin inhibitor-like//RING-variant domain	GO:0016567	protein ubiquitination	GO:0004867//GO:0008270//GO:0004842	serine-type endopeptidase inhibitor activity//zinc ion binding//ubiquitin-protein ligase activity	GO:0005680	anaphase-promoting complex	--	--
comp17786_c0	62.2849	230.862	-1.8901	8.1553e-06	0.00057831	986	--	--	--	--	--	--	--	--	--	--	--	--	--	--	--	--	--	--	--	--	--	--	--	--	--	--	KOG3671	Actin regulatory protein (Wiskott-Aldrich syndrome protein)
comp7162_c0	1400.6	469.051	1.5782	8.394e-06	0.00059344	770	--	--	--	--	--	--	--	--	--	--	--	--	--	--	--	--	--	--	--	--	--	--	--	--	--	--	KOG4462	WASP-interacting protein VRP1/WIP, contains WH2 domain
comp13812_c0	37.4056	2.16985	4.1076	8.5443e-06	0.00060224	555	--	--	--	--	--	--	--	--	--	--	--	--	--	--	--	--	--	--	--	--	--	--	--	--	--	--	KOG3434	60S ribosomal protein L22
comp20078_c0	3654.91	1264.32	1.5315	8.5786e-06	0.00060284	2172	--	--	--	--	--	--	--	--	--	--	--	--	--	--	--	--	--	--	--	--	--	--	--	--	--	--	KOG2146	Splicing coactivator SRm160/300, subunit SRm160 (contains PWI domain)
comp18831_c0	104162	35920.3	1.536	8.777e-06	0.0006147	852	--	--	--	--	--	--	--	--	--	--	--	--	--	--	--	--	--	--	PF02694	Uncharacterised BCR, YnfA/UPF0060 family	--	--	--	--	GO:0016020	membrane	--	--
comp22533_c0	163.651	520.17	-1.6684	8.7998e-06	0.0006147	503	--	--	--	--	--	--	--	--	--	--	--	--	--	--	--	--	--	--	--	--	--	--	--	--	--	--	--	--
comp15471_c0	362.718	1116.28	-1.6218	9.0139e-06	0.00062778	1068	--	--	--	--	--	--	--	--	--	--	--	--	--	--	--	--	--	--	--	--	--	--	--	--	--	--	--	--
comp18093_c0	454.978	137.573	1.7256	9.1751e-06	0.00063711	2127	363742488	XP_003642644.1	255	6.45848e-21	PREDICTED: zinc finger protein ZPR1 isoform 2 [Gallus gallus]	112420021	BT026838.1	43	4.92521e-11	Gasterosteus aculeatus clone CFW65-B02 mRNA sequence	K06874	K06874	zinc finger protein	http://www.genome.jp/dbget-bin/www_bget?ko:K06874	O13724	213	1.6244e-16	Zinc finger protein zpr1 OS=Schizosaccharomyces pombe (strain 972 / ATCC 24843) GN=zpr1 PE=2 SV=1	PF03367	ZPR1 zinc-finger domain	--	--	GO:0008270	zinc ion binding	--	--	KOG2703	C4-type Zn-finger protein
comp14992_c0	4273.37	592.559	2.8503	9.4211e-06	0.00065196	1993	--	--	--	--	--	--	--	--	--	--	--	--	--	--	--	--	--	--	PF01426	BAH domain	--	--	GO:0003677	DNA binding	--	--	KOG3671	Actin regulatory protein (Wiskott-Aldrich syndrome protein)
comp19210_c0	3002.17	1020.44	1.5568	9.4446e-06	0.00065196	753	327298579	XP_003233983.1	318	1.89955e-33	FKBP-type peptidyl-prolyl cis-trans isomerase [Trichophyton rubrum CBS 118892]	--	--	--	--	--	K09569	FKBP2	FK506-binding protein 2	http://www.genome.jp/dbget-bin/www_bget?ko:K09569	Q2UPT7	292	6.35567e-31	FK506-binding protein 2 OS=Aspergillus oryzae (strain ATCC 42149 / RIB 40) GN=fpr2 PE=3 SV=1	PF00254	FKBP-type peptidyl-prolyl cis-trans isomerase	GO:0006457//GO:0000413	protein folding//protein peptidyl-prolyl isomerization	GO:0003755//GO:0005528	peptidyl-prolyl cis-trans isomerase activity//FK506 binding	GO:0016020	membrane	KOG0549	FKBP-type peptidyl-prolyl cis-trans isomerase
comp11494_c0	351.686	1102.67	-1.6486	9.486e-06	0.00065289	843	194477086	YP_002049265.1	208	3.82024e-17	hypothetical protein PCC_0629 [Paulinella chromatophora]	--	--	--	--	--	--	--	--	--	Q7NLD3	302	2.3582e-31	Chromophore lyase CpcT/CpeT 3 OS=Gloeobacter violaceus (strain PCC 7421) GN=cpcT3 PE=3 SV=1	PF06206	CpeT/CpcT family (DUF1001)	GO:0017009	protein-phycocyanobilin linkage	--	--	--	--	KOG3544	Collagens (type IV and type XIII), and related proteins
comp19821_c0	132.714	685.426	-2.3687	9.8639e-06	0.00067691	560	--	--	--	--	--	--	--	--	--	--	--	--	--	--	--	--	--	--	--	--	--	--	--	--	--	--	--	--
comp9861_c0	34.2299	149.707	-2.1288	9.9552e-06	0.00068117	724	--	--	--	--	--	--	--	--	--	--	--	--	--	--	--	--	--	--	--	--	--	--	--	--	--	--	KOG3671	Actin regulatory protein (Wiskott-Aldrich syndrome protein)
comp15758_c0	11.4212	82.4559	-2.8519	1.0191e-05	0.00069528	793	--	--	--	--	--	--	--	--	--	--	--	--	--	--	--	--	--	--	--	--	--	--	--	--	--	--	KOG2510	SWI-SNF chromatin-remodeling complex protein
comp11447_c0	7935.48	1033.19	2.9412	1.023e-05	0.00069593	1598	--	--	--	--	--	--	--	--	--	--	--	--	--	--	--	--	--	--	--	--	--	--	--	--	--	--	KOG1216	von Willebrand factor and related coagulation proteins
comp18034_c0	158.454	38.1811	2.0531	1.0446e-05	0.00070647	1695	255554176	XP_002518128.1	1189	1.77517e-150	Protein ABC1, mitochondrial precursor, putative [Ricinus communis]	--	--	--	--	--	K08869	ADCK, ABC1	aarF domain-containing kinase	http://www.genome.jp/dbget-bin/www_bget?ko:K08869	Q9K0N0	496	1.29702e-53	Probable ubiquinone biosynthesis protein UbiB OS=Neisseria meningitidis serogroup B (strain MC58) GN=ubiB PE=3 SV=1	PF01163//PF06176//PF07714//PF00069	RIO1 family//Lipopolysaccharide core biosynthesis protein (WaaY)//Protein tyrosine kinase//Protein kinase domain	GO:0009244//GO:0006468	lipopolysaccharide core region biosynthetic process//protein phosphorylation	GO:0005524//GO:0004672//GO:0003824	ATP binding//protein kinase activity//catalytic activity	--	--	KOG1235	Predicted unusual protein kinase
comp45589_c0	75.4574	3.90543	4.2721	1.0431e-05	0.00070647	415	--	--	--	--	--	--	--	--	--	--	--	--	--	--	--	--	--	--	--	--	--	--	--	--	--	--	--	--
comp12513_c0	212.911	57.2793	1.8942	1.0614e-05	0.00071579	1009	30682927	NP_850072.1	360	1.39788e-35	haloacid dehalogenase-like hydrolase domain-containing protein [Arabidopsis thaliana]	--	--	--	--	--	--	--	--	--	A4TPD3	157	8.86931e-11	HMP-PP phosphatase OS=Yersinia pestis (strain Pestoides F) GN=cof PE=3 SV=1	PF00702//PF02358	haloacid dehalogenase-like hydrolase//Trehalose-phosphatase	GO:0005992//GO:0008152	trehalose biosynthetic process//metabolic process	GO:0016787//GO:0003824	hydrolase activity//catalytic activity	GO:0043231//GO:0044444	intracellular membrane-bounded organelle//cytoplasmic part	KOG0019	Molecular chaperone (HSP90 family)
comp5208_c0	26.0934	0.434278	5.9089	1.0727e-05	0.0007213	338	--	--	--	--	--	--	--	--	--	--	--	--	--	--	--	--	--	--	--	--	--	--	--	--	--	--	KOG3671	Actin regulatory protein (Wiskott-Aldrich syndrome protein)
comp11226_c0	190.598	48.5907	1.9718	1.0802e-05	0.00072429	964	--	--	--	--	--	--	--	--	--	--	--	--	--	--	--	--	--	--	--	--	--	--	--	--	--	--	--	--
comp17879_c2	5025.35	1209.75	2.0545	1.1028e-05	0.00073591	2190	--	--	--	--	--	--	--	--	--	--	--	--	--	--	--	--	--	--	--	--	--	--	--	--	--	--	KOG4462	WASP-interacting protein VRP1/WIP, contains WH2 domain
comp20795_c0	304.652	74.6335	2.0293	1.1038e-05	0.00073591	401	--	--	--	--	--	--	--	--	--	--	--	--	--	--	--	--	--	--	--	--	--	--	--	--	--	--	--	--
comp32880_c0	216.733	58.1425	1.8983	1.1421e-05	0.00075929	521	--	--	--	--	--	--	--	--	--	--	--	--	--	--	--	--	--	--	--	--	--	--	--	--	--	--	--	--
comp7088_c0	86.7773	301.515	-1.7968	1.1509e-05	0.00076297	545	--	--	--	--	--	--	--	--	--	--	--	--	--	--	--	--	--	--	--	--	--	--	--	--	--	--	KOG3671	Actin regulatory protein (Wiskott-Aldrich syndrome protein)
comp12139_c0	10658.2	2493.24	2.0959	1.1547e-05	0.0007633	1494	388522539	AFK49331.1	302	1.28359e-28	unknown [Lotus japonicus]	--	--	--	--	--	K01674	cah	carbonic anhydrase	http://www.genome.jp/dbget-bin/www_bget?ko:K01674	P00916	251	1.14915e-22	Carbonic anhydrase 1 OS=Macaca mulatta GN=CA1 PE=1 SV=2	--	--	GO:0042221//GO:0006970//GO:0050801//GO:0030001//GO:0051707	response to chemical stimulus//response to osmotic stress//ion homeostasis//metal ion transport//response to other organism	GO:0005488//GO:0016820	binding//hydrolase activity, acting on acid anhydrides, catalyzing transmembrane movement of substances	GO:0005783//GO:0044425//GO:0005774//GO:0000325//GO:0009507	endoplasmic reticulum//membrane part//vacuolar membrane//plant-type vacuole//chloroplast	KOG0382	Carbonic anhydrase
comp18369_c1	536.971	167.883	1.6774	1.1697e-05	0.00077106	896	--	--	--	--	--	--	--	--	--	--	--	--	--	--	--	--	--	--	PF00832	Ribosomal L39 protein	GO:0042254//GO:0006412	ribosome biogenesis//translation	GO:0003735	structural constituent of ribosome	GO:0005840//GO:0005622	ribosome//intracellular	--	--
comp11899_c0	11022.6	3911.26	1.4948	1.2247e-05	0.00080066	4163	15220146	NP_178163.1	373	7.11465e-35	plastid transcriptionally active 17 protein [Arabidopsis thaliana]	--	--	--	--	--	--	--	--	--	Q5JTY5	313	1.12552e-28	COBW domain-containing protein 3 OS=Homo sapiens GN=CBWD3 PE=3 SV=1	--	--	--	--	--	--	GO:0009508//GO:0009570	plastid chromosome//chloroplast stroma	KOG2743	Cobalamin synthesis protein
comp15096_c3	71.0077	9.97839	2.8311	1.2249e-05	0.00080066	1288	158147509	CAM33407.1	289	2.95973e-27	light harvesting complex protein 4 [Guillardia theta]	4038647	AB011501.1	53	8.14673e-17	Paramecium bursaria Chlorella virus CVK2 DNA, tRNA operon	K08908	LHCA2	light-harvesting complex I chlorophyll a/b binding protein 2	http://www.genome.jp/dbget-bin/www_bget?ko:K08908	Q39709	126	6.96569e-07	Fucoxanthin-chlorophyll a-c binding protein, chloroplastic OS=Isochrysis galbana GN=FCP PE=1 SV=1	--	--	--	--	--	--	--	--	--	--
comp7125_c0	114.723	375.721	-1.7115	1.2233e-05	0.00080066	564	355758642	EHH61502.1	440	4.68994e-49	hypothetical protein EGM_21134, partial [Macaca fascicularis]	--	--	--	--	--	K12816	CDC40, PRP17	pre-mRNA-processing factor 17	http://www.genome.jp/dbget-bin/www_bget?ko:K12816	Q6NVM2	164	5.50664e-12	Katanin p80 WD40 repeat-containing subunit B1 OS=Xenopus tropicalis GN=katnb1 PE=2 SV=1	PF00400	WD domain, G-beta repeat	--	--	GO:0005515	protein binding	--	--	KOG0282	mRNA splicing factor
comp16945_c0	37528.2	13464.6	1.4788	1.2522e-05	0.00081621	3812	302818317	XP_002990832.1	1165	6.18893e-145	hypothetical protein SELMODRAFT_185648 [Selaginella moellendorffii]	--	--	--	--	--	K00966	GMPP	mannose-1-phosphate guanylyltransferase	http://www.genome.jp/dbget-bin/www_bget?ko:K00966	Q9Y5P6	1127	1.12111e-140	Mannose-1-phosphate guanyltransferase beta OS=Homo sapiens GN=GMPPB PE=1 SV=2	PF00483	Nucleotidyl transferase	GO:0016051//GO:0006950//GO:0009628//GO:0044281//GO:0009058//GO:0044249	carbohydrate biosynthetic process//response to stress//response to abiotic stimulus//small molecule metabolic process//biosynthetic process//cellular biosynthetic process	GO:0016779//GO:0008905//GO:0000166	nucleotidyltransferase activity//mannose-phosphate guanylyltransferase activity//nucleotide binding	GO:0005739	mitochondrion	KOG1322	GDP-mannose pyrophosphorylase/mannose-1-phosphate guanylyltransferase
comp13970_c0	99.7058	19.9653	2.3202	1.2826e-05	0.0008337	631	225435640	XP_002285660.1	287	7.43739e-27	PREDICTED: uncharacterized protein yqeH-like [Vitis vinifera]	--	--	--	--	--	--	--	--	--	Q6YPG5	121	2.05759e-06	Putative nitric oxide synthase OS=Oryza sativa subsp. japonica GN=Os02g0104700 PE=3 SV=1	PF01926	GTPase of unknown function	--	--	GO:0005525	GTP binding	--	--	KOG1187	Serine/threonine protein kinase
comp32824_c0	114.419	6.07374	4.2356	1.3217e-05	0.00085674	243	--	--	--	--	--	--	--	--	--	--	--	--	--	--	--	--	--	--	--	--	--	--	--	--	--	--	--	--
comp40058_c0	69.7077	10.4173	2.7423	1.3307e-05	0.00086023	528	--	--	--	--	--	--	--	--	--	--	--	--	--	--	--	--	--	--	PF09026//PF02724	Centromere protein B dimerisation domain//CDC45-like protein	GO:0006355//GO:0006270	regulation of transcription, DNA-dependent//DNA replication initiation	GO:0003677//GO:0003682	DNA binding//chromatin binding	GO:0005634//GO:0000785//GO:0000775	nucleus//chromatin//chromosome, centromeric region	KOG1248	Uncharacterized conserved protein
comp13322_c0	49.7401	5.20672	3.256	1.3399e-05	0.00086377	457	--	--	--	--	--	--	--	--	--	--	--	--	--	--	--	--	--	--	--	--	--	--	--	--	--	--	--	--
comp16260_c0	326.651	21.6839	3.9131	1.351e-05	0.00086855	793	164598928	ABY61747.1	524	4.57551e-60	NADP-thioredoxin reductase C precursor [Hordeum vulgare]	159463153	XM_001689755.1	73	3.76471e-28	Chlamydomonas reinhardtii NADPH-dependent thioredoxin reductase (NTRC1) mRNA, complete cds	K00384	E1.8.1.9, trxB	thioredoxin reductase (NADPH)	http://www.genome.jp/dbget-bin/www_bget?ko:K00384	P43496	181	3.49953e-14	Thioredoxin reductase OS=Penicillium chrysogenum GN=TRR1 PE=1 SV=3	PF01537//PF07992//PF00462//PF00085	Herpesvirus glycoprotein D/GG/GX domain//Pyridine nucleotide-disulphide oxidoreductase//Glutaredoxin//Thioredoxin	GO:0006118//GO:0055114//GO:0045454//GO:0042744//GO:0006206	electron transport//oxidation-reduction process//cell redox homeostasis//hydrogen peroxide catabolic process//pyrimidine nucleobase metabolic process	GO:0015035//GO:0009055//GO:0042802//GO:0004791//GO:0016671//GO:0016491	protein disulfide oxidoreductase activity//electron carrier activity//identical protein binding//thioredoxin-disulfide reductase activity//oxidoreductase activity, acting on a sulfur group of donors, disulfide as acceptor//oxidoreductase activity	GO:0016021//GO:0009507	integral to membrane//chloroplast	KOG0907	Thioredoxin
comp12768_c0	469.03	146.226	1.6815	1.3645e-05	0.00087483	467	--	--	--	--	--	--	--	--	--	--	--	--	--	--	--	--	--	--	--	--	--	--	--	--	--	--	--	--
comp18914_c0	5597.73	590.673	3.2444	1.4045e-05	0.00089797	1032	--	--	--	--	--	--	--	--	--	--	--	--	--	--	--	--	--	--	--	--	--	--	--	--	--	--	--	--
comp16135_c0	137.589	32.5478	2.0797	1.4298e-05	0.00090778	646	219115639	XP_002178615.1	129	1.48833e-06	predicted protein [Phaeodactylum tricornutum CCAP 1055/1]	--	--	--	--	--	--	--	--	--	Q7TQC7	117	7.10855e-06	G patch domain-containing protein 2 OS=Mus musculus GN=Gpatch2 PE=2 SV=2	PF01585	G-patch domain	--	--	GO:0003676	nucleic acid binding	--	--	KOG0154	RNA-binding protein RBM5 and related proteins, contain G-patch and RRM domains
comp16840_c2	164.009	41.6676	1.9768	1.429e-05	0.00090778	981	357126226	XP_003564789.1	207	4.55822e-16	PREDICTED: TVP38/TMEM64 family membrane protein slr0305-like [Brachypodium distachyon]	--	--	--	--	--	--	--	--	--	P76219	121	3.63506e-06	TVP38/TMEM64 family membrane protein YdjX OS=Escherichia coli (strain K12) GN=ydjX PE=3 SV=2	--	--	--	--	--	--	--	--	KOG1596	Fibrillarin and related nucleolar RNA-binding proteins
comp8382_c0	48.4584	4.77398	3.3435	1.4314e-05	0.00090778	292	--	--	--	--	--	--	--	--	--	--	--	--	--	--	--	--	--	--	--	--	--	--	--	--	--	--	--	--
comp15559_c0	1242.69	3452.36	-1.4741	1.464e-05	0.00092594	2916	--	--	--	--	--	--	--	--	--	--	--	--	--	--	--	--	--	--	PF11837	Domain of unknown function (DUF3357)	GO:0005982//GO:0005985//GO:0006012	starch metabolic process//sucrose metabolic process//galactose metabolic process	GO:0004575//GO:0004564	sucrose alpha-glucosidase activity//beta-fructofuranosidase activity	GO:0017177	glucosidase II complex	KOG1869	Splicing coactivator SRm160/300, subunit SRm300
comp18261_c2	5.43817	52.9427	-3.2832	1.5977e-05	0.0010077	1793	413922538	AFW62470.1	347	7.32958e-33	putative protein phosphatase 2C family protein [Zea mays]	374675388	JQ282901.1	979	0	Pyropia yezoensis protein phosphatase 2c (PP2C) mRNA, complete cds	--	--	--	--	Q9FG61	305	1.89382e-28	Probable protein phosphatase 2C 74 OS=Arabidopsis thaliana GN=At5g36250 PE=2 SV=1	PF07228//PF05757//PF00481//PF01844//PF00096	Stage II sporulation protein E (SpoIIE)//Oxygen evolving enhancer protein 3 (PsbQ)//Protein phosphatase 2C//HNH endonuclease//Zinc finger, C2H2 type	GO:0006470//GO:0015979	protein dephosphorylation//photosynthesis	GO:0003824//GO:0004722//GO:0003676//GO:0046872//GO:0005509//GO:0008270//GO:0004519	catalytic activity//protein serine/threonine phosphatase activity//nucleic acid binding//metal ion binding//calcium ion binding//zinc ion binding//endonuclease activity	GO:0009523//GO:0019898//GO:0005622//GO:0009654//GO:0008287	photosystem II//extrinsic to membrane//intracellular//oxygen evolving complex//protein serine/threonine phosphatase complex	KOG0698	Serine/threonine protein phosphatase
comp7123_c0	46.196	4.33893	3.4124	1.6183e-05	0.001018	1797	218201655	EEC84082.1	1194	8.70499e-155	hypothetical protein OsI_30373 [Oryza sativa Indica Group]	--	--	--	--	--	--	--	--	--	--	--	--	--	PF03600//PF05083	Citrate transporter//LST-1 protein	GO:0000902//GO:0055085//GO:0006955	cell morphogenesis//transmembrane transport//immune response	--	--	GO:0016020//GO:0016021	membrane//integral to membrane	KOG4701	Chitinase
comp8568_c0	43.4639	3.9062	3.476	1.6595e-05	0.0010411	433	--	--	--	--	--	--	--	--	--	--	--	--	--	--	--	--	--	--	--	--	--	--	--	--	--	--	--	--
comp17145_c1	853.031	288.499	1.564	1.7196e-05	0.001076	756	--	--	--	--	--	--	--	--	--	--	--	--	--	--	--	--	--	--	--	--	--	--	--	--	--	--	KOG1984	Vesicle coat complex COPII, subunit SFB3
comp18610_c1	1325.97	3790.01	-1.5152	1.729e-05	0.0010789	2123	--	--	--	--	--	--	--	--	--	--	--	--	--	--	--	--	--	--	--	--	--	--	--	--	--	--	KOG2510	SWI-SNF chromatin-remodeling complex protein
comp17611_c2	166.155	42.5262	1.9661	1.7366e-05	0.0010808	1017	392589935	EIW79265.1	195	1.48161e-14	mitochondrial carrier [Coniophora puteana RWD-64-598 SS2]	--	--	--	--	--	K15113	SLC25A28_37, MFRN	solute carrier family 25 (mitochondrial iron transporter), member 28/37	http://www.genome.jp/dbget-bin/www_bget?ko:K15113	Q6GLJ0	153	1.07819e-10	Mitoferrin-2A OS=Xenopus laevis GN=slc25a28-a PE=2 SV=1	--	--	--	--	--	--	--	--	KOG0760	Mitochondrial carrier protein MRS3/4
comp16828_c2	1267.18	46.427	4.7705	1.743e-05	0.0010819	729	--	--	--	--	--	--	--	--	--	--	--	--	--	--	--	--	--	--	PF02161	Progesterone receptor	GO:0007165//GO:0006355//GO:0043401	signal transduction//regulation of transcription, DNA-dependent//steroid hormone mediated signaling pathway	GO:0003707//GO:0003677//GO:0005496	steroid hormone receptor activity//DNA binding//steroid binding	GO:0005634	nucleus	KOG3070	Predicted RNA-binding protein containing PIN domain and invovled in translation or RNA processing
comp18886_c0	8246.58	2933.88	1.491	1.8602e-05	0.0011516	331	--	--	--	--	--	--	--	--	--	--	--	--	--	--	--	--	--	--	--	--	--	--	--	--	--	--	KOG1187	Serine/threonine protein kinase
comp7084_c0	61.0861	344.144	-2.4941	1.8707e-05	0.001155	261	--	--	--	--	--	--	--	--	--	--	--	--	--	--	--	--	--	--	--	--	--	--	--	--	--	--	--	--
comp13085_c0	60.7669	225.206	-1.8899	1.8948e-05	0.0011668	407	--	--	--	--	--	--	--	--	--	--	--	--	--	--	--	--	--	--	--	--	--	--	--	--	--	--	KOG3544	Collagens (type IV and type XIII), and related proteins
comp16396_c0	5189.41	1110.25	2.2247	1.9643e-05	0.0012065	2181	290989018	XP_002677160.1	173	9.82958e-11	predicted protein [Naegleria gruberi]	--	--	--	--	--	--	--	--	--	--	--	--	--	--	--	--	--	--	--	--	--	KOG1187	Serine/threonine protein kinase
comp13258_c1	1638.1	569.295	1.5248	1.9779e-05	0.0012113	1376	168012398	XP_001758889.1	316	1.28026e-28	predicted protein [Physcomitrella patens subsp. patens]	--	--	--	--	--	K03260	EIF4G	translation initiation factor 4G	http://www.genome.jp/dbget-bin/www_bget?ko:K03260	Q6K641	238	6.87453e-20	Eukaryotic translation initiation factor isoform 4G-2 OS=Oryza sativa subsp. japonica GN=Os02g0611500 PE=2 SV=1	PF02854//PF00428//PF01984	MIF4G domain//60s Acidic ribosomal protein//Double-stranded DNA-binding domain	GO:0006414//GO:0042254	translational elongation//ribosome biogenesis	GO:0003723//GO:0003677//GO:0005515//GO:0003735	RNA binding//DNA binding//protein binding//structural constituent of ribosome	GO:0005840//GO:0005622	ribosome//intracellular	KOG0401	Translation initiation factor 4F, ribosome/mRNA-bridging subunit (eIF-4G)
comp15549_c0	185.799	15.6256	3.5718	1.9825e-05	0.0012113	1089	384253752	EIE27226.1	302	1.18406e-28	hypothetical protein COCSUDRAFT_55247 [Coccomyxa subellipsoidea C-169]	--	--	--	--	--	K13347	PXMP2, PMP22	peroxisomal membrane protein 2	http://www.genome.jp/dbget-bin/www_bget?ko:K13347	Q06563	233	2.3306e-21	Protein SYM1 OS=Saccharomyces cerevisiae (strain ATCC 204508 / S288c) GN=SYM1 PE=1 SV=1	PF04117	Mpv17 / PMP22 family	--	--	--	--	GO:0016021	integral to membrane	KOG1944	Peroxisomal membrane protein MPV17 and related proteins
comp5867_c0	30.761	1.3013	4.5631	2.0167e-05	0.001229	260	--	--	--	--	--	--	--	--	--	--	--	--	--	--	--	--	--	--	--	--	--	--	--	--	--	--	--	--
comp28392_c0	87.3637	16.4895	2.4055	2.0235e-05	0.0012299	423	--	--	--	--	--	--	--	--	--	--	--	--	--	--	--	--	--	--	--	--	--	--	--	--	--	--	KOG3671	Actin regulatory protein (Wiskott-Aldrich syndrome protein)
comp71277_c0	57.9442	6.50725	3.1545	2.0316e-05	0.0012316	246	--	--	--	--	--	--	--	--	--	--	--	--	--	--	--	--	--	--	PF07221//PF04706	N-acylglucosamine 2-epimerase (GlcNAc 2-epimerase)//Dickkopf N-terminal cysteine-rich region	GO:0006013//GO:0006000//GO:0030178//GO:0007275	mannose metabolic process//fructose metabolic process//negative regulation of Wnt receptor signaling pathway//multicellular organismal development	GO:0004476	mannose-6-phosphate isomerase activity	GO:0005576	extracellular region	--	--
comp7308_c0	5888.09	1936.54	1.6043	2.0741e-05	0.0012542	2036	--	--	--	--	--	--	--	--	--	--	--	--	--	--	--	--	--	--	--	--	--	--	--	--	--	--	KOG1474	Transcription initiation factor TFIID, subunit BDF1 and related bromodomain proteins
comp9249_c0	981.295	338.038	1.5375	2.0959e-05	0.0012641	936	209735258	ACI68498.1	551	4.76338e-66	mRNA turnover protein 4 homolog [Salmo salar]	--	--	--	--	--	K14815	MRT4	mRNA turnover protein 4	http://www.genome.jp/dbget-bin/www_bget?ko:K14815	P05317	161	3.36921e-11	60S acidic ribosomal protein P0 OS=Saccharomyces cerevisiae (strain ATCC 204508 / S288c) GN=RPP0 PE=1 SV=2	PF00466	Ribosomal protein L10	GO:0042254	ribosome biogenesis	--	--	GO:0005634//GO:0005622	nucleus//intracellular	KOG0816	Protein involved in mRNA turnover
comp7346_c0	4473.1	686.611	2.7037	2.1344e-05	0.001284	792	--	--	--	--	--	--	--	--	--	--	--	--	--	--	--	--	--	--	--	--	--	--	--	--	--	--	--	--
comp5515_c0	16.0551	86.3513	-2.4272	2.1603e-05	0.0012962	423	--	--	--	--	--	--	--	--	--	--	--	--	--	--	--	--	--	--	--	--	--	--	--	--	--	--	--	--
comp18002_c0	93.4296	19.0921	2.2909	2.1973e-05	0.0013151	294	--	--	--	--	--	--	--	--	--	--	--	--	--	--	--	--	--	--	--	--	--	--	--	--	--	--	KOG3544	Collagens (type IV and type XIII), and related proteins
comp10727_c0	1896.5	671.99	1.4968	2.264e-05	0.0013516	1548	331246642	XP_003335953.1	116	1.31778e-39	terpenoid cylase/protein prenyltransferase alpha-alpha toroid [Puccinia graminis f. sp. tritici CRL 75-36-700-3]	--	--	--	--	--	--	--	--	--	--	--	--	--	--	--	--	--	--	--	--	--	--	--
comp15345_c0	211.126	60.3039	1.8078	2.2859e-05	0.0013612	625	--	--	--	--	--	226519393	CP001329.1	34	1.40353e-06	Micromonas sp. RCC299 chromosome 9, complete sequence	--	--	--	--	--	--	--	--	--	--	--	--	--	--	--	--	KOG1158	NADP/FAD dependent oxidoreductase
comp15313_c0	2960.31	1057.2	1.4855	2.3166e-05	0.001369	3900	301123713	XP_002909583.1	422	1.26507e-41	S-adenosylmethionine decarboxylase proenzyme, putative [Phytophthora infestans T30-4]	--	--	--	--	--	K01611	E4.1.1.50, speD	S-adenosylmethionine decarboxylase	http://www.genome.jp/dbget-bin/www_bget?ko:K01611	P79888	393	2.17796e-39	S-adenosylmethionine decarboxylase proenzyme OS=Xenopus laevis GN=amd1 PE=2 SV=1	PF05111//PF01536//PF02784//PF00451//PF00278	Ameloblastin precursor (Amelin)//Adenosylmethionine decarboxylase//Pyridoxal-dependent decarboxylase, pyridoxal binding domain//Scorpion short toxin//Pyridoxal-dependent decarboxylase, C-terminal sheet domain	GO:0006810//GO:0006560//GO:0042475//GO:0006525//GO:0006597//GO:0008295//GO:0009405//GO:0042476	transport//proline metabolic process//odontogenesis of dentin-containing tooth//arginine metabolic process//spermine biosynthetic process//spermidine biosynthetic process//pathogenesis//odontogenesis	GO:0004014//GO:0008200//GO:0003824//GO:0030345	adenosylmethionine decarboxylase activity//ion channel inhibitor activity//catalytic activity//structural constituent of tooth enamel	GO:0005578//GO:0005576	proteinaceous extracellular matrix//extracellular region	KOG0788	S-adenosylmethionine decarboxylase
comp17611_c0	138.201	33.856	2.0293	2.3126e-05	0.001369	955	--	--	--	--	--	--	--	--	--	--	--	--	--	--	--	--	--	--	PF02749	Quinolinate phosphoribosyl transferase, N-terminal domain	--	--	GO:0016763	transferase activity, transferring pentosyl groups	--	--	KOG1878	Nuclear receptor coregulator SMRT/SMRTER, contains Myb-like domains
comp18747_c4	170.443	9.97762	4.0945	2.3101e-05	0.001369	1129	--	--	--	--	--	--	--	--	--	--	--	--	--	--	--	--	--	--	PF09282	Mago binding	--	--	GO:0005515	protein binding	--	--	KOG2352	Predicted spermine/spermidine synthase
comp49469_c0	54.8099	6.94614	2.9802	2.3336e-05	0.0013755	299	--	--	--	--	--	--	--	--	--	--	--	--	--	--	--	--	--	--	--	--	--	--	--	--	--	--	--	--
comp17822_c0	58.2527	0	Inf	2.3867e-05	0.0014033	1431	428184640	EKX53495.1	550	4.60076e-61	hypothetical protein GUITHDRAFT_101193 [Guillardia theta CCMP2712]	--	--	--	--	--	K16150	K16150	glycogen(starch) synthase	http://www.genome.jp/dbget-bin/www_bget?ko:K16150	A8LZG1	217	2.2871e-17	D-inositol 3-phosphate glycosyltransferase OS=Salinispora arenicola (strain CNS-205) GN=mshA PE=3 SV=1	PF00534//PF06003	Glycosyl transferases group 1//Survival motor neuron protein (SMN)	GO:0006397//GO:0009058	mRNA processing//biosynthetic process	GO:0003723//GO:0016740	RNA binding//transferase activity	GO:0005634//GO:0005737	nucleus//cytoplasm	KOG1111	N-acetylglucosaminyltransferase complex, subunit PIG-A/SPT14, required for phosphatidylinositol biosynthesis/Sulfolipid synthase
comp15676_c0	105.505	22.9967	2.1978	2.4281e-05	0.0014205	330	15232116	NP_186791.1	201	1.91583e-16	alpha-dioxygenase [Arabidopsis thaliana]	--	--	--	--	--	K10529	DOX1	alpha-dioxygenase	http://www.genome.jp/dbget-bin/www_bget?ko:K10529	Q9C9U3	170	1.81979e-13	Alpha-dioxygenase 2 OS=Arabidopsis thaliana GN=DOX2 PE=2 SV=1	PF03098	Animal haem peroxidase	GO:0071732//GO:0001561//GO:0042742//GO:0008219//GO:0009627//GO:0055114//GO:0006811//GO:0071446//GO:0009737//GO:0006804//GO:0006979//GO:0007275	cellular response to nitric oxide//fatty acid alpha-oxidation//defense response to bacterium//cell death//systemic acquired resistance//oxidation-reduction process//ion transport//cellular response to salicylic acid stimulus//response to abscisic acid stimulus//peroxidase reaction//response to oxidative stress//multicellular organismal development	GO:0020037//GO:0004601//GO:0016165	heme binding//peroxidase activity//lipoxygenase activity	--	--	KOG1778	CREB binding protein/P300 and related TAZ Zn-finger proteins
comp6162_c0	49.6726	3.47269	3.8383	2.4223e-05	0.0014205	236	--	--	--	--	--	--	--	--	--	--	--	--	--	--	--	--	--	--	--	--	--	--	--	--	--	--	--	--
comp7456_c0	19557.5	7111.34	1.4595	2.4824e-05	0.0014486	1701	167538286	XP_001750808.1	1291	5.92821e-172	hypothetical protein [Monosiga brevicollis MX1]	302497674	XM_003010791.1	90	2.92708e-37	Arthroderma benhamiae CBS 112371 hypothetical protein, mRNA	K01624	FBA, fbaA	fructose-bisphosphate aldolase, class II	http://www.genome.jp/dbget-bin/www_bget?ko:K01624	P14540	1108	1.28378e-145	Fructose-bisphosphate aldolase OS=Saccharomyces cerevisiae (strain ATCC 204508 / S288c) GN=FBA1 PE=1 SV=3	PF01116//PF02786	Fructose-bisphosphate aldolase class-II//Carbamoyl-phosphate synthase L chain, ATP binding domain	GO:0006000//GO:0006094//GO:0006096//GO:0006020//GO:0015976//GO:0006098//GO:0006013//GO:0005975	fructose metabolic process//gluconeogenesis//glycolysis//inositol metabolic process//carbon utilization//pentose-phosphate shunt//mannose metabolic process//carbohydrate metabolic process	GO:0005524//GO:0004332//GO:0016832//GO:0008270	ATP binding//fructose-bisphosphate aldolase activity//aldehyde-lyase activity//zinc ion binding	--	--	KOG4153	Fructose 1,6-bisphosphate aldolase
comp17429_c0	1476.99	179.171	3.0433	2.5558e-05	0.0014841	762	--	--	--	--	--	--	--	--	--	--	--	--	--	--	--	--	--	--	--	--	--	--	--	--	--	--	KOG1187	Serine/threonine protein kinase
comp5328_c0	224.745	63.33	1.8273	2.5541e-05	0.0014841	577	--	--	--	--	--	--	--	--	--	--	--	--	--	--	--	--	--	--	PF00720//PF07503	Subtilisin inhibitor-like//HypF finger	--	--	GO:0004867//GO:0008270	serine-type endopeptidase inhibitor activity//zinc ion binding	--	--	--	--
comp19838_c0	2463.63	892.495	1.4649	2.5999e-05	0.0015059	5003	270013742	EFA10190.1	2485	0	hypothetical protein TcasGA2_TC012382 [Tribolium castaneum]	--	--	--	--	--	K12828	SF3B1, SAP155	splicing factor 3B subunit 1	http://www.genome.jp/dbget-bin/www_bget?ko:K12828	P48631	732	7.90161e-84	Omega-6 fatty acid desaturase, endoplasmic reticulum isozyme 2 OS=Glycine max GN=FAD2-2 PE=2 SV=1	PF01602//PF00487//PF02985//PF00514//PF11960	Adaptin N terminal region//Fatty acid desaturase//HEAT repeat//Armadillo/beta-catenin-like repeat//Domain of unknown function (DUF3474)	GO:0006886//GO:0055114//GO:0016192//GO:0006629	intracellular protein transport//oxidation-reduction process//vesicle-mediated transport//lipid metabolic process	GO:0005515//GO:0016717	protein binding//oxidoreductase activity, acting on paired donors, with oxidation of a pair of donors resulting in the reduction of molecular oxygen to two molecules of water	GO:0030117	membrane coat	KOG0213	Splicing factor 3b, subunit 1
comp6920_c0	400.258	128.857	1.6352	2.6274e-05	0.0015181	407	--	--	--	--	--	--	--	--	--	--	--	--	--	--	--	--	--	--	--	--	--	--	--	--	--	--	--	--
comp14759_c0	65.9794	231.236	-1.8093	2.6461e-05	0.0015214	482	255088167	XP_002506006.1	289	1.38363e-28	predicted protein [Micromonas sp. RCC299]	--	--	--	--	--	K13717	OTUD3	OTU domain-containing protein 3	http://www.genome.jp/dbget-bin/www_bget?ko:K13717	P38747	149	1.04017e-10	OTU domain-containing protein 2 OS=Saccharomyces cerevisiae (strain ATCC 204508 / S288c) GN=OTU2 PE=1 SV=1	PF01280	Ribosomal protein L19e	GO:0042254//GO:0006412	ribosome biogenesis//translation	GO:0003735	structural constituent of ribosome	GO:0005840//GO:0005622	ribosome//intracellular	KOG2605	OTU (ovarian tumor)-like cysteine protease
comp39752_c0	4.12275	49.0411	-3.5723	2.644e-05	0.0015214	208	--	--	--	--	--	--	--	--	--	--	--	--	--	--	--	--	--	--	--	--	--	--	--	--	--	--	--	--
comp5559_c0	24.7442	114.566	-2.211	2.6586e-05	0.0015248	1136	--	--	--	--	--	--	--	--	--	--	--	--	--	--	--	--	--	--	--	--	--	--	--	--	--	--	KOG1878	Nuclear receptor coregulator SMRT/SMRTER, contains Myb-like domains
comp15306_c0	317.708	45.5553	2.802	2.6719e-05	0.0015287	471	--	--	--	--	--	--	--	--	--	--	--	--	--	--	--	--	--	--	PF06112//PF05955//PF02480	Gammaherpesvirus capsid protein//Equine herpesvirus glycoprotein gp2//Alphaherpesvirus glycoprotein E	GO:0016032	viral reproduction	--	--	GO:0016020//GO:0019028//GO:0016021	membrane//viral capsid//integral to membrane	KOG3671	Actin regulatory protein (Wiskott-Aldrich syndrome protein)
comp16401_c0	6478.89	2367.09	1.4526	2.7012e-05	0.0015417	3722	297834832	XP_002885298.1	2203	0	ATPREP1 [Arabidopsis lyrata subsp. lyrata]	159463457	XM_001689907.1	102	1.38114e-43	Chlamydomonas reinhardtii presequence protease (CHLREDRAFT_12379) mRNA, complete cds	K06972	K06972	--	http://www.genome.jp/dbget-bin/www_bget?ko:K06972	Q9V9E3	951	7.14829e-108	Presequence protease, mitochondrial OS=Drosophila melanogaster GN=CG3107 PE=2 SV=2	PF00675//PF07415//PF02200//PF05193//PF08367	Insulinase (Peptidase family M16)//Gammaherpesvirus latent membrane protein (LMP2) protein//STE like transcription factor//Peptidase M16 inactive domain//Peptidase M16C associated	GO:0006355//GO:0006508//GO:0019042	regulation of transcription, DNA-dependent//proteolysis//viral latency	GO:0004222//GO:0003824//GO:0008237//GO:0008270//GO:0003700	metalloendopeptidase activity//catalytic activity//metallopeptidase activity//zinc ion binding//sequence-specific DNA binding transcription factor activity	GO:0005634//GO:0005667//GO:0005739//GO:0033644	nucleus//transcription factor complex//mitochondrion//host cell membrane	KOG2019	Metalloendoprotease HMP1 (insulinase superfamily)
comp8338_c0	5156.67	1873.71	1.4605	2.7139e-05	0.0015452	1010	--	--	--	--	--	--	--	--	--	--	--	--	--	--	--	--	--	--	--	--	--	--	--	--	--	--	KOG3544	Collagens (type IV and type XIII), and related proteins
comp7407_c0	2369.6	841.311	1.4939	2.7253e-05	0.001548	564	297742533	CBI34682.3	212	1.0529e-16	unnamed protein product [Vitis vinifera]	378802229	CP003323.1	40	5.81583e-10	Mycobacterium intracellulare MOTT-02, complete genome	K01533	E3.6.3.4, ATP7, copA	Cu2+-exporting ATPase	http://www.genome.jp/dbget-bin/www_bget?ko:K01533	P58341	194	9.45755e-16	Copper-transporting ATPase 1 OS=Rhizobium meliloti (strain 1021) GN=actP1 PE=3 SV=1	PF00702	haloacid dehalogenase-like hydrolase	GO:0008152//GO:0006812//GO:0030001	metabolic process//cation transport//metal ion transport	GO:0015662//GO:0003824//GO:0046872//GO:0000166	ATPase activity, coupled to transmembrane movement of ions, phosphorylative mechanism//catalytic activity//metal ion binding//nucleotide binding	GO:0016020	membrane	KOG0207	Cation transport ATPase
comp6399_c0	45.8691	4.77167	3.265	2.766e-05	0.0015672	330	--	--	--	--	--	--	--	--	--	--	--	--	--	--	--	--	--	--	PF01346	Domain amino terminal to FKBP-type peptidyl-prolyl isomerase	GO:0006457	protein folding	--	--	--	--	KOG1778	CREB binding protein/P300 and related TAZ Zn-finger proteins
comp17297_c0	2144.61	764.651	1.4878	2.7898e-05	0.0015769	915	341882516	EGT38451.1	203	2.5197e-17	hypothetical protein CAEBREN_23840 [Caenorhabditis brenneri]	--	--	--	--	--	K14787	MRD1, RBM19	multiple RNA-binding domain-containing protein 1	http://www.genome.jp/dbget-bin/www_bget?ko:K14787	Q28IQ9	176	4.39596e-14	Cold-inducible RNA-binding protein OS=Xenopus tropicalis GN=cirbp PE=2 SV=1	PF06512//PF00076	Sodium ion transport-associated//RNA recognition motif. (a.k.a. RRM, RBD, or RNP domain)	GO:0006814	sodium ion transport	GO:0097159//GO:1901363//GO:0005248//GO:0003676	organic cyclic compound binding//heterocyclic compound binding//voltage-gated sodium channel activity//nucleic acid binding	GO:0001518	voltage-gated sodium channel complex	KOG4210	Nuclear localization sequence binding protein
comp12045_c0	2355.96	855.361	1.4617	2.8211e-05	0.0015907	690	--	--	--	--	--	--	--	--	--	--	--	--	--	--	--	--	--	--	--	--	--	--	--	--	--	--	--	--
comp15432_c0	413.641	133.644	1.63	2.8592e-05	0.0016084	967	--	--	--	--	--	--	--	--	--	--	--	--	--	--	--	--	--	--	--	--	--	--	--	--	--	--	--	--
comp11961_c1	1223.39	427.852	1.5157	2.8799e-05	0.0016161	1745	82916992	XP_909898.1	1539	0	PREDICTED: lysine--tRNA ligase-like isoform 1 [Mus musculus]	284061874	CP001867.1	47	2.40612e-13	Geodermatophilus obscurus DSM 43160, complete genome	K04567	KARS, lysS	lysyl-tRNA synthetase, class II	http://www.genome.jp/dbget-bin/www_bget?ko:K04567	Q8SS56	1153	5.62148e-151	Probable lysine--tRNA ligase, cytoplasmic OS=Encephalitozoon cuniculi (strain GB-M1) GN=ECU04_0580 PE=3 SV=1	PF01336//PF00587//PF00152//PF01409	OB-fold nucleic acid binding domain//tRNA synthetase class II core domain (G, H, P, S and T)//tRNA synthetases class II (D, K and N)//tRNA synthetases class II core domain (F)	GO:0006430//GO:0043039//GO:0009085//GO:0015966//GO:0006418	lysyl-tRNA aminoacylation//tRNA aminoacylation//lysine biosynthetic process//diadenosine tetraphosphate biosynthetic process//tRNA aminoacylation for protein translation	GO:0005524//GO:0016597//GO:0000166//GO:0004824//GO:0000049//GO:0003676//GO:0004812	ATP binding//amino acid binding//nucleotide binding//lysine-tRNA ligase activity//tRNA binding//nucleic acid binding//aminoacyl-tRNA ligase activity	GO:0005737//GO:0005739//GO:0017101//GO:0015630	cytoplasm//mitochondrion//aminoacyl-tRNA synthetase multienzyme complex//microtubule cytoskeleton	KOG1885	Lysyl-tRNA synthetase (class II)
comp30571_c0	69.7752	11.7155	2.5743	2.9119e-05	0.0016263	335	--	--	--	--	--	--	--	--	--	--	--	--	--	--	--	--	--	--	--	--	--	--	--	--	--	--	--	--
comp38298_c0	45.1062	4.77321	3.2403	2.9073e-05	0.0016263	313	--	--	--	--	--	--	--	--	--	--	--	--	--	--	--	--	--	--	--	--	--	--	--	--	--	--	--	--
comp12686_c0	35.6205	168.814	-2.2447	2.9873e-05	0.0016644	595	--	--	--	--	--	--	--	--	--	--	--	--	--	--	--	--	--	--	PF00468	Ribosomal protein L34	GO:0042254//GO:0006412	ribosome biogenesis//translation	GO:0003735	structural constituent of ribosome	GO:0005840//GO:0005622	ribosome//intracellular	--	--
comp18157_c1	81384.9	30481.3	1.4168	3.0627e-05	0.0017024	5103	157361541	ABV44728.1	209	4.88214e-15	chymotrypsin-like protein [Phlebotomus papatasi]	--	--	--	--	--	--	--	--	--	Q8NF86	165	8.63031e-11	Serine protease 33 OS=Homo sapiens GN=PRSS33 PE=1 SV=3	PF00089//PF05407	Trypsin//Rubella virus endopeptidase	GO:0006508//GO:0006144	proteolysis//purine nucleobase metabolic process	GO:0004252//GO:0004197//GO:0017111//GO:0003968	serine-type endopeptidase activity//cysteine-type endopeptidase activity//nucleoside-triphosphatase activity//RNA-directed RNA polymerase activity	GO:0031379	RNA-directed RNA polymerase complex	KOG2510	SWI-SNF chromatin-remodeling complex protein
comp89768_c0	2.99153	38.6238	-3.6905	3.1574e-05	0.0017509	474	327262679	XP_003216151.1	140	8.13282e-09	PREDICTED: DNA replication complex GINS protein PSF1-like [Anolis carolinensis]	--	--	--	--	--	--	--	--	--	Q4IP51	111	7.74765e-06	DNA replication complex GINS protein PSF1 OS=Gibberella zeae (strain PH-1 / ATCC MYA-4620 / FGSC 9075 / NRRL 31084) GN=PSF1 PE=3 SV=1	--	--	--	--	--	--	--	--	KOG3303	Predicted alpha-helical protein, potentially involved in replication/repair
comp8228_c0	388.827	101.1	1.9433	3.1896e-05	0.0017646	542	--	--	--	--	--	--	--	--	--	--	--	--	--	--	--	--	--	--	--	--	--	--	--	--	--	--	KOG2007	Cysteinyl-tRNA synthetase
comp27437_c0	177.895	48.1564	1.8852	3.2277e-05	0.0017814	312	--	--	--	--	--	--	--	--	--	--	--	--	--	--	--	--	--	--	PF01607	Chitin binding Peritrophin-A domain	GO:0006030	chitin metabolic process	GO:0008061	chitin binding	GO:0005576	extracellular region	--	--
comp15202_c0	2040.34	87.6457	4.541	3.2369e-05	0.0017823	1471	157062492	ABV03850.1	457	1.17126e-51	high light inducible protein [Pyropia yezoensis]	157062491	EF649695.1	281	1.68128e-143	Porphyra yezoensis high light inducible protein (Hli) mRNA, complete cds	--	--	--	--	--	--	--	--	--	--	--	--	--	--	--	--	--	--
comp34148_c0	69.2641	11.7132	2.564	3.2552e-05	0.0017882	523	--	--	--	--	--	--	--	--	--	--	--	--	--	--	--	--	--	--	--	--	--	--	--	--	--	--	--	--
comp16293_c0	25.3566	108.905	-2.1026	3.3559e-05	0.0018391	1000	145473819	XP_001462573.1	202	6.28686e-15	hypothetical protein [Paramecium tetraurelia strain d4-2]	--	--	--	--	--	--	--	--	--	--	--	--	--	--	--	--	--	--	--	--	--	KOG0118	FOG: RRM domain
comp13258_c0	2316.72	852.226	1.4428	3.3832e-05	0.0018461	1899	62122748	NP_001014311.1	179	4.80652e-11	eukaryotic translation initiation factor 4, gamma 2a [Danio rerio]	--	--	--	--	--	--	--	--	--	P41110	125	9.91093e-06	Eukaryotic translation initiation factor 4 gamma 1 OS=Oryctolagus cuniculus GN=EIF4G1 PE=1 SV=1	PF02020	eIF4-gamma/eIF5/eIF2-epsilon	--	--	GO:0005515	protein binding	--	--	KOG4701	Chitinase
comp14790_c0	184.247	50.7613	1.8598	3.3843e-05	0.0018461	488	--	--	--	--	--	--	--	--	--	--	--	--	--	--	--	--	--	--	--	--	--	--	--	--	--	--	--	--
comp16424_c0	6553.15	833.783	2.9744	3.4133e-05	0.0018576	3586	60920899	AAX37327.1	212	7.85184e-16	glutathione transferase mu class Dp7002H05 [Dermatophagoides pteronyssinus]	--	--	--	--	--	--	--	--	--	P20136	184	1.87534e-13	Glutathione S-transferase 2 OS=Gallus gallus GN=GSTM2 PE=1 SV=4	PF05722//PF00085//PF02798	Ustilago B locus mating-type protein//Thioredoxin//Glutathione S-transferase, N-terminal domain	GO:0045454	cell redox homeostasis	GO:0003677//GO:0005515//GO:0016740	DNA binding//protein binding//transferase activity	GO:0005634	nucleus	KOG1187	Serine/threonine protein kinase
comp18860_c0	12644	3854.99	1.7137	3.4922e-05	0.0018961	1128	--	--	--	--	--	--	--	--	--	--	--	--	--	--	--	--	--	--	PF13008	Zinc-binding domain of Paramyxovirinae V protein	--	--	GO:0046872	metal ion binding	--	--	KOG1187	Serine/threonine protein kinase
comp19428_c0	1677.86	603.031	1.4763	3.5364e-05	0.0019156	771	--	--	--	--	--	--	--	--	--	--	--	--	--	--	--	--	--	--	PF02037//PF04592	SAP domain//Selenoprotein P, N terminal region	--	--	GO:0008430//GO:0003676	selenium binding//nucleic acid binding	--	--	KOG3544	Collagens (type IV and type XIII), and related proteins
comp101831_c0	26.3113	0.867787	4.9222	3.705e-05	0.0020023	264	--	--	--	--	--	--	--	--	--	--	--	--	--	--	--	--	--	--	--	--	--	--	--	--	--	--	--	--
comp23124_c0	56.1591	196.998	-1.8106	3.7156e-05	0.0020034	786	293336208	NP_001167698.1	147	1.15931e-08	RING-H2 finger protein ATL2L [Zea mays]	--	--	--	--	--	--	--	--	--	Q9FKX5	126	4.4663e-07	NEP1-interacting protein-like 1 OS=Arabidopsis thaliana GN=ATL27 PE=2 SV=1	PF00628//PF12861//PF12906//PF12740	PHD-finger//Anaphase-promoting complex subunit 11 RING-H2 finger//RING-variant domain//Chlorophyllase enzyme	GO:0016567//GO:0015994//GO:0015996	protein ubiquitination//chlorophyll metabolic process//chlorophyll catabolic process	GO:0004842//GO:0005515//GO:0008270//GO:0047746	ubiquitin-protein ligase activity//protein binding//zinc ion binding//chlorophyllase activity	GO:0005680	anaphase-promoting complex	KOG0800	FOG: Predicted E3 ubiquitin ligase
comp11771_c0	1220.28	3302.57	-1.4364	3.7598e-05	0.0020226	1544	--	--	--	--	--	--	--	--	--	--	--	--	--	--	--	--	--	--	PF00769//PF00170//PF07716	Ezrin/radixin/moesin family//bZIP transcription factor//Basic region leucine zipper	GO:0006355	regulation of transcription, DNA-dependent	GO:0008092//GO:0046983//GO:0043565//GO:0003700	cytoskeletal protein binding//protein dimerization activity//sequence-specific DNA binding//sequence-specific DNA binding transcription factor activity	GO:0019898//GO:0005737//GO:0005667	extrinsic to membrane//cytoplasm//transcription factor complex	KOG2510	SWI-SNF chromatin-remodeling complex protein
comp9769_c0	19.9599	0	Inf	3.8474e-05	0.002065	562	--	--	--	--	--	--	--	--	--	--	--	--	--	--	--	--	--	--	--	--	--	--	--	--	--	--	KOG4462	WASP-interacting protein VRP1/WIP, contains WH2 domain
comp15659_c0	191.252	556.61	-1.5412	4.0424e-05	0.0021647	1575	357153220	XP_003576379.1	1103	1.05211e-139	PREDICTED: DNA topoisomerase 6 subunit B-like [Brachypodium distachyon]	--	--	--	--	--	--	--	--	--	Q971T2	548	4.4364e-61	Type 2 DNA topoisomerase 6 subunit B OS=Sulfolobus tokodaii (strain DSM 16993 / JCM 10545 / NBRC 100140 / 7) GN=top6B PE=3 SV=1	PF09239//PF01623//PF02518	Topoisomerase VI B subunit, transducer//Carlavirus putative nucleic acid binding protein//Histidine kinase-, DNA gyrase B-, and HSP90-like ATPase	GO:0006396//GO:0043687//GO:0009741//GO:0006355//GO:0003002//GO:0042023//GO:0045893//GO:0006265//GO:0010090//GO:0045010//GO:0007155//GO:0048449	RNA processing//post-translational protein modification//response to brassinosteroid stimulus//regulation of transcription, DNA-dependent//regionalization//DNA endoreduplication//positive regulation of transcription, DNA-dependent//DNA topological change//trichome morphogenesis//actin nucleation//cell adhesion//floral organ formation	GO:0003677//GO:0005524//GO:0042802//GO:0016853//GO:0003918//GO:0003676	DNA binding//ATP binding//identical protein binding//isomerase activity//DNA topoisomerase (ATP-hydrolyzing) activity//nucleic acid binding	GO:0043229//GO:0005694	intracellular organelle//chromosome	--	--
comp43098_c0	40.0364	3.90389	3.3583	4.0544e-05	0.0021649	354	--	--	--	--	--	--	--	--	--	--	--	--	--	--	--	--	--	--	--	--	--	--	--	--	--	--	--	--
comp52880_c0	53.6449	7.37349	2.863	4.0613e-05	0.0021649	303	--	--	--	--	--	--	--	--	--	--	--	--	--	--	--	--	--	--	PF01545	Cation efflux family	GO:0055085//GO:0006812	transmembrane transport//cation transport	GO:0008324	cation transmembrane transporter activity	GO:0016021	integral to membrane	--	--
comp15847_c0	45.1814	5.2098	3.1164	4.1095e-05	0.0021856	364	--	--	--	--	--	--	--	--	--	--	--	--	--	--	--	--	--	--	--	--	--	--	--	--	--	--	--	--
comp17259_c0	113.758	25.6047	2.1515	4.1554e-05	0.0022	443	--	--	--	--	--	--	--	--	--	--	--	--	--	--	--	--	--	--	--	--	--	--	--	--	--	--	--	--
comp17591_c0	117.58	363.607	-1.6287	4.1485e-05	0.0022	2304	159463358	XP_001689909.1	2091	0	DNA polymerase delta subunit one [Chlamydomonas reinhardtii]	31342028	NM_174427.2	49	2.46774e-14	Bos taurus polymerase (DNA directed), delta 1, catalytic subunit (POLD1), mRNA gi|162973|gb|M80395.1|BOVDPLDA Bovine DNA polymerase delta catalytic subunit mRNA, complete cds	K02327	POLD1	DNA polymerase delta subunit 1	http://www.genome.jp/dbget-bin/www_bget?ko:K02327	P46588	1985	0	DNA polymerase delta catalytic subunit OS=Candida albicans GN=POL3 PE=3 SV=2	PF03104//PF03175//PF00136	DNA polymerase family B, exonuclease domain//DNA polymerase type B, organellar and viral//DNA polymerase family B	GO:0007346//GO:0006260//GO:0045004//GO:0043137//GO:0006287//GO:0000084//GO:0019985//GO:0006297	regulation of mitotic cell cycle//DNA replication//DNA replication proofreading//DNA replication, removal of RNA primer//base-excision repair, gap-filling//S phase of mitotic cell cycle//translesion synthesis//nucleotide-excision repair, DNA gap filling	GO:0003677//GO:0008408//GO:0000166//GO:1901363//GO:0097159//GO:0003887	DNA binding//3'-5' exonuclease activity//nucleotide binding//heterocyclic compound binding//organic cyclic compound binding//DNA-directed DNA polymerase activity	GO:0042575//GO:0043625	DNA polymerase complex//delta DNA polymerase complex	KOG0969	DNA polymerase delta, catalytic subunit
comp27954_c0	109.819	12.149	3.1762	4.229e-05	0.0022339	336	--	--	--	--	--	90818941	AP006715.1	207	4.87274e-103	Porphyra yezoensis chloroplast DNA, complete genome	--	--	--	--	--	--	--	--	--	--	--	--	--	--	--	--	--	--
comp15174_c0	74.3753	13.8823	2.4216	4.2635e-05	0.0022471	330	--	--	--	--	--	--	--	--	--	--	--	--	--	--	--	--	--	--	PF05830//PF03254	Nodulation protein Z (NodZ)//Xyloglucan fucosyltransferase	GO:0001575//GO:0009247//GO:0009877//GO:0042546//GO:0009312//GO:0005975	globoside metabolic process//glycolipid biosynthetic process//nodulation//cell wall biogenesis//oligosaccharide biosynthetic process//carbohydrate metabolic process	GO:0016758//GO:0008107	transferase activity, transferring hexosyl groups//galactoside 2-alpha-L-fucosyltransferase activity	GO:0016020	membrane	--	--
comp5414_c0	78.934	15.1874	2.3778	4.3021e-05	0.0022623	622	--	--	--	--	--	--	--	--	--	--	--	--	--	--	--	--	--	--	--	--	--	--	--	--	--	--	--	--
comp16924_c0	15243.8	5825.78	1.3877	4.3501e-05	0.0022825	2086	--	--	--	--	--	--	--	--	--	--	--	--	--	--	--	--	--	--	PF07359//PF01925	Liver-expressed antimicrobial peptide 2 precursor (LEAP-2)//Sulfite exporter TauE/SafE	GO:0042742	defense response to bacterium	--	--	GO:0016021	integral to membrane	KOG4462	WASP-interacting protein VRP1/WIP, contains WH2 domain
comp14866_c0	70.6133	12.5833	2.4884	4.5089e-05	0.0023552	752	156393635	XP_001636433.1	781	1.21948e-100	predicted protein [Nematostella vectensis]	328927127	CP002565.1	33	6.13091e-06	Methanosaeta concilii GP-6, complete genome	K14191	DIM1	18S rRNA (adenine1779-N6/adenine1780-N6)-dimethyltransferase	http://www.genome.jp/dbget-bin/www_bget?ko:K14191	Q75C90	701	1.33052e-89	Dimethyladenosine transferase OS=Ashbya gossypii (strain ATCC 10895 / CBS 109.51 / FGSC 9923 / NRRL Y-1056) GN=DIM1 PE=3 SV=1	PF02353//PF05175//PF00398//PF05401//PF01135//PF08241//PF02475//PF00891	Mycolic acid cyclopropane synthetase//Methyltransferase small domain//Ribosomal RNA adenine dimethylase//Nodulation protein S (NodS)//Protein-L-isoaspartate(D-aspartate) O-methyltransferase (PCMT)//Methyltransferase domain//Met-10+ like-protein//O-methyltransferase	GO:0006396//GO:0046500//GO:0031167//GO:0000154//GO:0009312//GO:0008610//GO:0009877//GO:0008152//GO:0006479//GO:0006464	RNA processing//S-adenosylmethionine metabolic process//rRNA methylation//rRNA modification//oligosaccharide biosynthetic process//lipid biosynthetic process//nodulation//metabolic process//protein methylation//cellular protein modification process	GO:0008757//GO:0008168//GO:0004719//GO:0008171//GO:0000179//GO:0008649//GO:0016740	S-adenosylmethionine-dependent methyltransferase activity//methyltransferase activity//protein-L-isoaspartate (D-aspartate) O-methyltransferase activity//O-methyltransferase activity//rRNA (adenine-N6,N6-)-dimethyltransferase activity//rRNA methyltransferase activity//transferase activity	--	--	KOG0820	Ribosomal RNA adenine dimethylase
comp16597_c0	566.556	1550.13	-1.4521	4.5027e-05	0.0023552	1503	224008693	XP_002293305.1	209	3.26708e-17	predicted protein [Thalassiosira pseudonana CCMP1335]	--	--	--	--	--	--	--	--	--	P59234	200	9.52107e-17	Protein yippee-like OS=Solanum tuberosum PE=2 SV=1	PF01667	Ribosomal protein S27	GO:0042254//GO:0006412	ribosome biogenesis//translation	GO:0003735	structural constituent of ribosome	GO:0005840//GO:0005622	ribosome//intracellular	KOG3399	Predicted Yippee-type zinc-binding protein
comp20069_c0	280.686	840.325	-1.582	4.5234e-05	0.0023575	461	--	--	--	--	--	--	--	--	--	--	--	--	--	--	--	--	--	--	--	--	--	--	--	--	--	--	KOG1922	Rho GTPase effector BNI1 and related formins
comp20133_c0	330.273	108.061	1.6118	4.5596e-05	0.0023711	633	--	--	--	--	--	--	--	--	--	--	--	--	--	--	--	--	--	--	--	--	--	--	--	--	--	--	KOG2146	Splicing coactivator SRm160/300, subunit SRm160 (contains PWI domain)
comp25984_c0	72.2971	13.4519	2.4261	4.5717e-05	0.0023721	267	125987183	XP_001357354.1	167	4.49109e-13	GA18008 [Drosophila pseudoobscura pseudoobscura]	149530832	XM_001520524.1	46	1.18953e-13	PREDICTED: Ornithorhynchus anatinus anamorsin-like (LOC100091792), partial mRNA	--	--	--	--	Q9V3Y2	167	3.17559e-14	Anamorsin homolog OS=Drosophila melanogaster GN=l(2)35Bg PE=2 SV=1	PF11575//PF00428	FhuF 2Fe-2S C-terminal domain//60s Acidic ribosomal protein	GO:0006414//GO:0006915//GO:0042254	translational elongation//apoptotic process//ribosome biogenesis	GO:0051537//GO:0003735	2 iron, 2 sulfur cluster binding//structural constituent of ribosome	GO:0005840//GO:0005622//GO:0005737	ribosome//intracellular//cytoplasm	KOG4020	Protein DRE2, required for cell viability
comp13180_c1	101.047	315.904	-1.6445	4.7509e-05	0.0024542	778	350586246	XP_003356524.2	224	2.35093e-18	PREDICTED: cytochrome P450 4A24-like, partial [Sus scrofa]	--	--	--	--	--	K07425	CYP4A	cytochrome P450, family 4, subfamily A	http://www.genome.jp/dbget-bin/www_bget?ko:K07425	P20816	201	1.87813e-16	Cytochrome P450 4A2 OS=Rattus norvegicus GN=Cyp4a2 PE=1 SV=2	PF00067	Cytochrome P450	GO:0006118//GO:0055114	electron transport//oxidation-reduction process	GO:0009055//GO:0020037//GO:0016705//GO:0005506	electron carrier activity//heme binding//oxidoreductase activity, acting on paired donors, with incorporation or reduction of molecular oxygen//iron ion binding	--	--	KOG0157	Cytochrome P450 CYP4/CYP19/CYP26 subfamilies
comp16277_c0	525.731	182.642	1.5253	4.7486e-05	0.0024542	559	--	--	--	--	--	--	--	--	--	--	--	--	--	--	--	--	--	--	--	--	--	--	--	--	--	--	--	--
comp17309_c0	190.899	55.5561	1.7808	4.7788e-05	0.0024626	2085	323452159	EGB08034.1	216	2.18457e-15	hypothetical protein AURANDRAFT_64483 [Aureococcus anophagefferens]	--	--	--	--	--	--	--	--	--	--	--	--	--	PF10462//PF00413	Peptidase M66//Matrixin	GO:0006508	proteolysis	GO:0004222//GO:0008270	metalloendopeptidase activity//zinc ion binding	GO:0031012	extracellular matrix	KOG3227	Calcium-responsive transcription coactivator
comp8198_c0	59.6203	199.586	-1.7431	4.7882e-05	0.0024626	736	--	--	--	--	--	--	--	--	--	--	--	--	--	--	--	--	--	--	--	--	--	--	--	--	--	--	--	--
comp13282_c1	19.8847	91.555	-2.203	4.8226e-05	0.0024749	336	--	--	--	--	--	--	--	--	--	--	--	--	--	--	--	--	--	--	--	--	--	--	--	--	--	--	--	--
comp17044_c0	347.722	954.95	-1.4575	4.849e-05	0.002483	1576	--	--	--	--	--	--	--	--	--	--	--	--	--	--	--	--	--	--	PF01213	Adenylate cyclase associated (CAP) N terminal	GO:0007010	cytoskeleton organization	GO:0003779	actin binding	--	--	--	--
comp16829_c0	104.885	339.252	-1.6936	4.9069e-05	0.0025071	814	--	--	--	--	--	--	--	--	--	--	--	--	--	--	--	--	--	--	--	--	--	--	--	--	--	--	KOG2510	SWI-SNF chromatin-remodeling complex protein
comp15987_c0	125.792	31.6761	1.9896	5.0166e-05	0.0025576	641	--	--	--	--	--	--	--	--	--	--	--	--	--	--	--	--	--	--	--	--	--	--	--	--	--	--	KOG2510	SWI-SNF chromatin-remodeling complex protein
comp18244_c0	854.902	306.39	1.4804	5.0412e-05	0.0025645	1828	426371347	XP_004052608.1	1119	1.3528e-141	PREDICTED: putative ribosomal RNA methyltransferase NOP2 isoform 3 [Gorilla gorilla gorilla]	--	--	--	--	--	K14835	NOP2	ribosomal RNA methyltransferase Nop2	http://www.genome.jp/dbget-bin/www_bget?ko:K14835	B7VNJ8	430	1.19528e-44	Ribosomal RNA small subunit methyltransferase F OS=Vibrio splendidus (strain LGP32) GN=rsmF PE=3 SV=1	PF06954//PF07462//PF01135//PF04828//PF01728	Resistin//Merozoite surface protein 1 (MSP1) C-terminus//Protein-L-isoaspartate(D-aspartate) O-methyltransferase (PCMT)//Glutathione-dependent formaldehyde-activating enzyme//FtsJ-like methyltransferase	GO:0046500//GO:0032259//GO:0007165//GO:0008152//GO:0006479//GO:0006464//GO:0009405//GO:0008284	S-adenosylmethionine metabolic process//methylation//signal transduction//metabolic process//protein methylation//cellular protein modification process//pathogenesis//positive regulation of cell proliferation	GO:0008168//GO:0004719//GO:0005179//GO:0005515//GO:0003676//GO:0016846	methyltransferase activity//protein-L-isoaspartate (D-aspartate) O-methyltransferase activity//hormone activity//protein binding//nucleic acid binding//carbon-sulfur lyase activity	GO:0016020//GO:0005730//GO:0005576	membrane//nucleolus//extracellular region	KOG1122	tRNA and rRNA cytosine-C5-methylase (nucleolar protein NOL1/NOP2)
comp14862_c0	460.333	154.91	1.5713	5.0563e-05	0.0025666	4002	290997283	XP_002681211.1	157	2.72723e-08	predicted protein [Naegleria gruberi]	--	--	--	--	--	--	--	--	--	--	--	--	--	PF02201//PF00376	SWIB/MDM2 domain//MerR family regulatory protein	GO:0006355	regulation of transcription, DNA-dependent	GO:0005515//GO:0003700	protein binding//sequence-specific DNA binding transcription factor activity	GO:0005667	transcription factor complex	KOG4715	SWI/SNF-related matrix-associated actin-dependent regulator of chromatin
comp18747_c0	104.088	16.0491	2.6972	5.0815e-05	0.0025739	992	--	--	--	--	--	--	--	--	--	--	--	--	--	--	--	--	--	--	PF00424	REV protein (anti-repression trans-activator protein)	GO:0006355	regulation of transcription, DNA-dependent	GO:0003700	sequence-specific DNA binding transcription factor activity	GO:0042025//GO:0005667	host cell nucleus//transcription factor complex	KOG3544	Collagens (type IV and type XIII), and related proteins
comp15472_c0	2873.75	1083.71	1.407	5.1105e-05	0.002583	1996	114052781	NP_001040343.1	127	9.2588e-06	peripheral-type benzodiazepine receptor [Bombyx mori]	--	--	--	--	--	--	--	--	--	--	--	--	--	PF01350//PF00428//PF03073//PF03964	Flavivirus non-structural protein NS4A//60s Acidic ribosomal protein//TspO/MBR family//Chorion family 2	GO:0016070//GO:0006414//GO:0016032//GO:0042254//GO:0007275	RNA metabolic process//translational elongation//viral reproduction//ribosome biogenesis//multicellular organismal development	GO:0003735	structural constituent of ribosome	GO:0005840//GO:0005622//GO:0042600//GO:0016021//GO:0044423	ribosome//intracellular//chorion//integral to membrane//virion part	KOG3797	Peripheral-type benzodiazepine receptor and related proteins
comp12974_c0	4048.56	1524.93	1.4087	5.1552e-05	0.0025999	4232	149052556	EDM04373.1	664	6.84418e-73	heat shock protein 4, isoform CRA_b [Rattus norvegicus]	--	--	--	--	--	K09485	HSP110	heat shock protein 110kDa	http://www.genome.jp/dbget-bin/www_bget?ko:K09485	Q2TFN9	187	1.3682e-12	Heat shock 70 kDa protein 4 OS=Canis familiaris GN=HSPA4 PE=1 SV=1	PF06723//PF02491	MreB/Mbl protein//Cell division protein FtsA	GO:0016043//GO:0001822//GO:0010629//GO:0032092//GO:0045766//GO:0000902//GO:0043066//GO:0010628//GO:0009408//GO:0043392//GO:0001933//GO:0007049	cellular component organization//kidney development//negative regulation of gene expression//positive regulation of protein binding//positive regulation of angiogenesis//cell morphogenesis//negative regulation of apoptotic process//positive regulation of gene expression//response to heat//negative regulation of DNA binding//negative regulation of protein phosphorylation//cell cycle	GO:0005515//GO:0033613//GO:0001085//GO:0032403	protein binding//activating transcription factor binding//RNA polymerase II transcription factor binding//protein complex binding	GO:0043232//GO:0044446//GO:0005829//GO:0005634//GO:0005811	intracellular non-membrane-bounded organelle//intracellular organelle part//cytosol//nucleus//lipid particle	KOG0103	Molecular chaperones HSP105/HSP110/SSE1, HSP70 superfamily
comp11480_c0	124.871	30.8084	2.019	5.2052e-05	0.0026195	520	--	--	--	--	--	--	--	--	--	--	--	--	--	--	--	--	--	--	--	--	--	--	--	--	--	--	--	--
comp8118_c0	599.203	1611.69	-1.4275	5.3548e-05	0.002689	2599	328773308	EGF83345.1	968	8.67779e-117	hypothetical protein BATDEDRAFT_8584 [Batrachochytrium dendrobatidis JAM81]	--	--	--	--	--	K05681	ABCG2	ATP-binding cassette, subfamily G (WHITE), member 2	http://www.genome.jp/dbget-bin/www_bget?ko:K05681	Q9SZR9	783	1.63824e-90	ABC transporter G family member 9 OS=Arabidopsis thaliana GN=ABCG9 PE=2 SV=2	PF00910//PF03193//PF10662//PF00005//PF01061	RNA helicase//Protein of unknown function, DUF258//Ethanolamine utilisation - propanediol utilisation//ABC transporter//ABC-2 type transporter	GO:0006576	cellular biogenic amine metabolic process	GO:0003723//GO:0005524//GO:0003724//GO:0003924//GO:0000166//GO:0017111//GO:0005525//GO:0016887	RNA binding//ATP binding//RNA helicase activity//GTPase activity//nucleotide binding//nucleoside-triphosphatase activity//GTP binding//ATPase activity	GO:0016020	membrane	KOG0061	Transporter, ABC superfamily (Breast cancer resistance protein)
comp13009_c0	1025.99	371.428	1.4659	5.4265e-05	0.0027192	1851	302791703	XP_002977618.1	827	5.76208e-98	hypothetical protein SELMODRAFT_107027 [Selaginella moellendorffii]	347302377	CP002496.1	36	3.32881e-07	Pseudomonas aeruginosa M18, complete genome	--	--	--	--	Q9JIK5	746	1.01609e-85	Nucleolar RNA helicase 2 OS=Mus musculus GN=Ddx21 PE=1 SV=3	PF01213//PF00270//PF04851//PF00271//PF08152	Adenylate cyclase associated (CAP) N terminal//DEAD/DEAH box helicase//Type III restriction enzyme, res subunit//Helicase conserved C-terminal domain//GUCT (NUC152) domain	GO:0016070//GO:0007010	RNA metabolic process//cytoskeleton organization	GO:0097159//GO:1901363//GO:0003723//GO:0003677//GO:0005524//GO:0004386//GO:0008026//GO:0003676//GO:0003779//GO:0016787	organic cyclic compound binding//heterocyclic compound binding//RNA binding//DNA binding//ATP binding//helicase activity//ATP-dependent helicase activity//nucleic acid binding//actin binding//hydrolase activity	GO:0005634//GO:0005730	nucleus//nucleolus	KOG0331	ATP-dependent RNA helicase
comp8141_c0	120.462	29.9498	2.008	5.4731e-05	0.0027367	643	350636741	EHA25099.1	251	1.20299e-22	hypothetical protein ASPNIDRAFT_124391 [Aspergillus niger ATCC 1015]	--	--	--	--	--	K00931	proB	glutamate 5-kinase	http://www.genome.jp/dbget-bin/www_bget?ko:K00931	Q2JNZ0	344	9.70515e-37	Glutamate 5-kinase OS=Synechococcus sp. (strain JA-2-3B&apos;a(2-13)) GN=proB PE=3 SV=2	PF00696//PF01472	Amino acid kinase family//PUA domain	GO:0008652//GO:0044237	cellular amino acid biosynthetic process//cellular metabolic process	GO:0097159//GO:1901363//GO:0003723	organic cyclic compound binding//heterocyclic compound binding//RNA binding	--	--	KOG1187	Serine/threonine protein kinase
comp17789_c0	525.798	1427.95	-1.4414	5.569e-05	0.0027787	4326	402080962	EJT76107.1	1223	2.39778e-142	DNA mismatch repair protein MSH3 [Gaeumannomyces graminis var. tritici R3-111a-1]	--	--	--	--	--	K08736	MSH3	DNA mismatch repair protein MSH3	http://www.genome.jp/dbget-bin/www_bget?ko:K08736	P0CO93	981	7.83428e-110	DNA mismatch repair protein MSH3 OS=Cryptococcus neoformans var. neoformans serotype D (strain B-3501A) GN=MSH3 PE=3 SV=1	PF05188//PF01624//PF00488//PF05192//PF05190	MutS domain II//MutS domain I//MutS domain V//MutS domain III//MutS family domain IV	GO:0006298//GO:0006259	mismatch repair//DNA metabolic process	GO:0043566//GO:0005524//GO:0030983	structure-specific DNA binding//ATP binding//mismatched DNA binding	--	--	KOG0218	Mismatch repair MSH3
comp8247_c0	69.591	12.5856	2.4671	5.5972e-05	0.0027868	337	--	--	--	--	--	--	--	--	--	--	--	--	--	--	--	--	--	--	--	--	--	--	--	--	--	--	--	--
comp15015_c0	292.852	94.1314	1.6374	5.7457e-05	0.0028547	2303	--	--	--	--	--	--	--	--	--	--	--	--	--	--	--	--	--	--	--	--	--	--	--	--	--	--	KOG4701	Chitinase
comp36982_c0	35.3274	138.416	-1.9702	5.8242e-05	0.0028876	758	224137968	XP_002326485.1	144	6.22165e-08	predicted protein [Populus trichocarpa]	--	--	--	--	--	K14845	RAI1, DOM3Z	RAT1-interacting protein	http://www.genome.jp/dbget-bin/www_bget?ko:K14845	Q8RY73	143	6.04823e-09	Protein Dom3z homolog, chloroplastic OS=Arabidopsis thaliana GN=At4g17620 PE=1 SV=1	--	--	--	--	--	--	--	--	--	--
comp27542_c0	66.0469	11.2812	2.5496	5.8778e-05	0.0029079	357	--	--	--	--	--	--	--	--	--	--	--	--	--	--	--	--	--	--	PF12235//PF11837	Fragile X-related 1 protein C terminal//Domain of unknown function (DUF3357)	GO:0005982//GO:0005985//GO:0006012	starch metabolic process//sucrose metabolic process//galactose metabolic process	GO:0003723//GO:0004575//GO:0004564	RNA binding//sucrose alpha-glucosidase activity//beta-fructofuranosidase activity	GO:0017177	glucosidase II complex	KOG3671	Actin regulatory protein (Wiskott-Aldrich syndrome protein)
comp18138_c0	15.8371	80.2691	-2.3415	6.0874e-05	0.0030053	662	--	--	--	--	--	--	--	--	--	--	--	--	--	--	--	--	--	--	--	--	--	--	--	--	--	--	KOG3544	Collagens (type IV and type XIII), and related proteins
comp12551_c0	840.117	2236.09	-1.4123	6.1691e-05	0.0030392	1343	--	--	--	--	--	--	--	--	--	--	--	--	--	--	--	--	--	--	--	--	--	--	--	--	--	--	KOG3671	Actin regulatory protein (Wiskott-Aldrich syndrome protein)
comp18200_c1	7284.43	2755.81	1.4023	6.1943e-05	0.0030452	4415	51209968	YP_063632.1	178	2.29191e-10	phycobillisome linker protein [Gracilaria tenuistipitata var. liui]	--	--	--	--	--	K02286	cpcC	phycocyanin-associated rod linker protein	http://www.genome.jp/dbget-bin/www_bget?ko:K02286	Q05237	348	7.67236e-34	Phycobilisome 32.3 kDa linker polypeptide, phycocyanin-associated, rod OS=Synechococcus sp. (strain ATCC 27264 / PCC 7002 / PR-6) GN=cpcC PE=1 SV=1	PF08437//PF08402//PF00427	Glycosyl transferase family 8 C-terminal//TOBE domain//Phycobilisome Linker polypeptide	GO:0006810//GO:0009103//GO:0044237//GO:0015979	transport//lipopolysaccharide biosynthetic process//cellular metabolic process//photosynthesis	GO:0005524//GO:0008918//GO:0016820//GO:0005215	ATP binding//lipopolysaccharide 3-alpha-galactosyltransferase activity//hydrolase activity, acting on acid anhydrides, catalyzing transmembrane movement of substances//transporter activity	GO:0042651//GO:0030089//GO:0043190//GO:0009536	thylakoid membrane//phycobilisome//ATP-binding cassette (ABC) transporter complex//plastid	KOG2510	SWI-SNF chromatin-remodeling complex protein
comp19813_c0	159.988	45.1388	1.8255	6.3479e-05	0.0031142	461	299116713	CBN76273.1	177	1.24417e-13	hlip [Ectocarpus siliculosus]	--	--	--	--	--	--	--	--	--	--	--	--	--	PF01213	Adenylate cyclase associated (CAP) N terminal	GO:0007010	cytoskeleton organization	GO:0003779	actin binding	--	--	KOG1003	Actin filament-coating protein tropomyosin
comp8511_c0	4187.06	1588.45	1.3983	6.418e-05	0.003142	1654	408422247	BAM62638.1	408	1.34958e-41	ferrochelatase [Strongyloides venezuelensis]	--	--	--	--	--	K01772	hemH, FECH	ferrochelatase	http://www.genome.jp/dbget-bin/www_bget?ko:K01772	Q1IEW1	684	9.1014e-83	Ferrochelatase OS=Pseudomonas entomophila (strain L48) GN=hemH PE=3 SV=1	PF01903//PF00304//PF00762	CbiX//Gamma-thionin family//Ferrochelatase	GO:0006952//GO:0015994//GO:0009236//GO:0006783	defense response//chlorophyll metabolic process//cobalamin biosynthetic process//heme biosynthetic process	GO:0046872//GO:0016829//GO:0004325	metal ion binding//lyase activity//ferrochelatase activity	--	--	KOG1321	Protoheme ferro-lyase (ferrochelatase)
comp13079_c0	291.176	803.246	-1.464	6.5353e-05	0.0031795	1205	18418333	NP_568350.1	701	4.2451e-83	phosphoglucosamine mutase family protein [Arabidopsis thaliana]	358443906	CP002273.2	63	2.10026e-22	Eubacterium limosum KIST612, complete genome	--	--	--	--	P0C7J2	143	1.84834e-08	Phosphohexose mutases OS=Xanthomonas campestris pv. campestris (strain ATCC 33913 / NCPPB 528 / LMG 568) GN=xanA PE=3 SV=1	PF02880//PF02879	Phosphoglucomutase/phosphomannomutase, alpha/beta/alpha domain III//Phosphoglucomutase/phosphomannomutase, alpha/beta/alpha domain II	GO:0005975//GO:0044238//GO:0071704	carbohydrate metabolic process//primary metabolic process//organic substance metabolic process	GO:0016868	intramolecular transferase activity, phosphotransferases	GO:0009570	chloroplast stroma	--	--
comp16882_c0	116.314	357.087	-1.6183	6.5264e-05	0.0031795	1587	--	--	--	--	--	--	--	--	--	--	--	--	--	--	--	--	--	--	--	--	--	--	--	--	--	--	KOG3544	Collagens (type IV and type XIII), and related proteins
comp17006_c2	449.007	131.048	1.7766	6.5219e-05	0.0031795	948	42569753	NP_181430.2	199	1.08243e-14	endoplasmic oxidoreductin-2 [Arabidopsis thaliana]	--	--	--	--	--	K10950	ERO1L	ERO1-like protein alpha	http://www.genome.jp/dbget-bin/www_bget?ko:K10950	Q7T3D1	147	4.02959e-09	ERO1-like protein alpha OS=Danio rerio GN=ero1l PE=2 SV=1	PF00218//PF00977//PF00478//PF04137//PF01884//PF04131	Indole-3-glycerol phosphate synthase//Histidine biosynthesis protein//IMP dehydrogenase / GMP reductase domain//Endoplasmic Reticulum Oxidoreductin 1 (ERO1)//PcrB family//Putative N-acetylmannosamine-6-phosphate epimerase	GO:0006571//GO:0000162//GO:0055114//GO:0006051//GO:0000105//GO:0009094//GO:0006467//GO:0006040	tyrosine biosynthetic process//tryptophan biosynthetic process//oxidation-reduction process//N-acetylmannosamine metabolic process//histidine biosynthetic process//L-phenylalanine biosynthetic process//protein thiol-disulfide exchange//amino sugar metabolic process	GO:0050660//GO:0047465//GO:0003824//GO:0016765//GO:0004425//GO:0016671	flavin adenine dinucleotide binding//N-acylglucosamine-6-phosphate 2-epimerase activity//catalytic activity//transferase activity, transferring alkyl or aryl (other than methyl) groups//indole-3-glycerol-phosphate synthase activity//oxidoreductase activity, acting on a sulfur group of donors, disulfide as acceptor	GO:0005783//GO:0005789	endoplasmic reticulum//endoplasmic reticulum membrane	KOG2608	Endoplasmic reticulum membrane-associated oxidoreductin involved in disulfide bond formation
comp8584_c0	127.167	32.1043	1.9859	6.5613e-05	0.0031855	973	340007733	AEK26572.1	508	1.50475e-55	cryptochrome 1.2 [Populus tremula]	34105712	AE016825.1	39	3.7029e-09	Chromobacterium violaceum ATCC 12472, complete genome	K12118	CRY1	cryptochrome 1	http://www.genome.jp/dbget-bin/www_bget?ko:K12118	P61496	377	9.91788e-40	Deoxyribodipyrimidine photo-lyase OS=Thermus thermophilus (strain HB27 / ATCC BAA-163 / DSM 7039) GN=phr PE=1 SV=1	PF09282//PF03441	Mago binding//FAD binding domain of DNA photolyase	GO:0006281//GO:0008152//GO:0007275//GO:0009416//GO:0048856//GO:0050793	DNA repair//metabolic process//multicellular organismal development//response to light stimulus//anatomical structure development//regulation of developmental process	GO:0005515//GO:0003913	protein binding//DNA photolyase activity	--	--	KOG0133	Deoxyribodipyrimidine photolyase/cryptochrome
comp17048_c0	46.087	5.63946	3.0307	6.8265e-05	0.0033074	551	--	--	--	--	--	--	--	--	--	--	--	--	--	--	--	--	--	--	--	--	--	--	--	--	--	--	--	--
comp12419_c0	235.017	73.7896	1.6713	6.8507e-05	0.0033123	1631	348680794	EGZ20610.1	1554	0	hypothetical protein PHYSODRAFT_345503 [Phytophthora sojae]	145554299	CP000661.1	74	2.19865e-28	Rhodobacter sphaeroides ATCC 17025, complete genome	K01951	E6.3.5.2, guaA	GMP synthase (glutamine-hydrolysing)	http://www.genome.jp/dbget-bin/www_bget?ko:K01951	Q9A7U9	1504	0	GMP synthase [glutamine-hydrolyzing] OS=Caulobacter crescentus (strain ATCC 19089 / CB15) GN=guaA PE=3 SV=1	PF00733//PF07722//PF00958//PF00702//PF03054	Asparagine synthase//Peptidase C26//GMP synthase C terminal domain//haloacid dehalogenase-like hydrolase//tRNA methyl transferase	GO:0006522//GO:0006541//GO:0006177//GO:0006144//GO:0006531//GO:0008152//GO:0006529//GO:0008033//GO:0006536//GO:0006164	alanine metabolic process//glutamine metabolic process//GMP biosynthetic process//purine nucleobase metabolic process//aspartate metabolic process//metabolic process//asparagine biosynthetic process//tRNA processing//glutamate metabolic process//purine nucleotide biosynthetic process	GO:0003922//GO:0005524//GO:0016874//GO:0016787//GO:0003824//GO:0016740//GO:0004066	GMP synthase (glutamine-hydrolyzing) activity//ATP binding//ligase activity//hydrolase activity//catalytic activity//transferase activity//asparagine synthase (glutamine-hydrolyzing) activity	GO:0005737	cytoplasm	KOG1622	GMP synthase
comp7055_c0	270.442	34.7122	2.9618	7.0159e-05	0.0033851	861	--	--	--	--	--	--	--	--	--	--	--	--	--	--	--	--	--	--	PF00089	Trypsin	GO:0006508	proteolysis	GO:0004252	serine-type endopeptidase activity	--	--	KOG3671	Actin regulatory protein (Wiskott-Aldrich syndrome protein)
comp10553_c0	12.2593	67.2662	-2.456	7.1085e-05	0.0034018	229	--	--	--	--	--	--	--	--	--	--	--	--	--	--	--	--	--	--	PF07689//PF06003	KaiB domain//Survival motor neuron protein (SMN)	GO:0006397//GO:0048511	mRNA processing//rhythmic process	GO:0003723	RNA binding	GO:0005634//GO:0005737	nucleus//cytoplasm	KOG3671	Actin regulatory protein (Wiskott-Aldrich syndrome protein)
comp13752_c0	48.6764	167.919	-1.7865	7.0881e-05	0.0034018	1891	405967028	EKC32242.1	228	4.0386e-17	Putative tyrosinase-like protein tyr-1 [Crassostrea gigas]	--	--	--	--	--	--	--	--	--	P80960	136	3.14204e-07	Hemocyanin type 2 unit a OS=Rapana venosa PE=1 SV=2	PF00264	Common central domain of tyrosinase	GO:0008152	metabolic process	GO:0016491	oxidoreductase activity	--	--	KOG0118	FOG: RRM domain
comp20264_c0	2469.89	795.007	1.6354	7.081e-05	0.0034018	1499	--	--	--	--	--	--	--	--	--	--	--	--	--	--	--	--	--	--	--	--	--	--	--	--	--	--	KOG4462	WASP-interacting protein VRP1/WIP, contains WH2 domain
comp6848_c0	307.107	830.108	-1.4346	7.108e-05	0.0034018	1350	298707105	CBJ29897.1	328	2.28282e-32	conserved unknown protein [Ectocarpus siliculosus]	--	--	--	--	--	--	--	--	--	--	--	--	--	PF05830	Nodulation protein Z (NodZ)	GO:0009877//GO:0009312	nodulation//oligosaccharide biosynthetic process	GO:0016758	transferase activity, transferring hexosyl groups	--	--	KOG3585	TBX2 and related T-box transcription factors
comp24614_c0	62.9126	10.8431	2.5366	7.2115e-05	0.003444	334	--	--	--	--	--	--	--	--	--	--	--	--	--	--	--	--	--	--	PF02770	Acyl-CoA dehydrogenase, middle domain	GO:0006118//GO:0055114	electron transport//oxidation-reduction process	GO:0003995	acyl-CoA dehydrogenase activity	--	--	--	--
comp17992_c0	112.134	331.968	-1.5658	7.2789e-05	0.0034691	1604	--	--	--	--	--	--	--	--	--	--	--	--	--	--	--	--	--	--	--	--	--	--	--	--	--	--	KOG3227	Calcium-responsive transcription coactivator
comp15574_c0	445.567	154.508	1.528	7.385e-05	0.0035125	1675	--	--	--	--	--	--	--	--	--	--	--	--	--	--	--	--	--	--	PF04554//PF01925	Extensin-like region//Sulfite exporter TauE/SafE	GO:0009664//GO:0042546	plant-type cell wall organization//cell wall biogenesis	GO:0005199	structural constituent of cell wall	GO:0005618//GO:0016021	cell wall//integral to membrane	KOG4462	WASP-interacting protein VRP1/WIP, contains WH2 domain
comp7181_c1	88.5287	273.364	-1.6266	7.541e-05	0.0035795	242	--	--	--	--	--	--	--	--	--	--	--	--	--	--	--	--	--	--	--	--	--	--	--	--	--	--	--	--
comp18513_c2	943.648	348.806	1.4358	7.6252e-05	0.0036048	1620	170592461	XP_001900983.1	144	4.84574e-07	La domain containing protein [Brugia malayi]	--	--	--	--	--	--	--	--	--	--	--	--	--	--	--	--	--	--	--	--	--	KOG2591	c-Mpl binding protein, contains La domain
comp6386_c0	8.21174	56.4108	-2.7802	7.6201e-05	0.0036048	401	58386786	XP_315054.2	127	1.93557e-06	AGAP004956-PA [Anopheles gambiae str. PEST]	--	--	--	--	--	--	--	--	--	P30664	112	7.37624e-06	DNA replication licensing factor mcm4-B OS=Xenopus laevis GN=mcm4-b PE=1 SV=3	PF00296	Luciferase-like monooxygenase	GO:0055114	oxidation-reduction process	GO:0016705	oxidoreductase activity, acting on paired donors, with incorporation or reduction of molecular oxygen	--	--	KOG0478	DNA replication licensing factor, MCM4 component
comp15464_c0	4376.51	817.393	2.4207	7.647e-05	0.0036078	2410	219112151	XP_002177827.1	445	1.30852e-44	predicted protein [Phaeodactylum tricornutum CCAP 1055/1]	--	--	--	--	--	--	--	--	--	Q5AKA5	374	1.28211e-36	Cys-Gly metallodipeptidase DUG1 OS=Candida albicans (strain SC5314 / ATCC MYA-2876) GN=DUG1 PE=1 SV=1	PF07687//PF06003//PF01546	Peptidase dimerisation domain//Survival motor neuron protein (SMN)//Peptidase family M20/M25/M40	GO:0006397//GO:0008152	mRNA processing//metabolic process	GO:0003723//GO:0016787	RNA binding//hydrolase activity	GO:0005634//GO:0005737	nucleus//cytoplasm	KOG2276	Metalloexopeptidases
comp13578_c0	1032.75	2712.96	-1.3934	7.6756e-05	0.0036124	1366	355756955	EHH60563.1	275	6.94997e-25	Fatty acid 2-hydroxylase, partial [Macaca fascicularis]	--	--	--	--	--	--	--	--	--	Q03529	151	2.38341e-09	Ceramide very long chain fatty acid hydroxylase SCS7 OS=Saccharomyces cerevisiae (strain ATCC 204508 / S288c) GN=SCS7 PE=1 SV=1	PF04116	Fatty acid hydroxylase superfamily	GO:0006633//GO:0009987//GO:0055114//GO:0044710	fatty acid biosynthetic process//cellular process//oxidation-reduction process//single-organism metabolic process	GO:0005506//GO:0016491	iron ion binding//oxidoreductase activity	--	--	KOG0539	Sphingolipid fatty acid hydroxylase
comp15618_c1	72.7253	13.8861	2.3888	7.6877e-05	0.0036124	362	--	--	--	--	--	--	--	--	--	--	--	--	--	--	--	--	--	--	--	--	--	--	--	--	--	--	--	--
comp19321_c0	845.282	2253.05	-1.4144	7.7374e-05	0.0036285	1140	--	--	--	--	--	--	--	--	--	--	--	--	--	--	--	--	--	--	--	--	--	--	--	--	--	--	--	--
comp13039_c0	19.6667	88.5204	-2.1703	7.7691e-05	0.0036361	374	--	--	--	--	--	--	--	--	--	--	--	--	--	--	--	--	--	--	--	--	--	--	--	--	--	--	KOG3671	Actin regulatory protein (Wiskott-Aldrich syndrome protein)
comp16681_c1	80.9033	16.9168	2.2577	7.9201e-05	0.0036994	403	--	--	--	--	--	--	--	--	--	--	--	--	--	--	--	--	--	--	PF01376	Heat-labile enterotoxin beta chain	GO:0009405	pathogenesis	--	--	GO:0005576	extracellular region	KOG3592	Microtubule-associated proteins
comp6985_c0	84.1465	17.7954	2.2414	8.1963e-05	0.0038208	493	--	--	--	--	--	--	--	--	--	--	--	--	--	--	--	--	--	--	--	--	--	--	--	--	--	--	KOG3434	60S ribosomal protein L22
comp13014_c0	69.2303	225.648	-1.7046	8.2247e-05	0.0038264	999	--	--	--	--	--	--	--	--	--	--	--	--	--	--	--	--	--	--	--	--	--	--	--	--	--	--	KOG4297	C-type lectin
comp16350_c0	284.55	762.453	-1.422	8.2756e-05	0.0038424	835	--	--	--	--	--	--	--	--	--	--	--	--	--	--	--	--	--	--	PF10399	Ubiquitinol-cytochrome C reductase Fe-S subunit TAT signal	GO:0006119//GO:0006118//GO:0015992//GO:0055114	oxidative phosphorylation//electron transport//proton transport//oxidation-reduction process	GO:0008121	ubiquinol-cytochrome-c reductase activity	--	--	KOG0118	FOG: RRM domain
comp36929_c0	14.488	75.077	-2.3735	8.4663e-05	0.0039232	401	255086497	XP_002509215.1	275	1.13969e-26	glycosyltransferase family 4 protein [Micromonas sp. RCC299]	--	--	--	--	--	K09480	E2.4.1.241	digalactosyldiacylglycerol synthase	http://www.genome.jp/dbget-bin/www_bget?ko:K09480	Q8W1S1	217	1.1174e-19	Digalactosyldiacylglycerol synthase 2, chloroplastic OS=Arabidopsis thaliana GN=DGD2 PE=1 SV=1	PF00534	Glycosyl transferases group 1	GO:0009058	biosynthetic process	--	--	--	--	--	--
comp18502_c1	439.303	102.419	2.1007	8.4977e-05	0.00393	528	--	--	--	--	--	--	--	--	--	--	--	--	--	--	--	--	--	--	PF01553	Acyltransferase	GO:0008152	metabolic process	GO:0016746	transferase activity, transferring acyl groups	--	--	KOG4462	WASP-interacting protein VRP1/WIP, contains WH2 domain
comp12452_c0	669.438	246.473	1.4415	8.5827e-05	0.0039614	2183	356538733	XP_003537855.1	1056	1.44502e-128	PREDICTED: V-type proton ATPase 116 kDa subunit a isoform 1-like [Glycine max]	159474211	XM_001695171.1	38	3.04352e-08	Chlamydomonas reinhardtii vacuolar proton translocating ATPase subunit A (ATPvA2) mRNA, complete cds	K02154	ATPeVI, ATP6N1A	V-type H+-transporting ATPase subunit I	http://www.genome.jp/dbget-bin/www_bget?ko:K02154	A1A5G6	968	1.12678e-116	V-type proton ATPase 116 kDa subunit a isoform 1 OS=Xenopus tropicalis GN=atp6v0a1 PE=2 SV=1	PF11593//PF01496	Mediator complex subunit 3 fungal//V-type ATPase 116kDa subunit family	GO:0043181//GO:0070072//GO:0032119//GO:0006357//GO:0015992//GO:0031669//GO:0015986//GO:0015991//GO:0071472	vacuolar sequestering//vacuolar proton-transporting V-type ATPase complex assembly//sequestering of zinc ion//regulation of transcription from RNA polymerase II promoter//proton transport//cellular response to nutrient levels//ATP synthesis coupled proton transport//ATP hydrolysis coupled proton transport//cellular response to salt stress	GO:0045735//GO:0015078//GO:0009678//GO:0001104	nutrient reservoir activity//hydrogen ion transmembrane transporter activity//hydrogen-translocating pyrophosphatase activity//RNA polymerase II transcription cofactor activity	GO:0009705//GO:0005739//GO:0009507//GO:0016592//GO:0005794//GO:0033177	plant-type vacuole membrane//mitochondrion//chloroplast//mediator complex//Golgi apparatus//proton-transporting two-sector ATPase complex, proton-transporting domain	KOG2189	Vacuolar H+-ATPase V0 sector, subunit a
comp17671_c0	130.376	372.706	-1.5154	8.6289e-05	0.0039749	1594	--	--	--	--	--	--	--	--	--	--	--	--	--	--	--	--	--	--	--	--	--	--	--	--	--	--	KOG4297	C-type lectin
comp53251_c0	47.8046	6.51187	2.876	8.7481e-05	0.0040219	358	--	--	--	--	--	--	--	--	--	--	--	--	--	--	--	--	--	--	--	--	--	--	--	--	--	--	--	--
comp56339_c0	57.7753	4.77167	3.5979	8.8346e-05	0.0040537	300	--	--	--	--	--	--	--	--	--	--	--	--	--	--	--	--	--	--	--	--	--	--	--	--	--	--	--	--
comp8432_c0	263.944	85.4928	1.6264	8.9629e-05	0.0041045	1908	194913707	XP_001982753.1	154	5.5503e-08	GG16463 [Drosophila erecta]	--	--	--	--	--	K10380	ANK	ankyrin	http://www.genome.jp/dbget-bin/www_bget?ko:K10380	Q02357	172	2.89125e-11	Ankyrin-1 OS=Mus musculus GN=Ank1 PE=1 SV=2	PF00023	Ankyrin repeat	--	--	GO:0005515	protein binding	--	--	KOG4177	Ankyrin
comp13605_c0	97.8455	23.8668	2.0355	9.0718e-05	0.0041463	294	--	--	--	--	--	--	--	--	--	--	--	--	--	--	--	--	--	--	--	--	--	--	--	--	--	--	--	--
comp9184_c0	356.415	118.032	1.5944	9.1847e-05	0.0041897	1010	348690490	EGZ30304.1	127	2.37094e-06	hypothetical protein PHYSODRAFT_472150 [Phytophthora sojae]	--	--	--	--	--	--	--	--	--	--	--	--	--	--	--	--	--	--	--	--	--	KOG1984	Vesicle coat complex COPII, subunit SFB3
comp5800_c0	2.99153	35.1465	-3.5544	9.2041e-05	0.0041904	494	--	--	--	--	--	--	--	--	--	--	--	--	--	--	--	--	--	--	--	--	--	--	--	--	--	--	--	--
comp16162_c0	507.691	182.723	1.4743	9.2733e-05	0.0042055	1518	224142107	XP_002324400.1	566	1.47007e-64	bile acid:Na+ symporter family protein [Populus trichocarpa]	--	--	--	--	--	K03453	TC.BASS	bile acid:Na+ symporter, BASS family	http://www.genome.jp/dbget-bin/www_bget?ko:K03453	F4JPW1	343	4.83393e-34	Probable sodium/metabolite cotransporter BASS5, chloroplastic OS=Arabidopsis thaliana GN=BASS5 PE=2 SV=1	PF01758	Sodium Bile acid symporter family	GO:0015721//GO:0006814	bile acid and bile salt transport//sodium ion transport	GO:0008508	bile acid:sodium symporter activity	GO:0016020	membrane	KOG2718	Na+-bile acid cotransporter
comp17145_c0	7153.56	2821.18	1.3424	9.2572e-05	0.0042055	3416	367031800	XP_003665183.1	743	1.4376e-79	hypothetical protein MYCTH_2308649 [Myceliophthora thermophila ATCC 42464]	--	--	--	--	--	--	--	--	--	A1DP06	573	1.45899e-59	Protein transport protein SEC24 OS=Neosartorya fischeri (strain ATCC 1020 / DSM 3700 / FGSC A1164 / NRRL 181) GN=sec24 PE=3 SV=1	PF04810//PF04811//PF04815	Sec23/Sec24 zinc finger//Sec23/Sec24 trunk domain//Sec23/Sec24 helical domain	GO:0006886//GO:0006888	intracellular protein transport//ER to Golgi vesicle-mediated transport	GO:0008270	zinc ion binding	GO:0030127	COPII vesicle coat	KOG1984	Vesicle coat complex COPII, subunit SFB3
comp15544_c1	1243.22	444.758	1.483	9.43e-05	0.0042683	1259	--	--	--	--	--	--	--	--	--	--	--	--	--	--	--	--	--	--	PF00170//PF01166//PF00804//PF04977//PF06005//PF07926	bZIP transcription factor//TSC-22/dip/bun family//Syntaxin//Septum formation initiator//Protein of unknown function (DUF904)//TPR/MLP1/MLP2-like protein	GO:0006355//GO:0043093//GO:0006606//GO:0000917//GO:0007049	regulation of transcription, DNA-dependent//cytokinesis by binary fission//protein import into nucleus//barrier septum assembly//cell cycle	GO:0046983//GO:0043565//GO:0003700	protein dimerization activity//sequence-specific DNA binding//sequence-specific DNA binding transcription factor activity	GO:0016020//GO:0005643//GO:0005737//GO:0005667	membrane//nuclear pore//cytoplasm//transcription factor complex	KOG2146	Splicing coactivator SRm160/300, subunit SRm160 (contains PWI domain)
comp17903_c0	175.885	51.6522	1.7677	9.5035e-05	0.0042933	3054	25742748	NP_036947.1	1336	1.19239e-168	glutamate--cysteine ligase catalytic subunit [Rattus norvegicus]	--	--	--	--	--	K11204	GCLC	glutamate--cysteine ligase catalytic subunit	http://www.genome.jp/dbget-bin/www_bget?ko:K11204	Q9W3K5	272	4.22391e-23	Glutamate--cysteine ligase OS=Drosophila melanogaster GN=Gclc PE=2 SV=1	PF05001//PF03074//PF09599//PF01020	RNA polymerase Rpb1 C-terminal repeat//Glutamate-cysteine ligase//Salmonella-Shigella invasin protein C (IpaC_SipC)//Ribosomal L40e family	GO:0042254//GO:0051409//GO:0043524//GO:0006366//GO:0006979//GO:0006749//GO:0006412//GO:0006750//GO:0009405	ribosome biogenesis//response to nitrosative stress//negative regulation of neuron apoptotic process//transcription from RNA polymerase II promoter//response to oxidative stress//glutathione metabolic process//translation//glutathione biosynthetic process//pathogenesis	GO:0003677//GO:0046982//GO:0004357//GO:0043167//GO:0003735	DNA binding//protein heterodimerization activity//glutamate-cysteine ligase activity//ion binding//structural constituent of ribosome	GO:0005840//GO:0005665//GO:0017109	ribosome//DNA-directed RNA polymerase II, core complex//glutamate-cysteine ligase complex	KOG3754	Gamma-glutamylcysteine synthetase
comp35519_c0	26.4203	1.3013	4.3436	9.8144e-05	0.0044252	444	--	--	--	--	--	--	--	--	--	--	--	--	--	--	--	--	--	--	--	--	--	--	--	--	--	--	--	--
comp7124_c0	362.612	124.13	1.5466	9.8496e-05	0.0044325	2320	224090693	XP_002309062.1	481	2.91751e-48	predicted protein [Populus trichocarpa]	--	--	--	--	--	K01147	rnb	exoribonuclease II	http://www.genome.jp/dbget-bin/www_bget?ko:K01147	A6T7Z4	163	3.11334e-10	Exoribonuclease 2 OS=Klebsiella pneumoniae subsp. pneumoniae (strain ATCC 700721 / MGH 78578) GN=rnb PE=3 SV=1	PF00773	RNB domain	GO:0009657//GO:0051252//GO:0034660	plastid organization//regulation of RNA metabolic process//ncRNA metabolic process	GO:0003723//GO:0004540	RNA binding//ribonuclease activity	--	--	KOG2102	Exosomal 3'-5' exoribonuclease complex, subunit Rrp44/Dis3
comp14972_c0	90.983	290.32	-1.674	0.00010088	0.0045309	1680	219123686	XP_002182151.1	168	7.57485e-10	predicted protein [Phaeodactylum tricornutum CCAP 1055/1]	--	--	--	--	--	--	--	--	--	--	--	--	--	PF00654	Voltage gated chloride channel	GO:0055085//GO:0006821	transmembrane transport//chloride transport	GO:0005247	voltage-gated chloride channel activity	GO:0016020	membrane	KOG2510	SWI-SNF chromatin-remodeling complex protein
comp18735_c4	64.2695	210.864	-1.7141	0.00010327	0.0046297	1323	357493449	XP_003617013.1	933	7.17893e-116	Tousled-like kinase [Medicago truncatula]	--	--	--	--	--	K08864	TLK	tousled-like kinase	http://www.genome.jp/dbget-bin/www_bget?ko:K08864	P0C8M8	331	6.13883e-32	Probable serine/threonine-protein kinase CCRP1 OS=Zea mays GN=CCRP1 PE=1 SV=1	PF01163//PF07714//PF00069	RIO1 family//Protein tyrosine kinase//Protein kinase domain	GO:0016310//GO:0006468	phosphorylation//protein phosphorylation	GO:0005524//GO:0004672//GO:0000166//GO:0003824	ATP binding//protein kinase activity//nucleotide binding//catalytic activity	--	--	KOG1151	Tousled-like protein kinase
comp17741_c1	6149.1	15311	-1.3161	0.0001068	0.0047788	4475	790475	CAA58699.1	916	4.1048e-106	inorganic pyrophosphatase [Nicotiana tabacum]	380727201	CP003389.1	99	7.73817e-42	Corallococcus coralloides DSM 2259, complete genome	K01507	ppa	inorganic pyrophosphatase	http://www.genome.jp/dbget-bin/www_bget?ko:K01507	Q8TJA9	488	2.4826e-49	Putative K(+)-stimulated pyrophosphate-energized sodium pump OS=Methanosarcina acetivorans (strain ATCC 35395 / DSM 2834 / JCM 12185 / C2A) GN=hppA1 PE=3 SV=2	PF03030//PF00076	Inorganic H+ pyrophosphatase//RNA recognition motif. (a.k.a. RRM, RBD, or RNP domain)	GO:0006810//GO:0006119//GO:0044699//GO:0015992	transport//oxidative phosphorylation//single-organism process//proton transport	GO:0004427//GO:0003676//GO:0009678	inorganic diphosphatase activity//nucleic acid binding//hydrogen-translocating pyrophosphatase activity	GO:0043231//GO:0016020//GO:0044444	intracellular membrane-bounded organelle//membrane//cytoplasmic part	KOG3671	Actin regulatory protein (Wiskott-Aldrich syndrome protein)
comp17365_c1	4507.09	1784.27	1.3369	0.00010774	0.0048116	3145	281201801	EFA76009.1	241	7.00293e-19	hypothetical protein PPL_10588 [Polysphondylium pallidum PN500]	--	--	--	--	--	K09584	PDIA6, TXNDC7	protein disulfide-isomerase A6	http://www.genome.jp/dbget-bin/www_bget?ko:K09584	Q5R6T1	170	4.02872e-11	Protein disulfide-isomerase A6 OS=Pongo abelii GN=PDIA6 PE=2 SV=1	PF00686//PF01213//PF00085//PF07912	Starch binding domain//Adenylate cyclase associated (CAP) N terminal//Thioredoxin//ERp29, N-terminal domain	GO:0009306//GO:0007010//GO:0045454	protein secretion//cytoskeleton organization//cell redox homeostasis	GO:2001070//GO:0003779	starch binding//actin binding	GO:0005788	endoplasmic reticulum lumen	KOG0191	Thioredoxin/protein disulfide isomerase
comp18222_c0	214.937	11.7147	4.1975	0.00010921	0.004868	1851	351722100	NP_001237488.1	407	1.72483e-40	digalactosyldiacylglycerol synthase 2, chloroplastic [Glycine max]	302834334	XM_002948684.1	45	3.30534e-12	Volvox carteri f. nagariensis hypothetical protein, mRNA	K09480	E2.4.1.241	digalactosyldiacylglycerol synthase	http://www.genome.jp/dbget-bin/www_bget?ko:K09480	Q9S7D1	418	7.15223e-42	Digalactosyldiacylglycerol synthase 1, chloroplastic OS=Arabidopsis thaliana GN=DGD1 PE=1 SV=1	PF00534	Glycosyl transferases group 1	GO:0009058	biosynthetic process	--	--	GO:0043231//GO:0044444	intracellular membrane-bounded organelle//cytoplasmic part	KOG2510	SWI-SNF chromatin-remodeling complex protein
comp17259_c1	310.002	59.4438	2.3827	0.00010998	0.0048928	647	281211217	EFA85383.1	131	1.22809e-06	hypothetical protein PPL_02386 [Polysphondylium pallidum PN500]	--	--	--	--	--	--	--	--	--	--	--	--	--	PF01613	Flavin reductase like domain	GO:0055114	oxidation-reduction process	GO:0042602//GO:0010181//GO:0016491	riboflavin reductase (NADPH) activity//FMN binding//oxidoreductase activity	--	--	--	--
comp16722_c0	4286.42	1301.21	1.7199	0.00011019	0.004893	3839	407731594	AFU25683.1	231	1.07411e-16	Na+,K+ ATPase alpha-subunit 1B [Lygaeus kalmii]	509405	X76108.1	122	1.08609e-54	A.anguilla mRNA for sodium/potassium ATPase, alpha subunit	K01539	ATP1A	sodium/potassium-transporting ATPase subunit alpha	http://www.genome.jp/dbget-bin/www_bget?ko:K01539	D2WKD8	219	2.23021e-16	Sodium/potassium-transporting ATPase subunit alpha-2 OS=Sus scrofa GN=ATP1A2 PE=1 SV=1	PF12801//PF00122//PF07291//PF00702//PF12422	4Fe-4S binding domain//E1-E2 ATPase//Methylamine utilisation protein MauE//haloacid dehalogenase-like hydrolase//Condensin II non structural maintenance of chromosomes subunit	GO:0006118//GO:0006754//GO:0008152//GO:0006812//GO:0030416//GO:0015672	electron transport//ATP biosynthetic process//metabolic process//cation transport//methylamine metabolic process//monovalent inorganic cation transport	GO:0005524//GO:0015077//GO:0000166//GO:0009055//GO:0015662//GO:0003824//GO:0051536//GO:0046872	ATP binding//monovalent inorganic cation transmembrane transporter activity//nucleotide binding//electron carrier activity//ATPase activity, coupled to transmembrane movement of ions, phosphorylative mechanism//catalytic activity//iron-sulfur cluster binding//metal ion binding	GO:0016021//GO:0005634	integral to membrane//nucleus	KOG0203	Na+/K+ ATPase, alpha subunit
comp16736_c2	57.2488	183.081	-1.6772	0.00011086	0.0049134	574	440302567	ELP94874.1	330	2.75433e-32	multidrug resistance protein, putative [Entamoeba invadens IP1]	--	--	--	--	--	K05658	ABCB1	ATP-binding cassette, subfamily B (MDR/TAP), member 1	http://www.genome.jp/dbget-bin/www_bget?ko:K05658	Q6YUU5	311	7.39179e-31	Putative multidrug resistance protein OS=Oryza sativa subsp. japonica GN=Os02g0190300 PE=3 SV=1	PF00004//PF08303//PF03193//PF10662//PF07728//PF00485//PF00005	ATPase family associated with various cellular activities (AAA)//tRNA ligase kinase domain//Protein of unknown function, DUF258//Ethanolamine utilisation - propanediol utilisation//AAA domain (dynein-related subfamily)//Phosphoribulokinase / Uridine kinase family//ABC transporter	GO:0008152//GO:0006388//GO:0006576	metabolic process//tRNA splicing, via endonucleolytic cleavage and ligation//cellular biogenic amine metabolic process	GO:0005524//GO:0016301//GO:0003924//GO:0017111//GO:0005525//GO:0003972//GO:0016887	ATP binding//kinase activity//GTPase activity//nucleoside-triphosphatase activity//GTP binding//RNA ligase (ATP) activity//ATPase activity	--	--	KOG0055	Multidrug/pheromone exporter, ABC superfamily
comp15827_c0	191.805	527.25	-1.4588	0.00011342	0.0050173	1907	356520834	XP_003529065.1	1039	1.54486e-130	PREDICTED: 6-phosphofructokinase 3-like [Glycine max]	367460290	CP003221.1	39	7.37532e-09	Desulfovibrio africanus str. Walvis Bay, complete genome	K00850	pfkA, PFK	6-phosphofructokinase 1	http://www.genome.jp/dbget-bin/www_bget?ko:K00850	Q8RQN5	321	5.05152e-31	6-phosphofructokinase OS=Corynebacterium efficiens (strain DSM 44549 / YS-314 / AJ 12310 / JCM 11189 / NBRC 100395) GN=pfkA PE=3 SV=1	PF00781//PF00365	Diacylglycerol kinase catalytic domain//Phosphofructokinase	GO:0009395//GO:0007205//GO:0006000//GO:0006094//GO:0046486//GO:0006096//GO:0006013//GO:0006098//GO:0006012//GO:0006796//GO:0071704	phospholipid catabolic process//protein kinase C-activating G-protein coupled receptor signaling pathway//fructose metabolic process//gluconeogenesis//glycerolipid metabolic process//glycolysis//mannose metabolic process//pentose-phosphate shunt//galactose metabolic process//phosphate-containing compound metabolic process//organic substance metabolic process	GO:0003872//GO:0008443//GO:0004143	6-phosphofructokinase activity//phosphofructokinase activity//diacylglycerol kinase activity	GO:0005945//GO:0005829	6-phosphofructokinase complex//cytosol	KOG2440	Pyrophosphate-dependent phosphofructo-1-kinase
comp15972_c0	241.576	26.464	3.1904	0.00011533	0.0050922	781	196006666	XP_002113199.1	173	5.48165e-13	zinc finger protein [Trichoplax adhaerens]	--	--	--	--	--	K09201	YY	transcription factor YY	http://www.genome.jp/dbget-bin/www_bget?ko:K09201	Q642B9	160	3.62481e-11	Zinc finger protein 18 OS=Rattus norvegicus GN=Znf18 PE=2 SV=1	PF08273//PF00096	Zinc-binding domain of primase-helicase//Zinc finger, C2H2 type	GO:0006269//GO:0034644//GO:0000122//GO:0010225//GO:0006351//GO:0000724	DNA replication, synthesis of RNA primer//cellular response to UV//negative regulation of transcription from RNA polymerase II promoter//response to UV-C//transcription, DNA-dependent//double-strand break repair via homologous recombination	GO:0003723//GO:0003714//GO:0003896//GO:0004386//GO:0005515//GO:0008270//GO:0003700//GO:0044212//GO:0003713//GO:0000400	RNA binding//transcription corepressor activity//DNA primase activity//helicase activity//protein binding//zinc ion binding//sequence-specific DNA binding transcription factor activity//transcription regulatory region DNA binding//transcription coactivator activity//four-way junction DNA binding	GO:0031011//GO:0005730//GO:0005667//GO:0005886//GO:0005622//GO:0005657	Ino80 complex//nucleolus//transcription factor complex//plasma membrane//intracellular//replication fork	KOG1721	FOG: Zn-finger
comp13036_c0	576.438	64.2316	3.1658	0.00011564	0.005096	1739	359359055	AEV40962.1	431	2.58934e-46	putative thiol-disulfide oxudoreductase DCC [Oryza punctata]	--	--	--	--	--	--	--	--	--	Q8W485	406	4.59074e-44	Uncharacterized protein At5g50100, mitochondrial OS=Arabidopsis thaliana GN=At5g50100 PE=1 SV=1	PF06085	Lipoprotein Rz1 precursor	GO:0019064	viral entry into host cell via membrane fusion with the plasma membrane	--	--	GO:0019867	outer membrane	KOG1869	Splicing coactivator SRm160/300, subunit SRm300
comp15679_c0	218.214	34.271	2.6707	0.00011806	0.0051875	475	--	--	--	--	--	--	--	--	--	--	--	--	--	--	--	--	--	--	--	--	--	--	--	--	--	--	--	--
comp18451_c0	776.416	3067.98	-1.9824	0.00011815	0.0051875	1129	425781139	EKV19121.1	161	1.56566e-09	Beta-lactamase family protein [Penicillium digitatum PHI26]	--	--	--	--	--	--	--	--	--	A9WVV8	160	1.66326e-10	D-aminopeptidase OS=Brucella suis (strain ATCC 23445 / NCTC 10510) GN=dap PE=3 SV=1	--	--	--	--	--	--	--	--	KOG3544	Collagens (type IV and type XIII), and related proteins
comp16461_c0	88.4197	20.4018	2.1157	0.00012084	0.0052954	552	363543491	NP_001241756.1	250	9.14315e-23	triose phosphate/phosphate translocator, non-green plastid,chloroplast precursor [Zea mays]	--	--	--	--	--	K15283	SLC35E1	solute carrier family 35, member E1	http://www.genome.jp/dbget-bin/www_bget?ko:K15283	Q8H0T6	179	2.54974e-14	Phosphoenolpyruvate/phosphate translocator 2, chloroplastic OS=Arabidopsis thaliana GN=PPT2 PE=2 SV=1	PF00892//PF08449	EamA-like transporter family//UAA transporter family	GO:0055085	transmembrane transport	--	--	GO:0016020//GO:0043231//GO:0044444	membrane//intracellular membrane-bounded organelle//cytoplasmic part	KOG1441	Glucose-6-phosphate/phosphate and phosphoenolpyruvate/phosphate antiporter
comp7452_c0	357.034	909.518	-1.349	0.00012125	0.0053033	798	388505360	AFK40746.1	679	4.52629e-85	unknown [Lotus japonicus]	--	--	--	--	--	--	--	--	--	--	--	--	--	PF08241//PF01209//PF01555//PF03141	Methyltransferase domain//ubiE/COQ5 methyltransferase family//DNA methylase//Putative methyltransferase	GO:0008152//GO:0006306	metabolic process//DNA methylation	GO:0003677//GO:0008168//GO:0008170	DNA binding//methyltransferase activity//N-methyltransferase activity	--	--	--	--
comp13461_c0	581.552	1517.73	-1.3839	0.00012252	0.0053452	1517	346973626	EGY17078.1	695	4.73242e-82	phosphatidate cytidylyltransferase [Verticillium dahliae VdLs.17]	--	--	--	--	--	K00981	E2.7.7.41, CDS1, CDS2, cdsA	phosphatidate cytidylyltransferase	http://www.genome.jp/dbget-bin/www_bget?ko:K00981	A0JNC1	640	2.14051e-75	Phosphatidate cytidylyltransferase 2 OS=Bos taurus GN=CDS2 PE=1 SV=1	PF01148//PF02300	Cytidylyltransferase family//Fumarate reductase subunit C	GO:0008654//GO:0046486	phospholipid biosynthetic process//glycerolipid metabolic process	GO:0004605//GO:0016772	phosphatidate cytidylyltransferase activity//transferase activity, transferring phosphorus-containing groups	GO:0016020//GO:0005783	membrane//endoplasmic reticulum	KOG1440	CDP-diacylglycerol synthase
comp79081_c0	17.4795	0	Inf	0.00012266	0.0053452	264	--	--	--	--	--	--	--	--	--	--	--	--	--	--	--	--	--	--	--	--	--	--	--	--	--	--	--	--
comp7441_c0	791.269	55.9742	3.8213	0.00012357	0.0053748	2141	356505459	XP_003521508.1	1180	3.68554e-150	PREDICTED: D-lactate dehydrogenase [cytochrome], mitochondrial-like [Glycine max]	--	--	--	--	--	K00102	E1.1.2.4, dld	D-lactate dehydrogenase (cytochrome)	http://www.genome.jp/dbget-bin/www_bget?ko:K00102	Q7XI14	396	1.75478e-39	Probable D-2-hydroxyglutarate dehydrogenase, mitochondrial OS=Oryza sativa subsp. japonica GN=D2HGDH PE=3 SV=1	PF08926//PF01565//PF00557//PF02913	Domain of unknown function (DUF1908)//FAD binding domain//Metallopeptidase family M24//FAD linked oxidases, C-terminal domain	GO:0016310//GO:0051596//GO:0055114//GO:0006090//GO:0009069//GO:0006468//GO:0006040//GO:0046487//GO:0009987	phosphorylation//methylglyoxal catabolic process//oxidation-reduction process//pyruvate metabolic process//serine family amino acid metabolic process//protein phosphorylation//amino sugar metabolic process//glyoxylate metabolic process//cellular process	GO:0008762//GO:0000287//GO:0005524//GO:0050660//GO:0008891//GO:0016491//GO:0042802//GO:0003824//GO:0004674//GO:0004458//GO:0019154	UDP-N-acetylmuramate dehydrogenase activity//magnesium ion binding//ATP binding//flavin adenine dinucleotide binding//glycolate oxidase activity//oxidoreductase activity//identical protein binding//catalytic activity//protein serine/threonine kinase activity//D-lactate dehydrogenase (cytochrome) activity//glycolate dehydrogenase activity	GO:0005739//GO:0009339	mitochondrion//glycolate oxidase complex	KOG1231	Proteins containing the FAD binding domain
comp13416_c0	102.832	25.5955	2.0063	0.00012608	0.0054737	548	--	--	--	--	--	--	--	--	--	--	--	--	--	--	--	--	--	--	--	--	--	--	--	--	--	--	KOG3671	Actin regulatory protein (Wiskott-Aldrich syndrome protein)
comp16045_c0	43.6066	5.641	2.9505	0.00012668	0.0054898	306	--	--	--	--	--	--	--	--	--	--	--	--	--	--	--	--	--	--	--	--	--	--	--	--	--	--	KOG1003	Actin filament-coating protein tropomyosin
comp17222_c0	551.869	203.064	1.4424	0.00012806	0.0055391	859	42543684	1S0P	133	3.93213e-07	Chain A, Structure Of The N-Terminal Domain Of The Adenylyl Cyclase- Associated Protein (Cap) From Dictyostelium Discoideum.	--	--	--	--	--	--	--	--	--	P40123	119	9.8217e-06	Adenylyl cyclase-associated protein 2 OS=Homo sapiens GN=CAP2 PE=1 SV=1	PF01213	Adenylate cyclase associated (CAP) N terminal	GO:0007010	cytoskeleton organization	GO:0003779	actin binding	--	--	KOG2675	Adenylate cyclase-associated protein (CAP/Srv2p)
comp19395_c0	1336.01	3364.23	-1.3323	0.00012839	0.0055431	1161	--	--	--	--	--	--	--	--	--	--	--	--	--	--	--	--	--	--	--	--	--	--	--	--	--	--	--	--
comp16142_c0	64.1528	203.061	-1.6623	0.00012919	0.0055676	1033	302806094	XP_002984797.1	831	7.79562e-106	hypothetical protein SELMODRAFT_271731 [Selaginella moellendorffii]	--	--	--	--	--	--	--	--	--	P0A9H8	210	2.87154e-17	Cyclopropane-fatty-acyl-phospholipid synthase OS=Escherichia coli O6:H1 (strain CFT073 / ATCC 700928 / UPEC) GN=cfa PE=3 SV=2	PF01135//PF08241//PF02390//PF02353//PF05175	Protein-L-isoaspartate(D-aspartate) O-methyltransferase (PCMT)//Methyltransferase domain//Putative methyltransferase//Mycolic acid cyclopropane synthetase//Methyltransferase small domain	GO:0008152//GO:0006479//GO:0046500//GO:0008033//GO:0006464//GO:0006400//GO:0009451//GO:0008610	metabolic process//protein methylation//S-adenosylmethionine metabolic process//tRNA processing//cellular protein modification process//tRNA modification//RNA modification//lipid biosynthetic process	GO:0008168//GO:0004719//GO:0016740//GO:0008176	methyltransferase activity//protein-L-isoaspartate (D-aspartate) O-methyltransferase activity//transferase activity//tRNA (guanine-N7-)-methyltransferase activity	GO:0005774//GO:0005886	vacuolar membrane//plasma membrane	--	--
comp12299_c0	6376.49	2567.98	1.3121	0.00013001	0.0055824	4007	--	--	--	--	--	--	--	--	--	--	--	--	--	--	--	--	--	--	PF11808	Domain of unknown function (DUF3329)	GO:0016310	phosphorylation	GO:0004673	protein histidine kinase activity	GO:0009365	protein histidine kinase complex	KOG3544	Collagens (type IV and type XIII), and related proteins
comp16659_c0	66.6072	236.944	-1.8308	0.00012981	0.0055824	701	145341849	XP_001416015.1	403	4.41618e-44	predicted protein [Ostreococcus lucimarinus CCE9901]	--	--	--	--	--	K05868	CCNB	cyclin B	http://www.genome.jp/dbget-bin/www_bget?ko:K05868	Q9FVX0	352	3.63529e-37	Cyclin-A1-2 OS=Arabidopsis thaliana GN=CYCA1-2 PE=1 SV=2	PF02984	Cyclin, C-terminal domain	GO:0051726	regulation of cell cycle	--	--	GO:0005634	nucleus	KOG0653	Cyclin B and related kinase-activating proteins
comp15383_c0	28494.3	9989.98	1.5121	0.00013075	0.0055974	3539	119496203	XP_001264875.1	530	1.85845e-53	hypothetical protein NFIA_016740 [Neosartorya fischeri NRRL 181]	--	--	--	--	--	K10144	RCHY1, PIRH2	RING finger and CHY zinc finger domain-containing protein 1	http://www.genome.jp/dbget-bin/www_bget?ko:K10144	Q9CR50	426	1.00741e-44	RING finger and CHY zinc finger domain-containing protein 1 OS=Mus musculus GN=Rchy1 PE=1 SV=1	PF05495//PF01064	CHY zinc finger//Activin types I and II receptor domain	GO:0016310//GO:0009069//GO:0007178	phosphorylation//serine family amino acid metabolic process//transmembrane receptor protein serine/threonine kinase signaling pathway	GO:0008270//GO:0005024//GO:0004675	zinc ion binding//transforming growth factor beta-activated receptor activity//transmembrane receptor protein serine/threonine kinase activity	GO:0016020	membrane	KOG1940	Zn-finger protein
comp18995_c0	6074.36	2415.76	1.3303	0.00013084	0.0055974	837	--	--	--	--	--	--	--	--	--	--	--	--	--	--	--	--	--	--	--	--	--	--	--	--	--	--	--	--
comp18059_c0	2200.67	94.6211	4.5396	0.00013129	0.0056064	1144	--	--	--	--	--	--	--	--	--	--	--	--	--	--	--	--	--	--	PF03503	Chlamydia cysteine-rich outer membrane protein 3	--	--	GO:0005201	extracellular matrix structural constituent	GO:0005578	proteinaceous extracellular matrix	--	--
comp51844_c0	63.281	12.1552	2.3802	0.0001322	0.0056351	329	--	--	--	--	--	--	--	--	--	--	--	--	--	--	--	--	--	--	--	--	--	--	--	--	--	--	--	--
comp7639_c0	277.876	96.3243	1.5285	0.00013279	0.00565	516	--	--	--	--	--	--	--	--	--	--	--	--	--	--	--	--	--	--	--	--	--	--	--	--	--	--	--	--
comp14926_c0	124.39	368.401	-1.5664	0.00013355	0.0056536	2501	302767148	XP_002966994.1	858	6.30376e-98	hypothetical protein SELMODRAFT_408296 [Selaginella moellendorffii]	--	--	--	--	--	K03654	recQ	ATP-dependent DNA helicase RecQ	http://www.genome.jp/dbget-bin/www_bget?ko:K03654	Q9FT74	668	6.34876e-75	ATP-dependent DNA helicase Q-like 1 OS=Arabidopsis thaliana GN=RECQL1 PE=2 SV=1	PF00270//PF00271//PF00570//PF03391	DEAD/DEAH box helicase//Helicase conserved C-terminal domain//HRDC domain//Nepovirus coat protein, central domain	GO:0044237	cellular metabolic process	GO:0005524//GO:0004386//GO:0008026//GO:0003676//GO:0016787//GO:0005198	ATP binding//helicase activity//ATP-dependent helicase activity//nucleic acid binding//hydrolase activity//structural molecule activity	GO:0019028//GO:0005622	viral capsid//intracellular	KOG0351	ATP-dependent DNA helicase
comp17868_c0	269.649	91.5642	1.5582	0.00013337	0.0056536	490	--	--	--	--	--	--	--	--	--	--	--	--	--	--	--	--	--	--	--	--	--	--	--	--	--	--	KOG3544	Collagens (type IV and type XIII), and related proteins
comp19134_c0	32516.9	12988.4	1.324	0.0001336	0.0056536	2760	242044006	XP_002459874.1	508	1.5193e-52	hypothetical protein SORBIDRAFT_02g012870 [Sorghum bicolor]	--	--	--	--	--	--	--	--	--	A2YHR9	490	2.32992e-50	Putative xyloglucan glycosyltransferase 10 OS=Oryza sativa subsp. indica GN=CSLC10 PE=3 SV=1	PF08526	Protein-arginine deiminase (PAD) N-terminal domain	GO:0006807	nitrogen compound metabolic process	GO:0005509//GO:0004668	calcium ion binding//protein-arginine deiminase activity	GO:0005737	cytoplasm	KOG4157	beta-1,6-N-acetylglucosaminyltransferase, contains WSC domain
comp15110_c0	53.2427	175.321	-1.7193	0.00013591	0.0057408	1398	321477962	EFX88920.1	659	6.06862e-78	hypothetical protein DAPPUDRAFT_206450 [Daphnia pulex]	--	--	--	--	--	K02684	PRI1	DNA primase small subunit	http://www.genome.jp/dbget-bin/www_bget?ko:K02684	P34471	419	2.26287e-44	DNA primase small subunit OS=Caenorhabditis elegans GN=pri-1 PE=2 SV=1	PF01896	Eukaryotic and archaeal DNA primase small subunit	GO:0044699//GO:0006269//GO:0006261//GO:0006351//GO:0043414	single-organism process//DNA replication, synthesis of RNA primer//DNA-dependent DNA replication//transcription, DNA-dependent//macromolecule methylation	GO:0003896	DNA primase activity	GO:0005730//GO:0005657	nucleolus//replication fork	KOG2851	Eukaryotic-type DNA primase, catalytic (small) subunit
comp13241_c0	942.526	2306.33	-1.291	0.00013714	0.0057769	2219	428171396	EKX40313.1	672	1.22091e-78	hypothetical protein GUITHDRAFT_75674, partial [Guillardia theta CCMP2712]	--	--	--	--	--	K02291	crtB	phytoene synthase	http://www.genome.jp/dbget-bin/www_bget?ko:K02291	P49293	615	6.1456e-70	Phytoene synthase, chloroplastic OS=Cucumis melo GN=PSY PE=2 SV=1	PF01149//PF00494	Formamidopyrimidine-DNA glycosylase N-terminal domain//Squalene/phytoene synthase	GO:0006281//GO:0006284//GO:0009058	DNA repair//base-excision repair//biosynthetic process	GO:0003906//GO:0016799//GO:0003684//GO:0008270//GO:0016740	DNA-(apurinic or apyrimidinic site) lyase activity//hydrolase activity, hydrolyzing N-glycosyl compounds//damaged DNA binding//zinc ion binding//transferase activity	--	--	KOG2510	SWI-SNF chromatin-remodeling complex protein
comp16388_c0	135.142	386.545	-1.5162	0.00013726	0.0057769	329	--	--	--	--	--	--	--	--	--	--	--	--	--	--	--	--	--	--	--	--	--	--	--	--	--	--	KOG1080	Histone H3 (Lys4) methyltransferase complex, subunit SET1 and related methyltransferases
comp12526_c0	1043.68	355.902	1.5521	0.00013802	0.0057929	1375	--	--	--	--	--	--	--	--	--	--	--	--	--	--	--	--	--	--	PF04888//PF04568//PF00779	Secretion system effector C (SseC) like family//Mitochondrial ATPase inhibitor, IATP//BTK motif	GO:0045980//GO:0035556//GO:0009405	negative regulation of nucleotide metabolic process//intracellular signal transduction//pathogenesis	GO:0004857	enzyme inhibitor activity	GO:0005739	mitochondrion	KOG4462	WASP-interacting protein VRP1/WIP, contains WH2 domain
comp18935_c0	10464	4091.09	1.3549	0.00013838	0.0057929	1610	226496391	NP_001150386.1	718	1.47843e-88	60S ribosomal protein L15 [Zea mays]	242047549	XM_002461476.1	95	4.59802e-40	Sorghum bicolor hypothetical protein, mRNA	K02877	RP-L15e, RPL15	large subunit ribosomal protein L15e	http://www.genome.jp/dbget-bin/www_bget?ko:K02877	Q5NVE0	658	8.00113e-81	60S ribosomal protein L15 OS=Pongo abelii GN=RPL15 PE=2 SV=3	PF00827	Ribosomal L15	GO:0055114//GO:0042254//GO:0006412//GO:0051013	oxidation-reduction process//ribosome biogenesis//translation//microtubule severing	GO:0008017//GO:0003735//GO:0016491	microtubule binding//structural constituent of ribosome//oxidoreductase activity	GO:0005840//GO:0045298//GO:0008352//GO:0022625//GO:0005730//GO:0005886	ribosome//tubulin complex//katanin complex//cytosolic large ribosomal subunit//nucleolus//plasma membrane	KOG1678	60s ribosomal protein L15
comp19682_c0	1107.1	323.416	1.7753	0.00013814	0.0057929	1757	301107362	XP_002902763.1	823	1.99687e-101	oxidoreductase family, putative [Phytophthora infestans T30-4]	--	--	--	--	--	K00010	iolG	myo-inositol 2-dehydrogenase	http://www.genome.jp/dbget-bin/www_bget?ko:K00010	A4FID1	302	1.2326e-28	Inositol 2-dehydrogenase 2 OS=Saccharopolyspora erythraea (strain NRRL 23338) GN=iolG2 PE=3 SV=1	PF03807//PF01408//PF03435//PF02826//PF02894//PF00056	NADP oxidoreductase coenzyme F420-dependent//Oxidoreductase family, NAD-binding Rossmann fold//Saccharopine dehydrogenase//D-isomer specific 2-hydroxyacid dehydrogenase, NAD binding domain//Oxidoreductase family, C-terminal alpha/beta domain//lactate/malate dehydrogenase, NAD binding domain	GO:0008152//GO:0055114	metabolic process//oxidation-reduction process	GO:0016616//GO:0048037//GO:0016491	oxidoreductase activity, acting on the CH-OH group of donors, NAD or NADP as acceptor//cofactor binding//oxidoreductase activity	--	--	KOG2741	Dimeric dihydrodiol dehydrogenase
comp17325_c2	516.733	190.887	1.4367	0.00014159	0.0059168	387	--	--	--	--	--	--	--	--	--	--	--	--	--	--	--	--	--	--	--	--	--	--	--	--	--	--	--	--
comp26144_c0	180.5	56.8527	1.6667	0.0001433	0.0059775	960	--	--	--	--	--	--	--	--	--	--	--	--	--	--	--	--	--	--	--	--	--	--	--	--	--	--	KOG3544	Collagens (type IV and type XIII), and related proteins
comp17046_c0	3.9048	38.1795	-3.2895	0.00014368	0.0059827	440	--	--	--	--	--	--	--	--	--	--	--	--	--	--	--	--	--	--	--	--	--	--	--	--	--	--	--	--
comp13262_c0	44.7378	151.445	-1.7592	0.00014482	0.0060087	562	242062358	XP_002452468.1	124	6.51045e-06	hypothetical protein SORBIDRAFT_04g026290 [Sorghum bicolor]	--	--	--	--	--	--	--	--	--	Q9SVT8	120	1.44897e-06	Ammonium transporter 1 member 4 OS=Arabidopsis thaliana GN=AMT1-4 PE=1 SV=1	--	--	--	--	--	--	--	--	KOG0682	Ammonia permease
comp8547_c0	4445.48	335.467	3.7281	0.00014468	0.0060087	1048	--	--	--	--	--	--	--	--	--	--	--	--	--	--	--	--	--	--	--	--	--	--	--	--	--	--	KOG3544	Collagens (type IV and type XIII), and related proteins
comp18922_c0	8508.31	3395.23	1.3254	0.00014672	0.0060769	681	324538174	ADY49524.1	410	8.00501e-48	60S ribosomal protein L30 [Ascaris suum]	71001145	XM_750161.1	85	6.85063e-35	Aspergillus fumigatus Af293 60S ribosomal protein L30 (AFUA_2G09200), partial mRNA	K02908	RP-L30e, RPL30	large subunit ribosomal protein L30e	http://www.genome.jp/dbget-bin/www_bget?ko:K02908	O48558	381	1.25694e-44	60S ribosomal protein L30 OS=Zea mays GN=RPL30 PE=3 SV=1	--	--	GO:0042254//GO:0006412	ribosome biogenesis//translation	GO:0003735	structural constituent of ribosome	GO:0005840	ribosome	KOG2988	60S ribosomal protein L30
comp21809_c0	68.2418	13.8877	2.2969	0.0001474	0.0060942	1221	226493392	NP_001143623.1	154	6.95461e-09	hypothetical protein [Zea mays]	--	--	--	--	--	--	--	--	--	--	--	--	--	--	--	--	--	--	--	--	--	KOG3544	Collagens (type IV and type XIII), and related proteins
comp18525_c0	46.9665	6.94229	2.7581	0.00014818	0.0061078	428	--	--	--	--	--	--	--	--	--	--	--	--	--	--	--	--	--	--	PF10099	Anti-sigma-K factor rskA	--	--	--	--	GO:0016021//GO:0005886	integral to membrane//plasma membrane	--	--
comp26181_c0	226.52	75.4921	1.5852	0.00014825	0.0061078	367	--	--	--	--	--	--	--	--	--	--	--	--	--	--	--	--	--	--	--	--	--	--	--	--	--	--	--	--
comp23316_c0	144.586	42.5254	1.7655	0.00014904	0.0061295	504	--	--	--	--	--	--	--	--	--	--	--	--	--	--	--	--	--	--	PF02183//PF00170//PF03131//PF07716	Homeobox associated leucine zipper//bZIP transcription factor//bZIP Maf transcription factor//Basic region leucine zipper	GO:0006355	regulation of transcription, DNA-dependent	GO:0003677//GO:0043565//GO:0003700//GO:0046983	DNA binding//sequence-specific DNA binding//sequence-specific DNA binding transcription factor activity//protein dimerization activity	GO:0005634//GO:0005667	nucleus//transcription factor complex	--	--
comp12785_c0	353.229	20.8277	4.084	0.00015093	0.0061963	232	--	--	--	--	--	--	--	--	--	--	--	--	--	--	--	--	--	--	--	--	--	--	--	--	--	--	KOG1923	Rac1 GTPase effector FRL
comp16349_c0	89.4419	263.805	-1.5604	0.00015363	0.0062962	2505	--	--	--	--	--	--	--	--	--	--	--	--	--	--	--	--	--	--	--	--	--	--	--	--	--	--	KOG3671	Actin regulatory protein (Wiskott-Aldrich syndrome protein)
[truncated: 515 more rows]
