# Supplementary material for: Genome-wide expression profiles of Pyropia haitanensis in response to osmotic stress by using deep sequencing technology
Source: BMC Genomics. 2015 Nov 26;16:1012. doi: 10.1186/s12864-015-2226-5 (PMC4661969; doi:10.1186/s12864-015-2226-5)
Supplement: Additional file 12: Table S10. — (A) GO enrichment analysis of the upregulated genes in REH compared to CON. (B) GO enrichment analysis of the downregulated genes in REH compared to CON. (XLSX 334 kb) [file 12864_2015_2226_MOESM12_ESM.xlsx]

## Sheet: Table S10 A
Additional file 12: Table S10 A GO enrichment analysis of the upregulated genes in REH compared to CON
GO_accession	Description	Term_type	Over_represented_pValue	Corrected_pValue	DEG_item	DEG_list	Bg_item	Bg_list	Gene_names
GO:0015976	carbon utilization	biological_process	1.5197e-13	1.203e-09	21	432	56	13972	comp17812_c0,comp7503_c0,comp19180_c0,comp15251_c0,comp11355_c0,comp9522_c0,comp16681_c0,comp17306_c0,comp7503_c1,comp18097_c0,comp15093_c1,comp19092_c0,comp19110_c0,comp11960_c0,comp7447_c0,comp15093_c0,comp8430_c0,comp15165_c0,comp7456_c0,comp17812_c1,comp7253_c0
GO:0006000	fructose metabolic process	biological_process	4.7941e-11	1.4618e-07	16	432	42	13972	comp7503_c0,comp9248_c0,comp19180_c0,comp15251_c0,comp11355_c0,comp16681_c0,comp17306_c0,comp7503_c1,comp18097_c0,comp15093_c1,comp11960_c0,comp8430_c0,comp15093_c0,comp18463_c2,comp7456_c0,comp71277_c0
GO:0006013	mannose metabolic process	biological_process	5.54e-11	1.4618e-07	16	432	42	13972	comp7503_c0,comp9248_c0,comp19180_c0,comp15251_c0,comp11355_c0,comp16681_c0,comp17306_c0,comp7503_c1,comp18097_c0,comp15093_c1,comp11960_c0,comp8430_c0,comp15093_c0,comp18463_c2,comp7456_c0,comp71277_c0
GO:0019320	hexose catabolic process	biological_process	3.8515e-08	4.415e-05	25	432	145	13972	comp11739_c0,comp17812_c0,comp7503_c0,comp9248_c0,comp19180_c0,comp15251_c0,comp18813_c2,comp11355_c0,comp9522_c0,comp16681_c0,comp17306_c0,comp7503_c1,comp18097_c0,comp15093_c1,comp19092_c0,comp11960_c0,comp7447_c0,comp15093_c0,comp8430_c0,comp15165_c0,comp7456_c0,comp17812_c1,comp19243_c0,comp15111_c0,comp7253_c0
GO:0046365	monosaccharide catabolic process	biological_process	3.8515e-08	4.415e-05	25	432	145	13972	comp11739_c0,comp17812_c0,comp7503_c0,comp9248_c0,comp19180_c0,comp15251_c0,comp18813_c2,comp11355_c0,comp9522_c0,comp16681_c0,comp17306_c0,comp7503_c1,comp18097_c0,comp15093_c1,comp19092_c0,comp11960_c0,comp7447_c0,comp15093_c0,comp8430_c0,comp15165_c0,comp7456_c0,comp17812_c1,comp19243_c0,comp15111_c0,comp7253_c0
GO:0016052	carbohydrate catabolic process	biological_process	3.9041e-08	4.415e-05	26	432	159	13972	comp11739_c0,comp17812_c0,comp15153_c0,comp7503_c0,comp9248_c0,comp19180_c0,comp15251_c0,comp18813_c2,comp11355_c0,comp9522_c0,comp16681_c0,comp17306_c0,comp7503_c1,comp18097_c0,comp15093_c1,comp19092_c0,comp11960_c0,comp7447_c0,comp15093_c0,comp8430_c0,comp15165_c0,comp7456_c0,comp17812_c1,comp19243_c0,comp15111_c0,comp7253_c0
GO:0044724	single-organism carbohydrate catabolic process	biological_process	3.9041e-08	4.415e-05	26	432	159	13972	comp11739_c0,comp17812_c0,comp15153_c0,comp7503_c0,comp9248_c0,comp19180_c0,comp15251_c0,comp18813_c2,comp11355_c0,comp9522_c0,comp16681_c0,comp17306_c0,comp7503_c1,comp18097_c0,comp15093_c1,comp19092_c0,comp11960_c0,comp7447_c0,comp15093_c0,comp8430_c0,comp15165_c0,comp7456_c0,comp17812_c1,comp19243_c0,comp15111_c0,comp7253_c0
GO:0006007	glucose catabolic process	biological_process	1.2407e-07	0.00012085	24	432	144	13972	comp11739_c0,comp17812_c0,comp7503_c0,comp9248_c0,comp19180_c0,comp15251_c0,comp11355_c0,comp9522_c0,comp16681_c0,comp17306_c0,comp7503_c1,comp18097_c0,comp15093_c1,comp19092_c0,comp11960_c0,comp7447_c0,comp15093_c0,comp8430_c0,comp15165_c0,comp7456_c0,comp17812_c1,comp19243_c0,comp15111_c0,comp7253_c0
GO:0006096	glycolysis	biological_process	1.374e-07	0.00012085	19	432	92	13972	comp7503_c0,comp9248_c0,comp19180_c0,comp15251_c0,comp11355_c0,comp16681_c0,comp17306_c0,comp7503_c1,comp18097_c0,comp15093_c1,comp19092_c0,comp11960_c0,comp7447_c0,comp8430_c0,comp15093_c0,comp15165_c0,comp7456_c0,comp17812_c1,comp19243_c0
GO:0042132	fructose 1,6-bisphosphate 1-phosphatase activity	molecular_function	2.3667e-07	0.00018735	7	432	9	13972	comp16681_c0,comp17306_c0,comp15093_c1,comp11355_c0,comp11960_c0,comp15093_c0,comp8430_c0
GO:0050308	sugar-phosphatase activity	molecular_function	4.1715e-07	0.00030019	7	432	10	13972	comp16681_c0,comp17306_c0,comp15093_c1,comp11355_c0,comp11960_c0,comp15093_c0,comp8430_c0
GO:0019203	carbohydrate phosphatase activity	molecular_function	7.3056e-07	0.00044594	7	432	11	13972	comp16681_c0,comp17306_c0,comp15093_c1,comp11355_c0,comp11960_c0,comp15093_c0,comp8430_c0
GO:0005996	monosaccharide metabolic process	biological_process	7.3234e-07	0.00044594	31	432	254	13972	comp18608_c0,comp12806_c0,comp11739_c0,comp17812_c0,comp7503_c0,comp9248_c0,comp19180_c0,comp15251_c0,comp18813_c2,comp11355_c0,comp9522_c0,comp12704_c0,comp16681_c0,comp17306_c0,comp7503_c1,comp18097_c0,comp15093_c1,comp19092_c0,comp11960_c0,comp7447_c0,comp15093_c0,comp8430_c0,comp15165_c0,comp7456_c0,comp17812_c1,comp18463_c2,comp71277_c0,comp27542_c0,comp19243_c0,comp15111_c0,comp7253_c0
GO:0019318	hexose metabolic process	biological_process	1.1874e-06	0.00067139	30	432	245	13972	comp18608_c0,comp12806_c0,comp11739_c0,comp17812_c0,comp7503_c0,comp9248_c0,comp19180_c0,comp15251_c0,comp18813_c2,comp11355_c0,comp9522_c0,comp16681_c0,comp17306_c0,comp7503_c1,comp18097_c0,comp15093_c1,comp19092_c0,comp11960_c0,comp7447_c0,comp15093_c0,comp8430_c0,comp15165_c0,comp7456_c0,comp17812_c1,comp18463_c2,comp71277_c0,comp27542_c0,comp19243_c0,comp15111_c0,comp7253_c0
GO:0006006	glucose metabolic process	biological_process	4.1114e-06	0.0021188	24	432	174	13972	comp11739_c0,comp17812_c0,comp7503_c0,comp9248_c0,comp19180_c0,comp15251_c0,comp11355_c0,comp9522_c0,comp16681_c0,comp17306_c0,comp7503_c1,comp18097_c0,comp15093_c1,comp19092_c0,comp11960_c0,comp7447_c0,comp15093_c0,comp8430_c0,comp15165_c0,comp7456_c0,comp17812_c1,comp19243_c0,comp15111_c0,comp7253_c0
GO:0006098	pentose-phosphate shunt	biological_process	4.5503e-06	0.0021188	16	432	81	13972	comp17812_c0,comp9248_c0,comp19180_c0,comp11355_c0,comp9522_c0,comp16681_c0,comp17306_c0,comp18097_c0,comp15093_c1,comp11960_c0,comp8430_c0,comp15093_c0,comp17812_c1,comp7456_c0,comp7253_c0,comp15111_c0
GO:0006740	NADPH regeneration	biological_process	4.5503e-06	0.0021188	16	432	81	13972	comp17812_c0,comp9248_c0,comp19180_c0,comp11355_c0,comp9522_c0,comp16681_c0,comp17306_c0,comp18097_c0,comp15093_c1,comp11960_c0,comp8430_c0,comp15093_c0,comp17812_c1,comp7456_c0,comp7253_c0,comp15111_c0
GO:0006739	NADP metabolic process	biological_process	7.4636e-06	0.0032823	16	432	84	13972	comp17812_c0,comp9248_c0,comp19180_c0,comp11355_c0,comp9522_c0,comp16681_c0,comp17306_c0,comp18097_c0,comp15093_c1,comp11960_c0,comp8430_c0,comp15093_c0,comp17812_c1,comp7456_c0,comp7253_c0,comp15111_c0
GO:0016051	carbohydrate biosynthetic process	biological_process	1.0188e-05	0.0042448	35	432	317	13972	comp18608_c0,comp11739_c0,comp16729_c0,comp19180_c0,comp17143_c0,comp11355_c0,comp12704_c0,comp16681_c0,comp17306_c0,comp16945_c0,comp15093_c1,comp19092_c0,comp11960_c0,comp7447_c0,comp15093_c0,comp18034_c0,comp15165_c0,comp7456_c0,comp17812_c1,comp16260_c1,comp15174_c0,comp12513_c0,comp7253_c0,comp7503_c0,comp14866_c0,comp9248_c0,comp15251_c0,comp18813_c2,comp18097_c0,comp7503_c1,comp19110_c0,co…
GO:0006094	gluconeogenesis	biological_process	1.091e-05	0.004318	18	432	110	13972	comp7503_c0,comp9248_c0,comp19180_c0,comp15251_c0,comp11355_c0,comp16681_c0,comp17306_c0,comp7503_c1,comp18097_c0,comp15093_c1,comp19092_c0,comp11960_c0,comp7447_c0,comp8430_c0,comp15093_c0,comp17812_c1,comp7456_c0,comp19243_c0
GO:0019319	hexose biosynthetic process	biological_process	1.3402e-05	0.0050519	18	432	112	13972	comp7503_c0,comp9248_c0,comp19180_c0,comp15251_c0,comp11355_c0,comp16681_c0,comp17306_c0,comp7503_c1,comp18097_c0,comp15093_c1,comp19092_c0,comp11960_c0,comp7447_c0,comp8430_c0,comp15093_c0,comp17812_c1,comp7456_c0,comp19243_c0
GO:0046496	nicotinamide nucleotide metabolic process	biological_process	1.4915e-05	0.0053665	16	432	92	13972	comp17812_c0,comp9248_c0,comp19180_c0,comp11355_c0,comp9522_c0,comp16681_c0,comp17306_c0,comp18097_c0,comp15093_c1,comp11960_c0,comp8430_c0,comp15093_c0,comp17812_c1,comp7456_c0,comp7253_c0,comp15111_c0
GO:0046364	monosaccharide biosynthetic process	biological_process	1.7156e-05	0.0059047	18	432	114	13972	comp7503_c0,comp9248_c0,comp19180_c0,comp15251_c0,comp11355_c0,comp16681_c0,comp17306_c0,comp7503_c1,comp18097_c0,comp15093_c1,comp19092_c0,comp11960_c0,comp7447_c0,comp8430_c0,comp15093_c0,comp17812_c1,comp7456_c0,comp19243_c0
GO:0019362	pyridine nucleotide metabolic process	biological_process	2.7552e-05	0.0090876	17	432	106	13972	comp17812_c0,comp9248_c0,comp19180_c0,comp11355_c0,comp9522_c0,comp16681_c0,comp17306_c0,comp18097_c0,comp15093_c1,comp11960_c0,comp8430_c0,comp15093_c0,comp17812_c1,comp7456_c0,comp7253_c0,comp17757_c0,comp15111_c0
GO:0006467	protein thiol-disulfide exchange	biological_process	3.3653e-05	0.010656	3	432	4	13972	comp7974_c0,comp17006_c2,comp24514_c0
GO:0072524	pyridine-containing compound metabolic process	biological_process	4.1404e-05	0.012606	18	432	124	13972	comp17812_c0,comp9248_c0,comp19180_c0,comp7286_c0,comp11355_c0,comp9522_c0,comp16681_c0,comp17306_c0,comp18097_c0,comp15093_c1,comp11960_c0,comp8430_c0,comp15093_c0,comp17812_c1,comp7456_c0,comp7253_c0,comp17757_c0,comp15111_c0
GO:0016861	intramolecular oxidoreductase activity, interconverting aldoses and ketoses	molecular_function	0.00011394	0.033405	6	432	18	13972	comp18463_c2,comp15251_c0,comp7503_c1,comp71277_c0,comp9522_c0,comp7503_c0
GO:0044723	single-organism carbohydrate metabolic process	biological_process	0.00015848	0.044806	44	432	538	13972	comp18608_c0,comp12806_c0,comp11739_c0,comp17812_c0,comp15153_c0,comp16729_c0,comp19180_c0,comp17143_c0,comp11355_c0,comp15158_c0,comp12704_c0,comp16681_c0,comp17306_c0,comp16945_c0,comp15093_c1,comp19092_c0,comp7447_c0,comp11960_c0,comp15093_c0,comp18034_c0,comp15165_c0,comp7456_c0,comp17812_c1,comp18463_c2,comp16260_c1,comp15174_c0,comp12513_c0,comp15111_c0,comp7253_c0,comp7503_c0,comp14866_c0,…
GO:0004807	triose-phosphate isomerase activity	molecular_function	0.00023463	0.064045	3	432	4	13972	comp15251_c0,comp7503_c1,comp7503_c0
GO:0006020	inositol metabolic process	biological_process	0.00025186	0.066231	6	432	20	13972	comp19180_c0,comp7456_c0,comp15251_c0,comp18097_c0,comp7503_c1,comp7503_c0
GO:0019253	reductive pentose-phosphate cycle	biological_process	0.00025937	0.066231	4	432	6	13972	comp15165_c0,comp7253_c0,comp19110_c0,comp19092_c0
GO:0016860	intramolecular oxidoreductase activity	molecular_function	0.00043039	0.10647	6	432	25	13972	comp18463_c2,comp15251_c0,comp7503_c1,comp71277_c0,comp9522_c0,comp7503_c0
GO:1901135	carbohydrate derivative metabolic process	biological_process	0.00062816	0.15068	58	432	951	13972	comp18608_c0,comp18920_c0,comp12806_c0,comp11739_c0,comp17757_c1,comp16426_c0,comp16722_c0,comp15153_c0,comp16729_c0,comp17143_c0,comp17672_c0,comp15158_c0,comp7469_c0,comp16853_c0,comp12704_c0,comp16681_c0,comp17306_c0,comp15093_c0,comp27437_c0,comp18034_c0,comp19305_c0,comp17812_c1,comp9838_c0,comp16260_c1,comp15174_c0,comp12513_c0,comp7309_c0,comp7511_c0,comp7253_c0,comp15242_c0,comp17006_c2,c…
GO:0016717	oxidoreductase activity, acting on paired donors, with oxidation of a pair of donors resulting in the reduction of molecular oxygen to two molecules of water	molecular_function	0.00080764	0.18622	4	432	8	13972	comp15504_c0,comp19838_c0,comp19376_c0,comp10118_c0
GO:0009117	nucleotide metabolic process	biological_process	0.00082337	0.18622	40	432	629	13972	comp18608_c0,comp18920_c0,comp11739_c0,comp16722_c0,comp17812_c0,comp19180_c0,comp12526_c0,comp11355_c0,comp16681_c0,comp17306_c0,comp15093_c1,comp11960_c0,comp15093_c0,comp19305_c0,comp7456_c0,comp17812_c1,comp7511_c0,comp15111_c0,comp7253_c0,comp15242_c0,comp7279_c1,comp12419_c0,comp9248_c0,comp17174_c0,comp19586_c0,comp18813_c2,comp19253_c0,comp12452_c0,comp9522_c0,comp18388_c1,comp16847_c0,co…
GO:0019685	photosynthesis, dark reaction	biological_process	0.00086208	0.18956	4	432	9	13972	comp15165_c0,comp7253_c0,comp19110_c0,comp19092_c0
GO:0055086	nucleobase-containing small molecule metabolic process	biological_process	0.0009547	0.20426	53	432	913	13972	comp18608_c0,comp18920_c0,comp11739_c0,comp16722_c0,comp17812_c0,comp18157_c1,comp19180_c0,comp12526_c0,comp11355_c0,comp13144_c0,comp12704_c0,comp16681_c0,comp17306_c0,comp15093_c1,comp11960_c0,comp15093_c0,comp19305_c0,comp7456_c0,comp17812_c1,comp16260_c1,comp17491_c0,comp7309_c0,comp7511_c0,comp15111_c0,comp7253_c0,comp15242_c0,comp7279_c1,comp14866_c0,comp9248_c0,comp12419_c0,comp19003_c0,co…
GO:0006753	nucleoside phosphate metabolic process	biological_process	0.0011761	0.24501	40	432	638	13972	comp18608_c0,comp18920_c0,comp11739_c0,comp16722_c0,comp17812_c0,comp19180_c0,comp12526_c0,comp11355_c0,comp16681_c0,comp17306_c0,comp15093_c1,comp11960_c0,comp15093_c0,comp19305_c0,comp7456_c0,comp17812_c1,comp7511_c0,comp15111_c0,comp7253_c0,comp15242_c0,comp7279_c1,comp12419_c0,comp9248_c0,comp17174_c0,comp19586_c0,comp18813_c2,comp19253_c0,comp12452_c0,comp9522_c0,comp18388_c1,comp16847_c0,co…
GO:0044391	ribosomal subunit	cellular_component	0.0015883	0.32238	15	432	234	13972	comp18943_c0,comp12106_c0,comp18930_c0,comp28890_c0,comp8215_c0,comp18932_c0,comp7311_c0,comp12414_c0,comp11768_c0,comp12274_c0,comp18904_c0,comp18935_c0,comp7251_c0,comp19062_c0,comp18998_c0
GO:0006733	oxidoreduction coenzyme metabolic process	biological_process	0.0017159	0.33957	17	432	162	13972	comp17812_c0,comp9248_c0,comp19180_c0,comp11355_c0,comp9522_c0,comp16681_c0,comp17306_c0,comp18097_c0,comp15093_c1,comp11960_c0,comp8430_c0,comp15093_c0,comp17812_c1,comp7456_c0,comp7253_c0,comp17757_c0,comp15111_c0
GO:0071241	cellular response to inorganic substance	biological_process	0.001827	0.35274	3	432	12	13972	comp17258_c0,comp15676_c0,comp15093_c0
GO:0005975	carbohydrate metabolic process	biological_process	0.0019056	0.35916	50	432	739	13972	comp18608_c0,comp12806_c0,comp11739_c0,comp17812_c0,comp15153_c0,comp16729_c0,comp17176_c0,comp19180_c0,comp15439_c0,comp17143_c0,comp11355_c0,comp15158_c0,comp16853_c0,comp12704_c0,comp16681_c0,comp17306_c0,comp16945_c0,comp16650_c0,comp15093_c1,comp19092_c0,comp7447_c0,comp11960_c0,comp15093_c0,comp18034_c0,comp15165_c0,comp7456_c0,comp17812_c1,comp18463_c2,comp16260_c1,comp15174_c0,comp12513_c…
GO:0008026	ATP-dependent helicase activity	molecular_function	0.0020198	0.36339	14	432	130	13972	comp14511_c0,comp20435_c0,comp18903_c0,comp14951_c1,comp12119_c1,comp15401_c0,comp17015_c0,comp13032_c1,comp26232_c0,comp24433_c0,comp15158_c0,comp12119_c2,comp13009_c0,comp14880_c0
GO:0070035	purine NTP-dependent helicase activity	molecular_function	0.0020198	0.36339	14	432	130	13972	comp14511_c0,comp20435_c0,comp18903_c0,comp14951_c1,comp12119_c1,comp15401_c0,comp17015_c0,comp13032_c1,comp26232_c0,comp24433_c0,comp15158_c0,comp12119_c2,comp13009_c0,comp14880_c0
GO:0071840	cellular component organization or biogenesis	biological_process	0.0021419	0.37119	98	432	2274	13972	comp6444_c0,comp17757_c1,comp12106_c0,comp5417_c0,comp16729_c0,comp18932_c0,comp11768_c0,comp13258_c1,comp7123_c0,comp17672_c0,comp7298_c0,comp15158_c0,comp17306_c0,comp16331_c0,comp15727_c0,comp17812_c1,comp17896_c0,comp12942_c0,comp16260_c1,comp7309_c0,comp15111_c0,comp7124_c0,comp14526_c0,comp14951_c1,comp15401_c0,comp8215_c0,comp7503_c0,comp7118_c0,comp14866_c0,comp18922_c0,comp19569_c0,comp1…
GO:0051087	chaperone binding	molecular_function	0.002157	0.37119	4	432	23	13972	comp21719_c0,comp7279_c0,comp7178_c0,comp7279_c1
GO:0043255	regulation of carbohydrate biosynthetic process	biological_process	0.0024283	0.40899	2	432	3	13972	comp16260_c1,comp15093_c0
GO:0004791	thioredoxin-disulfide reductase activity	molecular_function	0.0024926	0.41108	2	432	3	13972	comp16260_c1,comp16260_c0
GO:0071843	cellular component biogenesis at cellular level	biological_process	0.002641	0.42665	55	432	1209	13972	comp6444_c0,comp17757_c1,comp12106_c0,comp9249_c0,comp16729_c0,comp18932_c0,comp11768_c0,comp17847_c0,comp12359_c1,comp13258_c1,comp7251_c0,comp18947_c0,comp7298_c0,comp19011_c0,comp15472_c0,comp19062_c0,comp12121_c0,comp17306_c0,comp15727_c0,comp18930_c0,comp16650_c0,comp12274_c0,comp15574_c0,comp17896_c0,comp17812_c1,comp12942_c0,comp15174_c0,comp7309_c0,comp15111_c0,comp14526_c0,comp19021_c0,c…
GO:0010340	carboxyl-O-methyltransferase activity	molecular_function	0.0028104	0.43622	6	432	33	13972	comp6933_c0,comp16969_c0,comp7309_c0,comp16447_c2,comp18244_c0,comp14866_c0
GO:0051998	protein carboxyl O-methyltransferase activity	molecular_function	0.0028104	0.43622	6	432	33	13972	comp6933_c0,comp16969_c0,comp7309_c0,comp16447_c2,comp18244_c0,comp14866_c0
GO:0006457	protein folding	biological_process	0.003379	0.51439	16	432	226	13972	comp17006_c2,comp24514_c0,comp15153_c0,comp7279_c1,comp7196_c0,comp15153_c2,comp6399_c0,comp19210_c0,comp7974_c0,comp19572_c0,comp7311_c0,comp7196_c1,comp7340_c0,comp7279_c0,comp7178_c0,comp14738_c0
GO:0016671	oxidoreductase activity, acting on a sulfur group of donors, disulfide as acceptor	molecular_function	0.0035243	0.52638	5	432	24	13972	comp7974_c0,comp17006_c2,comp16260_c1,comp16260_c0,comp24514_c0
GO:0035690	cellular response to drug	biological_process	0.003646	0.53157	3	432	7	13972	comp19239_c0,comp17757_c0,comp15093_c0
GO:0071732	cellular response to nitric oxide	biological_process	0.0036933	0.53157	2	432	3	13972	comp17258_c0,comp15676_c0
GO:0008171	O-methyltransferase activity	molecular_function	0.0039008	0.5514	7	432	45	13972	comp6933_c0,comp16969_c0,comp7309_c0,comp16447_c2,comp18244_c0,comp14866_c0,comp7428_c0
GO:0004476	mannose-6-phosphate isomerase activity	molecular_function	0.0041882	0.5734	2	432	3	13972	comp18463_c2,comp71277_c0
GO:0042803	protein homodimerization activity	molecular_function	0.0042328	0.5734	6	432	49	13972	comp18156_c0,comp16681_c0,comp17052_c0,comp18813_c2,comp7178_c0,comp7277_c0
GO:0019637	organophosphate metabolic process	biological_process	0.0042737	0.5734	46	432	802	13972	comp18608_c0,comp18920_c0,comp11739_c0,comp16426_c0,comp16722_c0,comp17812_c0,comp19180_c0,comp12526_c0,comp11355_c0,comp16681_c0,comp17306_c0,comp15093_c1,comp11960_c0,comp15093_c0,comp19305_c0,comp7456_c0,comp17812_c1,comp9838_c0,comp16260_c1,comp7511_c0,comp15111_c0,comp7253_c0,comp15242_c0,comp8300_c0,comp7279_c1,comp7503_c0,comp9248_c0,comp12419_c0,comp17174_c0,comp19586_c0,comp18813_c2,comp…
GO:0042802	identical protein binding	molecular_function	0.0051471	0.67907	11	432	124	13972	comp16681_c0,comp17228_c0,comp17052_c0,comp18156_c0,comp16260_c0,comp7178_c0,comp18813_c2,comp7441_c0,comp7277_c0,comp17757_c0,comp5422_c0
GO:0043066	negative regulation of apoptotic process	biological_process	0.0052979	0.68751	6	432	45	13972	comp7279_c0,comp11914_c0,comp7813_c0,comp17903_c0,comp12974_c0,comp7279_c1
GO:0071841	cellular component organization or biogenesis at cellular level	biological_process	0.0055744	0.69135	88	432	2105	13972	comp6444_c0,comp17757_c1,comp12106_c0,comp16729_c0,comp18932_c0,comp11768_c0,comp13258_c1,comp7298_c0,comp15158_c0,comp17306_c0,comp16331_c0,comp15727_c0,comp17812_c1,comp17896_c0,comp12942_c0,comp16260_c1,comp7309_c0,comp15111_c0,comp7124_c0,comp14526_c0,comp14951_c1,comp15401_c0,comp8215_c0,comp7503_c0,comp7118_c0,comp14866_c0,comp18922_c0,comp19569_c0,comp18935_c0,comp19586_c0,comp15526_c1,com…
GO:0003713	transcription coactivator activity	molecular_function	0.0056533	0.69135	3	432	17	13972	comp13023_c0,comp19883_c0,comp15972_c0
GO:0006479	protein methylation	biological_process	0.0059302	0.69135	8	432	78	13972	comp6933_c0,comp16969_c0,comp14866_c0,comp9248_c0,comp7309_c0,comp18244_c0,comp16447_c2,comp15526_c1
GO:0008213	protein alkylation	biological_process	0.0059302	0.69135	8	432	78	13972	comp6933_c0,comp16969_c0,comp14866_c0,comp9248_c0,comp7309_c0,comp18244_c0,comp16447_c2,comp15526_c1
GO:0004332	fructose-bisphosphate aldolase activity	molecular_function	0.0059421	0.69135	3	432	9	13972	comp19180_c0,comp7456_c0,comp18097_c0
GO:0003723	RNA binding	molecular_function	0.0060805	0.69135	44	432	826	13972	comp6444_c0,comp18901_c0,comp12106_c0,comp8141_c0,comp12064_c0,comp23388_c0,comp13258_c1,comp7251_c0,comp16867_c0,comp19239_c0,comp15158_c0,comp7469_c0,comp14511_c0,comp18903_c0,comp20435_c0,comp15634_c0,comp15727_c0,comp15464_c0,comp18437_c1,comp17719_c1,comp13530_c0,comp19305_c0,comp7124_c0,comp17822_c0,comp14951_c1,comp19800_c0,comp15401_c0,comp9256_c0,comp12414_c0,comp19586_c0,comp12119_c2,co…
GO:0001518	voltage-gated sodium channel complex	cellular_component	0.0061135	0.69135	2	432	5	13972	comp8303_c0,comp17297_c0
GO:0005248	voltage-gated sodium channel activity	molecular_function	0.0061135	0.69135	2	432	5	13972	comp8303_c0,comp17297_c0
GO:0034706	sodium channel complex	cellular_component	0.0061135	0.69135	2	432	5	13972	comp8303_c0,comp17297_c0
GO:0009058	biosynthetic process	biological_process	0.0066289	0.73908	176	432	4357	13972	comp6444_c0,comp18920_c0,comp17757_c1,comp12250_c0,comp7097_c0,comp16729_c0,comp28215_c0,comp19180_c0,comp13258_c1,comp11355_c0,comp7277_c0,comp15590_c0,comp16945_c0,comp7997_c0,comp19092_c0,comp17719_c1,comp18034_c0,comp17289_c3,comp17812_c1,comp40058_c0,comp16260_c1,comp7309_c0,comp7511_c0,comp19883_c0,comp18374_c2,comp15111_c0,comp8300_c0,comp19523_c0,comp19569_c0,comp7286_c0,comp21485_c0,comp…
GO:0019751	polyol metabolic process	biological_process	0.0069394	0.76295	8	432	65	13972	comp18097_c0,comp7503_c1,comp7503_c0,comp19180_c0,comp9248_c0,comp15251_c0,comp7456_c0,comp18813_c2
GO:0046500	S-adenosylmethionine metabolic process	biological_process	0.0070372	0.7631	5	432	35	13972	comp19003_c0,comp7309_c0,comp16447_c2,comp18244_c0,comp14866_c0
GO:0006664	glycolipid metabolic process	biological_process	0.0076444	0.79747	8	432	75	13972	comp9248_c0,comp9838_c0,comp16426_c0,comp15174_c0,comp8300_c0,comp35576_c0,comp16729_c0,comp16853_c0
GO:0008276	protein methyltransferase activity	molecular_function	0.007741	0.79747	6	432	49	13972	comp6933_c0,comp16969_c0,comp7309_c0,comp16447_c2,comp18244_c0,comp14866_c0
GO:0043069	negative regulation of programmed cell death	biological_process	0.0078992	0.79747	6	432	48	13972	comp7279_c0,comp11914_c0,comp7813_c0,comp17903_c0,comp12974_c0,comp7279_c1
GO:0060548	negative regulation of cell death	biological_process	0.0078992	0.79747	6	432	48	13972	comp7279_c0,comp11914_c0,comp7813_c0,comp17903_c0,comp12974_c0,comp7279_c1
GO:0009250	glucan biosynthetic process	biological_process	0.0081867	0.79747	5	432	26	13972	comp18608_c0,comp11739_c0,comp16260_c1,comp17143_c0,comp12704_c0
GO:0048046	apoplast	cellular_component	0.0082802	0.79747	6	432	34	13972	comp19586_c0,comp19243_c0,comp7253_c0,comp19110_c0,comp19092_c0,comp7503_c0
GO:0042274	ribosomal small subunit biogenesis	biological_process	0.008713	0.79747	3	432	14	13972	comp12942_c0,comp18904_c0,comp7251_c0
GO:0019220	regulation of phosphate metabolic process	biological_process	0.0089188	0.79747	12	432	162	13972	comp16681_c0,comp11739_c0,comp11098_c0,comp12974_c0,comp7279_c1,comp15378_c0,comp7279_c0,comp12526_c0,comp7298_c0,comp7301_c0,comp15687_c1,comp18388_c1
GO:0051174	regulation of phosphorus metabolic process	biological_process	0.0089188	0.79747	12	432	162	13972	comp16681_c0,comp11739_c0,comp11098_c0,comp12974_c0,comp7279_c1,comp15378_c0,comp7279_c0,comp12526_c0,comp7298_c0,comp7301_c0,comp15687_c1,comp18388_c1
GO:0006915	apoptotic process	biological_process	0.0089219	0.79747	9	432	100	13972	comp17903_c0,comp12974_c0,comp7279_c1,comp18156_c0,comp7279_c0,comp11914_c0,comp7813_c0,comp17757_c0,comp25984_c0
GO:0006983	ER overload response	biological_process	0.008966	0.79747	2	432	3	13972	comp7279_c0,comp7279_c1
GO:0021577	hindbrain structural organization	biological_process	0.008966	0.79747	2	432	3	13972	comp7279_c0,comp7279_c1
GO:0021589	cerebellum structural organization	biological_process	0.008966	0.79747	2	432	3	13972	comp7279_c0,comp7279_c1
GO:0034975	protein folding in endoplasmic reticulum	biological_process	0.008966	0.79747	2	432	3	13972	comp7279_c0,comp7279_c1
GO:0051787	misfolded protein binding	molecular_function	0.008966	0.79747	2	432	3	13972	comp7279_c0,comp7279_c1
GO:0060904	regulation of protein folding in endoplasmic reticulum	biological_process	0.008966	0.79747	2	432	3	13972	comp7279_c0,comp7279_c1
GO:0006643	membrane lipid metabolic process	biological_process	0.0096964	0.85285	8	432	79	13972	comp9248_c0,comp9838_c0,comp16426_c0,comp15174_c0,comp8300_c0,comp35576_c0,comp16729_c0,comp16853_c0
GO:0000413	protein peptidyl-prolyl isomerization	biological_process	0.010111	0.87958	3	432	23	13972	comp19210_c0,comp7196_c1,comp7196_c0
GO:0043229	intracellular organelle	cellular_component	0.010836	0.92563	193	432	4979	13972	comp6444_c0,comp12250_c0,comp7097_c0,comp19728_c0,comp17145_c0,comp15153_c0,comp28215_c0,comp17751_c0,comp13258_c1,comp11899_c0,comp7277_c0,comp15590_c0,comp16945_c0,comp7997_c0,comp15464_c0,comp19092_c0,comp16394_c0,comp17719_c1,comp17812_c1,comp12942_c0,comp40058_c0,comp16260_c1,comp19883_c0,comp18374_c2,comp17219_c0,comp15111_c0,comp19569_c0,comp7286_c0,comp19253_c0,comp10629_c0,comp12065_c0,c…
GO:0044238	primary metabolic process	biological_process	0.010875	0.92563	255	432	6742	13972	comp6444_c0,comp18920_c0,comp17757_c1,comp15383_c0,comp12250_c0,comp7097_c0,comp18157_c1,comp15153_c0,comp16729_c0,comp28215_c0,comp19180_c0,comp13258_c1,comp18075_c0,comp11355_c0,comp7277_c0,comp19434_c0,comp15590_c0,comp16331_c0,comp16945_c0,comp7997_c0,comp15464_c0,comp15958_c0,comp19092_c0,comp7902_c0,comp17719_c1,comp18034_c0,comp17289_c3,comp18463_c2,comp17812_c1,comp12942_c0,comp40058_c0,c…
GO:0042149	cellular response to glucose starvation	biological_process	0.010998	0.92563	2	432	4	13972	comp7279_c0,comp7279_c1
GO:0009119	ribonucleoside metabolic process	biological_process	0.011211	0.92563	25	432	448	13972	comp18920_c0,comp11739_c0,comp15242_c0,comp16722_c0,comp7279_c1,comp14866_c0,comp12419_c0,comp19003_c0,comp17174_c0,comp19586_c0,comp19253_c0,comp12452_c0,comp18388_c1,comp16847_c0,comp16681_c0,comp15378_c0,comp19305_c0,comp7279_c0,comp13023_c0,comp7309_c0,comp16447_c2,comp19243_c0,comp18244_c0,comp17757_c0,comp7253_c0
GO:0043226	organelle	cellular_component	0.011364	0.92563	193	432	4987	13972	comp6444_c0,comp12250_c0,comp7097_c0,comp19728_c0,comp17145_c0,comp15153_c0,comp28215_c0,comp17751_c0,comp13258_c1,comp11899_c0,comp7277_c0,comp15590_c0,comp16945_c0,comp7997_c0,comp15464_c0,comp19092_c0,comp16394_c0,comp17719_c1,comp17812_c1,comp12942_c0,comp40058_c0,comp16260_c1,comp19883_c0,comp18374_c2,comp17219_c0,comp15111_c0,comp19569_c0,comp7286_c0,comp19253_c0,comp10629_c0,comp12065_c0,c…
GO:0042254	ribosome biogenesis	biological_process	0.011623	0.92563	47	432	1106	13972	comp6444_c0,comp12106_c0,comp9249_c0,comp18932_c0,comp11768_c0,comp17847_c0,comp12359_c1,comp13258_c1,comp7251_c0,comp18947_c0,comp7298_c0,comp19011_c0,comp15472_c0,comp19062_c0,comp12121_c0,comp15727_c0,comp18930_c0,comp16650_c0,comp12274_c0,comp17896_c0,comp12942_c0,comp7309_c0,comp15111_c0,comp14526_c0,comp19021_c0,comp14951_c1,comp15401_c0,comp9256_c0,comp8215_c0,comp12414_c0,comp7118_c0,comp…
GO:0034663	endoplasmic reticulum chaperone complex	cellular_component	0.011634	0.92563	2	432	4	13972	comp7279_c0,comp7279_c1
GO:0001575	globoside metabolic process	biological_process	0.01181	0.92563	3	432	10	13972	comp15174_c0,comp16729_c0,comp16853_c0
GO:0008107	galactoside 2-alpha-L-fucosyltransferase activity	molecular_function	0.01181	0.92563	3	432	10	13972	comp15174_c0,comp16729_c0,comp16853_c0
GO:0031127	alpha-(1,2)-fucosyltransferase activity	molecular_function	0.01181	0.92563	3	432	10	13972	comp15174_c0,comp16729_c0,comp16853_c0
GO:0021680	cerebellar Purkinje cell layer development	biological_process	0.012102	0.93919	2	432	4	13972	comp7279_c0,comp7279_c1
GO:0044085	cellular component biogenesis	biological_process	0.012567	0.94776	63	432	1525	13972	comp6444_c0,comp17757_c1,comp12106_c0,comp9249_c0,comp16729_c0,comp18932_c0,comp11768_c0,comp17847_c0,comp12359_c1,comp13258_c1,comp7251_c0,comp18947_c0,comp7298_c0,comp19011_c0,comp15472_c0,comp19062_c0,comp16681_c0,comp12121_c0,comp17306_c0,comp15727_c0,comp18930_c0,comp16650_c0,comp15093_c0,comp15165_c0,comp12274_c0,comp15574_c0,comp17896_c0,comp17812_c1,comp12942_c0,comp15174_c0,comp7309_c0,c…
GO:0044464	cell part	cellular_component	0.01261	0.94776	248	432	6703	13972	comp6444_c0,comp18920_c0,comp12250_c0,comp7097_c0,comp19728_c0,comp13219_c0,comp17145_c0,comp18157_c1,comp15153_c0,comp5417_c0,comp16729_c0,comp28215_c0,comp17751_c0,comp13258_c1,comp11899_c0,comp18075_c0,comp11355_c0,comp7277_c0,comp95805_c0,comp15590_c0,comp16331_c0,comp16945_c0,comp7997_c0,comp15464_c0,comp19092_c0,comp16394_c0,comp17719_c1,comp17812_c1,comp12942_c0,comp40058_c0,comp16260_c1,c…
GO:0005623	cell	cellular_component	0.012818	0.94776	248	432	6704	13972	comp6444_c0,comp18920_c0,comp12250_c0,comp7097_c0,comp19728_c0,comp13219_c0,comp17145_c0,comp18157_c1,comp15153_c0,comp5417_c0,comp16729_c0,comp28215_c0,comp17751_c0,comp13258_c1,comp11899_c0,comp18075_c0,comp11355_c0,comp7277_c0,comp95805_c0,comp15590_c0,comp16331_c0,comp16945_c0,comp7997_c0,comp15464_c0,comp19092_c0,comp16394_c0,comp17719_c1,comp17812_c1,comp12942_c0,comp40058_c0,comp16260_c1,c…
GO:0001561	fatty acid alpha-oxidation	biological_process	0.012846	0.94776	1	432	1	13972	comp15676_c0
GO:0016165	lipoxygenase activity	molecular_function	0.012846	0.94776	1	432	1	13972	comp15676_c0
GO:0005788	endoplasmic reticulum lumen	cellular_component	0.013187	0.94776	3	432	12	13972	comp7279_c0,comp17365_c1,comp7279_c1
GO:0010319	stromule	cellular_component	0.013188	0.94776	3	432	7	13972	comp7253_c0,comp19110_c0,comp19092_c0
GO:0022613	ribonucleoprotein complex biogenesis	biological_process	0.01334	0.94776	47	432	1115	13972	comp6444_c0,comp12106_c0,comp9249_c0,comp18932_c0,comp11768_c0,comp17847_c0,comp12359_c1,comp13258_c1,comp7251_c0,comp18947_c0,comp7298_c0,comp19011_c0,comp15472_c0,comp19062_c0,comp12121_c0,comp15727_c0,comp18930_c0,comp16650_c0,comp12274_c0,comp17896_c0,comp12942_c0,comp7309_c0,comp15111_c0,comp14526_c0,comp19021_c0,comp14951_c1,comp15401_c0,comp9256_c0,comp8215_c0,comp12414_c0,comp7118_c0,comp…
GO:0006987	activation of signaling protein activity involved in unfolded protein response	biological_process	0.013593	0.94776	2	432	5	13972	comp7279_c0,comp7279_c1
GO:0032069	regulation of nuclease activity	biological_process	0.013593	0.94776	2	432	5	13972	comp7279_c0,comp7279_c1
GO:0032075	positive regulation of nuclease activity	biological_process	0.013593	0.94776	2	432	5	13972	comp7279_c0,comp7279_c1
GO:0015934	large ribosomal subunit	cellular_component	0.013649	0.94776	8	432	118	13972	comp18935_c0,comp18930_c0,comp28890_c0,comp18932_c0,comp7311_c0,comp19062_c0,comp12414_c0,comp11768_c0
GO:0016832	aldehyde-lyase activity	molecular_function	0.014471	0.97601	3	432	12	13972	comp19180_c0,comp7456_c0,comp18097_c0
GO:0048029	monosaccharide binding	molecular_function	0.014843	0.97601	2	432	6	13972	comp15093_c0,comp12704_c0
GO:0000479	endonucleolytic cleavage of tricistronic rRNA transcript (SSU-rRNA, 5.8S rRNA, LSU-rRNA)	biological_process	0.014904	0.97601	2	432	5	13972	comp12942_c0,comp18904_c0
GO:0071731	response to nitric oxide	biological_process	0.014998	0.97601	2	432	5	13972	comp17258_c0,comp15676_c0
GO:0021549	cerebellum development	biological_process	0.015165	0.97601	2	432	5	13972	comp7279_c0,comp7279_c1
GO:0021575	hindbrain morphogenesis	biological_process	0.015165	0.97601	2	432	5	13972	comp7279_c0,comp7279_c1
GO:0021587	cerebellum morphogenesis	biological_process	0.015165	0.97601	2	432	5	13972	comp7279_c0,comp7279_c1
GO:0021695	cerebellar cortex development	biological_process	0.015165	0.97601	2	432	5	13972	comp7279_c0,comp7279_c1
GO:0022037	metencephalon development	biological_process	0.015165	0.97601	2	432	5	13972	comp7279_c0,comp7279_c1
GO:0030234	enzyme regulator activity	molecular_function	0.015448	0.98234	15	432	260	13972	comp56120_c0,comp49838_c0,comp16681_c0,comp21719_c0,comp11739_c0,comp7279_c1,comp15378_c0,comp16260_c1,comp5328_c0,comp12526_c0,comp7178_c0,comp7301_c0,comp15111_c0,comp18388_c1,comp14044_c0
GO:0034976	response to endoplasmic reticulum stress	biological_process	0.015512	0.98234	3	432	16	13972	comp7279_c0,comp7286_c0,comp7279_c1
GO:0004719	protein-L-isoaspartate (D-aspartate) O-methyltransferase activity	molecular_function	0.015748	0.98941	4	432	26	13972	comp7309_c0,comp16447_c2,comp18244_c0,comp14866_c0
GO:0004618	phosphoglycerate kinase activity	molecular_function	0.016129	0.98946	2	432	5	13972	comp19092_c0,comp7447_c0
GO:0000469	cleavage involved in rRNA processing	biological_process	0.016664	0.98946	2	432	6	13972	comp12942_c0,comp18904_c0
GO:0000478	endonucleolytic cleavage involved in rRNA processing	biological_process	0.016664	0.98946	2	432	6	13972	comp12942_c0,comp18904_c0
GO:0090501	RNA phosphodiester bond hydrolysis	biological_process	0.016664	0.98946	2	432	6	13972	comp12942_c0,comp18904_c0
GO:0090502	RNA phosphodiester bond hydrolysis, endonucleolytic	biological_process	0.016664	0.98946	2	432	6	13972	comp12942_c0,comp18904_c0
GO:0001674	female germ cell nucleus	cellular_component	0.016955	0.98946	1	432	1	13972	comp12818_c0
GO:0042585	germinal vesicle	cellular_component	0.016955	0.98946	1	432	1	13972	comp12818_c0
GO:0043073	germ cell nucleus	cellular_component	0.016955	0.98946	1	432	1	13972	comp12818_c0
GO:0005840	ribosome	cellular_component	0.017116	0.98946	49	432	1179	13972	comp6444_c0,comp18901_c0,comp12106_c0,comp12064_c0,comp18932_c0,comp11768_c0,comp17847_c0,comp12359_c1,comp23388_c0,comp13258_c1,comp7251_c0,comp18947_c0,comp7298_c0,comp19011_c0,comp15472_c0,comp19062_c0,comp18903_c0,comp12121_c0,comp15727_c0,comp18930_c0,comp16650_c0,comp19305_c0,comp12274_c0,comp17896_c0,comp15111_c0,comp14526_c0,comp19021_c0,comp14951_c1,comp8215_c0,comp7503_c0,comp12414_c0,c…
GO:0030902	hindbrain development	biological_process	0.017125	0.98946	2	432	6	13972	comp7279_c0,comp7279_c1
GO:0006790	sulfur compound metabolic process	biological_process	0.017214	0.98946	15	432	207	13972	comp19572_c0,comp17903_c0,comp15717_c1,comp14866_c0,comp19003_c0,comp17289_c3,comp17812_c1,comp17174_c0,comp7309_c0,comp14929_c0,comp16447_c2,comp18244_c0,comp12141_c0,comp19243_c0,comp12704_c0
GO:0071704	organic substance metabolic process	biological_process	0.017273	0.98946	264	432	7105	13972	comp17757_c1,comp15383_c0,comp7097_c0,comp18157_c1,comp15153_c0,comp16729_c0,comp13258_c1,comp18075_c0,comp11355_c0,comp19434_c0,comp16331_c0,comp7997_c0,comp15464_c0,comp15958_c0,comp19092_c0,comp17719_c1,comp17289_c3,comp17812_c1,comp40058_c0,comp16260_c1,comp18374_c2,comp15676_c0,comp8584_c0,comp17108_c0,comp18760_c5,comp15577_c1,comp19253_c0,comp7430_c0,comp7503_c1,comp12977_c0,comp12650_c0,c…
GO:0008219	cell death	biological_process	0.017499	0.98946	11	432	144	13972	comp15892_c0,comp17903_c0,comp12974_c0,comp7279_c1,comp18156_c0,comp7279_c0,comp11914_c0,comp7813_c0,comp17757_c0,comp15676_c0,comp25984_c0
GO:0016265	death	biological_process	0.017499	0.98946	11	432	144	13972	comp15892_c0,comp17903_c0,comp12974_c0,comp7279_c1,comp18156_c0,comp7279_c0,comp11914_c0,comp7813_c0,comp17757_c0,comp15676_c0,comp25984_c0
GO:0070887	cellular response to chemical stimulus	biological_process	0.017797	0.99915	12	432	178	13972	comp17258_c0,comp7279_c1,comp15093_c0,comp7279_c0,comp17812_c1,comp16828_c2,comp16260_c1,comp19239_c0,comp16260_c0,comp17757_c0,comp15676_c0,comp15526_c1
GO:0012501	programmed cell death	biological_process	0.01795	1	9	432	110	13972	comp17903_c0,comp12974_c0,comp7279_c1,comp18156_c0,comp7279_c0,comp11914_c0,comp7813_c0,comp17757_c0,comp25984_c0
GO:0090305	nucleic acid phosphodiester bond hydrolysis	biological_process	0.018127	1	3	432	19	13972	comp12942_c0,comp18904_c0,comp17757_c0
GO:0071248	cellular response to metal ion	biological_process	0.018301	1	2	432	9	13972	comp17258_c0,comp15093_c0
GO:0001932	regulation of protein phosphorylation	biological_process	0.018421	1	7	432	76	13972	comp7279_c0,comp11098_c0,comp7298_c0,comp12974_c0,comp7301_c0,comp15687_c1,comp7279_c1
GO:0005507	copper ion binding	molecular_function	0.018478	1	9	432	117	13972	comp46542_c0,comp19523_c0,comp5855_c0,comp7503_c0,comp19003_c0,comp17289_c3,comp12141_c0,comp19243_c0,comp16847_c0
GO:0000462	maturation of SSU-rRNA from tricistronic rRNA transcript (SSU-rRNA, 5.8S rRNA, LSU-rRNA)	biological_process	0.019101	1	2	432	6	13972	comp12942_c0,comp18904_c0
GO:0004802	transketolase activity	molecular_function	0.019192	1	2	432	4	13972	comp17812_c1,comp17812_c0
GO:0000302	response to reactive oxygen species	biological_process	0.019275	1	5	432	30	13972	comp17812_c1,comp16260_c1,comp16260_c0,comp17258_c0,comp15676_c0
GO:0042493	response to drug	biological_process	0.020024	1	5	432	41	13972	comp14155_c0,comp19239_c0,comp17258_c0,comp17757_c0,comp15093_c0
GO:0006642	triglyceride mobilization	biological_process	0.020109	1	1	432	1	13972	comp7503_c0
GO:0019405	alditol catabolic process	biological_process	0.020109	1	1	432	1	13972	comp7503_c0
GO:0019563	glycerol catabolic process	biological_process	0.020109	1	1	432	1	13972	comp7503_c0
GO:0046166	glyceraldehyde-3-phosphate biosynthetic process	biological_process	0.020109	1	1	432	1	13972	comp7503_c0
GO:0046184	aldehyde biosynthetic process	biological_process	0.020109	1	1	432	1	13972	comp7503_c0
GO:0080022	primary root development	biological_process	0.020109	1	1	432	1	13972	comp7503_c0
GO:0031669	cellular response to nutrient levels	biological_process	0.020152	1	5	432	35	13972	comp9248_c0,comp7279_c0,comp12452_c0,comp7279_c1,comp12704_c0
GO:0071216	cellular response to biotic stimulus	biological_process	0.020481	1	2	432	5	13972	comp7279_c0,comp7279_c1
GO:0002576	platelet degranulation	biological_process	0.020837	1	2	432	7	13972	comp7279_c0,comp7279_c1
GO:0009116	nucleoside metabolic process	biological_process	0.0213	1	25	432	470	13972	comp18920_c0,comp11739_c0,comp15242_c0,comp16722_c0,comp7279_c1,comp14866_c0,comp12419_c0,comp19003_c0,comp17174_c0,comp19586_c0,comp19253_c0,comp12452_c0,comp18388_c1,comp16847_c0,comp16681_c0,comp15378_c0,comp19305_c0,comp7279_c0,comp13023_c0,comp7309_c0,comp16447_c2,comp19243_c0,comp18244_c0,comp17757_c0,comp7253_c0
GO:0008417	fucosyltransferase activity	molecular_function	0.021382	1	3	432	14	13972	comp15174_c0,comp16729_c0,comp16853_c0
GO:0042438	melanin biosynthetic process	biological_process	0.021676	1	3	432	21	13972	comp17289_c3,comp19523_c0,comp5855_c0
GO:0003735	structural constituent of ribosome	molecular_function	0.021888	1	41	432	991	13972	comp6444_c0,comp12106_c0,comp18932_c0,comp11768_c0,comp17847_c0,comp12359_c1,comp13258_c1,comp7251_c0,comp18947_c0,comp7298_c0,comp19011_c0,comp15472_c0,comp19062_c0,comp12121_c0,comp15727_c0,comp18930_c0,comp16650_c0,comp12274_c0,comp17896_c0,comp14526_c0,comp15111_c0,comp19021_c0,comp14951_c1,comp8215_c0,comp12414_c0,comp7118_c0,comp9248_c0,comp19569_c0,comp18922_c0,comp18935_c0,comp18998_c0,co…
GO:0042278	purine nucleoside metabolic process	biological_process	0.022128	1	23	432	436	13972	comp18920_c0,comp11739_c0,comp15242_c0,comp16722_c0,comp7279_c1,comp14866_c0,comp12419_c0,comp19003_c0,comp17174_c0,comp19586_c0,comp19253_c0,comp12452_c0,comp18388_c1,comp16847_c0,comp16681_c0,comp15378_c0,comp19305_c0,comp7279_c0,comp13023_c0,comp7309_c0,comp19243_c0,comp18244_c0,comp16447_c2
GO:0046128	purine ribonucleoside metabolic process	biological_process	0.022128	1	23	432	436	13972	comp18920_c0,comp11739_c0,comp15242_c0,comp16722_c0,comp7279_c1,comp14866_c0,comp12419_c0,comp19003_c0,comp17174_c0,comp19586_c0,comp19253_c0,comp12452_c0,comp18388_c1,comp16847_c0,comp16681_c0,comp15378_c0,comp19305_c0,comp7279_c0,comp13023_c0,comp7309_c0,comp19243_c0,comp18244_c0,comp16447_c2
GO:0031988	membrane-bounded vesicle	cellular_component	0.022359	1	9	432	120	13972	comp16681_c0,comp16969_c0,comp12323_c0,comp17145_c0,comp7279_c1,comp16394_c0,comp13530_c0,comp19003_c0,comp18156_c0
GO:0042325	regulation of phosphorylation	biological_process	0.022379	1	7	432	82	13972	comp7279_c0,comp11098_c0,comp7298_c0,comp12974_c0,comp7301_c0,comp15687_c1,comp7279_c1
GO:0005793	endoplasmic reticulum-Golgi intermediate compartment	cellular_component	0.022402	1	2	432	7	13972	comp7279_c0,comp7279_c1
GO:0016791	phosphatase activity	molecular_function	0.022402	1	10	432	118	13972	comp16681_c0,comp17306_c0,comp19572_c0,comp15093_c1,comp11960_c0,comp15093_c0,comp8430_c0,comp19239_c0,comp11355_c0,comp21183_c0
GO:0043231	intracellular membrane-bounded organelle	cellular_component	0.022478	1	157	432	3843	13972	comp12250_c0,comp7097_c0,comp19728_c0,comp17145_c0,comp15153_c0,comp28215_c0,comp11899_c0,comp7277_c0,comp15590_c0,comp16945_c0,comp7997_c0,comp15464_c0,comp19092_c0,comp16394_c0,comp17719_c1,comp17812_c1,comp12942_c0,comp40058_c0,comp16260_c1,comp19883_c0,comp18374_c2,comp17219_c0,comp7286_c0,comp19253_c0,comp10629_c0,comp12977_c0,comp12650_c0,comp17366_c0,comp19647_c0,comp18244_c0,comp12141_c0,…
GO:0005618	cell wall	cellular_component	0.02276	1	10	432	128	13972	comp12106_c0,comp19092_c0,comp7503_c0,comp19003_c0,comp9248_c0,comp15574_c0,comp12274_c0,comp19305_c0,comp16460_c0,comp11355_c0
GO:0009312	oligosaccharide biosynthetic process	biological_process	0.023145	1	5	432	34	13972	comp18034_c0,comp15174_c0,comp12513_c0,comp16729_c0,comp14866_c0
GO:0046660	female sex differentiation	biological_process	0.023154	1	4	432	31	13972	comp16574_c0,comp17648_c0,comp7298_c0,comp5343_c0
GO:0043227	membrane-bounded organelle	cellular_component	0.02341	1	157	432	3850	13972	comp12250_c0,comp7097_c0,comp19728_c0,comp17145_c0,comp15153_c0,comp28215_c0,comp11899_c0,comp7277_c0,comp15590_c0,comp16945_c0,comp7997_c0,comp15464_c0,comp19092_c0,comp16394_c0,comp17719_c1,comp17812_c1,comp12942_c0,comp40058_c0,comp16260_c1,comp19883_c0,comp18374_c2,comp17219_c0,comp7286_c0,comp19253_c0,comp10629_c0,comp12977_c0,comp12650_c0,comp17366_c0,comp19647_c0,comp18244_c0,comp12141_c0,…
GO:0003856	3-dehydroquinate synthase activity	molecular_function	0.023666	1	2	432	6	13972	comp17793_c0,comp7309_c0
GO:0010675	regulation of cellular carbohydrate metabolic process	biological_process	0.024173	1	2	432	5	13972	comp16260_c1,comp15093_c0
GO:0017015	regulation of transforming growth factor beta receptor signaling pathway	biological_process	0.024203	1	2	432	4	13972	comp7279_c0,comp7279_c1
GO:0030512	negative regulation of transforming growth factor beta receptor signaling pathway	biological_process	0.024203	1	2	432	4	13972	comp7279_c0,comp7279_c1
GO:0090092	regulation of transmembrane receptor protein serine/threonine kinase signaling pathway	biological_process	0.024203	1	2	432	4	13972	comp7279_c0,comp7279_c1
GO:0090101	negative regulation of transmembrane receptor protein serine/threonine kinase signaling pathway	biological_process	0.024203	1	2	432	4	13972	comp7279_c0,comp7279_c1
GO:0032259	methylation	biological_process	0.024532	1	11	432	156	13972	comp6933_c0,comp16969_c0,comp14866_c0,comp9248_c0,comp7309_c0,comp11355_c0,comp18244_c0,comp16447_c2,comp17219_c0,comp17389_c0,comp15526_c1
GO:0043414	macromolecule methylation	biological_process	0.025276	1	10	432	132	13972	comp6933_c0,comp16969_c0,comp14866_c0,comp9248_c0,comp7309_c0,comp11355_c0,comp18244_c0,comp16447_c2,comp17389_c0,comp15526_c1
GO:0030490	maturation of SSU-rRNA	biological_process	0.026436	1	2	432	7	13972	comp12942_c0,comp18904_c0
GO:0007179	transforming growth factor beta receptor signaling pathway	biological_process	0.027096	1	2	432	5	13972	comp7279_c0,comp7279_c1
GO:0018208	peptidyl-proline modification	biological_process	0.027537	1	3	432	32	13972	comp19210_c0,comp7196_c1,comp7196_c0
GO:0009657	plastid organization	biological_process	0.028037	1	5	432	34	13972	comp16260_c1,comp19586_c0,comp17228_c0,comp7124_c0,comp7503_c0
GO:0008295	spermidine biosynthetic process	biological_process	0.028345	1	2	432	4	13972	comp18998_c0,comp15313_c0
GO:0031982	vesicle	cellular_component	0.028694	1	10	432	147	13972	comp16681_c0,comp16969_c0,comp12323_c0,comp17145_c0,comp7279_c1,comp16394_c0,comp17751_c0,comp13530_c0,comp19003_c0,comp18156_c0
GO:0009070	serine family amino acid biosynthetic process	biological_process	0.028705	1	4	432	25	13972	comp17812_c1,comp14929_c0,comp7286_c0,comp19243_c0
GO:0044446	intracellular organelle part	cellular_component	0.029148	1	114	432	2729	13972	comp8723_c0,comp12250_c0,comp12106_c0,comp7097_c0,comp17145_c0,comp7161_c0,comp18932_c0,comp11768_c0,comp17751_c0,comp15273_c0,comp11899_c0,comp7270_c0,comp7277_c0,comp13144_c0,comp12704_c0,comp15590_c0,comp7997_c0,comp19092_c0,comp16394_c0,comp12184_c0,comp18437_c1,comp7340_c0,comp17812_c1,comp40058_c0,comp16260_c1,comp19883_c0,comp17219_c0,comp15687_c1,comp14862_c0,comp14951_c1,comp8215_c0,comp…
GO:0006139	nucleobase-containing compound metabolic process	biological_process	0.029401	1	140	432	3387	13972	comp6444_c0,comp18920_c0,comp12250_c0,comp7097_c0,comp18157_c1,comp28215_c0,comp19180_c0,comp11355_c0,comp7277_c0,comp15590_c0,comp7997_c0,comp15464_c0,comp17719_c1,comp17812_c1,comp12942_c0,comp40058_c0,comp16260_c1,comp7309_c0,comp7511_c0,comp19883_c0,comp18374_c2,comp15111_c0,comp8584_c0,comp17174_c0,comp21485_c0,comp18813_c2,comp19253_c0,comp10629_c0,comp15717_c0,comp12977_c0,comp13756_c0,com…
GO:0009311	oligosaccharide metabolic process	biological_process	0.029802	1	11	432	129	13972	comp18608_c0,comp12806_c0,comp15153_c0,comp16729_c0,comp14866_c0,comp18034_c0,comp12513_c0,comp15174_c0,comp17143_c0,comp27542_c0,comp12704_c0
GO:0006066	alcohol metabolic process	biological_process	0.030551	1	8	432	97	13972	comp18097_c0,comp7503_c1,comp7503_c0,comp19180_c0,comp9248_c0,comp15251_c0,comp7456_c0,comp18813_c2
GO:0042578	phosphoric ester hydrolase activity	molecular_function	0.030938	1	12	432	171	13972	comp16681_c0,comp17306_c0,comp19572_c0,comp15093_c1,comp11960_c0,comp15093_c0,comp10118_c0,comp8430_c0,comp15439_c0,comp19239_c0,comp11355_c0,comp21183_c0
GO:0030433	ER-associated protein catabolic process	biological_process	0.0311	1	2	432	8	13972	comp7279_c0,comp7279_c1
GO:0031323	regulation of cellular metabolic process	biological_process	0.031358	1	74	432	1697	13972	comp8723_c0,comp7097_c0,comp12526_c0,comp7298_c0,comp7277_c0,comp19434_c0,comp15590_c0,comp7997_c0,comp18437_c1,comp17793_c0,comp19305_c0,comp7340_c0,comp40058_c0,comp16260_c1,comp19883_c0,comp18374_c2,comp7124_c0,comp15687_c1,comp14862_c0,comp10990_c0,comp7370_c0,comp19003_c0,comp14899_c0,comp19586_c0,comp17391_c0,comp18813_c2,comp18253_c3,comp18388_c1,comp15526_c1,comp10629_c0,comp12977_c0,comp…
GO:0005527	macrolide binding	molecular_function	0.031667	1	1	432	1	13972	comp19210_c0
GO:0005528	FK506 binding	molecular_function	0.031667	1	1	432	1	13972	comp19210_c0
GO:0009409	response to cold	biological_process	0.031729	1	4	432	29	13972	comp19003_c0,comp7253_c0,comp19110_c0,comp19092_c0
GO:0042744	hydrogen peroxide catabolic process	biological_process	0.031883	1	3	432	10	13972	comp17812_c1,comp16260_c1,comp16260_c0
GO:0070301	cellular response to hydrogen peroxide	biological_process	0.031883	1	3	432	10	13972	comp17812_c1,comp16260_c1,comp16260_c0
GO:0009267	cellular response to starvation	biological_process	0.031905	1	4	432	29	13972	comp9248_c0,comp7279_c0,comp7279_c1,comp12704_c0
GO:0044422	organelle part	cellular_component	0.031983	1	114	432	2745	13972	comp8723_c0,comp12250_c0,comp12106_c0,comp7097_c0,comp17145_c0,comp7161_c0,comp18932_c0,comp11768_c0,comp17751_c0,comp15273_c0,comp11899_c0,comp7270_c0,comp7277_c0,comp13144_c0,comp12704_c0,comp15590_c0,comp7997_c0,comp19092_c0,comp16394_c0,comp12184_c0,comp18437_c1,comp7340_c0,comp17812_c1,comp40058_c0,comp16260_c1,comp19883_c0,comp17219_c0,comp15687_c1,comp14862_c0,comp14951_c1,comp8215_c0,comp…
GO:0009526	plastid envelope	cellular_component	0.0322	1	9	432	81	13972	comp12323_c0,comp19110_c0,comp19092_c0,comp7503_c0,comp17812_c1,comp15241_c0,comp19586_c0,comp7178_c0,comp7253_c0
GO:0044432	endoplasmic reticulum part	cellular_component	0.03263	1	12	432	187	13972	comp12806_c0,comp7974_c0,comp17006_c2,comp16426_c0,comp24514_c0,comp7279_c1,comp15241_c0,comp7279_c0,comp9838_c0,comp27542_c0,comp17365_c1,comp35576_c0
GO:0050878	regulation of body fluid levels	biological_process	0.032663	1	5	432	65	13972	comp7279_c0,comp18852_c0,comp7178_c0,comp17757_c0,comp7279_c1
GO:0004190	aspartic-type endopeptidase activity	molecular_function	0.032892	1	4	432	36	13972	comp16518_c0,comp18813_c2,comp15526_c1,comp10875_c0
GO:0070001	aspartic-type peptidase activity	molecular_function	0.032892	1	4	432	36	13972	comp16518_c0,comp18813_c2,comp15526_c1,comp10875_c0
GO:0042981	regulation of apoptotic process	biological_process	0.033133	1	7	432	83	13972	comp7279_c0,comp11914_c0,comp7813_c0,comp17903_c0,comp12974_c0,comp17757_c0,comp7279_c1
GO:0005875	microtubule associated complex	cellular_component	0.033453	1	4	432	44	13972	comp18935_c0,comp17052_c0,comp7277_c0,comp7311_c0
GO:0045859	regulation of protein kinase activity	biological_process	0.033572	1	6	432	70	13972	comp7279_c0,comp11098_c0,comp7298_c0,comp7301_c0,comp15687_c1,comp7279_c1
GO:0019205	nucleobase-containing compound kinase activity	molecular_function	0.034565	1	4	432	37	13972	comp18920_c0,comp17174_c0,comp19243_c0,comp19192_c0
GO:0016023	cytoplasmic membrane-bounded vesicle	cellular_component	0.034667	1	8	432	109	13972	comp16681_c0,comp16969_c0,comp12323_c0,comp17145_c0,comp7279_c1,comp16394_c0,comp18156_c0,comp13530_c0
GO:0016830	carbon-carbon lyase activity	molecular_function	0.03467	1	9	432	112	13972	comp17006_c2,comp18097_c0,comp8584_c0,comp7161_c0,comp15313_c0,comp19180_c0,comp7456_c0,comp18998_c0,comp16489_c0
GO:0030416	methylamine metabolic process	biological_process	0.034758	1	2	432	5	13972	comp17194_c0,comp16722_c0
GO:0042594	response to starvation	biological_process	0.034778	1	4	432	31	13972	comp9248_c0,comp7279_c0,comp7279_c1,comp12704_c0
GO:0003363	lamellipodium assembly involved in ameboidal cell migration	biological_process	0.034804	1	1	432	1	13972	comp16681_c0
GO:0005100	Rho GTPase activator activity	molecular_function	0.034804	1	1	432	1	13972	comp16681_c0
GO:0006620	posttranslational protein targeting to membrane	biological_process	0.034804	1	1	432	1	13972	comp16681_c0
GO:0008517	folic acid transporter activity	molecular_function	0.034804	1	1	432	1	13972	comp16681_c0
GO:0015884	folic acid transport	biological_process	0.034804	1	1	432	1	13972	comp16681_c0
GO:0021801	cerebral cortex radial glia guided migration	biological_process	0.034804	1	1	432	1	13972	comp16681_c0
GO:0021814	cell motility involved in cerebral cortex radial glia guided migration	biological_process	0.034804	1	1	432	1	13972	comp16681_c0
GO:0021815	modulation of microtubule cytoskeleton involved in cerebral cortex radial glia guided migration	biological_process	0.034804	1	1	432	1	13972	comp16681_c0
GO:0021816	extension of a leading process involved in cell motility in cerebral cortex radial glia guided migration	biological_process	0.034804	1	1	432	1	13972	comp16681_c0
GO:0030675	Rac GTPase activator activity	molecular_function	0.034804	1	1	432	1	13972	comp16681_c0
GO:0032319	regulation of Rho GTPase activity	biological_process	0.034804	1	1	432	1	13972	comp16681_c0
GO:0032321	positive regulation of Rho GTPase activity	biological_process	0.034804	1	1	432	1	13972	comp16681_c0
GO:0032855	positive regulation of Rac GTPase activity	biological_process	0.034804	1	1	432	1	13972	comp16681_c0
GO:0051014	actin filament severing	biological_process	0.034804	1	1	432	1	13972	comp16681_c0
GO:0051180	vitamin transport	biological_process	0.034804	1	1	432	1	13972	comp16681_c0
GO:0051183	vitamin transporter activity	molecular_function	0.034804	1	1	432	1	13972	comp16681_c0
GO:2001222	regulation of neuron migration	biological_process	0.034804	1	1	432	1	13972	comp16681_c0
GO:2001223	negative regulation of neuron migration	biological_process	0.034804	1	1	432	1	13972	comp16681_c0
GO:0005789	endoplasmic reticulum membrane	cellular_component	0.035219	1	9	432	132	13972	comp7974_c0,comp17006_c2,comp16426_c0,comp24514_c0,comp7279_c1,comp7279_c0,comp15241_c0,comp9838_c0,comp35576_c0
GO:0042175	nuclear outer membrane-endoplasmic reticulum membrane network	cellular_component	0.035219	1	9	432	132	13972	comp7974_c0,comp17006_c2,comp16426_c0,comp24514_c0,comp7279_c1,comp7279_c0,comp15241_c0,comp9838_c0,comp35576_c0
GO:0046578	regulation of Ras protein signal transduction	biological_process	0.035308	1	5	432	49	13972	comp15378_c0,comp16681_c0,comp11739_c0,comp18388_c1,comp15093_c0
GO:0005978	glycogen biosynthetic process	biological_process	0.035826	1	2	432	6	13972	comp17143_c0,comp12704_c0
GO:0006002	fructose 6-phosphate metabolic process	biological_process	0.035887	1	1	432	1	13972	comp15093_c0
GO:0006110	regulation of glycolysis	biological_process	0.035887	1	1	432	1	13972	comp15093_c0
GO:0010677	negative regulation of cellular carbohydrate metabolic process	biological_process	0.035887	1	1	432	1	13972	comp15093_c0
GO:0016208	AMP binding	molecular_function	0.035887	1	1	432	1	13972	comp15093_c0
GO:0043470	regulation of carbohydrate catabolic process	biological_process	0.035887	1	1	432	1	13972	comp15093_c0
GO:0043471	regulation of cellular carbohydrate catabolic process	biological_process	0.035887	1	1	432	1	13972	comp15093_c0
GO:0045820	negative regulation of glycolysis	biological_process	0.035887	1	1	432	1	13972	comp15093_c0
GO:0045912	negative regulation of carbohydrate metabolic process	biological_process	0.035887	1	1	432	1	13972	comp15093_c0
GO:0046580	negative regulation of Ras protein signal transduction	biological_process	0.035887	1	1	432	1	13972	comp15093_c0
GO:0051058	negative regulation of small GTPase mediated signal transduction	biological_process	0.035887	1	1	432	1	13972	comp15093_c0
GO:0071286	cellular response to magnesium ion	biological_process	0.035887	1	1	432	1	13972	comp15093_c0
GO:0015935	small ribosomal subunit	cellular_component	0.036037	1	7	432	116	13972	comp12274_c0,comp18904_c0,comp18943_c0,comp7251_c0,comp12106_c0,comp8215_c0,comp18998_c0
GO:0009266	response to temperature stimulus	biological_process	0.03604	1	6	432	53	13972	comp19003_c0,comp17812_c1,comp12974_c0,comp7253_c0,comp19110_c0,comp19092_c0
GO:0005262	calcium channel activity	molecular_function	0.036119	1	2	432	13	13972	comp60448_c0,comp10875_c0
GO:0034614	cellular response to reactive oxygen species	biological_process	0.037888	1	3	432	12	13972	comp17812_c1,comp16260_c1,comp16260_c0
GO:0009056	catabolic process	biological_process	0.038162	1	51	432	1059	13972	comp11739_c0,comp16426_c0,comp17812_c0,comp15153_c0,comp19180_c0,comp7251_c0,comp17672_c0,comp11355_c0,comp19434_c0,comp16681_c0,comp17306_c0,comp15093_c1,comp19092_c0,comp7447_c0,comp11960_c0,comp15093_c0,comp15165_c0,comp19305_c0,comp7456_c0,comp17812_c1,comp9838_c0,comp16260_c1,comp15111_c0,comp7253_c0,comp15676_c0,comp17108_c0,comp15401_c0,comp7279_c1,comp7503_c0,comp9248_c0,comp15251_c0,comp…
GO:0005201	extracellular matrix structural constituent	molecular_function	0.038367	1	2	432	11	13972	comp18059_c0,comp15313_c0
GO:0031399	regulation of protein modification process	biological_process	0.038541	1	7	432	87	13972	comp7279_c0,comp11098_c0,comp7298_c0,comp12974_c0,comp7301_c0,comp15687_c1,comp7279_c1
GO:0016744	transferase activity, transferring aldehyde or ketonic groups	molecular_function	0.038971	1	2	432	5	13972	comp17812_c1,comp17812_c0
GO:0005245	voltage-gated calcium channel activity	molecular_function	0.039049	1	1	432	2	13972	comp60448_c0
GO:0005891	voltage-gated calcium channel complex	cellular_component	0.039049	1	1	432	2	13972	comp60448_c0
GO:0034704	calcium channel complex	cellular_component	0.039049	1	1	432	2	13972	comp60448_c0
GO:0051925	regulation of calcium ion transport via voltage-gated calcium channel activity	biological_process	0.039049	1	1	432	2	13972	comp60448_c0
GO:0044275	cellular carbohydrate catabolic process	biological_process	0.039248	1	2	432	9	13972	comp7503_c0,comp15093_c0
GO:0044262	cellular carbohydrate metabolic process	biological_process	0.039347	1	23	432	331	13972	comp18608_c0,comp12806_c0,comp11739_c0,comp15153_c0,comp7503_c0,comp9248_c0,comp19180_c0,comp15251_c0,comp17143_c0,comp18813_c2,comp12704_c0,comp7503_c1,comp18097_c0,comp15093_c0,comp18034_c0,comp17812_c1,comp7456_c0,comp16260_c1,comp12513_c0,comp18219_c0,comp27542_c0,comp15111_c0,comp18200_c1
GO:0065009	regulation of molecular function	biological_process	0.039476	1	12	432	200	13972	comp16681_c0,comp11739_c0,comp11098_c0,comp12974_c0,comp7279_c1,comp15378_c0,comp7279_c0,comp16260_c1,comp7298_c0,comp7301_c0,comp15687_c1,comp18388_c1
GO:0000184	nuclear-transcribed mRNA catabolic process, nonsense-mediated decay	biological_process	0.040129	1	3	432	27	13972	comp7251_c0,comp15401_c0,comp7311_c0
GO:0006582	melanin metabolic process	biological_process	0.04022	1	3	432	25	13972	comp17289_c3,comp19523_c0,comp5855_c0
GO:0004386	helicase activity	molecular_function	0.040267	1	21	432	311	13972	comp14951_c1,comp12119_c1,comp15401_c0,comp14899_c0,comp19239_c0,comp24433_c0,comp15158_c0,comp12119_c2,comp13009_c0,comp14880_c0,comp14511_c0,comp18903_c0,comp20435_c0,comp19572_c0,comp7430_c0,comp15972_c0,comp18437_c1,comp17015_c0,comp13032_c1,comp18941_c0,comp26232_c0
GO:0010380	regulation of chlorophyll biosynthetic process	biological_process	0.040525	1	1	432	1	13972	comp16260_c1
GO:0010581	regulation of starch biosynthetic process	biological_process	0.040525	1	1	432	1	13972	comp16260_c1
GO:0010962	regulation of glucan biosynthetic process	biological_process	0.040525	1	1	432	1	13972	comp16260_c1
GO:0032885	regulation of polysaccharide biosynthetic process	biological_process	0.040525	1	1	432	1	13972	comp16260_c1
GO:0051193	regulation of cofactor metabolic process	biological_process	0.040525	1	1	432	1	13972	comp16260_c1
GO:0090056	regulation of chlorophyll metabolic process	biological_process	0.040525	1	1	432	1	13972	comp16260_c1
GO:1901401	regulation of tetrapyrrole metabolic process	biological_process	0.040525	1	1	432	1	13972	comp16260_c1
GO:1901463	regulation of tetrapyrrole biosynthetic process	biological_process	0.040525	1	1	432	1	13972	comp16260_c1
GO:0016857	racemase and epimerase activity, acting on carbohydrates and derivatives	molecular_function	0.040696	1	3	432	16	13972	comp17006_c2,comp18813_c2,comp7253_c0
GO:0030496	midbody	cellular_component	0.041238	1	2	432	8	13972	comp7279_c0,comp7279_c1
GO:0050790	regulation of catalytic activity	biological_process	0.041477	1	11	432	179	13972	comp16681_c0,comp11739_c0,comp11098_c0,comp7279_c1,comp15378_c0,comp7279_c0,comp16260_c1,comp7298_c0,comp7301_c0,comp15687_c1,comp18388_c1
GO:0048523	negative regulation of cellular process	biological_process	0.041614	1	15	432	254	13972	comp16681_c0,comp17903_c0,comp7370_c0,comp12974_c0,comp7279_c1,comp15972_c0,comp15093_c0,comp9248_c0,comp7279_c0,comp12526_c0,comp11914_c0,comp71277_c0,comp7813_c0,comp18813_c2,comp12141_c0
GO:0045047	protein targeting to ER	biological_process	0.041772	1	6	432	58	13972	comp16681_c0,comp7251_c0,comp19239_c0,comp15158_c0,comp19192_c0,comp7311_c0
GO:0072599	establishment of protein localization to endoplasmic reticulum	biological_process	0.041772	1	6	432	58	13972	comp16681_c0,comp7251_c0,comp19239_c0,comp15158_c0,comp19192_c0,comp7311_c0
GO:0031667	response to nutrient levels	biological_process	0.041806	1	5	432	46	13972	comp9248_c0,comp7279_c0,comp12452_c0,comp7279_c1,comp12704_c0
GO:0031410	cytoplasmic vesicle	cellular_component	0.042186	1	9	432	135	13972	comp16681_c0,comp16969_c0,comp12323_c0,comp17145_c0,comp7279_c1,comp16394_c0,comp17751_c0,comp18156_c0,comp13530_c0
GO:0042546	cell wall biogenesis	biological_process	0.042413	1	8	432	93	13972	comp17757_c1,comp17306_c0,comp16729_c0,comp17812_c1,comp15574_c0,comp15174_c0,comp16460_c0,comp17757_c0
GO:0006091	generation of precursor metabolites and energy	biological_process	0.042456	1	28	432	528	13972	comp15242_c0,comp7503_c0,comp17751_c0,comp9248_c0,comp19003_c0,comp19180_c0,comp15251_c0,comp17668_c0,comp17143_c0,comp11355_c0,comp12704_c0,comp16681_c0,comp17306_c0,comp7503_c1,comp18097_c0,comp15093_c1,comp19092_c0,comp11960_c0,comp7447_c0,comp8430_c0,comp15093_c0,comp15165_c0,comp7456_c0,comp17812_c1,comp13023_c0,comp19647_c0,comp19243_c0,comp17219_c0
GO:0080090	regulation of primary metabolic process	biological_process	0.042483	1	72	432	1668	13972	comp8723_c0,comp7097_c0,comp12526_c0,comp7298_c0,comp7277_c0,comp15590_c0,comp7997_c0,comp18437_c1,comp17793_c0,comp19305_c0,comp7340_c0,comp40058_c0,comp16260_c1,comp19883_c0,comp18374_c2,comp7124_c0,comp15687_c1,comp14862_c0,comp10990_c0,comp7370_c0,comp19003_c0,comp14899_c0,comp19586_c0,comp17391_c0,comp18813_c2,comp18253_c3,comp18388_c1,comp15526_c1,comp10629_c0,comp12977_c0,comp17194_c0,comp…
GO:0031398	positive regulation of protein ubiquitination	biological_process	0.042682	1	2	432	6	13972	comp7279_c0,comp7279_c1
GO:0031268	pseudopodium organization	biological_process	0.042914	1	1	432	2	13972	comp16681_c0
GO:0031269	pseudopodium assembly	biological_process	0.042914	1	1	432	2	13972	comp16681_c0
GO:0009966	regulation of signal transduction	biological_process	0.042957	1	9	432	140	13972	comp16681_c0,comp11739_c0,comp7279_c1,comp15093_c0,comp18156_c0,comp15378_c0,comp7279_c0,comp71277_c0,comp18388_c1
GO:0046132	pyrimidine ribonucleoside biosynthetic process	biological_process	0.043163	1	3	432	16	13972	comp18920_c0,comp17757_c0,comp7253_c0
GO:0046134	pyrimidine nucleoside biosynthetic process	biological_process	0.043163	1	3	432	16	13972	comp18920_c0,comp17757_c0,comp7253_c0
GO:1901160	primary amino compound metabolic process	biological_process	0.04321	1	2	432	7	13972	comp17194_c0,comp16722_c0
GO:0005272	sodium channel activity	molecular_function	0.043393	1	2	432	10	13972	comp8303_c0,comp17297_c0
GO:0000400	four-way junction DNA binding	molecular_function	0.043558	1	1	432	2	13972	comp15972_c0
GO:0006228	UTP biosynthetic process	biological_process	0.043561	1	2	432	9	13972	comp18920_c0,comp17757_c0
GO:0009208	pyrimidine ribonucleoside triphosphate metabolic process	biological_process	0.043561	1	2	432	9	13972	comp18920_c0,comp17757_c0
GO:0009209	pyrimidine ribonucleoside triphosphate biosynthetic process	biological_process	0.043561	1	2	432	9	13972	comp18920_c0,comp17757_c0
GO:0046051	UTP metabolic process	biological_process	0.043561	1	2	432	9	13972	comp18920_c0,comp17757_c0
GO:0006984	ER-nucleus signaling pathway	biological_process	0.043885	1	2	432	12	13972	comp7279_c0,comp7279_c1
GO:0030968	endoplasmic reticulum unfolded protein response	biological_process	0.043885	1	2	432	12	13972	comp7279_c0,comp7279_c1
GO:0034620	cellular response to unfolded protein	biological_process	0.043885	1	2	432	12	13972	comp7279_c0,comp7279_c1
GO:0035967	cellular response to topologically incorrect protein	biological_process	0.043885	1	2	432	12	13972	comp7279_c0,comp7279_c1
GO:0009163	nucleoside biosynthetic process	biological_process	0.043932	1	11	432	177	13972	comp18920_c0,comp15242_c0,comp16722_c0,comp19003_c0,comp12419_c0,comp13023_c0,comp19243_c0,comp12452_c0,comp7253_c0,comp17757_c0,comp16847_c0
GO:0042455	ribonucleoside biosynthetic process	biological_process	0.043932	1	11	432	177	13972	comp18920_c0,comp15242_c0,comp16722_c0,comp19003_c0,comp12419_c0,comp13023_c0,comp19243_c0,comp12452_c0,comp7253_c0,comp17757_c0,comp16847_c0
GO:0006109	regulation of carbohydrate metabolic process	biological_process	0.044055	1	2	432	10	13972	comp16260_c1,comp15093_c0
GO:0043549	regulation of kinase activity	biological_process	0.044638	1	6	432	75	13972	comp7279_c0,comp11098_c0,comp7298_c0,comp7301_c0,comp15687_c1,comp7279_c1
GO:0051338	regulation of transferase activity	biological_process	0.044638	1	6	432	75	13972	comp7279_c0,comp11098_c0,comp7298_c0,comp7301_c0,comp15687_c1,comp7279_c1
GO:0005853	eukaryotic translation elongation factor 1 complex	cellular_component	0.044911	1	2	432	11	13972	comp18901_c0,comp12064_c0
GO:0004857	enzyme inhibitor activity	molecular_function	0.044994	1	8	432	123	13972	comp56120_c0,comp49838_c0,comp7279_c1,comp5328_c0,comp12526_c0,comp7301_c0,comp15111_c0,comp14044_c0
GO:0006111	regulation of gluconeogenesis	biological_process	0.045123	1	1	432	2	13972	comp15093_c0
GO:0015977	carbon fixation	biological_process	0.045141	1	5	432	44	13972	comp15165_c0,comp7161_c0,comp7253_c0,comp19110_c0,comp19092_c0
GO:0009628	response to abiotic stimulus	biological_process	0.045226	1	16	432	232	13972	comp16945_c0,comp12139_c0,comp8584_c0,comp12974_c0,comp15153_c0,comp19110_c0,comp19092_c0,comp15972_c0,comp7503_c0,comp18156_c0,comp19003_c0,comp17812_c1,comp19243_c0,comp12452_c0,comp7253_c0,comp16489_c0
GO:0043067	regulation of programmed cell death	biological_process	0.045271	1	7	432	88	13972	comp7279_c0,comp11914_c0,comp7813_c0,comp17903_c0,comp12974_c0,comp17757_c0,comp7279_c1
GO:0031668	cellular response to extracellular stimulus	biological_process	0.045301	1	5	432	46	13972	comp9248_c0,comp7279_c0,comp12452_c0,comp7279_c1,comp12704_c0
GO:0051056	regulation of small GTPase mediated signal transduction	biological_process	0.045713	1	5	432	60	13972	comp15378_c0,comp16681_c0,comp11739_c0,comp18388_c1,comp15093_c0
GO:0010941	regulation of cell death	biological_process	0.045814	1	7	432	89	13972	comp7279_c0,comp11914_c0,comp7813_c0,comp17903_c0,comp12974_c0,comp17757_c0,comp7279_c1
GO:0044550	secondary metabolite biosynthetic process	biological_process	0.046025	1	7	432	90	13972	comp19003_c0,comp17289_c3,comp15737_c1,comp18813_c2,comp19523_c0,comp12528_c0,comp5855_c0
GO:0006364	rRNA processing	biological_process	0.046307	1	7	432	89	13972	comp14951_c1,comp12942_c0,comp18904_c0,comp7251_c0,comp7309_c0,comp15401_c0,comp14866_c0
GO:0009986	cell surface	cellular_component	0.04667	1	3	432	20	13972	comp18156_c0,comp7279_c0,comp7279_c1
GO:0009148	pyrimidine nucleoside triphosphate biosynthetic process	biological_process	0.046745	1	2	432	10	13972	comp18920_c0,comp17757_c0
GO:0016072	rRNA metabolic process	biological_process	0.047056	1	7	432	90	13972	comp14951_c1,comp12942_c0,comp18904_c0,comp7251_c0,comp7309_c0,comp15401_c0,comp14866_c0
GO:0000179	rRNA (adenine-N6,N6-)-dimethyltransferase activity	molecular_function	0.047128	1	2	432	9	13972	comp7309_c0,comp14866_c0
GO:0016433	rRNA (adenine) methyltransferase activity	molecular_function	0.047128	1	2	432	9	13972	comp7309_c0,comp14866_c0
GO:0005634	nucleus	cellular_component	0.047143	1	96	432	2367	13972	comp8723_c0,comp12250_c0,comp12106_c0,comp16722_c0,comp7097_c0,comp28215_c0,comp7298_c0,comp7270_c0,comp15158_c0,comp7277_c0,comp13144_c0,comp15590_c0,comp7997_c0,comp15464_c0,comp19092_c0,comp12184_c0,comp18437_c1,comp17719_c1,comp7340_c0,comp12942_c0,comp40058_c0,comp19883_c0,comp18374_c2,comp15687_c1,comp17822_c0,comp14862_c0,comp14951_c1,comp10990_c0,comp7370_c0,comp15401_c0,comp8215_c0,comp1…
GO:0070972	protein localization to endoplasmic reticulum	biological_process	0.047262	1	6	432	60	13972	comp16681_c0,comp7251_c0,comp19239_c0,comp15158_c0,comp19192_c0,comp7311_c0
GO:0042623	ATPase activity, coupled	molecular_function	0.047338	1	19	432	308	13972	comp14951_c1,comp15242_c0,comp12119_c1,comp16722_c0,comp15401_c0,comp24433_c0,comp15158_c0,comp12119_c2,comp13009_c0,comp14880_c0,comp16847_c0,comp18903_c0,comp20435_c0,comp14511_c0,comp7407_c0,comp17015_c0,comp13032_c1,comp13023_c0,comp26232_c0
GO:0006071	glycerol metabolic process	biological_process	0.047459	1	2	432	12	13972	comp9248_c0,comp7503_c0
GO:0019400	alditol metabolic process	biological_process	0.047459	1	2	432	12	13972	comp9248_c0,comp7503_c0
GO:0007178	transmembrane receptor protein serine/threonine kinase signaling pathway	biological_process	0.047967	1	3	432	17	13972	comp7279_c0,comp15383_c0,comp7279_c1
GO:0030414	peptidase inhibitor activity	molecular_function	0.04806	1	6	432	81	13972	comp56120_c0,comp49838_c0,comp5328_c0,comp15111_c0,comp7279_c1,comp14044_c0
GO:0031167	rRNA methylation	biological_process	0.048075	1	2	432	10	13972	comp7309_c0,comp14866_c0
GO:0071496	cellular response to external stimulus	biological_process	0.048099	1	5	432	49	13972	comp9248_c0,comp7279_c0,comp12452_c0,comp7279_c1,comp12704_c0
GO:0031329	regulation of cellular catabolic process	biological_process	0.048847	1	7	432	107	13972	comp15378_c0,comp16681_c0,comp11739_c0,comp7178_c0,comp19434_c0,comp18388_c1,comp15093_c0
GO:0006687	glycosphingolipid metabolic process	biological_process	0.049532	1	3	432	21	13972	comp15174_c0,comp16729_c0,comp16853_c0
GO:0051082	unfolded protein binding	molecular_function	0.049678	1	9	432	160	13972	comp19221_c0,comp15153_c0,comp7311_c0,comp7279_c1,comp7340_c0,comp7279_c0,comp7178_c0,comp15153_c2,comp14738_c0
GO:0007265	Ras protein signal transduction	biological_process	0.049851	1	5	432	55	13972	comp15378_c0,comp16681_c0,comp11739_c0,comp18388_c1,comp15093_c0
GO:0009570	chloroplast stroma	cellular_component	0.049931	1	11	432	102	13972	comp7161_c0,comp19110_c0,comp19092_c0,comp7503_c0,comp17812_c1,comp16260_c1,comp19586_c0,comp11899_c0,comp7286_c0,comp7253_c0,comp12704_c0
GO:0001671	ATPase activator activity	molecular_function	0.050575	1	1	432	3	13972	comp21719_c0
GO:0061134	peptidase regulator activity	molecular_function	0.050863	1	6	432	82	13972	comp56120_c0,comp49838_c0,comp5328_c0,comp15111_c0,comp7279_c1,comp14044_c0
GO:0016853	isomerase activity	molecular_function	0.050883	1	15	432	262	13972	comp6444_c0,comp19210_c0,comp17006_c2,comp7503_c1,comp7503_c0,comp7196_c0,comp15251_c0,comp18463_c2,comp7196_c1,comp71277_c0,comp7511_c0,comp18813_c2,comp7253_c0,comp9522_c0,comp12704_c0
GO:0060590	ATPase regulator activity	molecular_function	0.050895	1	2	432	18	13972	comp21719_c0,comp7178_c0
GO:0015238	drug transmembrane transporter activity	molecular_function	0.051013	1	2	432	12	13972	comp14155_c0,comp17258_c0
GO:0090484	drug transporter activity	molecular_function	0.051013	1	2	432	12	13972	comp14155_c0,comp17258_c0
GO:0008216	spermidine metabolic process	biological_process	0.051074	1	2	432	5	13972	comp18998_c0,comp15313_c0
GO:0006596	polyamine biosynthetic process	biological_process	0.051178	1	2	432	5	13972	comp18998_c0,comp15313_c0
GO:0051345	positive regulation of hydrolase activity	biological_process	0.051271	1	3	432	33	13972	comp16681_c0,comp7279_c0,comp7279_c1
GO:0005622	intracellular	cellular_component	0.051737	1	226	432	6121	13972	comp6444_c0,comp18920_c0,comp12250_c0,comp7097_c0,comp19728_c0,comp17145_c0,comp18157_c1,comp15153_c0,comp28215_c0,comp17751_c0,comp13258_c1,comp11899_c0,comp11355_c0,comp7277_c0,comp15590_c0,comp16331_c0,comp16945_c0,comp7997_c0,comp15464_c0,comp19092_c0,comp16394_c0,comp17719_c1,comp17812_c1,comp12942_c0,comp40058_c0,comp16260_c1,comp19883_c0,comp18374_c2,comp17219_c0,comp15111_c0,comp15491_c0,…
GO:0009627	systemic acquired resistance	biological_process	0.05196	1	2	432	8	13972	comp7286_c0,comp15676_c0
GO:0009877	nodulation	biological_process	0.052252	1	3	432	24	13972	comp15174_c0,comp16729_c0,comp14866_c0
GO:0046131	pyrimidine ribonucleoside metabolic process	biological_process	0.052996	1	3	432	18	13972	comp18920_c0,comp17757_c0,comp7253_c0
GO:0000461	endonucleolytic cleavage to generate mature 3'-end of SSU-rRNA from (SSU-rRNA, 5.8S rRNA, LSU-rRNA)	biological_process	0.053308	1	1	432	1	13972	comp18904_c0
GO:0031125	rRNA 3'-end processing	biological_process	0.053308	1	1	432	1	13972	comp18904_c0
GO:0004013	adenosylhomocysteinase activity	molecular_function	0.053505	1	2	432	9	13972	comp17289_c3,comp12141_c0
GO:0016801	hydrolase activity, acting on ether bonds	molecular_function	0.053505	1	2	432	9	13972	comp17289_c3,comp12141_c0
GO:0016802	trialkylsulfonium hydrolase activity	molecular_function	0.053505	1	2	432	9	13972	comp17289_c3,comp12141_c0
GO:0019748	secondary metabolic process	biological_process	0.054604	1	8	432	112	13972	comp15737_c1,comp19523_c0,comp5855_c0,comp19003_c0,comp17289_c3,comp18813_c2,comp12528_c0,comp24500_c0
GO:0016597	amino acid binding	molecular_function	0.055007	1	4	432	27	13972	comp11961_c1,comp16681_c0,comp15165_c0,comp19569_c0
GO:0019222	regulation of metabolic process	biological_process	0.055499	1	76	432	1786	13972	comp8723_c0,comp7097_c0,comp12526_c0,comp7298_c0,comp11355_c0,comp7277_c0,comp19434_c0,comp15590_c0,comp7997_c0,comp18437_c1,comp17793_c0,comp19305_c0,comp7340_c0,comp40058_c0,comp16260_c1,comp19883_c0,comp18374_c2,comp7124_c0,comp15687_c1,comp14862_c0,comp10990_c0,comp7370_c0,comp19003_c0,comp14899_c0,comp19586_c0,comp17391_c0,comp18813_c2,comp18253_c3,comp18388_c1,comp15526_c1,comp10629_c0,comp…
GO:0009247	glycolipid biosynthetic process	biological_process	0.056013	1	5	432	49	13972	comp9248_c0,comp15174_c0,comp8300_c0,comp16729_c0,comp16853_c0
GO:0009941	chloroplast envelope	cellular_component	0.056218	1	8	432	76	13972	comp12323_c0,comp19110_c0,comp19092_c0,comp7503_c0,comp17812_c1,comp15241_c0,comp19586_c0,comp7253_c0
GO:0019344	cysteine biosynthetic process	biological_process	0.056264	1	3	432	18	13972	comp17812_c1,comp14929_c0,comp19243_c0
GO:0006220	pyrimidine nucleotide metabolic process	biological_process	0.05639	1	4	432	34	13972	comp18920_c0,comp17757_c0,comp7253_c0,comp21183_c0
GO:0004866	endopeptidase inhibitor activity	molecular_function	0.056475	1	5	432	62	13972	comp56120_c0,comp49838_c0,comp5328_c0,comp15111_c0,comp7279_c1
GO:0061135	endopeptidase regulator activity	molecular_function	0.056475	1	5	432	62	13972	comp56120_c0,comp49838_c0,comp5328_c0,comp15111_c0,comp7279_c1
GO:0006505	GPI anchor metabolic process	biological_process	0.057377	1	4	432	35	13972	comp9838_c0,comp16426_c0,comp8300_c0,comp35576_c0
GO:0006855	drug transmembrane transport	biological_process	0.057553	1	2	432	13	13972	comp14155_c0,comp17258_c0
GO:0006816	calcium ion transport	biological_process	0.057893	1	3	432	29	13972	comp60448_c0,comp17812_c1,comp10875_c0
GO:0005575	cellular_component	cellular_component	0.058115	1	309	432	8912	13972	comp17757_c1,comp15383_c0,comp7097_c0,comp19728_c0,comp13219_c0,comp18157_c1,comp15153_c0,comp5417_c0,comp16729_c0,comp13258_c1,comp7123_c0,comp11899_c0,comp24433_c0,comp21618_c0,comp6888_c0,comp18075_c0,comp11355_c0,comp19434_c0,comp16331_c0,comp7997_c0,comp15464_c0,comp19092_c0,comp17719_c1,comp17289_c3,comp17812_c1,comp40058_c0,comp16260_c1,comp18374_c2,comp15491_c0,comp17061_c0,comp15306_c0,c…
GO:0060589	nucleoside-triphosphatase regulator activity	molecular_function	0.058726	1	6	432	92	13972	comp15378_c0,comp16681_c0,comp21719_c0,comp11739_c0,comp7178_c0,comp18388_c1
GO:0006986	response to unfolded protein	biological_process	0.058909	1	2	432	16	13972	comp7279_c0,comp7279_c1
GO:0051246	regulation of protein metabolic process	biological_process	0.059175	1	15	432	269	13972	comp18903_c0,comp18901_c0,comp12064_c0,comp11098_c0,comp12974_c0,comp7279_c1,comp10875_c0,comp18156_c0,comp19305_c0,comp7279_c0,comp19586_c0,comp18813_c2,comp7298_c0,comp7301_c0,comp15687_c1
GO:0004252	serine-type endopeptidase activity	molecular_function	0.059589	1	11	432	165	13972	comp18157_c1,comp15889_c0,comp8504_c0,comp7267_c0,comp7902_c0,comp14118_c0,comp15577_c1,comp7055_c0,comp17491_c0,comp18075_c0,comp14821_c0
GO:0008180	signalosome	cellular_component	0.05968	1	2	432	8	13972	comp7279_c0,comp7279_c1
GO:0009532	plastid stroma	cellular_component	0.059879	1	11	432	104	13972	comp7161_c0,comp19110_c0,comp19092_c0,comp7503_c0,comp17812_c1,comp16260_c1,comp19586_c0,comp11899_c0,comp7286_c0,comp7253_c0,comp12704_c0
GO:0045502	dynein binding	molecular_function	0.060019	1	2	432	12	13972	comp17052_c0,comp7277_c0
GO:0044444	cytoplasmic part	cellular_component	0.060771	1	125	432	3150	13972	comp6444_c0,comp12106_c0,comp19728_c0,comp17812_c0,comp17145_c0,comp7161_c0,comp15153_c0,comp18932_c0,comp11768_c0,comp17751_c0,comp13258_c1,comp12526_c0,comp15273_c0,comp11899_c0,comp7298_c0,comp15158_c0,comp12704_c0,comp16331_c0,comp16945_c0,comp15727_c0,comp16461_c0,comp19092_c0,comp16394_c0,comp18437_c1,comp19305_c0,comp7340_c0,comp17896_c0,comp17812_c1,comp16260_c1,comp12513_c0,comp11926_c1,…
GO:0016667	oxidoreductase activity, acting on a sulfur group of donors	molecular_function	0.0609	1	7	432	98	13972	comp7974_c0,comp18852_c0,comp17006_c2,comp16260_c1,comp16260_c0,comp24514_c0,comp18882_c0
GO:0009894	regulation of catabolic process	biological_process	0.061353	1	7	432	113	13972	comp15378_c0,comp16681_c0,comp11739_c0,comp7178_c0,comp19434_c0,comp18388_c1,comp15093_c0
GO:0000096	sulfur amino acid metabolic process	biological_process	0.06146	1	7	432	85	13972	comp19003_c0,comp17289_c3,comp17812_c1,comp14929_c0,comp19243_c0,comp12141_c0,comp15717_c1
GO:0006040	amino sugar metabolic process	biological_process	0.062303	1	5	432	48	13972	comp27437_c0,comp17006_c2,comp17672_c0,comp7469_c0,comp7441_c0
GO:0022627	cytosolic small ribosomal subunit	cellular_component	0.062372	1	5	432	70	13972	comp12274_c0,comp18904_c0,comp7251_c0,comp12106_c0,comp8215_c0
GO:0071446	cellular response to salicylic acid stimulus	biological_process	0.062437	1	1	432	3	13972	comp15676_c0
GO:0030529	ribonucleoprotein complex	cellular_component	0.063047	1	51	432	1321	13972	comp6444_c0,comp18852_c0,comp18901_c0,comp12106_c0,comp12064_c0,comp18932_c0,comp11768_c0,comp17847_c0,comp12359_c1,comp23388_c0,comp13258_c1,comp7251_c0,comp18947_c0,comp7298_c0,comp19011_c0,comp15472_c0,comp19062_c0,comp18903_c0,comp12121_c0,comp15727_c0,comp18930_c0,comp16650_c0,comp19305_c0,comp12274_c0,comp17896_c0,comp15111_c0,comp14526_c0,comp19021_c0,comp14951_c1,comp8215_c0,comp7503_c0,c…
GO:0031227	intrinsic to endoplasmic reticulum membrane	cellular_component	0.063399	1	5	432	62	13972	comp7279_c0,comp9838_c0,comp16426_c0,comp35576_c0,comp7279_c1
GO:0008649	rRNA methyltransferase activity	molecular_function	0.063535	1	2	432	12	13972	comp7309_c0,comp14866_c0
GO:0016887	ATPase activity	molecular_function	0.064334	1	27	432	461	13972	comp14951_c1,comp15242_c0,comp12119_c1,comp16722_c0,comp15401_c0,comp7279_c1,comp19239_c0,comp24433_c0,comp15158_c0,comp19192_c0,comp12119_c2,comp13009_c0,comp16847_c0,comp14880_c0,comp14511_c0,comp18903_c0,comp20435_c0,comp19572_c0,comp7430_c0,comp7407_c0,comp18437_c1,comp17015_c0,comp13032_c1,comp18941_c0,comp7279_c0,comp13023_c0,comp26232_c0
GO:0004751	ribose-5-phosphate isomerase activity	molecular_function	0.064476	1	1	432	2	13972	comp9522_c0
GO:0009052	pentose-phosphate shunt, non-oxidative branch	biological_process	0.064476	1	1	432	2	13972	comp9522_c0
GO:0051336	regulation of hydrolase activity	biological_process	0.064558	1	6	432	88	13972	comp15378_c0,comp16681_c0,comp11739_c0,comp7279_c0,comp7279_c1,comp18388_c1
GO:0046467	membrane lipid biosynthetic process	biological_process	0.06478	1	5	432	52	13972	comp9248_c0,comp15174_c0,comp8300_c0,comp16729_c0,comp16853_c0
GO:0032320	positive regulation of Ras GTPase activity	biological_process	0.065017	1	1	432	4	13972	comp16681_c0
GO:0008320	protein transmembrane transporter activity	molecular_function	0.065637	1	2	432	13	13972	comp15241_c0,comp12323_c0
GO:0015450	P-P-bond-hydrolysis-driven protein transmembrane transporter activity	molecular_function	0.065637	1	2	432	13	13972	comp15241_c0,comp12323_c0
GO:0034641	cellular nitrogen compound metabolic process	biological_process	0.065783	1	150	432	3781	13972	comp6444_c0,comp18920_c0,comp12250_c0,comp7097_c0,comp18157_c1,comp28215_c0,comp19180_c0,comp11355_c0,comp7277_c0,comp15590_c0,comp7997_c0,comp15464_c0,comp17719_c1,comp17812_c1,comp12942_c0,comp40058_c0,comp16260_c1,comp7309_c0,comp7511_c0,comp19883_c0,comp18374_c2,comp15111_c0,comp8584_c0,comp17174_c0,comp7286_c0,comp21485_c0,comp18813_c2,comp19253_c0,comp10629_c0,comp15717_c0,comp12977_c0,comp…
GO:0043027	cysteine-type endopeptidase inhibitor activity involved in apoptotic process	molecular_function	0.066658	1	1	432	2	13972	comp7279_c1
GO:0071310	cellular response to organic substance	biological_process	0.066864	1	7	432	106	13972	comp7279_c0,comp16828_c2,comp17258_c0,comp17757_c0,comp7279_c1,comp15676_c0,comp15526_c1
GO:0030076	light-harvesting complex	cellular_component	0.06746	1	4	432	37	13972	comp11926_c1,comp18200_c1,comp8013_c0,comp17751_c0
GO:0010467	gene expression	biological_process	0.067863	1	126	432	3285	13972	comp6444_c0,comp8723_c0,comp12250_c0,comp12106_c0,comp7097_c0,comp18932_c0,comp11768_c0,comp13258_c1,comp7298_c0,comp11355_c0,comp15158_c0,comp7277_c0,comp13144_c0,comp15590_c0,comp7997_c0,comp15727_c0,comp15464_c0,comp18437_c1,comp17719_c1,comp17793_c0,comp19305_c0,comp7340_c0,comp17896_c0,comp12942_c0,comp40058_c0,comp16260_c1,comp7309_c0,comp19883_c0,comp18374_c2,comp15111_c0,comp14526_c0,comp…
GO:0010646	regulation of cell communication	biological_process	0.067873	1	9	432	154	13972	comp16681_c0,comp11739_c0,comp7279_c1,comp15093_c0,comp18156_c0,comp15378_c0,comp7279_c0,comp71277_c0,comp18388_c1
GO:0005869	dynactin complex	cellular_component	0.067947	1	1	432	4	13972	comp7311_c0
GO:0006732	coenzyme metabolic process	biological_process	0.0683	1	23	432	411	13972	comp17812_c0,comp14866_c0,comp9248_c0,comp19003_c0,comp19180_c0,comp11355_c0,comp9522_c0,comp16681_c0,comp17306_c0,comp18097_c0,comp15093_c1,comp11960_c0,comp8430_c0,comp15093_c0,comp7456_c0,comp17812_c1,comp7309_c0,comp16447_c2,comp18244_c0,comp12141_c0,comp15111_c0,comp7253_c0,comp17757_c0
GO:0023051	regulation of signaling	biological_process	0.068475	1	9	432	155	13972	comp16681_c0,comp11739_c0,comp7279_c1,comp15093_c0,comp18156_c0,comp15378_c0,comp7279_c0,comp71277_c0,comp18388_c1
GO:0006665	sphingolipid metabolic process	biological_process	0.068805	1	3	432	25	13972	comp15174_c0,comp16729_c0,comp16853_c0
GO:0009808	lignin metabolic process	biological_process	0.069093	1	1	432	1	13972	comp19003_c0
GO:0009809	lignin biosynthetic process	biological_process	0.069093	1	1	432	1	13972	comp19003_c0
GO:0006534	cysteine metabolic process	biological_process	0.06977	1	4	432	33	13972	comp17812_c1,comp14929_c0,comp19243_c0,comp15717_c1
GO:0043228	non-membrane-bounded organelle	cellular_component	0.069785	1	77	432	2035	13972	comp6444_c0,comp12106_c0,comp18932_c0,comp11768_c0,comp13258_c1,comp11899_c0,comp7298_c0,comp7270_c0,comp7277_c0,comp13144_c0,comp15727_c0,comp12184_c0,comp18437_c1,comp19305_c0,comp17896_c0,comp40058_c0,comp15111_c0,comp14526_c0,comp14951_c1,comp8215_c0,comp7503_c0,comp7118_c0,comp19003_c0,comp18922_c0,comp19569_c0,comp18935_c0,comp19586_c0,comp19253_c0,comp12065_c0,comp28890_c0,comp10875_c0,com…
GO:0043232	intracellular non-membrane-bounded organelle	cellular_component	0.069785	1	77	432	2035	13972	comp6444_c0,comp12106_c0,comp18932_c0,comp11768_c0,comp13258_c1,comp11899_c0,comp7298_c0,comp7270_c0,comp7277_c0,comp13144_c0,comp15727_c0,comp12184_c0,comp18437_c1,comp19305_c0,comp17896_c0,comp40058_c0,comp15111_c0,comp14526_c0,comp14951_c1,comp8215_c0,comp7503_c0,comp7118_c0,comp19003_c0,comp18922_c0,comp19569_c0,comp18935_c0,comp19586_c0,comp19253_c0,comp12065_c0,comp28890_c0,comp10875_c0,com…
GO:0016854	racemase and epimerase activity	molecular_function	0.07009	1	3	432	25	13972	comp17006_c2,comp18813_c2,comp7253_c0
GO:0030168	platelet activation	biological_process	0.070157	1	3	432	37	13972	comp7279_c0,comp7178_c0,comp7279_c1
GO:0016774	phosphotransferase activity, carboxyl group as acceptor	molecular_function	0.070193	1	2	432	10	13972	comp19092_c0,comp7447_c0
GO:0042542	response to hydrogen peroxide	biological_process	0.070806	1	3	432	16	13972	comp17812_c1,comp16260_c1,comp16260_c0
GO:0005829	cytosol	cellular_component	0.070865	1	26	432	539	13972	comp11739_c0,comp12106_c0,comp8215_c0,comp18932_c0,comp9248_c0,comp19003_c0,comp23388_c0,comp7251_c0,comp18935_c0,comp18947_c0,comp7286_c0,comp15158_c0,comp19062_c0,comp12704_c0,comp16681_c0,comp16331_c0,comp16109_c0,comp12974_c0,comp7311_c0,comp15093_c0,comp12274_c0,comp17812_c1,comp18904_c0,comp19243_c0,comp7178_c0,comp17757_c0
GO:0008716	D-alanine-D-alanine ligase activity	molecular_function	0.071011	1	3	432	16	13972	comp17757_c1,comp17306_c0,comp17757_c0
GO:0046144	D-alanine family amino acid metabolic process	biological_process	0.071011	1	3	432	16	13972	comp17757_c1,comp17306_c0,comp17757_c0
GO:0046436	D-alanine metabolic process	biological_process	0.071011	1	3	432	16	13972	comp17757_c1,comp17306_c0,comp17757_c0
GO:0044424	intracellular part	cellular_component	0.071545	1	214	432	5821	13972	comp6444_c0,comp18920_c0,comp12250_c0,comp7097_c0,comp19728_c0,comp17145_c0,comp18157_c1,comp15153_c0,comp28215_c0,comp17751_c0,comp13258_c1,comp11899_c0,comp11355_c0,comp7277_c0,comp15590_c0,comp16331_c0,comp16945_c0,comp7997_c0,comp15464_c0,comp19092_c0,comp16394_c0,comp17719_c1,comp17812_c1,comp12942_c0,comp40058_c0,comp16260_c1,comp19883_c0,comp18374_c2,comp17219_c0,comp15111_c0,comp15491_c0,…
GO:0006807	nitrogen compound metabolic process	biological_process	0.071957	1	167	432	4314	13972	comp6444_c0,comp18920_c0,comp17757_c1,comp15383_c0,comp12250_c0,comp7097_c0,comp18157_c1,comp16729_c0,comp28215_c0,comp19180_c0,comp11355_c0,comp7277_c0,comp15590_c0,comp7997_c0,comp15464_c0,comp17719_c1,comp17289_c3,comp17812_c1,comp12942_c0,comp40058_c0,comp16260_c1,comp7309_c0,comp7511_c0,comp19883_c0,comp18374_c2,comp15111_c0,comp8584_c0,comp17174_c0,comp7286_c0,comp21485_c0,comp18813_c2,comp…
GO:0030312	external encapsulating structure	cellular_component	0.072108	1	17	432	300	13972	comp18097_c0,comp12106_c0,comp6875_c0,comp19092_c0,comp16729_c0,comp7503_c0,comp15093_c0,comp9248_c0,comp19003_c0,comp19305_c0,comp12274_c0,comp15574_c0,comp15273_c0,comp16460_c0,comp11355_c0,comp18075_c0,comp15472_c0
GO:0009893	positive regulation of metabolic process	biological_process	0.072342	1	11	432	199	13972	comp10990_c0,comp12974_c0,comp7279_c1,comp18156_c0,comp7279_c0,comp7178_c0,comp19883_c0,comp12722_c0,comp18374_c2,comp19434_c0,comp8303_c0
GO:0003880	protein C-terminal carboxyl O-methyltransferase activity	molecular_function	0.073197	1	2	432	7	13972	comp6933_c0,comp16969_c0
GO:0004671	protein C-terminal S-isoprenylcysteine carboxyl O-methyltransferase activity	molecular_function	0.073197	1	2	432	7	13972	comp6933_c0,comp16969_c0
GO:0006481	C-terminal protein methylation	biological_process	0.073197	1	2	432	7	13972	comp6933_c0,comp16969_c0
GO:0018410	C-terminal protein amino acid modification	biological_process	0.073197	1	2	432	7	13972	comp6933_c0,comp16969_c0
GO:0009147	pyrimidine nucleoside triphosphate metabolic process	biological_process	0.073206	1	2	432	11	13972	comp18920_c0,comp17757_c0
GO:0008146	sulfotransferase activity	molecular_function	0.073702	1	2	432	12	13972	comp14062_c0,comp15783_c0
GO:0006073	cellular glucan metabolic process	biological_process	0.074208	1	9	432	116	13972	comp18608_c0,comp12806_c0,comp11739_c0,comp15153_c0,comp17812_c1,comp16260_c1,comp17143_c0,comp27542_c0,comp12704_c0
GO:0050278	sedoheptulose-bisphosphatase activity	molecular_function	0.074237	1	1	432	1	13972	comp11960_c0
GO:0046983	protein dimerization activity	molecular_function	0.075247	1	11	432	197	13972	comp16681_c0,comp12977_c0,comp15892_c0,comp17052_c0,comp23316_c0,comp17903_c0,comp18156_c0,comp15544_c1,comp7178_c0,comp18813_c2,comp7277_c0
GO:0007599	hemostasis	biological_process	0.075705	1	4	432	60	13972	comp7279_c0,comp18852_c0,comp7178_c0,comp7279_c1
GO:0050817	coagulation	biological_process	0.075705	1	4	432	60	13972	comp7279_c0,comp18852_c0,comp7178_c0,comp7279_c1
GO:0016838	carbon-oxygen lyase activity, acting on phosphates	molecular_function	0.075761	1	2	432	12	13972	comp17793_c0,comp7309_c0
GO:0042592	homeostatic process	biological_process	0.075954	1	13	432	222	13972	comp18852_c0,comp12139_c0,comp17258_c0,comp16424_c0,comp11768_c0,comp7503_c0,comp10875_c0,comp16260_c1,comp16260_c0,comp8630_c0,comp17365_c1,comp12452_c0,comp18882_c0
GO:0010225	response to UV-C	biological_process	0.076708	1	1	432	2	13972	comp15972_c0
GO:0031406	carboxylic acid binding	molecular_function	0.076778	1	4	432	35	13972	comp11961_c1,comp16681_c0,comp15165_c0,comp19569_c0
GO:0009968	negative regulation of signal transduction	biological_process	0.076926	1	4	432	48	13972	comp7279_c0,comp71277_c0,comp7279_c1,comp15093_c0
GO:0007420	brain development	biological_process	0.07738	1	3	432	25	13972	comp16681_c0,comp7279_c0,comp7279_c1
GO:0007264	small GTPase mediated signal transduction	biological_process	0.077637	1	14	432	263	13972	comp16681_c0,comp11739_c0,comp7430_c0,comp6875_c0,comp17342_c0,comp31740_c0,comp15093_c0,comp15378_c0,comp18941_c0,comp19305_c0,comp19586_c0,comp19239_c0,comp18454_c3,comp18388_c1
GO:0042651	thylakoid membrane	cellular_component	0.077711	1	7	432	86	13972	comp17812_c1,comp15242_c0,comp11926_c1,comp7253_c0,comp19110_c0,comp18200_c1,comp8013_c0
GO:0005783	endoplasmic reticulum	cellular_component	0.07775	1	15	432	308	13972	comp12806_c0,comp7974_c0,comp17006_c2,comp12139_c0,comp16426_c0,comp24514_c0,comp15153_c0,comp19080_c0,comp7279_c1,comp15241_c0,comp7279_c0,comp9838_c0,comp27542_c0,comp17365_c1,comp35576_c0
GO:0044042	glucan metabolic process	biological_process	0.077953	1	9	432	118	13972	comp18608_c0,comp12806_c0,comp11739_c0,comp15153_c0,comp17812_c1,comp16260_c1,comp17143_c0,comp27542_c0,comp12704_c0
GO:0005542	folic acid binding	molecular_function	0.077975	1	1	432	4	13972	comp16681_c0
GO:0019899	enzyme binding	molecular_function	0.078076	1	7	432	115	13972	comp16681_c0,comp7279_c0,comp11098_c0,comp7298_c0,comp17757_c0,comp15687_c1,comp7279_c1
GO:0009991	response to extracellular stimulus	biological_process	0.078154	1	5	432	57	13972	comp9248_c0,comp7279_c0,comp12452_c0,comp7279_c1,comp12704_c0
GO:0006595	polyamine metabolic process	biological_process	0.07868	1	2	432	6	13972	comp18998_c0,comp15313_c0
GO:0006842	tricarboxylic acid transport	biological_process	0.079345	1	1	432	2	13972	comp17258_c0
GO:0015137	citrate transmembrane transporter activity	molecular_function	0.079345	1	1	432	2	13972	comp17258_c0
GO:0015142	tricarboxylic acid transmembrane transporter activity	molecular_function	0.079345	1	1	432	2	13972	comp17258_c0
GO:0015746	citrate transport	biological_process	0.079345	1	1	432	2	13972	comp17258_c0
GO:0071944	cell periphery	cellular_component	0.079467	1	45	432	1067	13972	comp12106_c0,comp13219_c0,comp5417_c0,comp16729_c0,comp17297_c0,comp15273_c0,comp19229_c0,comp18075_c0,comp11355_c0,comp15472_c0,comp19062_c0,comp16681_c0,comp95805_c0,comp17446_c0,comp17258_c0,comp19092_c0,comp6875_c0,comp15093_c0,comp19305_c0,comp12274_c0,comp15241_c0,comp15574_c0,comp16969_c0,comp17057_c0,comp17068_c1,comp19523_c0,comp8215_c0,comp7503_c0,comp19003_c0,comp9248_c0,comp60448_c0,c…
GO:0055070	copper ion homeostasis	biological_process	0.079546	1	1	432	5	13972	comp7503_c0
GO:0048519	negative regulation of biological process	biological_process	0.079721	1	16	432	307	13972	comp16681_c0,comp17903_c0,comp7370_c0,comp12974_c0,comp7279_c1,comp15972_c0,comp15093_c0,comp9248_c0,comp7279_c0,comp12526_c0,comp11914_c0,comp71277_c0,comp7813_c0,comp18813_c2,comp12141_c0,comp15526_c1
GO:0046416	D-amino acid metabolic process	biological_process	0.079759	1	3	432	17	13972	comp17757_c1,comp17306_c0,comp17757_c0
GO:0007342	fusion of sperm to egg plasma membrane	biological_process	0.080033	1	1	432	3	13972	comp5417_c0
GO:0045026	plasma membrane fusion	biological_process	0.080033	1	1	432	3	13972	comp5417_c0
GO:0005198	structural molecule activity	molecular_function	0.080384	1	54	432	1423	13972	comp6444_c0,comp46127_c0,comp12106_c0,comp16729_c0,comp18932_c0,comp11768_c0,comp17847_c0,comp12359_c1,comp13258_c1,comp7251_c0,comp18947_c0,comp7298_c0,comp19011_c0,comp15472_c0,comp19062_c0,comp12121_c0,comp15727_c0,comp18930_c0,comp16650_c0,comp15313_c0,comp12274_c0,comp15574_c0,comp17896_c0,comp15111_c0,comp14526_c0,comp19021_c0,comp14951_c1,comp8215_c0,comp12414_c0,comp7118_c0,comp12304_c0,c…
GO:0030674	protein binding, bridging	molecular_function	0.080387	1	3	432	33	13972	comp7279_c0,comp7178_c0,comp7279_c1
GO:0060090	binding, bridging	molecular_function	0.080387	1	3	432	33	13972	comp7279_c0,comp7178_c0,comp7279_c1
GO:0006313	transposition, DNA-mediated	biological_process	0.080632	1	4	432	46	13972	comp12274_c0,comp17174_c0,comp14518_c0,comp12368_c0
GO:0032196	transposition	biological_process	0.080632	1	4	432	46	13972	comp12274_c0,comp17174_c0,comp14518_c0,comp12368_c0
GO:0000079	regulation of cyclin-dependent protein kinase activity	biological_process	0.081	1	3	432	23	13972	comp11098_c0,comp7298_c0,comp15687_c1
GO:0044710	single-organism metabolic process	biological_process	0.08114	1	276	432	7724	13972	comp19682_c0,comp17757_c1,comp15383_c0,comp7097_c0,comp18157_c1,comp15153_c0,comp16729_c0,comp13258_c1,comp18075_c0,comp11355_c0,comp19434_c0,comp16331_c0,comp7997_c0,comp15464_c0,comp15958_c0,comp19092_c0,comp17719_c1,comp17289_c3,comp17812_c1,comp40058_c0,comp16260_c1,comp18374_c2,comp15676_c0,comp8584_c0,comp17108_c0,comp18760_c5,comp15577_c1,comp19253_c0,comp7430_c0,comp7503_c1,comp12977_c0,c…
GO:0060255	regulation of macromolecule metabolic process	biological_process	0.08136	1	69	432	1632	13972	comp8723_c0,comp7097_c0,comp7298_c0,comp11355_c0,comp7277_c0,comp15590_c0,comp7997_c0,comp18437_c1,comp17793_c0,comp19305_c0,comp7340_c0,comp40058_c0,comp16260_c1,comp19883_c0,comp18374_c2,comp7124_c0,comp15687_c1,comp14862_c0,comp10990_c0,comp7370_c0,comp19003_c0,comp14899_c0,comp19586_c0,comp17391_c0,comp18813_c2,comp18253_c3,comp15526_c1,comp10629_c0,comp12977_c0,comp17194_c0,comp10875_c0,comp…
GO:0004016	adenylate cyclase activity	molecular_function	0.081363	1	1	432	2	13972	comp13756_c0
GO:0008878	glucose-1-phosphate adenylyltransferase activity	molecular_function	0.082216	1	1	432	1	13972	comp12704_c0
GO:0006213	pyrimidine nucleoside metabolic process	biological_process	0.083225	1	3	432	23	13972	comp18920_c0,comp17757_c0,comp7253_c0
GO:0015959	diadenosine polyphosphate metabolic process	biological_process	0.083367	1	1	432	1	13972	comp11961_c1
GO:0015960	diadenosine polyphosphate biosynthetic process	biological_process	0.083367	1	1	432	1	13972	comp11961_c1
GO:0015965	diadenosine tetraphosphate metabolic process	biological_process	0.083367	1	1	432	1	13972	comp11961_c1
GO:0015966	diadenosine tetraphosphate biosynthetic process	biological_process	0.083367	1	1	432	1	13972	comp11961_c1
GO:0060151	peroxisome localization	biological_process	0.08348	1	1	432	2	13972	comp16331_c0
GO:0008236	serine-type peptidase activity	molecular_function	0.083786	1	13	432	234	13972	comp15958_c0,comp18157_c1,comp15889_c0,comp8504_c0,comp7267_c0,comp7902_c0,comp14118_c0,comp15577_c1,comp9838_c0,comp7055_c0,comp17491_c0,comp18075_c0,comp14821_c0
GO:0017171	serine hydrolase activity	molecular_function	0.083786	1	13	432	234	13972	comp15958_c0,comp18157_c1,comp15889_c0,comp8504_c0,comp7267_c0,comp7902_c0,comp14118_c0,comp15577_c1,comp9838_c0,comp7055_c0,comp17491_c0,comp18075_c0,comp14821_c0
GO:0004175	endopeptidase activity	molecular_function	0.085217	1	22	432	409	13972	comp18157_c1,comp15889_c0,comp8504_c0,comp93735_c0,comp15577_c1,comp7055_c0,comp18813_c2,comp18075_c0,comp16401_c0,comp15526_c1,comp16331_c0,comp20702_c0,comp17309_c0,comp7902_c0,comp7267_c0,comp14118_c0,comp10875_c0,comp18156_c0,comp16518_c0,comp17766_c0,comp17491_c0,comp14821_c0
GO:0031072	heat shock protein binding	molecular_function	0.08528	1	6	432	73	13972	comp19221_c0,comp15161_c0,comp14738_c0,comp11768_c0,comp19434_c0,comp17616_c0
GO:0016776	phosphotransferase activity, phosphate group as acceptor	molecular_function	0.08667	1	3	432	34	13972	comp18920_c0,comp17174_c0,comp19243_c0
GO:0000103	sulfate assimilation	biological_process	0.086691	1	3	432	23	13972	comp17174_c0,comp19572_c0,comp12704_c0
GO:0010648	negative regulation of cell communication	biological_process	0.086714	1	4	432	49	13972	comp7279_c0,comp71277_c0,comp7279_c1,comp15093_c0
GO:0023057	negative regulation of signaling	biological_process	0.086714	1	4	432	49	13972	comp7279_c0,comp71277_c0,comp7279_c1,comp15093_c0
GO:0045454	cell redox homeostasis	biological_process	0.086873	1	7	432	90	13972	comp18852_c0,comp16260_c1,comp16260_c0,comp17365_c1,comp16424_c0,comp18882_c0,comp11768_c0
GO:0034599	cellular response to oxidative stress	biological_process	0.08784	1	3	432	19	13972	comp17812_c1,comp16260_c1,comp16260_c0
GO:0033009	nucleomorph	cellular_component	0.088205	1	3	432	20	13972	comp7340_c0,comp18943_c0,comp19572_c0
GO:0072341	modified amino acid binding	molecular_function	0.088305	1	1	432	5	13972	comp16681_c0
GO:0032268	regulation of cellular protein metabolic process	biological_process	0.088512	1	14	432	264	13972	comp18903_c0,comp18901_c0,comp12064_c0,comp11098_c0,comp12974_c0,comp7279_c1,comp10875_c0,comp19305_c0,comp7279_c0,comp19586_c0,comp18813_c2,comp7298_c0,comp7301_c0,comp15687_c1
GO:0022884	macromolecule transmembrane transporter activity	molecular_function	0.088537	1	2	432	14	13972	comp15241_c0,comp12323_c0
GO:0015085	calcium ion transmembrane transporter activity	molecular_function	0.088545	1	2	432	20	13972	comp60448_c0,comp10875_c0
GO:0008152	metabolic process	biological_process	0.088796	1	294	432	8320	13972	comp19682_c0,comp17757_c1,comp15383_c0,comp7097_c0,comp18157_c1,comp15153_c0,comp16729_c0,comp13258_c1,comp18075_c0,comp11355_c0,comp19434_c0,comp16331_c0,comp7997_c0,comp15464_c0,comp15958_c0,comp19092_c0,comp17719_c1,comp17289_c3,comp17812_c1,comp40058_c0,comp16260_c1,comp18374_c2,comp15491_c0,comp15676_c0,comp8584_c0,comp17108_c0,comp18760_c5,comp15577_c1,comp19253_c0,comp7430_c0,comp7503_c1,c…
GO:0070882	cellular cell wall organization or biogenesis	biological_process	0.088843	1	8	432	108	13972	comp17757_c1,comp17306_c0,comp16729_c0,comp17812_c1,comp15574_c0,comp15174_c0,comp16460_c0,comp17757_c0
GO:0034618	arginine binding	molecular_function	0.088949	1	1	432	1	13972	comp15165_c0
GO:0047100	glyceraldehyde-3-phosphate dehydrogenase (NADP+) (phosphorylating) activity	molecular_function	0.088949	1	1	432	1	13972	comp15165_c0
GO:0048532	anatomical structure arrangement	biological_process	0.089204	1	2	432	13	13972	comp7279_c0,comp7279_c1
GO:0008757	S-adenosylmethionine-dependent methyltransferase activity	molecular_function	0.089676	1	7	432	99	13972	comp6933_c0,comp16969_c0,comp7309_c0,comp16447_c2,comp18244_c0,comp17389_c0,comp14866_c0
GO:0010035	response to inorganic substance	biological_process	0.08985	1	13	432	189	13972	comp15737_c1,comp17258_c0,comp19092_c0,comp7503_c0,comp15093_c0,comp9248_c0,comp19003_c0,comp19305_c0,comp17812_c1,comp16260_c1,comp16260_c0,comp19243_c0,comp15676_c0
GO:0060996	dendritic spine development	biological_process	0.090076	1	1	432	4	13972	comp16681_c0
GO:0009750	response to fructose stimulus	biological_process	0.090129	1	2	432	9	13972	comp17812_c1,comp19243_c0
GO:0004648	O-phospho-L-serine:2-oxoglutarate aminotransferase activity	molecular_function	0.090762	1	1	432	1	13972	comp7286_c0
GO:0004325	ferrochelatase activity	molecular_function	0.090928	1	1	432	2	13972	comp8511_c0
GO:0051645	Golgi localization	biological_process	0.091182	1	1	432	3	13972	comp16331_c0
GO:0071281	cellular response to iron ion	biological_process	0.091229	1	1	432	2	13972	comp17258_c0
GO:0071369	cellular response to ethylene stimulus	biological_process	0.091229	1	1	432	2	13972	comp17258_c0
GO:0008974	phosphoribulokinase activity	molecular_function	0.091438	1	1	432	1	13972	comp19110_c0
GO:0008792	arginine decarboxylase activity	molecular_function	0.09164	1	1	432	2	13972	comp18998_c0
GO:0030089	phycobilisome	cellular_component	0.09238	1	3	432	22	13972	comp11926_c1,comp18200_c1,comp8013_c0
GO:0006396	RNA processing	biological_process	0.093102	1	24	432	478	13972	comp17822_c0,comp17648_c0,comp14951_c1,comp15401_c0,comp14866_c0,comp16574_c0,comp12419_c0,comp7251_c0,comp21485_c0,comp7298_c0,comp7469_c0,comp19192_c0,comp15526_c1,comp14511_c0,comp17228_c0,comp15464_c0,comp5343_c0,comp17719_c1,comp13530_c0,comp12942_c0,comp18904_c0,comp16260_c1,comp7309_c0,comp16447_c2
GO:0030243	cellulose metabolic process	biological_process	0.09406	1	2	432	9	13972	comp11739_c0,comp17812_c1
GO:0051273	beta-glucan metabolic process	biological_process	0.09406	1	2	432	9	13972	comp11739_c0,comp17812_c1
GO:0046488	phosphatidylinositol metabolic process	biological_process	0.094143	1	5	432	53	13972	comp9838_c0,comp16426_c0,comp8300_c0,comp15093_c1,comp35576_c0
GO:0010038	response to metal ion	biological_process	0.094175	1	11	432	151	13972	comp15737_c1,comp17258_c0,comp19092_c0,comp7503_c0,comp15093_c0,comp19003_c0,comp9248_c0,comp19305_c0,comp17812_c1,comp16260_c1,comp19243_c0
GO:0004457	lactate dehydrogenase activity	molecular_function	0.094376	1	1	432	1	13972	comp7441_c0
GO:0004458	D-lactate dehydrogenase (cytochrome) activity	molecular_function	0.094376	1	1	432	1	13972	comp7441_c0
GO:0016898	oxidoreductase activity, acting on the CH-OH group of donors, cytochrome as acceptor	molecular_function	0.094376	1	1	432	1	13972	comp7441_c0
GO:0019154	glycolate dehydrogenase activity	molecular_function	0.094376	1	1	432	1	13972	comp7441_c0
GO:0001764	neuron migration	biological_process	0.094496	1	1	432	4	13972	comp16681_c0
GO:0004639	phosphoribosylaminoimidazolesuccinocarboxamide synthase activity	molecular_function	0.095033	1	1	432	1	13972	comp7511_c0
GO:0015081	sodium ion transmembrane transporter activity	molecular_function	0.095102	1	4	432	58	13972	comp8630_c0,comp8303_c0,comp16162_c0,comp17297_c0
GO:0016829	lyase activity	molecular_function	0.095331	1	16	432	289	13972	comp17006_c2,comp8584_c0,comp7161_c0,comp19180_c0,comp17174_c0,comp34144_c0,comp18998_c0,comp16489_c0,comp18097_c0,comp15313_c0,comp17793_c0,comp8511_c0,comp7456_c0,comp13756_c0,comp7309_c0,comp18244_c0
GO:0022626	cytosolic ribosome	cellular_component	0.096836	1	10	432	214	13972	comp12274_c0,comp18904_c0,comp7251_c0,comp18935_c0,comp12106_c0,comp18947_c0,comp8215_c0,comp18932_c0,comp7311_c0,comp19062_c0
GO:0042060	wound healing	biological_process	0.096999	1	4	432	68	13972	comp7279_c0,comp18852_c0,comp7178_c0,comp7279_c1
GO:0046174	polyol catabolic process	biological_process	0.097051	1	1	432	4	13972	comp7503_c0
GO:0030286	dynein complex	cellular_component	0.097252	1	2	432	16	13972	comp17052_c0,comp7277_c0
GO:0003983	UTP:glucose-1-phosphate uridylyltransferase activity	molecular_function	0.09752	1	1	432	1	13972	comp18608_c0
GO:0051748	UTP-monosaccharide-1-phosphate uridylyltransferase activity	molecular_function	0.09752	1	1	432	1	13972	comp18608_c0
GO:0014069	postsynaptic density	cellular_component	0.097555	1	1	432	2	13972	comp16681_c0
GO:0044327	dendritic spine head	cellular_component	0.097555	1	1	432	2	13972	comp16681_c0
GO:0051414	response to cortisol stimulus	biological_process	0.09763	1	1	432	1	13972	comp17757_c0
GO:0070849	response to epidermal growth factor stimulus	biological_process	0.09763	1	1	432	1	13972	comp17757_c0
GO:0071364	cellular response to epidermal growth factor stimulus	biological_process	0.09763	1	1	432	1	13972	comp17757_c0
GO:0044433	cytoplasmic vesicle part	cellular_component	0.097703	1	5	432	63	13972	comp13530_c0,comp18156_c0,comp17145_c0,comp16394_c0,comp17751_c0
GO:0001921	positive regulation of receptor recycling	biological_process	0.097863	1	1	432	1	13972	comp18156_c0
GO:0001990	regulation of systemic arterial blood pressure by hormone	biological_process	0.097863	1	1	432	1	13972	comp18156_c0
GO:0001991	regulation of systemic arterial blood pressure by circulatory renin-angiotensin	biological_process	0.097863	1	1	432	1	13972	comp18156_c0
GO:0002002	regulation of angiotensin levels in blood	biological_process	0.097863	1	1	432	1	13972	comp18156_c0
GO:0003044	regulation of systemic arterial blood pressure mediated by a chemical signal	biological_process	0.097863	1	1	432	1	13972	comp18156_c0
GO:0003073	regulation of systemic arterial blood pressure	biological_process	0.097863	1	1	432	1	13972	comp18156_c0
GO:0003081	regulation of systemic arterial blood pressure by renin-angiotensin	biological_process	0.097863	1	1	432	1	13972	comp18156_c0
GO:0009897	external side of plasma membrane	cellular_component	0.097863	1	1	432	1	13972	comp18156_c0
GO:0010813	neuropeptide catabolic process	biological_process	0.097863	1	1	432	1	13972	comp18156_c0
GO:0010814	substance P catabolic process	biological_process	0.097863	1	1	432	1	13972	comp18156_c0
GO:0010816	calcitonin catabolic process	biological_process	0.097863	1	1	432	1	13972	comp18156_c0
GO:0016486	peptide hormone processing	biological_process	0.097863	1	1	432	1	13972	comp18156_c0
GO:0033093	Weibel-Palade body	cellular_component	0.097863	1	1	432	1	13972	comp18156_c0
GO:0034959	endothelin maturation	biological_process	0.097863	1	1	432	1	13972	comp18156_c0
GO:0042447	hormone catabolic process	biological_process	0.097863	1	1	432	1	13972	comp18156_c0
GO:0045745	positive regulation of G-protein coupled receptor protein signaling pathway	biological_process	0.097863	1	1	432	1	13972	comp18156_c0
GO:0060177	regulation of angiotensin metabolic process	biological_process	0.097863	1	1	432	1	13972	comp18156_c0
GO:0010604	positive regulation of macromolecule metabolic process	biological_process	0.097894	1	9	432	156	13972	comp10990_c0,comp12974_c0,comp7279_c1,comp18156_c0,comp7279_c0,comp19883_c0,comp12722_c0,comp18374_c2,comp8303_c0
GO:0004750	ribulose-phosphate 3-epimerase activity	molecular_function	0.0979	1	1	432	1	13972	comp7253_c0
GO:0010316	pyrophosphate-dependent phosphofructokinase complex	cellular_component	0.098032	1	1	432	1	13972	comp9248_c0
GO:0010318	pyrophosphate-dependent phosphofructokinase complex, beta-subunit complex	cellular_component	0.098032	1	1	432	1	13972	comp9248_c0
GO:0047334	diphosphate-fructose-6-phosphate 1-phosphotransferase activity	molecular_function	0.098032	1	1	432	1	13972	comp9248_c0
GO:0008905	mannose-phosphate guanylyltransferase activity	molecular_function	0.098032	1	1	432	1	13972	comp16945_c0
GO:0040019	positive regulation of embryonic development	biological_process	0.098032	1	1	432	1	13972	comp7279_c0
GO:0006597	spermine biosynthetic process	biological_process	0.098032	1	1	432	1	13972	comp15313_c0
GO:0008215	spermine metabolic process	biological_process	0.098032	1	1	432	1	13972	comp15313_c0
GO:0003844	1,4-alpha-glucan branching enzyme activity	molecular_function	0.098032	1	1	432	1	13972	comp17143_c0
GO:0000229	cytoplasmic chromosome	cellular_component	0.098032	1	1	432	1	13972	comp11899_c0
GO:0009508	plastid chromosome	cellular_component	0.098032	1	1	432	1	13972	comp11899_c0
GO:0042646	plastid nucleoid	cellular_component	0.098032	1	1	432	1	13972	comp11899_c0
GO:0009259	ribonucleotide metabolic process	biological_process	0.098395	1	20	432	425	13972	comp18920_c0,comp11739_c0,comp15242_c0,comp16722_c0,comp7279_c1,comp12419_c0,comp17174_c0,comp19586_c0,comp19253_c0,comp12452_c0,comp18388_c1,comp16847_c0,comp16681_c0,comp15378_c0,comp7279_c0,comp19305_c0,comp13023_c0,comp7511_c0,comp17757_c0,comp7253_c0
GO:0019693	ribose phosphate metabolic process	biological_process	0.098395	1	20	432	425	13972	comp18920_c0,comp11739_c0,comp15242_c0,comp16722_c0,comp7279_c1,comp12419_c0,comp17174_c0,comp19586_c0,comp19253_c0,comp12452_c0,comp18388_c1,comp16847_c0,comp16681_c0,comp15378_c0,comp7279_c0,comp19305_c0,comp13023_c0,comp7511_c0,comp17757_c0,comp7253_c0
GO:0000447	endonucleolytic cleavage in ITS1 to separate SSU-rRNA from 5.8S rRNA and LSU-rRNA from tricistronic rRNA transcript (SSU-rRNA, 5.8S rRNA, LSU-rRNA)	biological_process	0.098529	1	1	432	2	13972	comp18904_c0
GO:0019050	suppression by virus of host apoptotic process	biological_process	0.098824	1	2	432	17	13972	comp11914_c0,comp7813_c0
GO:0033668	negative regulation by symbiont of host apoptotic process	biological_process	0.098824	1	2	432	17	13972	comp11914_c0,comp7813_c0
GO:0052041	negative regulation by symbiont of host programmed cell death	biological_process	0.098824	1	2	432	17	13972	comp11914_c0,comp7813_c0
GO:0052490	negative regulation by organism of programmed cell death in other organism involved in symbiotic interaction	biological_process	0.098824	1	2	432	17	13972	comp11914_c0,comp7813_c0
GO:0008047	enzyme activator activity	molecular_function	0.098922	1	5	432	74	13972	comp15378_c0,comp16681_c0,comp21719_c0,comp11739_c0,comp16260_c1
GO:0046903	secretion	biological_process	0.099293	1	5	432	76	13972	comp7279_c0,comp17228_c0,comp17365_c1,comp17757_c0,comp7279_c1
GO:0046483	heterocycle metabolic process	biological_process	0.099467	1	146	432	3743	13972	comp6444_c0,comp18920_c0,comp12250_c0,comp7097_c0,comp18157_c1,comp28215_c0,comp19180_c0,comp11355_c0,comp7277_c0,comp15590_c0,comp7997_c0,comp15464_c0,comp17719_c1,comp17812_c1,comp12942_c0,comp40058_c0,comp16260_c1,comp7309_c0,comp7511_c0,comp19883_c0,comp18374_c2,comp15111_c0,comp8584_c0,comp17174_c0,comp7286_c0,comp21485_c0,comp18813_c2,comp19253_c0,comp10629_c0,comp15717_c0,comp12977_c0,comp…
GO:0003676	nucleic acid binding	molecular_function	0.099828	1	101	432	2517	13972	comp6444_c0,comp12250_c0,comp12106_c0,comp17904_c0,comp8141_c0,comp13258_c1,comp16867_c0,comp24433_c0,comp16135_c0,comp7270_c0,comp11355_c0,comp15158_c0,comp19434_c0,comp13144_c0,comp14880_c0,comp15634_c0,comp15590_c0,comp7997_c0,comp15727_c0,comp15464_c0,comp12184_c0,comp18437_c1,comp17719_c1,comp17793_c0,comp19305_c0,comp7340_c0,comp40058_c0,comp26232_c0,comp18374_c2,comp7124_c0,comp17822_c0,co…
GO:0006629	lipid metabolic process	biological_process	0.10018	1	39	432	770	13972	comp16426_c0,comp8174_c0,comp16729_c0,comp15504_c0,comp16853_c0,comp15093_c1,comp18034_c0,comp9939_c0,comp17289_c3,comp17812_c1,comp9838_c0,comp16260_c1,comp15174_c0,comp15111_c0,comp15676_c0,comp19838_c0,comp16969_c0,comp8300_c0,comp12672_c0,comp7503_c0,comp10118_c0,comp19376_c0,comp14866_c0,comp18760_c5,comp19003_c0,comp9248_c0,comp15251_c0,comp18813_c2,comp21485_c0,comp35576_c0,comp15419_c0,co…
GO:0021795	cerebral cortex cell migration	biological_process	0.10074	1	1	432	5	13972	comp16681_c0
GO:0021799	cerebral cortex radially oriented cell migration	biological_process	0.10074	1	1	432	5	13972	comp16681_c0
GO:0021885	forebrain cell migration	biological_process	0.10074	1	1	432	5	13972	comp16681_c0
GO:0021987	cerebral cortex development	biological_process	0.10074	1	1	432	5	13972	comp16681_c0
GO:0022029	telencephalon cell migration	biological_process	0.10074	1	1	432	5	13972	comp16681_c0
GO:0034446	substrate adhesion-dependent cell spreading	biological_process	0.10074	1	1	432	5	13972	comp16681_c0
GO:0072337	modified amino acid transport	biological_process	0.10078	1	1	432	4	13972	comp16681_c0
GO:0044093	positive regulation of molecular function	biological_process	0.10096	1	5	432	82	13972	comp16681_c0,comp7279_c0,comp16260_c1,comp12974_c0,comp7279_c1
GO:0046847	filopodium assembly	biological_process	0.10103	1	1	432	5	13972	comp16681_c0
GO:0043028	cysteine-type endopeptidase regulator activity involved in apoptotic process	molecular_function	0.10152	1	1	432	3	13972	comp7279_c1
GO:0043043	peptide biosynthetic process	biological_process	0.10157	1	2	432	16	13972	comp15737_c1,comp17903_c0
GO:0031325	positive regulation of cellular metabolic process	biological_process	0.1021	1	10	432	190	13972	comp10990_c0,comp7279_c1,comp18156_c0,comp7279_c0,comp7178_c0,comp19883_c0,comp12722_c0,comp18374_c2,comp19434_c0,comp8303_c0
GO:0022412	cellular process involved in reproduction in multicellular organism	biological_process	0.10238	1	1	432	4	13972	comp5417_c0
GO:0019682	glyceraldehyde-3-phosphate metabolic process	biological_process	0.10256	1	3	432	17	13972	comp17812_c1,comp16260_c1,comp7503_c0
GO:0012505	endomembrane system	cellular_component	0.10272	1	16	432	315	13972	comp7974_c0,comp17006_c2,comp19572_c0,comp16426_c0,comp24514_c0,comp17145_c0,comp7279_c1,comp16394_c0,comp13530_c0,comp18156_c0,comp15241_c0,comp7279_c0,comp9838_c0,comp15544_c1,comp19647_c0,comp35576_c0
GO:0007219	Notch signaling pathway	biological_process	0.10289	1	2	432	16	13972	comp17143_c0,comp19883_c0
GO:0009970	cellular response to sulfate starvation	biological_process	0.10289	1	1	432	2	13972	comp12704_c0
GO:0015662	ATPase activity, coupled to transmembrane movement of ions, phosphorylative mechanism	molecular_function	0.10307	1	3	432	35	13972	comp7407_c0,comp16722_c0,comp16847_c0
GO:0042451	purine nucleoside biosynthetic process	biological_process	0.10328	1	9	432	167	13972	comp18920_c0,comp15242_c0,comp16722_c0,comp19003_c0,comp12419_c0,comp13023_c0,comp19243_c0,comp12452_c0,comp16847_c0
GO:0046129	purine ribonucleoside biosynthetic process	biological_process	0.10328	1	9	432	167	13972	comp18920_c0,comp15242_c0,comp16722_c0,comp19003_c0,comp12419_c0,comp13023_c0,comp19243_c0,comp12452_c0,comp16847_c0
GO:0019915	lipid storage	biological_process	0.10363	1	1	432	5	13972	comp7279_c1
GO:0015893	drug transport	biological_process	0.10402	1	2	432	15	13972	comp14155_c0,comp17258_c0
GO:0006614	SRP-dependent cotranslational protein targeting to membrane	biological_process	0.10439	1	5	432	55	13972	comp7251_c0,comp19239_c0,comp15158_c0,comp19192_c0,comp7311_c0
GO:0001884	pyrimidine nucleoside binding	molecular_function	0.10468	1	1	432	2	13972	comp17757_c0
GO:0002134	UTP binding	molecular_function	0.10468	1	1	432	2	13972	comp17757_c0
GO:0019103	pyrimidine nucleotide binding	molecular_function	0.10468	1	1	432	2	13972	comp17757_c0
GO:0032551	pyrimidine ribonucleoside binding	molecular_function	0.10468	1	1	432	2	13972	comp17757_c0
GO:0032557	pyrimidine ribonucleotide binding	molecular_function	0.10468	1	1	432	2	13972	comp17757_c0
GO:0048585	negative regulation of response to stimulus	biological_process	0.10483	1	4	432	57	13972	comp7279_c0,comp71277_c0,comp7279_c1,comp15093_c0
GO:0030446	hyphal cell wall	cellular_component	0.1049	1	1	432	2	13972	comp11355_c0
GO:0008918	lipopolysaccharide 3-alpha-galactosyltransferase activity	molecular_function	0.10501	1	1	432	2	13972	comp18200_c1
GO:0045860	positive regulation of protein kinase activity	biological_process	0.1054	1	2	432	22	13972	comp7279_c0,comp7279_c1
GO:0001881	receptor recycling	biological_process	0.10555	1	1	432	2	13972	comp18156_c0
GO:0001919	regulation of receptor recycling	biological_process	0.10555	1	1	432	2	13972	comp18156_c0
GO:0050886	endocrine process	biological_process	0.10711	1	1	432	2	13972	comp18156_c0
GO:0003978	UDP-glucose 4-epimerase activity	molecular_function	0.10774	1	1	432	2	13972	comp18813_c2
GO:0008239	dipeptidyl-peptidase activity	molecular_function	0.10785	1	1	432	4	13972	comp7428_c0
GO:0072522	purine-containing compound biosynthetic process	biological_process	0.10829	1	11	432	206	13972	comp18920_c0,comp15242_c0,comp16722_c0,comp19003_c0,comp12419_c0,comp13756_c0,comp13023_c0,comp7511_c0,comp19243_c0,comp12452_c0,comp16847_c0
GO:0022625	cytosolic large ribosomal subunit	cellular_component	0.10836	1	4	432	81	13972	comp18935_c0,comp18932_c0,comp7311_c0,comp19062_c0
GO:0009218	pyrimidine ribonucleotide metabolic process	biological_process	0.10882	1	3	432	27	13972	comp18920_c0,comp17757_c0,comp7253_c0
GO:0009220	pyrimidine ribonucleotide biosynthetic process	biological_process	0.10882	1	3	432	27	13972	comp18920_c0,comp17757_c0,comp7253_c0
GO:0004001	adenosine kinase activity	molecular_function	0.1089	1	1	432	3	13972	comp19243_c0
GO:0006166	purine ribonucleoside salvage	biological_process	0.1089	1	1	432	3	13972	comp19243_c0
GO:0006169	adenosine salvage	biological_process	0.1089	1	1	432	3	13972	comp19243_c0
GO:0043174	nucleoside salvage	biological_process	0.1089	1	1	432	3	13972	comp19243_c0
GO:0046085	adenosine metabolic process	biological_process	0.1089	1	1	432	3	13972	comp19243_c0
GO:0046086	adenosine biosynthetic process	biological_process	0.1089	1	1	432	3	13972	comp19243_c0
GO:0080094	response to trehalose-6-phosphate stimulus	biological_process	0.1089	1	1	432	3	13972	comp19243_c0
GO:0006612	protein targeting to membrane	biological_process	0.10985	1	6	432	83	13972	comp16681_c0,comp7251_c0,comp19239_c0,comp15158_c0,comp19192_c0,comp7311_c0
GO:0008017	microtubule binding	molecular_function	0.1104	1	2	432	18	13972	comp18935_c0,comp17389_c0
GO:0071554	cell wall organization or biogenesis	biological_process	0.1106	1	9	432	136	13972	comp17757_c1,comp17306_c0,comp16729_c0,comp17812_c1,comp15574_c0,comp15174_c0,comp16460_c0,comp17672_c0,comp17757_c0
GO:0009308	amine metabolic process	biological_process	0.11076	1	15	432	266	13972	comp17006_c2,comp17194_c0,comp16722_c0,comp18312_c1,comp15313_c0,comp18941_c0,comp19003_c0,comp17793_c0,comp17289_c3,comp19239_c0,comp7309_c0,comp12141_c0,comp21485_c0,comp15111_c0,comp18998_c0
GO:0051171	regulation of nitrogen compound metabolic process	biological_process	0.11086	1	60	432	1439	13972	comp11739_c0,comp8723_c0,comp18901_c0,comp18747_c0,comp15892_c0,comp7097_c0,comp12359_c1,comp16828_c2,comp7251_c0,comp12526_c0,comp21955_c0,comp13055_c1,comp12722_c0,comp7277_c0,comp16681_c0,comp15590_c0,comp7997_c0,comp17052_c0,comp23316_c0,comp6875_c0,comp18437_c1,comp17793_c0,comp12274_c0,comp7340_c0,comp40058_c0,comp16260_c1,comp19883_c0,comp11978_c0,comp18374_c2,comp7124_c0,comp12528_c0,comp…
GO:0008253	5'-nucleotidase activity	molecular_function	0.1119	1	1	432	3	13972	comp21183_c0
GO:0030032	lamellipodium assembly	biological_process	0.11222	1	1	432	6	13972	comp16681_c0
GO:0004357	glutamate-cysteine ligase activity	molecular_function	0.11228	1	1	432	2	13972	comp17903_c0
GO:0017109	glutamate-cysteine ligase complex	cellular_component	0.11228	1	1	432	2	13972	comp17903_c0
GO:0003755	peptidyl-prolyl cis-trans isomerase activity	molecular_function	0.11229	1	3	432	36	13972	comp19210_c0,comp7196_c1,comp7196_c0
GO:0072594	establishment of protein localization to organelle	biological_process	0.11259	1	7	432	114	13972	comp16681_c0,comp16331_c0,comp7251_c0,comp19239_c0,comp15158_c0,comp19192_c0,comp7311_c0
GO:0051646	mitochondrion localization	biological_process	0.11288	1	1	432	5	13972	comp16331_c0
GO:0008352	katanin complex	cellular_component	0.11307	1	1	432	2	13972	comp18935_c0
GO:0044450	microtubule organizing center part	cellular_component	0.11307	1	1	432	2	13972	comp18935_c0
GO:0051013	microtubule severing	biological_process	0.11307	1	1	432	2	13972	comp18935_c0
GO:0007417	central nervous system development	biological_process	0.11356	1	3	432	28	13972	comp16681_c0,comp7279_c0,comp7279_c1
GO:0016756	glutathione gamma-glutamylcysteinyltransferase activity	molecular_function	0.11455	1	1	432	3	13972	comp15737_c1
GO:0046937	phytochelatin metabolic process	biological_process	0.11455	1	1	432	3	13972	comp15737_c1
GO:0046938	phytochelatin biosynthetic process	biological_process	0.11455	1	1	432	3	13972	comp15737_c1
GO:0043022	ribosome binding	molecular_function	0.11513	1	2	432	17	13972	comp7279_c0,comp7279_c1
GO:0003973	(S)-2-hydroxy-acid oxidase activity	molecular_function	0.11567	1	1	432	2	13972	comp7441_c0
GO:0008891	glycolate oxidase activity	molecular_function	0.11567	1	1	432	2	13972	comp7441_c0
GO:0009339	glycolate oxidase complex	cellular_component	0.11567	1	1	432	2	13972	comp7441_c0
GO:0009260	ribonucleotide biosynthetic process	biological_process	0.11591	1	10	432	180	13972	comp18920_c0,comp15242_c0,comp16722_c0,comp12419_c0,comp13023_c0,comp7511_c0,comp7253_c0,comp17757_c0,comp12452_c0,comp16847_c0
GO:0046390	ribose phosphate biosynthetic process	biological_process	0.11591	1	10	432	180	13972	comp18920_c0,comp15242_c0,comp16722_c0,comp12419_c0,comp13023_c0,comp7511_c0,comp7253_c0,comp17757_c0,comp12452_c0,comp16847_c0
GO:0044249	cellular biosynthetic process	biological_process	0.11595	1	155	432	4151	13972	comp6444_c0,comp18920_c0,comp17757_c1,comp12250_c0,comp7097_c0,comp16729_c0,comp28215_c0,comp13258_c1,comp7277_c0,comp15590_c0,comp16945_c0,comp7997_c0,comp17719_c1,comp18034_c0,comp17289_c3,comp17812_c1,comp40058_c0,comp16260_c1,comp7309_c0,comp7511_c0,comp19883_c0,comp18374_c2,comp15111_c0,comp8300_c0,comp19523_c0,comp19569_c0,comp7286_c0,comp21485_c0,comp18813_c2,comp10629_c0,comp15717_c0,comp…
GO:0042743	hydrogen peroxide metabolic process	biological_process	0.11802	1	3	432	22	13972	comp17812_c1,comp16260_c1,comp16260_c0
GO:0005665	DNA-directed RNA polymerase II, core complex	cellular_component	0.11833	1	2	432	14	13972	comp12250_c0,comp17903_c0
GO:0004803	transposase activity	molecular_function	0.11871	1	3	432	34	13972	comp12274_c0,comp17174_c0,comp14518_c0
GO:0007596	blood coagulation	biological_process	0.11944	1	3	432	51	13972	comp7279_c0,comp7178_c0,comp7279_c1
GO:0044462	external encapsulating structure part	cellular_component	0.11983	1	3	432	28	13972	comp15273_c0,comp6875_c0,comp15093_c0
GO:0051409	response to nitrosative stress	biological_process	0.11998	1	1	432	2	13972	comp17903_c0
GO:0030027	lamellipodium	cellular_component	0.1201	1	1	432	7	13972	comp16681_c0
GO:0005977	glycogen metabolic process	biological_process	0.1208	1	2	432	12	13972	comp17143_c0,comp12704_c0
GO:0031324	negative regulation of cellular metabolic process	biological_process	0.12125	1	8	432	135	13972	comp9248_c0,comp12526_c0,comp7370_c0,comp12141_c0,comp18813_c2,comp12974_c0,comp15972_c0,comp15093_c0
GO:0009579	thylakoid	cellular_component	0.12147	1	15	432	261	13972	comp15242_c0,comp19440_c0,comp19110_c0,comp19092_c0,comp7503_c0,comp17812_c1,comp13023_c0,comp11926_c1,comp7178_c0,comp12528_c1,comp7253_c0,comp15687_c1,comp15491_c0,comp18200_c1,comp8013_c0
GO:0043197	dendritic spine	cellular_component	0.12182	1	1	432	4	13972	comp16681_c0
GO:0044309	neuron spine	cellular_component	0.12182	1	1	432	4	13972	comp16681_c0
GO:0006244	pyrimidine nucleotide catabolic process	biological_process	0.12194	1	1	432	2	13972	comp21183_c0
GO:0009223	pyrimidine deoxyribonucleotide catabolic process	biological_process	0.12194	1	1	432	2	13972	comp21183_c0
GO:0046386	deoxyribose phosphate catabolic process	biological_process	0.12194	1	1	432	2	13972	comp21183_c0
GO:0051186	cofactor metabolic process	biological_process	0.12194	1	29	432	582	13972	comp16426_c0,comp17812_c0,comp14866_c0,comp9248_c0,comp19003_c0,comp19180_c0,comp11355_c0,comp19192_c0,comp9522_c0,comp16681_c0,comp17306_c0,comp19572_c0,comp18097_c0,comp15093_c1,comp11960_c0,comp18437_c1,comp8430_c0,comp15093_c0,comp8511_c0,comp7456_c0,comp17812_c1,comp16260_c1,comp7309_c0,comp16447_c2,comp18244_c0,comp12141_c0,comp15111_c0,comp7253_c0,comp17757_c0
GO:1901070	guanosine-containing compound biosynthetic process	biological_process	0.1221	1	2	432	21	13972	comp12419_c0,comp18920_c0
GO:0016859	cis-trans isomerase activity	molecular_function	0.12221	1	3	432	38	13972	comp19210_c0,comp7196_c1,comp7196_c0
GO:0032881	regulation of polysaccharide metabolic process	biological_process	0.12238	1	1	432	2	13972	comp16260_c1
GO:2000904	regulation of starch metabolic process	biological_process	0.12238	1	1	432	2	13972	comp16260_c1
GO:0006527	arginine catabolic process	biological_process	0.12273	1	1	432	4	13972	comp18998_c0
GO:0048583	regulation of response to stimulus	biological_process	0.1229	1	9	432	179	13972	comp16681_c0,comp11739_c0,comp7279_c1,comp15093_c0,comp18156_c0,comp15378_c0,comp7279_c0,comp71277_c0,comp18388_c1
GO:0035966	response to topologically incorrect protein	biological_process	0.12299	1	3	432	37	13972	comp7279_c0,comp19243_c0,comp7279_c1
GO:1901137	carbohydrate derivative biosynthetic process	biological_process	0.12365	1	26	432	481	13972	comp18920_c0,comp17757_c1,comp15242_c0,comp8300_c0,comp16722_c0,comp16729_c0,comp7503_c0,comp9248_c0,comp12419_c0,comp19003_c0,comp18813_c2,comp15158_c0,comp12452_c0,comp16853_c0,comp16847_c0,comp17306_c0,comp18034_c0,comp13023_c0,comp12513_c0,comp15174_c0,comp18219_c0,comp7511_c0,comp19243_c0,comp17757_c0,comp7253_c0,comp18200_c1
GO:0031326	regulation of cellular biosynthetic process	biological_process	0.12369	1	59	432	1445	13972	comp8723_c0,comp18901_c0,comp18747_c0,comp15892_c0,comp12064_c0,comp7097_c0,comp12359_c1,comp16828_c2,comp7251_c0,comp21955_c0,comp13055_c1,comp12722_c0,comp7277_c0,comp18903_c0,comp15590_c0,comp7997_c0,comp17052_c0,comp23316_c0,comp6875_c0,comp18437_c1,comp15093_c0,comp17793_c0,comp19305_c0,comp12274_c0,comp7340_c0,comp40058_c0,comp16260_c1,comp11978_c0,comp19883_c0,comp18374_c2,comp12528_c0,com…
GO:0006888	ER to Golgi vesicle-mediated transport	biological_process	0.12386	1	3	432	30	13972	comp13530_c0,comp17219_c0,comp17145_c0
GO:0032026	response to magnesium ion	biological_process	0.1241	1	1	432	2	13972	comp15093_c0
GO:0043604	amide biosynthetic process	biological_process	0.1244	1	3	432	36	13972	comp12419_c0,comp15737_c1,comp17903_c0
GO:0006412	translation	biological_process	0.12444	1	56	432	1481	13972	comp6444_c0,comp18901_c0,comp12106_c0,comp12064_c0,comp18932_c0,comp11768_c0,comp17847_c0,comp12359_c1,comp13258_c1,comp7251_c0,comp18947_c0,comp7298_c0,comp19011_c0,comp15158_c0,comp15472_c0,comp19062_c0,comp18903_c0,comp12121_c0,comp15727_c0,comp18930_c0,comp16650_c0,comp15717_c1,comp19305_c0,comp12274_c0,comp17896_c0,comp15111_c0,comp14526_c0,comp19021_c0,comp14951_c1,comp8300_c0,comp8215_c0,c…
GO:0044445	cytosolic part	cellular_component	0.12492	1	12	432	280	13972	comp12106_c0,comp8215_c0,comp18932_c0,comp7311_c0,comp9248_c0,comp12274_c0,comp18935_c0,comp7251_c0,comp18904_c0,comp18947_c0,comp7178_c0,comp19062_c0
GO:0006140	regulation of nucleotide metabolic process	biological_process	0.12617	1	5	432	78	13972	comp15378_c0,comp16681_c0,comp11739_c0,comp12526_c0,comp18388_c1
GO:0043687	post-translational protein modification	biological_process	0.12633	1	2	432	13	13972	comp6933_c0,comp16969_c0
GO:0010906	regulation of glucose metabolic process	biological_process	0.12694	1	1	432	3	13972	comp15093_c0
GO:0043392	negative regulation of DNA binding	biological_process	0.12714	1	1	432	2	13972	comp12974_c0
GO:0045765	regulation of angiogenesis	biological_process	0.12778	1	1	432	2	13972	comp12974_c0
GO:0045766	positive regulation of angiogenesis	biological_process	0.12778	1	1	432	2	13972	comp12974_c0
GO:0005667	transcription factor complex	cellular_component	0.12784	1	28	432	613	13972	comp14862_c0,comp8723_c0,comp18747_c0,comp15892_c0,comp16574_c0,comp19003_c0,comp14899_c0,comp7251_c0,comp21955_c0,comp15544_c1,comp7277_c0,comp16401_c0,comp15590_c0,comp7997_c0,comp12977_c0,comp17052_c0,comp23316_c0,comp13411_c0,comp7311_c0,comp15972_c0,comp18437_c1,comp12274_c0,comp7340_c0,comp13023_c0,comp19883_c0,comp19121_c0,comp15687_c1,comp8303_c0
GO:0017085	response to insecticide	biological_process	0.12806	1	1	432	5	13972	comp19243_c0
GO:0046683	response to organophosphorus	biological_process	0.12806	1	1	432	5	13972	comp19243_c0
GO:0045132	meiotic chromosome segregation	biological_process	0.1281	1	2	432	18	13972	comp19253_c0,comp18398_c0
GO:0009889	regulation of biosynthetic process	biological_process	0.12824	1	59	432	1448	13972	comp8723_c0,comp18901_c0,comp18747_c0,comp15892_c0,comp12064_c0,comp7097_c0,comp12359_c1,comp16828_c2,comp7251_c0,comp21955_c0,comp13055_c1,comp12722_c0,comp7277_c0,comp18903_c0,comp15590_c0,comp7997_c0,comp17052_c0,comp23316_c0,comp6875_c0,comp18437_c1,comp15093_c0,comp17793_c0,comp19305_c0,comp12274_c0,comp7340_c0,comp40058_c0,comp16260_c1,comp11978_c0,comp19883_c0,comp18374_c2,comp12528_c0,com…
GO:0006561	proline biosynthetic process	biological_process	0.12874	1	1	432	10	13972	comp7370_c0
GO:0001510	RNA methylation	biological_process	0.1288	1	3	432	44	13972	comp7309_c0,comp16447_c2,comp14866_c0
GO:0070670	response to interleukin-4	biological_process	0.12889	1	1	432	4	13972	comp7279_c0
GO:0071353	cellular response to interleukin-4	biological_process	0.12889	1	1	432	4	13972	comp7279_c0
GO:0019725	cellular homeostasis	biological_process	0.12934	1	10	432	166	13972	comp18852_c0,comp17258_c0,comp16424_c0,comp11768_c0,comp10875_c0,comp16260_c1,comp16260_c0,comp17365_c1,comp18882_c0,comp12452_c0
GO:0009892	negative regulation of metabolic process	biological_process	0.13102	1	9	432	160	13972	comp7370_c0,comp12974_c0,comp15972_c0,comp15093_c0,comp9248_c0,comp12526_c0,comp18813_c2,comp12141_c0,comp15526_c1
GO:0006887	exocytosis	biological_process	0.13117	1	2	432	23	13972	comp7279_c0,comp7279_c1
GO:0006171	cAMP biosynthetic process	biological_process	0.13145	1	1	432	5	13972	comp13756_c0
GO:0052652	cyclic purine nucleotide metabolic process	biological_process	0.13145	1	1	432	5	13972	comp13756_c0
GO:0004004	ATP-dependent RNA helicase activity	molecular_function	0.13179	1	1	432	4	13972	comp15158_c0
GO:0008186	RNA-dependent ATPase activity	molecular_function	0.13179	1	1	432	4	13972	comp15158_c0
GO:0044281	small molecule metabolic process	biological_process	0.13226	1	86	432	2140	13972	comp18920_c0,comp17757_c1,comp15383_c0,comp8141_c0,comp16722_c0,comp17812_c0,comp18157_c1,comp7161_c0,comp19180_c0,comp12526_c0,comp11355_c0,comp13144_c0,comp12704_c0,comp17306_c0,comp16945_c0,comp15313_c0,comp17793_c0,comp19305_c0,comp17289_c3,comp17812_c1,comp16260_c1,comp7309_c0,comp7511_c0,comp15111_c0,comp15676_c0,comp7370_c0,comp7503_c0,comp14866_c0,comp12419_c0,comp19003_c0,comp17174_c0,co…
GO:0072521	purine-containing compound metabolic process	biological_process	0.13266	1	30	432	680	13972	comp18920_c0,comp11739_c0,comp15242_c0,comp16722_c0,comp18157_c1,comp7279_c1,comp14866_c0,comp12419_c0,comp19003_c0,comp17174_c0,comp19586_c0,comp19253_c0,comp12452_c0,comp13144_c0,comp18388_c1,comp12704_c0,comp16847_c0,comp16681_c0,comp19572_c0,comp15378_c0,comp13756_c0,comp19305_c0,comp7279_c0,comp13023_c0,comp7309_c0,comp17491_c0,comp16447_c2,comp7511_c0,comp19243_c0,comp18244_c0
GO:0032797	SMN complex	cellular_component	0.13267	1	1	432	4	13972	comp18920_c0
GO:0043628	ncRNA 3'-end processing	biological_process	0.133	1	1	432	6	13972	comp18904_c0
GO:0046164	alcohol catabolic process	biological_process	0.1334	1	1	432	7	13972	comp7503_c0
GO:0043547	positive regulation of GTPase activity	biological_process	0.13389	1	1	432	8	13972	comp16681_c0
GO:0006613	cotranslational protein targeting to membrane	biological_process	0.13464	1	5	432	62	13972	comp7251_c0,comp19239_c0,comp15158_c0,comp19192_c0,comp7311_c0
GO:0000466	maturation of 5.8S rRNA from tricistronic rRNA transcript (SSU-rRNA, 5.8S rRNA, LSU-rRNA)	biological_process	0.13473	1	1	432	3	13972	comp18904_c0
GO:0007548	sex differentiation	biological_process	0.13492	1	4	432	54	13972	comp16574_c0,comp17648_c0,comp7298_c0,comp5343_c0
GO:0030048	actin filament-based movement	biological_process	0.13561	1	1	432	7	13972	comp16331_c0
GO:0019219	regulation of nucleobase-containing compound metabolic process	biological_process	0.13578	1	59	432	1431	13972	comp11739_c0,comp8723_c0,comp18901_c0,comp18747_c0,comp15892_c0,comp7097_c0,comp12359_c1,comp16828_c2,comp7251_c0,comp12526_c0,comp21955_c0,comp13055_c1,comp12722_c0,comp7277_c0,comp16681_c0,comp15590_c0,comp7997_c0,comp17052_c0,comp23316_c0,comp6875_c0,comp18437_c1,comp17793_c0,comp12274_c0,comp7340_c0,comp40058_c0,comp19883_c0,comp11978_c0,comp18374_c2,comp7124_c0,comp12528_c0,comp15687_c1,comp…
GO:0043085	positive regulation of catalytic activity	biological_process	0.13586	1	4	432	70	13972	comp16681_c0,comp7279_c0,comp16260_c1,comp7279_c1
GO:0004222	metalloendopeptidase activity	molecular_function	0.13593	1	7	432	92	13972	comp18156_c0,comp93735_c0,comp16331_c0,comp20702_c0,comp17766_c0,comp17309_c0,comp16401_c0
GO:0017056	structural constituent of nuclear pore	molecular_function	0.13614	1	1	432	7	13972	comp19572_c0
GO:0048365	Rac GTPase binding	molecular_function	0.13632	1	1	432	3	13972	comp16681_c0
GO:0006022	aminoglycan metabolic process	biological_process	0.13633	1	5	432	62	13972	comp27437_c0,comp17757_c1,comp17306_c0,comp17672_c0,comp17757_c0
GO:0000217	DNA secondary structure binding	molecular_function	0.13733	1	1	432	3	13972	comp15972_c0
GO:0009165	nucleotide biosynthetic process	biological_process	0.13774	1	12	432	231	13972	comp18920_c0,comp15242_c0,comp16722_c0,comp11961_c1,comp12419_c0,comp13756_c0,comp13023_c0,comp7511_c0,comp7253_c0,comp17757_c0,comp12452_c0,comp16847_c0
GO:0008173	RNA methyltransferase activity	molecular_function	0.14013	1	4	432	59	13972	comp13530_c0,comp7309_c0,comp16447_c2,comp14866_c0
GO:0009001	serine O-acetyltransferase activity	molecular_function	0.14014	1	1	432	5	13972	comp14929_c0
GO:0016412	serine O-acyltransferase activity	molecular_function	0.14014	1	1	432	5	13972	comp14929_c0
GO:0016070	RNA metabolic process	biological_process	0.14092	1	87	432	2164	13972	comp6444_c0,comp8723_c0,comp12250_c0,comp7097_c0,comp7298_c0,comp7277_c0,comp13144_c0,comp15590_c0,comp7997_c0,comp15464_c0,comp18437_c1,comp17719_c1,comp17793_c0,comp7340_c0,comp12942_c0,comp40058_c0,comp16260_c1,comp7309_c0,comp19883_c0,comp18374_c2,comp7124_c0,comp15687_c1,comp17822_c0,comp14862_c0,comp14951_c1,comp10990_c0,comp7370_c0,comp15401_c0,comp14866_c0,comp12419_c0,comp19003_c0,comp14…
GO:0005886	plasma membrane	cellular_component	0.14112	1	32	432	792	13972	comp16969_c0,comp17057_c0,comp12106_c0,comp13219_c0,comp17068_c1,comp8215_c0,comp19523_c0,comp5417_c0,comp7503_c0,comp17297_c0,comp19003_c0,comp60448_c0,comp18935_c0,comp17898_c0,comp19229_c0,comp19062_c0,comp16681_c0,comp95805_c0,comp17446_c0,comp12209_c1,comp18525_c0,comp17258_c0,comp19092_c0,comp15972_c0,comp18156_c0,comp15241_c0,comp12500_c0,comp13023_c0,comp12141_c0,comp19243_c0,comp17289_c1…
GO:0006725	cellular aromatic compound metabolic process	biological_process	0.14143	1	144	432	3740	13972	comp6444_c0,comp18920_c0,comp12250_c0,comp7097_c0,comp18157_c1,comp28215_c0,comp19180_c0,comp11355_c0,comp7277_c0,comp15590_c0,comp7997_c0,comp15464_c0,comp17719_c1,comp17812_c1,comp12942_c0,comp40058_c0,comp16260_c1,comp7309_c0,comp7511_c0,comp19883_c0,comp18374_c2,comp15111_c0,comp8584_c0,comp17174_c0,comp21485_c0,comp18813_c2,comp19253_c0,comp10629_c0,comp15717_c0,comp12977_c0,comp13756_c0,com…
GO:0044435	plastid part	cellular_component	0.1416	1	21	432	322	13972	comp15242_c0,comp7161_c0,comp7503_c0,comp19586_c0,comp11899_c0,comp7286_c0,comp19192_c0,comp12704_c0,comp18943_c0,comp19572_c0,comp12323_c0,comp19092_c0,comp19110_c0,comp18437_c1,comp15241_c0,comp17812_c1,comp7340_c0,comp16260_c1,comp7178_c0,comp7253_c0,comp19121_c0
GO:0030135	coated vesicle	cellular_component	0.14177	1	4	432	48	13972	comp13530_c0,comp18156_c0,comp17145_c0,comp16394_c0
GO:0004668	protein-arginine deiminase activity	molecular_function	0.1421	1	1	432	4	13972	comp19134_c0
GO:0005179	hormone activity	molecular_function	0.14235	1	5	432	73	13972	comp7340_c0,comp19586_c0,comp17052_c0,comp18244_c0,comp18388_c1
GO:0030308	negative regulation of cell growth	biological_process	0.14237	1	1	432	7	13972	comp15093_c0
GO:0042625	ATPase activity, coupled to transmembrane movement of ions	molecular_function	0.14242	1	5	432	82	13972	comp15242_c0,comp13023_c0,comp7407_c0,comp16722_c0,comp16847_c0
GO:0030336	negative regulation of cell migration	biological_process	0.1425	1	1	432	3	13972	comp16681_c0
GO:0051271	negative regulation of cellular component movement	biological_process	0.1425	1	1	432	3	13972	comp16681_c0
GO:2000146	negative regulation of cell motility	biological_process	0.1425	1	1	432	3	13972	comp16681_c0
GO:0007338	single fertilization	biological_process	0.14291	1	1	432	9	13972	comp5417_c0
GO:2000112	regulation of cellular macromolecule biosynthetic process	biological_process	0.14302	1	58	432	1430	13972	comp8723_c0,comp18901_c0,comp18747_c0,comp15892_c0,comp12064_c0,comp7097_c0,comp12359_c1,comp16828_c2,comp7251_c0,comp21955_c0,comp13055_c1,comp12722_c0,comp7277_c0,comp18903_c0,comp15590_c0,comp7997_c0,comp17052_c0,comp23316_c0,comp6875_c0,comp18437_c1,comp17793_c0,comp19305_c0,comp12274_c0,comp7340_c0,comp40058_c0,comp16260_c1,comp11978_c0,comp19883_c0,comp18374_c2,comp12528_c0,comp15687_c1,com…
GO:0009535	chloroplast thylakoid membrane	cellular_component	0.14342	1	4	432	52	13972	comp17812_c1,comp15242_c0,comp7253_c0,comp19110_c0
GO:0017101	aminoacyl-tRNA synthetase multienzyme complex	cellular_component	0.14347	1	1	432	2	13972	comp11961_c1
GO:0009150	purine ribonucleotide metabolic process	biological_process	0.14386	1	18	432	404	13972	comp18920_c0,comp11739_c0,comp15242_c0,comp16722_c0,comp7279_c1,comp12419_c0,comp17174_c0,comp19586_c0,comp19253_c0,comp12452_c0,comp18388_c1,comp16847_c0,comp16681_c0,comp15378_c0,comp7279_c0,comp19305_c0,comp13023_c0,comp7511_c0
GO:0033124	regulation of GTP catabolic process	biological_process	0.14434	1	4	432	58	13972	comp15378_c0,comp16681_c0,comp11739_c0,comp18388_c1
GO:0043087	regulation of GTPase activity	biological_process	0.14434	1	4	432	58	13972	comp15378_c0,comp16681_c0,comp11739_c0,comp18388_c1
GO:0000154	rRNA modification	biological_process	0.14462	1	2	432	21	13972	comp7309_c0,comp14866_c0
GO:0016071	mRNA metabolic process	biological_process	0.14465	1	12	432	225	13972	comp14511_c0,comp17822_c0,comp17648_c0,comp17228_c0,comp15464_c0,comp15401_c0,comp5343_c0,comp7311_c0,comp16574_c0,comp17719_c1,comp7251_c0,comp7298_c0
GO:1901360	organic cyclic compound metabolic process	biological_process	0.14466	1	147	432	3836	13972	comp6444_c0,comp18920_c0,comp12250_c0,comp7097_c0,comp18157_c1,comp28215_c0,comp19180_c0,comp11355_c0,comp7277_c0,comp15590_c0,comp7997_c0,comp15464_c0,comp17719_c1,comp17812_c1,comp12942_c0,comp40058_c0,comp16260_c1,comp7309_c0,comp7511_c0,comp19883_c0,comp18374_c2,comp15111_c0,comp8584_c0,comp17174_c0,comp7286_c0,comp21485_c0,comp18813_c2,comp19253_c0,comp10629_c0,comp15717_c0,comp12977_c0,comp…
GO:0007595	lactation	biological_process	0.14517	1	1	432	4	13972	comp17757_c0
GO:0030879	mammary gland development	biological_process	0.14517	1	1	432	4	13972	comp17757_c0
GO:0003677	DNA binding	molecular_function	0.14534	1	59	432	1394	13972	comp11739_c0,comp18901_c0,comp12250_c0,comp17904_c0,comp15892_c0,comp12368_c0,comp17847_c0,comp12359_c1,comp13258_c1,comp16828_c2,comp19239_c0,comp7270_c0,comp11355_c0,comp15158_c0,comp12722_c0,comp14992_c0,comp19434_c0,comp13144_c0,comp14511_c0,comp20435_c0,comp18903_c0,comp15590_c0,comp7997_c0,comp17052_c0,comp23316_c0,comp16424_c0,comp12184_c0,comp17015_c0,comp17719_c1,comp12274_c0,comp7340_c0…
GO:0035250	UDP-galactosyltransferase activity	molecular_function	0.14575	1	1	432	5	13972	comp18200_c1
GO:0045211	postsynaptic membrane	cellular_component	0.14583	1	1	432	4	13972	comp16681_c0
GO:0009118	regulation of nucleoside metabolic process	biological_process	0.14596	1	4	432	59	13972	comp15378_c0,comp16681_c0,comp11739_c0,comp18388_c1
GO:0030811	regulation of nucleotide catabolic process	biological_process	0.14596	1	4	432	59	13972	comp15378_c0,comp16681_c0,comp11739_c0,comp18388_c1
GO:0033121	regulation of purine nucleotide catabolic process	biological_process	0.14596	1	4	432	59	13972	comp15378_c0,comp16681_c0,comp11739_c0,comp18388_c1
GO:0019201	nucleotide kinase activity	molecular_function	0.14613	1	2	432	23	13972	comp17174_c0,comp19243_c0
GO:0005801	cis-Golgi network	cellular_component	0.14629	1	1	432	5	13972	comp17219_c0
GO:0019252	starch biosynthetic process	biological_process	0.14677	1	2	432	12	13972	comp16260_c1,comp12704_c0
GO:0006221	pyrimidine nucleotide biosynthetic process	biological_process	0.14719	1	3	432	32	13972	comp18920_c0,comp17757_c0,comp7253_c0
GO:0070838	divalent metal ion transport	biological_process	0.14787	1	6	432	98	13972	comp60448_c0,comp17812_c1,comp18454_c3,comp6875_c0,comp31740_c0,comp10875_c0
GO:0010556	regulation of macromolecule biosynthetic process	biological_process	0.14813	1	58	432	1434	13972	comp8723_c0,comp18901_c0,comp18747_c0,comp15892_c0,comp12064_c0,comp7097_c0,comp12359_c1,comp16828_c2,comp7251_c0,comp21955_c0,comp13055_c1,comp12722_c0,comp7277_c0,comp18903_c0,comp15590_c0,comp7997_c0,comp17052_c0,comp23316_c0,comp6875_c0,comp18437_c1,comp17793_c0,comp19305_c0,comp12274_c0,comp7340_c0,comp40058_c0,comp16260_c1,comp11978_c0,comp19883_c0,comp18374_c2,comp12528_c0,comp15687_c1,com…
GO:0031960	response to corticosteroid stimulus	biological_process	0.14824	1	1	432	4	13972	comp17757_c0
GO:0051384	response to glucocorticoid stimulus	biological_process	0.14824	1	1	432	4	13972	comp17757_c0
GO:0009264	deoxyribonucleotide catabolic process	biological_process	0.14832	1	1	432	3	13972	comp21183_c0
GO:0016043	cellular component organization	biological_process	0.14848	1	50	432	1222	13972	comp18852_c0,comp16385_c0,comp5417_c0,comp17176_c0,comp7251_c0,comp7123_c0,comp19229_c0,comp15158_c0,comp16681_c0,comp16331_c0,comp17228_c0,comp17052_c0,comp12974_c0,comp15093_c0,comp15165_c0,comp15574_c0,comp17812_c1,comp12818_c0,comp16260_c1,comp13088_c1,comp7124_c0,comp15242_c1,comp19440_c0,comp15571_c0,comp7279_c1,comp7503_c0,comp9248_c0,comp19813_c0,comp19586_c0,comp15544_c1,comp55971_c0,com…
GO:0050660	flavin adenine dinucleotide binding	molecular_function	0.14849	1	8	432	115	13972	comp7974_c0,comp17006_c2,comp24514_c0,comp16260_c1,comp7251_c0,comp21485_c0,comp7441_c0,comp7469_c0
GO:0015631	tubulin binding	molecular_function	0.14867	1	2	432	20	13972	comp18935_c0,comp17389_c0
GO:0045298	tubulin complex	cellular_component	0.14867	1	2	432	20	13972	comp18935_c0,comp17389_c0
GO:0008252	nucleotidase activity	molecular_function	0.14894	1	1	432	5	13972	comp21183_c0
GO:0050801	ion homeostasis	biological_process	0.14897	1	6	432	96	13972	comp12139_c0,comp8630_c0,comp17258_c0,comp12452_c0,comp7503_c0,comp10875_c0
GO:0046058	cAMP metabolic process	biological_process	0.14916	1	1	432	7	13972	comp13756_c0
GO:0016668	oxidoreductase activity, acting on a sulfur group of donors, NAD or NADP as acceptor	molecular_function	0.14931	1	2	432	22	13972	comp16260_c1,comp16260_c0
GO:0008092	cytoskeletal protein binding	molecular_function	0.14931	1	19	432	426	13972	comp15242_c1,comp16385_c0,comp15571_c0,comp15034_c0,comp19813_c0,comp18935_c0,comp19229_c0,comp55971_c0,comp7377_c0,comp13009_c0,comp6114_c0,comp17052_c0,comp17228_c0,comp14762_c0,comp10875_c0,comp17365_c1,comp17222_c0,comp21183_c0,comp17389_c0
GO:0009277	fungal-type cell wall	cellular_component	0.14948	1	1	432	4	13972	comp11355_c0
GO:0006730	one-carbon metabolic process	biological_process	0.14962	1	3	432	37	13972	comp19003_c0,comp17289_c3,comp12141_c0
GO:0040013	negative regulation of locomotion	biological_process	0.15041	1	1	432	4	13972	comp16681_c0
GO:0010605	negative regulation of macromolecule metabolic process	biological_process	0.15056	1	8	432	139	13972	comp7370_c0,comp12974_c0,comp15972_c0,comp15093_c0,comp9248_c0,comp18813_c2,comp12141_c0,comp15526_c1
GO:0016160	amylase activity	molecular_function	0.15063	1	1	432	3	13972	comp15153_c0
GO:0016161	beta-amylase activity	molecular_function	0.15063	1	1	432	3	13972	comp15153_c0
GO:0030261	chromosome condensation	biological_process	0.15156	1	2	432	17	13972	comp13088_c1,comp17757_c0
GO:0006414	translational elongation	biological_process	0.15169	1	11	432	219	13972	comp18901_c0,comp12064_c0,comp7311_c0,comp19305_c0,comp13258_c1,comp18904_c0,comp19586_c0,comp7251_c0,comp18777_c0,comp15472_c0,comp25984_c0
GO:0072511	divalent inorganic cation transport	biological_process	0.15188	1	6	432	99	13972	comp60448_c0,comp17812_c1,comp18454_c3,comp6875_c0,comp31740_c0,comp10875_c0
GO:0043682	copper-transporting ATPase activity	molecular_function	0.1527	1	1	432	4	13972	comp16847_c0
GO:0000325	plant-type vacuole	cellular_component	0.15274	1	2	432	10	13972	comp12139_c0,comp12452_c0
GO:0004375	glycine dehydrogenase (decarboxylating) activity	molecular_function	0.15322	1	1	432	3	13972	comp17174_c0
GO:0016642	oxidoreductase activity, acting on the CH-NH2 group of donors, disulfide as acceptor	molecular_function	0.15322	1	1	432	3	13972	comp17174_c0
GO:0006012	galactose metabolic process	biological_process	0.15361	1	5	432	64	13972	comp9248_c0,comp18608_c0,comp12806_c0,comp27542_c0,comp18813_c2
GO:0008144	drug binding	molecular_function	0.15377	1	1	432	8	13972	comp19210_c0
GO:0000775	chromosome, centromeric region	cellular_component	0.15394	1	4	432	56	13972	comp12359_c1,comp40058_c0,comp19253_c0,comp18398_c0
GO:0001667	ameboidal cell migration	biological_process	0.15401	1	1	432	5	13972	comp16681_c0
GO:0010628	positive regulation of gene expression	biological_process	0.15433	1	6	432	95	13972	comp10990_c0,comp19883_c0,comp18374_c2,comp12974_c0,comp12722_c0,comp8303_c0
GO:0001655	urogenital system development	biological_process	0.15434	1	1	432	4	13972	comp12974_c0
GO:0001822	kidney development	biological_process	0.15434	1	1	432	4	13972	comp12974_c0
GO:0072001	renal system development	biological_process	0.15434	1	1	432	4	13972	comp12974_c0
GO:0071845	cellular component disassembly at cellular level	biological_process	0.15459	1	3	432	38	13972	comp7251_c0,comp17757_c0,comp7311_c0
GO:0097060	synaptic membrane	cellular_component	0.15534	1	1	432	5	13972	comp16681_c0
GO:0006163	purine nucleotide metabolic process	biological_process	0.15593	1	19	432	425	13972	comp18920_c0,comp11739_c0,comp15242_c0,comp16722_c0,comp7279_c1,comp12419_c0,comp17174_c0,comp19586_c0,comp19253_c0,comp12452_c0,comp18388_c1,comp16847_c0,comp16681_c0,comp15378_c0,comp13756_c0,comp7279_c0,comp19305_c0,comp13023_c0,comp7511_c0
GO:0045947	negative regulation of translational initiation	biological_process	0.1562	1	1	432	5	13972	comp18813_c2
GO:0008168	methyltransferase activity	molecular_function	0.15623	1	13	432	264	13972	comp6933_c0,comp16969_c0,comp14866_c0,comp7428_c0,comp13530_c0,comp12942_c0,comp17614_c0,comp7309_c0,comp18244_c0,comp16447_c2,comp17219_c0,comp18253_c3,comp17389_c0
GO:0030263	apoptotic chromosome condensation	biological_process	0.1563	1	1	432	2	13972	comp17757_c0
GO:0031000	response to caffeine	biological_process	0.1563	1	1	432	2	13972	comp17757_c0
GO:0031100	organ regeneration	biological_process	0.1563	1	1	432	2	13972	comp17757_c0
GO:0031974	membrane-enclosed lumen	cellular_component	0.15643	1	53	432	1317	13972	comp8723_c0,comp18747_c0,comp12250_c0,comp12106_c0,comp15892_c0,comp7097_c0,comp7251_c0,comp21955_c0,comp13055_c1,comp7277_c0,comp13144_c0,comp15590_c0,comp7997_c0,comp17052_c0,comp23316_c0,comp18437_c1,comp12274_c0,comp7340_c0,comp19883_c0,comp11978_c0,comp18454_c3,comp17219_c0,comp15687_c1,comp14951_c1,comp14862_c0,comp19800_c0,comp9256_c0,comp8215_c0,comp7279_c1,comp16574_c0,comp19003_c0,comp1…
GO:1900542	regulation of purine nucleotide metabolic process	biological_process	0.15654	1	4	432	62	13972	comp15378_c0,comp16681_c0,comp11739_c0,comp18388_c1
GO:0006970	response to osmotic stress	biological_process	0.157	1	6	432	80	13972	comp19003_c0,comp17812_c1,comp12139_c0,comp19243_c0,comp12452_c0,comp7503_c0
GO:0006536	glutamate metabolic process	biological_process	0.15703	1	3	432	39	13972	comp12419_c0,comp7430_c0,comp17757_c0
GO:0016741	transferase activity, transferring one-carbon groups	molecular_function	0.1571	1	14	432	281	13972	comp6933_c0,comp16969_c0,comp14866_c0,comp7428_c0,comp13530_c0,comp12942_c0,comp17614_c0,comp7309_c0,comp16447_c2,comp18244_c0,comp17219_c0,comp17757_c0,comp18253_c3,comp17389_c0
GO:0044456	synapse part	cellular_component	0.15739	1	2	432	16	13972	comp16681_c0,comp17757_c0
GO:1901293	nucleoside phosphate biosynthetic process	biological_process	0.1574	1	12	432	234	13972	comp18920_c0,comp15242_c0,comp16722_c0,comp11961_c1,comp12419_c0,comp13756_c0,comp13023_c0,comp7511_c0,comp7253_c0,comp17757_c0,comp12452_c0,comp16847_c0
GO:0005982	starch metabolic process	biological_process	0.15804	1	7	432	100	13972	comp18608_c0,comp12806_c0,comp16260_c1,comp17143_c0,comp27542_c0,comp15153_c0,comp12704_c0
GO:0065008	regulation of biological quality	biological_process	0.15836	1	21	432	459	13972	comp18852_c0,comp7279_c1,comp11768_c0,comp7503_c0,comp16260_c0,comp7813_c0,comp18813_c2,comp12452_c0,comp18882_c0,comp12139_c0,comp17258_c0,comp16424_c0,comp10875_c0,comp18156_c0,comp7279_c0,comp16260_c1,comp11914_c0,comp8630_c0,comp7178_c0,comp17365_c1,comp17757_c0
GO:0010468	regulation of gene expression	biological_process	0.15844	1	60	432	1475	13972	comp8723_c0,comp18901_c0,comp18747_c0,comp15892_c0,comp12064_c0,comp7097_c0,comp12359_c1,comp16828_c2,comp7251_c0,comp21955_c0,comp13055_c1,comp11355_c0,comp12722_c0,comp7277_c0,comp18903_c0,comp15590_c0,comp7997_c0,comp17052_c0,comp23316_c0,comp12974_c0,comp6875_c0,comp18437_c1,comp17793_c0,comp19305_c0,comp12274_c0,comp7340_c0,comp40058_c0,comp11978_c0,comp19883_c0,comp18374_c2,comp12528_c0,com…
GO:1901342	regulation of vasculature development	biological_process	0.15886	1	1	432	4	13972	comp12974_c0
GO:0031396	regulation of protein ubiquitination	biological_process	0.15967	1	2	432	13	13972	comp7279_c0,comp7279_c1
GO:0005083	small GTPase regulator activity	molecular_function	0.16016	1	4	432	57	13972	comp15378_c0,comp16681_c0,comp11739_c0,comp18388_c1
GO:0006081	cellular aldehyde metabolic process	biological_process	0.16033	1	6	432	88	13972	comp17812_c1,comp16260_c1,comp12141_c0,comp7441_c0,comp7161_c0,comp7503_c0
GO:0004817	cysteine-tRNA ligase activity	molecular_function	0.16154	1	1	432	4	13972	comp15717_c1
GO:0006423	cysteinyl-tRNA aminoacylation	biological_process	0.16154	1	1	432	4	13972	comp15717_c1
GO:0055035	plastid thylakoid membrane	cellular_component	0.16221	1	4	432	53	13972	comp17812_c1,comp15242_c0,comp7253_c0,comp19110_c0
GO:0017048	Rho GTPase binding	molecular_function	0.1627	1	1	432	4	13972	comp16681_c0
GO:0009219	pyrimidine deoxyribonucleotide metabolic process	biological_process	0.16311	1	1	432	4	13972	comp21183_c0
GO:0009394	2'-deoxyribonucleotide metabolic process	biological_process	0.16311	1	1	432	4	13972	comp21183_c0
GO:0019692	deoxyribose phosphate metabolic process	biological_process	0.16311	1	1	432	4	13972	comp21183_c0
GO:0045335	phagocytic vesicle	cellular_component	0.16349	1	1	432	7	13972	comp16681_c0
GO:0045926	negative regulation of growth	biological_process	0.16441	1	1	432	9	13972	comp15093_c0
GO:0006112	energy reserve metabolic process	biological_process	0.16462	1	2	432	15	13972	comp17143_c0,comp12704_c0
GO:0010815	bradykinin catabolic process	biological_process	0.16476	1	1	432	2	13972	comp18156_c0
GO:0003913	DNA photolyase activity	molecular_function	0.165	1	2	432	20	13972	comp8584_c0,comp16489_c0
GO:0000737	DNA catabolic process, endonucleolytic	biological_process	0.16556	1	1	432	3	13972	comp17757_c0
GO:0006309	apoptotic DNA fragmentation	biological_process	0.16556	1	1	432	3	13972	comp17757_c0
GO:0030262	apoptotic nuclear changes	biological_process	0.16556	1	1	432	3	13972	comp17757_c0
GO:0071900	regulation of protein serine/threonine kinase activity	biological_process	0.16608	1	3	432	36	13972	comp11098_c0,comp7298_c0,comp15687_c1
GO:0007565	female pregnancy	biological_process	0.16623	1	1	432	3	13972	comp17757_c0
GO:0000956	nuclear-transcribed mRNA catabolic process	biological_process	0.16629	1	3	432	40	13972	comp7251_c0,comp15401_c0,comp7311_c0
GO:0004070	aspartate carbamoyltransferase activity	molecular_function	0.16647	1	1	432	3	13972	comp17757_c0
GO:0004151	dihydroorotase activity	molecular_function	0.16647	1	1	432	3	13972	comp17757_c0
GO:0009347	aspartate carbamoyltransferase complex	cellular_component	0.16647	1	1	432	3	13972	comp17757_c0
GO:0033674	positive regulation of kinase activity	biological_process	0.16661	1	2	432	28	13972	comp7279_c0,comp7279_c1
GO:0051347	positive regulation of transferase activity	biological_process	0.16661	1	2	432	28	13972	comp7279_c0,comp7279_c1
GO:0032318	regulation of Ras GTPase activity	biological_process	0.16706	1	3	432	32	13972	comp15378_c0,comp16681_c0,comp11739_c0
GO:0044463	cell projection part	cellular_component	0.16717	1	2	432	22	13972	comp16681_c0,comp17757_c0
GO:0030659	cytoplasmic vesicle membrane	cellular_component	0.16738	1	4	432	52	13972	comp13530_c0,comp18156_c0,comp17145_c0,comp16394_c0
GO:0016591	DNA-directed RNA polymerase II, holoenzyme	cellular_component	0.16773	1	4	432	56	13972	comp12250_c0,comp17903_c0,comp13411_c0,comp8303_c0
GO:0009112	nucleobase metabolic process	biological_process	0.16855	1	15	432	298	13972	comp18920_c0,comp19572_c0,comp18157_c1,comp12419_c0,comp13756_c0,comp17174_c0,comp16260_c1,comp16260_c0,comp17491_c0,comp7511_c0,comp19243_c0,comp7253_c0,comp17757_c0,comp13144_c0,comp12704_c0
GO:0045202	synapse	cellular_component	0.16869	1	2	432	19	13972	comp16681_c0,comp17757_c0
GO:0005737	cytoplasm	cellular_component	0.16877	1	140	432	3727	13972	comp6444_c0,comp19728_c0,comp17145_c0,comp15153_c0,comp17751_c0,comp13258_c1,comp11899_c0,comp11355_c0,comp16331_c0,comp16945_c0,comp15464_c0,comp19092_c0,comp16394_c0,comp17719_c1,comp17812_c1,comp16260_c1,comp17219_c0,comp15111_c0,comp19569_c0,comp7286_c0,comp15717_c0,comp12065_c0,comp16109_c0,comp18777_c0,comp19647_c0,comp12141_c0,comp12806_c0,comp11739_c0,comp18901_c0,comp12064_c0,comp12359_c…
GO:0003922	GMP synthase (glutamine-hydrolyzing) activity	molecular_function	0.16878	1	1	432	2	13972	comp12419_c0
GO:0035023	regulation of Rho protein signal transduction	biological_process	0.16912	1	1	432	13	13972	comp16681_c0
GO:0043279	response to alkaloid	biological_process	0.16928	1	1	432	3	13972	comp17757_c0
GO:0009244	lipopolysaccharide core region biosynthetic process	biological_process	0.16948	1	1	432	2	13972	comp18034_c0
GO:0046401	lipopolysaccharide core region metabolic process	biological_process	0.16948	1	1	432	2	13972	comp18034_c0
GO:0006996	organelle organization	biological_process	0.16949	1	31	432	756	13972	comp15242_c1,comp18852_c0,comp16385_c0,comp15571_c0,comp7503_c0,comp9248_c0,comp19813_c0,comp19586_c0,comp19229_c0,comp15158_c0,comp55971_c0,comp18882_c0,comp15526_c1,comp13009_c0,comp16681_c0,comp16331_c0,comp6114_c0,comp17052_c0,comp17228_c0,comp14762_c0,comp17812_c1,comp16260_c1,comp12818_c0,comp13088_c1,comp17365_c1,comp12141_c0,comp7124_c0,comp17757_c0,comp17222_c0,comp14738_c0,comp21183_c0
GO:0031011	Ino80 complex	cellular_component	0.17004	1	1	432	4	13972	comp15972_c0
GO:0097346	INO80-type complex	cellular_component	0.17004	1	1	432	4	13972	comp15972_c0
GO:0007589	body fluid secretion	biological_process	0.17019	1	1	432	5	13972	comp17757_c0
GO:0009751	response to salicylic acid stimulus	biological_process	0.17064	1	1	432	5	13972	comp15676_c0
GO:0016413	O-acetyltransferase activity	molecular_function	0.17079	1	1	432	8	13972	comp14929_c0
GO:0048522	positive regulation of cellular process	biological_process	0.17125	1	12	432	260	13972	comp10990_c0,comp7279_c1,comp18156_c0,comp7279_c0,comp7178_c0,comp19883_c0,comp18244_c0,comp18374_c2,comp17757_c0,comp12722_c0,comp19434_c0,comp8303_c0
GO:0030021	extracellular matrix structural constituent conferring compression resistance	molecular_function	0.17146	1	1	432	6	13972	comp15313_c0
GO:0030345	structural constituent of tooth enamel	molecular_function	0.17146	1	1	432	6	13972	comp15313_c0
GO:0070013	intracellular organelle lumen	cellular_component	0.17284	1	52	432	1296	13972	comp8723_c0,comp18747_c0,comp12250_c0,comp12106_c0,comp15892_c0,comp7097_c0,comp7251_c0,comp21955_c0,comp13055_c1,comp7277_c0,comp13144_c0,comp15590_c0,comp7997_c0,comp17052_c0,comp23316_c0,comp18437_c1,comp12274_c0,comp7340_c0,comp19883_c0,comp11978_c0,comp18454_c3,comp15687_c1,comp14951_c1,comp14862_c0,comp19800_c0,comp9256_c0,comp8215_c0,comp7279_c1,comp16574_c0,comp19003_c0,comp14899_c0,comp1…
GO:0043171	peptide catabolic process	biological_process	0.17299	1	1	432	3	13972	comp18156_c0
GO:0034654	nucleobase-containing compound biosynthetic process	biological_process	0.17311	1	68	432	1730	13972	comp18920_c0,comp8723_c0,comp12250_c0,comp16722_c0,comp7097_c0,comp7277_c0,comp13144_c0,comp15590_c0,comp7997_c0,comp18437_c1,comp17793_c0,comp7340_c0,comp40058_c0,comp7511_c0,comp19883_c0,comp18374_c2,comp15687_c1,comp14862_c0,comp10990_c0,comp7370_c0,comp12419_c0,comp19003_c0,comp14899_c0,comp17391_c0,comp18253_c3,comp10629_c0,comp12977_c0,comp17194_c0,comp13756_c0,comp17366_c0,comp12141_c0,com…
GO:0001934	positive regulation of protein phosphorylation	biological_process	0.17319	1	2	432	27	13972	comp7279_c0,comp7279_c1
GO:0042327	positive regulation of phosphorylation	biological_process	0.17319	1	2	432	27	13972	comp7279_c0,comp7279_c1
GO:0043233	organelle lumen	cellular_component	0.17322	1	52	432	1297	13972	comp8723_c0,comp18747_c0,comp12250_c0,comp12106_c0,comp15892_c0,comp7097_c0,comp7251_c0,comp21955_c0,comp13055_c1,comp7277_c0,comp13144_c0,comp15590_c0,comp7997_c0,comp17052_c0,comp23316_c0,comp18437_c1,comp12274_c0,comp7340_c0,comp19883_c0,comp11978_c0,comp18454_c3,comp15687_c1,comp14951_c1,comp14862_c0,comp19800_c0,comp9256_c0,comp8215_c0,comp7279_c1,comp16574_c0,comp19003_c0,comp14899_c0,comp1…
GO:0033574	response to testosterone stimulus	biological_process	0.17383	1	1	432	3	13972	comp17757_c0
GO:0043230	extracellular organelle	cellular_component	0.17393	1	1	432	4	13972	comp19003_c0
GO:0065010	extracellular membrane-bounded organelle	cellular_component	0.17393	1	1	432	4	13972	comp19003_c0
GO:0070062	extracellular vesicular exosome	cellular_component	0.17393	1	1	432	4	13972	comp19003_c0
GO:0006979	response to oxidative stress	biological_process	0.17412	1	6	432	82	13972	comp17812_c1,comp16260_c1,comp16260_c0,comp17903_c0,comp17258_c0,comp15676_c0
GO:0031252	cell leading edge	cellular_component	0.1743	1	1	432	11	13972	comp16681_c0
GO:0035556	intracellular signal transduction	biological_process	0.17504	1	17	432	393	13972	comp11739_c0,comp19586_c0,comp12526_c0,comp19239_c0,comp6888_c0,comp18388_c1,comp15526_c1,comp16681_c0,comp7430_c0,comp6875_c0,comp31740_c0,comp17342_c0,comp15093_c0,comp18941_c0,comp15378_c0,comp19305_c0,comp18454_c3
GO:0016782	transferase activity, transferring sulfur-containing groups	molecular_function	0.17604	1	3	432	35	13972	comp14062_c0,comp17757_c1,comp15783_c0
GO:0007266	Rho protein signal transduction	biological_process	0.1761	1	1	432	14	13972	comp16681_c0
GO:0001775	cell activation	biological_process	0.17626	1	3	432	50	13972	comp7279_c0,comp7178_c0,comp7279_c1
GO:0006085	acetyl-CoA biosynthetic process	biological_process	0.17654	1	1	432	3	13972	comp9248_c0
GO:0039526	modulation by virus of host apoptotic process	biological_process	0.17658	1	2	432	21	13972	comp11914_c0,comp7813_c0
GO:0044531	modulation of programmed cell death in other organism	biological_process	0.17658	1	2	432	21	13972	comp11914_c0,comp7813_c0
GO:0044532	modulation of apoptotic process in other organism	biological_process	0.17658	1	2	432	21	13972	comp11914_c0,comp7813_c0
GO:0052040	modulation by symbiont of host programmed cell death	biological_process	0.17658	1	2	432	21	13972	comp11914_c0,comp7813_c0
GO:0052150	modulation by symbiont of host apoptotic process	biological_process	0.17658	1	2	432	21	13972	comp11914_c0,comp7813_c0
GO:0052248	modulation of programmed cell death in other organism involved in symbiotic interaction	biological_process	0.17658	1	2	432	21	13972	comp11914_c0,comp7813_c0
GO:0052433	modulation by organism of apoptotic process in other organism involved in symbiotic interaction	biological_process	0.17658	1	2	432	21	13972	comp11914_c0,comp7813_c0
GO:0000790	nuclear chromatin	cellular_component	0.17679	1	2	432	16	13972	comp17757_c0,comp15972_c0
GO:0031625	ubiquitin protein ligase binding	molecular_function	0.17839	1	2	432	17	13972	comp7279_c0,comp7279_c1
GO:0044389	small conjugating protein ligase binding	molecular_function	0.17839	1	2	432	17	13972	comp7279_c0,comp7279_c1
GO:0019646	aerobic electron transport chain	biological_process	0.17847	1	1	432	4	13972	comp17668_c0
GO:0009156	ribonucleoside monophosphate biosynthetic process	biological_process	0.17882	1	3	432	33	13972	comp12419_c0,comp7511_c0,comp7253_c0
GO:0009161	ribonucleoside monophosphate metabolic process	biological_process	0.17882	1	3	432	33	13972	comp12419_c0,comp7511_c0,comp7253_c0
GO:0042221	response to chemical stimulus	biological_process	0.17925	1	23	432	474	13972	comp14155_c0,comp7279_c1,comp11768_c0,comp17176_c0,comp7503_c0,comp9248_c0,comp19003_c0,comp16828_c2,comp16260_c0,comp19239_c0,comp15526_c1,comp12139_c0,comp15737_c1,comp17258_c0,comp19092_c0,comp15093_c0,comp19305_c0,comp17812_c1,comp7279_c0,comp16260_c1,comp19243_c0,comp17757_c0,comp15676_c0
GO:0006177	GMP biosynthetic process	biological_process	0.17936	1	1	432	3	13972	comp12419_c0
GO:0046037	GMP metabolic process	biological_process	0.17936	1	1	432	3	13972	comp12419_c0
GO:0008190	eukaryotic initiation factor 4E binding	molecular_function	0.17947	1	1	432	7	13972	comp18813_c2
GO:0031369	translation initiation factor binding	molecular_function	0.17947	1	1	432	7	13972	comp18813_c2
GO:0009201	ribonucleoside triphosphate biosynthetic process	biological_process	0.1795	1	7	432	131	13972	comp18920_c0,comp15242_c0,comp13023_c0,comp16722_c0,comp12452_c0,comp17757_c0,comp16847_c0
GO:0070011	peptidase activity, acting on L-amino acid peptides	molecular_function	0.18002	1	26	432	582	13972	comp18157_c1,comp15889_c0,comp8504_c0,comp7428_c0,comp93735_c0,comp15577_c1,comp7055_c0,comp18813_c2,comp18075_c0,comp16401_c0,comp15526_c1,comp16331_c0,comp20702_c0,comp12650_c0,comp17309_c0,comp15958_c0,comp7902_c0,comp7267_c0,comp14118_c0,comp10875_c0,comp18156_c0,comp9838_c0,comp16518_c0,comp17491_c0,comp17766_c0,comp14821_c0
GO:0003779	actin binding	molecular_function	0.18017	1	16	432	346	13972	comp15242_c1,comp16385_c0,comp15571_c0,comp15034_c0,comp19813_c0,comp19229_c0,comp55971_c0,comp7377_c0,comp13009_c0,comp17052_c0,comp17228_c0,comp6114_c0,comp14762_c0,comp17365_c1,comp17222_c0,comp21183_c0
GO:0006650	glycerophospholipid metabolic process	biological_process	0.18021	1	5	432	69	13972	comp9838_c0,comp16426_c0,comp8300_c0,comp15093_c1,comp35576_c0
GO:0008762	UDP-N-acetylmuramate dehydrogenase activity	molecular_function	0.18154	1	2	432	15	13972	comp7469_c0,comp7441_c0
GO:0044451	nucleoplasm part	cellular_component	0.18179	1	38	432	907	13972	comp8723_c0,comp18747_c0,comp12250_c0,comp15892_c0,comp7097_c0,comp7251_c0,comp21955_c0,comp13055_c1,comp7277_c0,comp15590_c0,comp7997_c0,comp17052_c0,comp23316_c0,comp18437_c1,comp12274_c0,comp7340_c0,comp19883_c0,comp11978_c0,comp15687_c1,comp14862_c0,comp16574_c0,comp19003_c0,comp14899_c0,comp17391_c0,comp15544_c1,comp12452_c0,comp16401_c0,comp10629_c0,comp12977_c0,comp17194_c0,comp17903_c0,co…
GO:0009853	photorespiration	biological_process	0.18214	1	2	432	17	13972	comp19243_c0,comp12704_c0
GO:0009289	pilus	cellular_component	0.18255	1	1	432	7	13972	comp6875_c0
GO:0030127	COPII vesicle coat	cellular_component	0.18257	1	2	432	16	13972	comp13530_c0,comp17145_c0
GO:0010951	negative regulation of endopeptidase activity	biological_process	0.18345	1	1	432	8	13972	comp7279_c1
GO:0043154	negative regulation of cysteine-type endopeptidase activity involved in apoptotic process	biological_process	0.18345	1	1	432	8	13972	comp7279_c1
GO:2000117	negative regulation of cysteine-type endopeptidase activity	biological_process	0.18345	1	1	432	8	13972	comp7279_c1
GO:0008410	CoA-transferase activity	molecular_function	0.18358	1	1	432	5	13972	comp17757_c1
GO:0043181	vacuolar sequestering	biological_process	0.18375	1	1	432	2	13972	comp12452_c0
GO:0070070	proton-transporting V-type ATPase complex assembly	biological_process	0.18375	1	1	432	2	13972	comp12452_c0
GO:0070072	vacuolar proton-transporting V-type ATPase complex assembly	biological_process	0.18375	1	1	432	2	13972	comp12452_c0
GO:0071472	cellular response to salt stress	biological_process	0.18375	1	1	432	2	13972	comp12452_c0
GO:0010562	positive regulation of phosphorus metabolic process	biological_process	0.18381	1	2	432	28	13972	comp7279_c0,comp7279_c1
GO:0045937	positive regulation of phosphate metabolic process	biological_process	0.18381	1	2	432	28	13972	comp7279_c0,comp7279_c1
GO:0004860	protein kinase inhibitor activity	molecular_function	0.18382	1	1	432	8	13972	comp7301_c0
GO:0019210	kinase inhibitor activity	molecular_function	0.18382	1	1	432	8	13972	comp7301_c0
GO:0008176	tRNA (guanine-N7-)-methyltransferase activity	molecular_function	0.18437	1	1	432	11	13972	comp16447_c2
GO:0004014	adenosylmethionine decarboxylase activity	molecular_function	0.18448	1	1	432	2	13972	comp15313_c0
GO:0072529	pyrimidine-containing compound catabolic process	biological_process	0.18514	1	1	432	7	13972	comp21183_c0
GO:0032011	ARF protein signal transduction	biological_process	0.18543	1	2	432	16	13972	comp11739_c0,comp18388_c1
GO:0032012	regulation of ARF protein signal transduction	biological_process	0.18543	1	2	432	16	13972	comp11739_c0,comp18388_c1
GO:0019388	galactose catabolic process	biological_process	0.18631	1	1	432	2	13972	comp18813_c2
GO:0051101	regulation of DNA binding	biological_process	0.18679	1	1	432	5	13972	comp12974_c0
GO:0004867	serine-type endopeptidase inhibitor activity	molecular_function	0.18771	1	3	432	41	13972	comp56120_c0,comp49838_c0,comp5328_c0
GO:0009124	nucleoside monophosphate biosynthetic process	biological_process	0.18788	1	3	432	34	13972	comp12419_c0,comp7511_c0,comp7253_c0
GO:0072509	divalent inorganic cation transmembrane transporter activity	molecular_function	0.18802	1	5	432	85	13972	comp60448_c0,comp18454_c3,comp6875_c0,comp31740_c0,comp10875_c0
GO:0009262	deoxyribonucleotide metabolic process	biological_process	0.18825	1	1	432	5	13972	comp21183_c0
GO:0016209	antioxidant activity	molecular_function	0.18894	1	5	432	74	13972	comp18852_c0,comp16260_c1,comp16260_c0,comp18882_c0,comp15676_c0
GO:0034470	ncRNA processing	biological_process	0.18908	1	12	432	231	13972	comp14951_c1,comp15401_c0,comp14866_c0,comp12419_c0,comp12942_c0,comp18904_c0,comp16260_c1,comp7251_c0,comp7309_c0,comp16447_c2,comp21485_c0,comp19192_c0
GO:0022411	cellular component disassembly	biological_process	0.18922	1	3	432	42	13972	comp7251_c0,comp17757_c0,comp7311_c0
GO:0009152	purine ribonucleotide biosynthetic process	biological_process	0.18945	1	8	432	159	13972	comp12419_c0,comp18920_c0,comp15242_c0,comp13023_c0,comp7511_c0,comp16722_c0,comp12452_c0,comp16847_c0
GO:0030313	cell envelope	cellular_component	0.18954	1	3	432	31	13972	comp15273_c0,comp6875_c0,comp15093_c0
GO:0009814	defense response, incompatible interaction	biological_process	0.18964	1	2	432	15	13972	comp7286_c0,comp15676_c0
GO:0034645	cellular macromolecule biosynthetic process	biological_process	0.19027	1	119	432	3202	13972	comp6444_c0,comp17757_c1,comp8723_c0,comp12250_c0,comp12106_c0,comp17904_c0,comp7097_c0,comp18932_c0,comp28215_c0,comp11768_c0,comp13258_c1,comp7298_c0,comp15158_c0,comp7277_c0,comp13144_c0,comp12704_c0,comp17306_c0,comp15590_c0,comp7997_c0,comp15727_c0,comp18437_c1,comp17719_c1,comp18034_c0,comp17793_c0,comp19305_c0,comp7340_c0,comp17896_c0,comp40058_c0,comp16260_c1,comp19883_c0,comp18374_c2,com…
GO:0012507	ER to Golgi transport vesicle membrane	cellular_component	0.19048	1	2	432	18	13972	comp13530_c0,comp17145_c0
GO:0030134	ER to Golgi transport vesicle	cellular_component	0.19048	1	2	432	18	13972	comp13530_c0,comp17145_c0
GO:0009653	anatomical structure morphogenesis	biological_process	0.19052	1	13	432	252	13972	comp16681_c0,comp18097_c0,comp12974_c0,comp16729_c0,comp7279_c1,comp15313_c0,comp17176_c0,comp18156_c0,comp7279_c0,comp7123_c0,comp18947_c0,comp17757_c0,comp15526_c1
GO:0009190	cyclic nucleotide biosynthetic process	biological_process	0.19082	1	1	432	8	13972	comp13756_c0
GO:0006366	transcription from RNA polymerase II promoter	biological_process	0.19093	1	16	432	342	13972	comp12250_c0,comp7097_c0,comp17391_c0,comp13055_c1,comp12452_c0,comp10629_c0,comp12121_c0,comp17903_c0,comp17194_c0,comp13411_c0,comp15972_c0,comp19883_c0,comp11978_c0,comp8630_c0,comp8303_c0,comp15687_c1
GO:0018107	peptidyl-threonine phosphorylation	biological_process	0.19102	1	1	432	4	13972	comp17757_c0
GO:0018210	peptidyl-threonine modification	biological_process	0.19102	1	1	432	4	13972	comp17757_c0
GO:0040029	regulation of gene expression, epigenetic	biological_process	0.1913	1	5	432	69	13972	comp9248_c0,comp12141_c0,comp11355_c0,comp17389_c0,comp15526_c1
GO:0014074	response to purine-containing compound	biological_process	0.19159	1	1	432	5	13972	comp17757_c0
GO:0007049	cell cycle	biological_process	0.19169	1	17	432	357	13972	comp18852_c0,comp18398_c0,comp12359_c1,comp15544_c1,comp19239_c0,comp7298_c0,comp19253_c0,comp15158_c0,comp18882_c0,comp7430_c0,comp11098_c0,comp6875_c0,comp12974_c0,comp31740_c0,comp7279_c0,comp12818_c0,comp15687_c1
GO:0009199	ribonucleoside triphosphate metabolic process	biological_process	0.19273	1	16	432	371	13972	comp18920_c0,comp11739_c0,comp15242_c0,comp16722_c0,comp7279_c1,comp17174_c0,comp19586_c0,comp12452_c0,comp18388_c1,comp16847_c0,comp16681_c0,comp15378_c0,comp7279_c0,comp19305_c0,comp13023_c0,comp17757_c0
GO:0008277	regulation of G-protein coupled receptor protein signaling pathway	biological_process	0.19407	1	1	432	9	13972	comp18156_c0
GO:0009624	response to nematode	biological_process	0.19438	1	1	432	4	13972	comp7253_c0
GO:0010629	negative regulation of gene expression	biological_process	0.19454	1	6	432	102	13972	comp9248_c0,comp7370_c0,comp12141_c0,comp12974_c0,comp15972_c0,comp15526_c1
GO:0042401	cellular biogenic amine biosynthetic process	biological_process	0.1946	1	5	432	82	13972	comp17793_c0,comp17006_c2,comp7309_c0,comp18998_c0,comp15313_c0
GO:0009142	nucleoside triphosphate biosynthetic process	biological_process	0.19481	1	7	432	133	13972	comp18920_c0,comp15242_c0,comp13023_c0,comp16722_c0,comp12452_c0,comp17757_c0,comp16847_c0
GO:0015969	guanosine tetraphosphate metabolic process	biological_process	0.19621	1	1	432	3	13972	comp19253_c0
GO:0006564	L-serine biosynthetic process	biological_process	0.19625	1	1	432	4	13972	comp7286_c0
GO:0000902	cell morphogenesis	biological_process	0.19698	1	6	432	94	13972	comp16681_c0,comp7279_c0,comp7123_c0,comp12974_c0,comp7279_c1,comp17176_c0
GO:0005086	ARF guanyl-nucleotide exchange factor activity	molecular_function	0.19725	1	1	432	3	13972	comp18388_c1
GO:0008061	chitin binding	molecular_function	0.19745	1	2	432	22	13972	comp27437_c0,comp11355_c0
GO:0008150	biological_process	biological_process	0.19788	1	360	432	10869	13972	comp19682_c0,comp17757_c1,comp15383_c0,comp7097_c0,comp13219_c0,comp18157_c1,comp15153_c0,comp5417_c0,comp16729_c0,comp6711_c0,comp13258_c1,comp7123_c0,comp6888_c0,comp18075_c0,comp11355_c0,comp19434_c0,comp16331_c0,comp7997_c0,comp15464_c0,comp15958_c0,comp19092_c0,comp17719_c1,comp17289_c3,comp17812_c1,comp40058_c0,comp16260_c1,comp18374_c2,comp15491_c0,comp15676_c0,comp8584_c0,comp17108_c0,com…
GO:0010506	regulation of autophagy	biological_process	0.19852	1	2	432	31	13972	comp7178_c0,comp19434_c0
GO:0010508	positive regulation of autophagy	biological_process	0.19852	1	2	432	31	13972	comp7178_c0,comp19434_c0
GO:0016787	hydrolase activity	molecular_function	0.19881	1	105	432	2707	13972	comp16722_c0,comp18157_c1,comp15153_c0,comp18546_c0,comp15439_c0,comp24433_c0,comp17672_c0,comp18075_c0,comp11355_c0,comp15158_c0,comp13144_c0,comp14880_c0,comp17306_c0,comp16331_c0,comp7407_c0,comp15464_c0,comp15958_c0,comp14145_c0,comp17342_c0,comp7902_c0,comp14118_c0,comp18437_c1,comp19305_c0,comp17289_c3,comp12513_c0,comp26232_c0,comp7124_c0,comp17267_c0,comp14951_c1,comp12119_c1,comp15401_c0…
GO:0009636	response to toxin	biological_process	0.19894	1	2	432	27	13972	comp19243_c0,comp17176_c0
GO:0008652	cellular amino acid biosynthetic process	biological_process	0.19933	1	16	432	339	13972	comp17006_c2,comp8141_c0,comp7370_c0,comp12419_c0,comp7286_c0,comp18813_c2,comp7430_c0,comp17793_c0,comp11961_c1,comp17812_c1,comp7309_c0,comp19243_c0,comp12141_c0,comp18777_c0,comp14929_c0,comp7253_c0
GO:0019080	viral genome expression	biological_process	0.19986	1	3	432	35	13972	comp9248_c0,comp7251_c0,comp7311_c0
GO:0009895	negative regulation of catabolic process	biological_process	0.20039	1	1	432	7	13972	comp15093_c0
GO:0031330	negative regulation of cellular catabolic process	biological_process	0.20039	1	1	432	7	13972	comp15093_c0
GO:0004869	cysteine-type endopeptidase inhibitor activity	molecular_function	0.20098	1	1	432	8	13972	comp7279_c1
GO:0005985	sucrose metabolic process	biological_process	0.20165	1	6	432	90	13972	comp18608_c0,comp12806_c0,comp17143_c0,comp27542_c0,comp15153_c0,comp12704_c0
GO:0006164	purine nucleotide biosynthetic process	biological_process	0.2019	1	9	432	178	13972	comp12419_c0,comp18920_c0,comp13756_c0,comp15242_c0,comp13023_c0,comp7511_c0,comp16722_c0,comp12452_c0,comp16847_c0
GO:0072503	cellular divalent inorganic cation homeostasis	biological_process	0.20222	1	2	432	23	13972	comp12452_c0,comp10875_c0
GO:0032092	positive regulation of protein binding	biological_process	0.20238	1	1	432	4	13972	comp12974_c0
GO:0044237	cellular metabolic process	biological_process	0.2029	1	243	432	6875	13972	comp6444_c0,comp18920_c0,comp17757_c1,comp15383_c0,comp12250_c0,comp7097_c0,comp18157_c1,comp15153_c0,comp16729_c0,comp28215_c0,comp17751_c0,comp19180_c0,comp13258_c1,comp12299_c0,comp11355_c0,comp7277_c0,comp19434_c0,comp15590_c0,comp16945_c0,comp7997_c0,comp15464_c0,comp19092_c0,comp17719_c1,comp18034_c0,comp17289_c3,comp17812_c1,comp12942_c0,comp40058_c0,comp16260_c1,comp7309_c0,comp7511_c0,co…
GO:0048878	chemical homeostasis	biological_process	0.20296	1	6	432	110	13972	comp12139_c0,comp8630_c0,comp17258_c0,comp12452_c0,comp7503_c0,comp10875_c0
GO:0016441	posttranscriptional gene silencing	biological_process	0.20342	1	2	432	19	13972	comp12141_c0,comp15526_c1
GO:0030288	outer membrane-bounded periplasmic space	cellular_component	0.20365	1	2	432	17	13972	comp15273_c0,comp6875_c0
GO:0005984	disaccharide metabolic process	biological_process	0.20372	1	7	432	105	13972	comp18608_c0,comp12806_c0,comp17143_c0,comp12513_c0,comp27542_c0,comp15153_c0,comp12704_c0
GO:0009252	peptidoglycan biosynthetic process	biological_process	0.20388	1	3	432	30	13972	comp17757_c1,comp17306_c0,comp17757_c0
GO:0005024	transforming growth factor beta-activated receptor activity	molecular_function	0.20419	1	1	432	3	13972	comp15383_c0
GO:0012506	vesicle membrane	cellular_component	0.20574	1	4	432	60	13972	comp13530_c0,comp18156_c0,comp17145_c0,comp16394_c0
GO:0006605	protein targeting	biological_process	0.20579	1	9	432	190	13972	comp16681_c0,comp16331_c0,comp7311_c0,comp15241_c0,comp7251_c0,comp19239_c0,comp15544_c1,comp19192_c0,comp15158_c0
GO:0071470	cellular response to osmotic stress	biological_process	0.20626	1	1	432	4	13972	comp12452_c0
GO:0043005	neuron projection	cellular_component	0.20698	1	2	432	26	13972	comp16681_c0,comp17757_c0
GO:0050794	regulation of cellular process	biological_process	0.20703	1	102	432	2704	13972	comp17757_c1,comp8723_c0,comp15383_c0,comp7097_c0,comp11768_c0,comp12526_c0,comp6888_c0,comp7298_c0,comp7277_c0,comp19434_c0,comp7658_c1,comp15590_c0,comp17306_c0,comp7997_c0,comp17342_c0,comp18437_c1,comp17793_c0,comp19305_c0,comp7340_c0,comp40058_c0,comp16260_c1,comp19883_c0,comp18374_c2,comp7124_c0,comp15687_c1,comp14862_c0,comp10990_c0,comp7370_c0,comp19003_c0,comp14899_c0,comp19586_c0,comp17…
GO:0009187	cyclic nucleotide metabolic process	biological_process	0.20732	1	1	432	10	13972	comp13756_c0
GO:0003746	translation elongation factor activity	molecular_function	0.20737	1	4	432	58	13972	comp19305_c0,comp18901_c0,comp19586_c0,comp12064_c0
GO:0009746	response to hexose stimulus	biological_process	0.20741	1	2	432	19	13972	comp17812_c1,comp19243_c0
GO:0034284	response to monosaccharide stimulus	biological_process	0.20741	1	2	432	19	13972	comp17812_c1,comp19243_c0
GO:0004020	adenylylsulfate kinase activity	molecular_function	0.20765	1	2	432	17	13972	comp17174_c0,comp19572_c0
GO:0030246	carbohydrate binding	molecular_function	0.20788	1	5	432	71	13972	comp18777_c0,comp17365_c1,comp17389_c0,comp15093_c0,comp12704_c0
GO:0000428	DNA-directed RNA polymerase complex	cellular_component	0.20818	1	4	432	63	13972	comp12250_c0,comp17903_c0,comp13411_c0,comp8303_c0
GO:0055029	nuclear DNA-directed RNA polymerase complex	cellular_component	0.20818	1	4	432	63	13972	comp12250_c0,comp17903_c0,comp13411_c0,comp8303_c0
GO:0070071	proton-transporting two-sector ATPase complex assembly	biological_process	0.20839	1	1	432	4	13972	comp12452_c0
GO:0000785	chromatin	cellular_component	0.20904	1	10	432	184	13972	comp15972_c0,comp12184_c0,comp17847_c0,comp12359_c1,comp40058_c0,comp11978_c0,comp7270_c0,comp17757_c0,comp14738_c0,comp16541_c1
GO:1901068	guanosine-containing compound metabolic process	biological_process	0.20974	1	9	432	195	13972	comp15378_c0,comp12419_c0,comp16681_c0,comp18920_c0,comp11739_c0,comp19305_c0,comp19586_c0,comp19253_c0,comp18388_c1
GO:0009273	peptidoglycan-based cell wall biogenesis	biological_process	0.21019	1	3	432	32	13972	comp17757_c1,comp17306_c0,comp17757_c0
GO:0046686	response to cadmium ion	biological_process	0.21036	1	8	432	106	13972	comp19092_c0,comp7503_c0,comp19003_c0,comp9248_c0,comp17812_c1,comp19305_c0,comp16260_c1,comp19243_c0
GO:0006024	glycosaminoglycan biosynthetic process	biological_process	0.21049	1	3	432	32	13972	comp17757_c1,comp17306_c0,comp17757_c0
GO:0009141	nucleoside triphosphate metabolic process	biological_process	0.21075	1	16	432	374	13972	comp18920_c0,comp11739_c0,comp15242_c0,comp16722_c0,comp7279_c1,comp17174_c0,comp19586_c0,comp12452_c0,comp18388_c1,comp16847_c0,comp16681_c0,comp15378_c0,comp7279_c0,comp19305_c0,comp13023_c0,comp17757_c0
GO:0007167	enzyme linked receptor protein signaling pathway	biological_process	0.21169	1	3	432	45	13972	comp7279_c0,comp15383_c0,comp7279_c1
GO:0006355	regulation of transcription, DNA-dependent	biological_process	0.21181	1	50	432	1257	13972	comp8723_c0,comp18901_c0,comp18747_c0,comp15892_c0,comp7097_c0,comp12359_c1,comp16828_c2,comp7251_c0,comp21955_c0,comp13055_c1,comp12722_c0,comp7277_c0,comp15590_c0,comp7997_c0,comp17052_c0,comp23316_c0,comp6875_c0,comp18437_c1,comp17793_c0,comp12274_c0,comp7340_c0,comp40058_c0,comp19883_c0,comp11978_c0,comp18374_c2,comp12528_c0,comp15687_c1,comp14862_c0,comp10990_c0,comp7370_c0,comp16574_c0,comp…
GO:0048193	Golgi vesicle transport	biological_process	0.21242	1	4	432	73	13972	comp13530_c0,comp11739_c0,comp17219_c0,comp17145_c0
GO:0006342	chromatin silencing	biological_process	0.21261	1	2	432	25	13972	comp9248_c0,comp12141_c0
GO:0045814	negative regulation of gene expression, epigenetic	biological_process	0.21261	1	2	432	25	13972	comp9248_c0,comp12141_c0
GO:2001141	regulation of RNA biosynthetic process	biological_process	0.21287	1	50	432	1258	13972	comp8723_c0,comp18901_c0,comp18747_c0,comp15892_c0,comp7097_c0,comp12359_c1,comp16828_c2,comp7251_c0,comp21955_c0,comp13055_c1,comp12722_c0,comp7277_c0,comp15590_c0,comp7997_c0,comp17052_c0,comp23316_c0,comp6875_c0,comp18437_c1,comp17793_c0,comp12274_c0,comp7340_c0,comp40058_c0,comp19883_c0,comp11978_c0,comp18374_c2,comp12528_c0,comp15687_c1,comp14862_c0,comp10990_c0,comp7370_c0,comp16574_c0,comp…
GO:0018193	peptidyl-amino acid modification	biological_process	0.21302	1	4	432	95	13972	comp19210_c0,comp7196_c1,comp17757_c0,comp7196_c0
GO:0015979	photosynthesis	biological_process	0.2132	1	16	432	305	13972	comp19572_c0,comp19110_c0,comp19092_c0,comp17751_c0,comp18437_c1,comp9248_c0,comp15165_c0,comp13023_c0,comp11926_c1,comp19192_c0,comp12528_c1,comp7253_c0,comp15687_c1,comp15491_c0,comp8013_c0,comp18200_c1
GO:0014070	response to organic cyclic compound	biological_process	0.21381	1	4	432	60	13972	comp16828_c2,comp17757_c0,comp15676_c0,comp15526_c1
GO:0003896	DNA primase activity	molecular_function	0.21415	1	2	432	27	13972	comp19800_c0,comp15972_c0
GO:0030686	90S preribosome	cellular_component	0.21477	1	1	432	6	13972	comp7251_c0
GO:0005672	transcription factor TFIIA complex	cellular_component	0.21519	1	2	432	20	13972	comp13411_c0,comp8303_c0
GO:0006556	S-adenosylmethionine biosynthetic process	biological_process	0.21565	1	1	432	9	13972	comp19003_c0
GO:0006415	translational termination	biological_process	0.21599	1	2	432	29	13972	comp7251_c0,comp7311_c0
GO:0009123	nucleoside monophosphate metabolic process	biological_process	0.21616	1	3	432	36	13972	comp12419_c0,comp7511_c0,comp7253_c0
GO:0006030	chitin metabolic process	biological_process	0.21716	1	2	432	21	13972	comp27437_c0,comp17672_c0
GO:0009566	fertilization	biological_process	0.21779	1	1	432	11	13972	comp5417_c0
GO:0001071	nucleic acid binding transcription factor activity	molecular_function	0.21832	1	22	432	514	13972	comp14862_c0,comp8723_c0,comp18747_c0,comp15892_c0,comp16574_c0,comp19003_c0,comp14899_c0,comp7251_c0,comp21955_c0,comp15544_c1,comp7277_c0,comp16401_c0,comp15590_c0,comp7997_c0,comp12977_c0,comp23316_c0,comp15972_c0,comp7311_c0,comp12274_c0,comp7340_c0,comp19121_c0,comp15687_c1
GO:0003700	sequence-specific DNA binding transcription factor activity	molecular_function	0.21832	1	22	432	514	13972	comp14862_c0,comp8723_c0,comp18747_c0,comp15892_c0,comp16574_c0,comp19003_c0,comp14899_c0,comp7251_c0,comp21955_c0,comp15544_c1,comp7277_c0,comp16401_c0,comp15590_c0,comp7997_c0,comp12977_c0,comp23316_c0,comp15972_c0,comp7311_c0,comp12274_c0,comp7340_c0,comp19121_c0,comp15687_c1
GO:0004550	nucleoside diphosphate kinase activity	molecular_function	0.21846	1	1	432	8	13972	comp18920_c0
GO:0006165	nucleoside diphosphate phosphorylation	biological_process	0.21846	1	1	432	8	13972	comp18920_c0
GO:0006183	GTP biosynthetic process	biological_process	0.21846	1	1	432	8	13972	comp18920_c0
GO:0006241	CTP biosynthetic process	biological_process	0.21846	1	1	432	8	13972	comp18920_c0
GO:0046036	CTP metabolic process	biological_process	0.21846	1	1	432	8	13972	comp18920_c0
GO:0006402	mRNA catabolic process	biological_process	0.21869	1	3	432	43	13972	comp7251_c0,comp15401_c0,comp7311_c0
GO:0022804	active transmembrane transporter activity	molecular_function	0.21934	1	13	432	272	13972	comp14155_c0,comp15242_c0,comp7407_c0,comp12323_c0,comp16722_c0,comp17258_c0,comp16162_c0,comp15241_c0,comp13023_c0,comp8630_c0,comp19647_c0,comp12452_c0,comp16847_c0
GO:0072507	divalent inorganic cation homeostasis	biological_process	0.21951	1	2	432	25	13972	comp12452_c0,comp10875_c0
GO:0000460	maturation of 5.8S rRNA	biological_process	0.21958	1	1	432	4	13972	comp18904_c0
GO:0019901	protein kinase binding	molecular_function	0.2198	1	3	432	53	13972	comp11098_c0,comp7298_c0,comp15687_c1
GO:0032989	cellular component morphogenesis	biological_process	0.22005	1	6	432	102	13972	comp16681_c0,comp7279_c0,comp7123_c0,comp12974_c0,comp7279_c1,comp17176_c0
GO:0004712	protein serine/threonine/tyrosine kinase activity	molecular_function	0.22063	1	1	432	6	13972	comp19243_c0
GO:0008217	regulation of blood pressure	biological_process	0.22071	1	1	432	5	13972	comp18156_c0
GO:0097367	carbohydrate derivative binding	molecular_function	0.22081	1	2	432	26	13972	comp27437_c0,comp11355_c0
GO:0005096	GTPase activator activity	molecular_function	0.22093	1	3	432	48	13972	comp15378_c0,comp16681_c0,comp11739_c0
GO:0055080	cation homeostasis	biological_process	0.22149	1	5	432	89	13972	comp8630_c0,comp17258_c0,comp12452_c0,comp7503_c0,comp10875_c0
GO:0033365	protein localization to organelle	biological_process	0.22211	1	8	432	169	13972	comp16681_c0,comp16331_c0,comp7311_c0,comp7251_c0,comp19239_c0,comp15544_c1,comp19192_c0,comp15158_c0
GO:0000105	histidine biosynthetic process	biological_process	0.22239	1	2	432	21	13972	comp17006_c2,comp7253_c0
GO:0009076	histidine family amino acid biosynthetic process	biological_process	0.22239	1	2	432	21	13972	comp17006_c2,comp7253_c0
GO:0006921	cellular component disassembly involved in execution phase of apoptosis	biological_process	0.22266	1	1	432	4	13972	comp17757_c0
GO:0009059	macromolecule biosynthetic process	biological_process	0.22316	1	119	432	3223	13972	comp6444_c0,comp17757_c1,comp8723_c0,comp12250_c0,comp12106_c0,comp17904_c0,comp7097_c0,comp18932_c0,comp28215_c0,comp11768_c0,comp13258_c1,comp7298_c0,comp15158_c0,comp7277_c0,comp13144_c0,comp12704_c0,comp17306_c0,comp15590_c0,comp7997_c0,comp15727_c0,comp18437_c1,comp17719_c1,comp18034_c0,comp17793_c0,comp19305_c0,comp7340_c0,comp17896_c0,comp40058_c0,comp16260_c1,comp19883_c0,comp18374_c2,com…
GO:0005654	nucleoplasm	cellular_component	0.22375	1	38	432	930	13972	comp8723_c0,comp18747_c0,comp12250_c0,comp15892_c0,comp7097_c0,comp7251_c0,comp21955_c0,comp13055_c1,comp7277_c0,comp15590_c0,comp7997_c0,comp17052_c0,comp23316_c0,comp18437_c1,comp12274_c0,comp7340_c0,comp19883_c0,comp11978_c0,comp15687_c1,comp14862_c0,comp16574_c0,comp19003_c0,comp14899_c0,comp17391_c0,comp15544_c1,comp12452_c0,comp16401_c0,comp10629_c0,comp12977_c0,comp17194_c0,comp17903_c0,co…
GO:0030695	GTPase regulator activity	molecular_function	0.22402	1	4	432	76	13972	comp15378_c0,comp16681_c0,comp11739_c0,comp18388_c1
GO:0051100	negative regulation of binding	biological_process	0.22455	1	1	432	4	13972	comp12974_c0
GO:0016053	organic acid biosynthetic process	biological_process	0.22556	1	23	432	522	13972	comp17006_c2,comp8141_c0,comp7370_c0,comp15504_c0,comp12419_c0,comp19003_c0,comp7286_c0,comp18813_c2,comp21485_c0,comp7430_c0,comp17903_c0,comp18312_c1,comp66938_c0,comp17793_c0,comp11961_c1,comp17812_c1,comp7309_c0,comp14929_c0,comp18777_c0,comp19243_c0,comp12141_c0,comp15111_c0,comp7253_c0
GO:0046394	carboxylic acid biosynthetic process	biological_process	0.22556	1	23	432	522	13972	comp17006_c2,comp8141_c0,comp7370_c0,comp15504_c0,comp12419_c0,comp19003_c0,comp7286_c0,comp18813_c2,comp21485_c0,comp7430_c0,comp17903_c0,comp18312_c1,comp66938_c0,comp17793_c0,comp11961_c1,comp17812_c1,comp7309_c0,comp14929_c0,comp18777_c0,comp19243_c0,comp12141_c0,comp15111_c0,comp7253_c0
GO:0006522	alanine metabolic process	biological_process	0.22623	1	4	432	55	13972	comp12419_c0,comp17757_c1,comp17306_c0,comp17757_c0
GO:0009078	pyruvate family amino acid metabolic process	biological_process	0.22623	1	4	432	55	13972	comp12419_c0,comp17757_c1,comp17306_c0,comp17757_c0
GO:0016137	glycoside metabolic process	biological_process	0.22635	1	8	432	126	13972	comp18608_c0,comp12806_c0,comp17143_c0,comp12513_c0,comp27542_c0,comp18813_c2,comp15153_c0,comp12704_c0
GO:0015035	protein disulfide oxidoreductase activity	molecular_function	0.22643	1	3	432	45	13972	comp18852_c0,comp16260_c0,comp18882_c0
GO:0031981	nuclear lumen	cellular_component	0.22691	1	49	432	1250	13972	comp8723_c0,comp18747_c0,comp12250_c0,comp12106_c0,comp15892_c0,comp7097_c0,comp7251_c0,comp21955_c0,comp13055_c1,comp7277_c0,comp13144_c0,comp15590_c0,comp7997_c0,comp17052_c0,comp23316_c0,comp18437_c1,comp12274_c0,comp7340_c0,comp19883_c0,comp11978_c0,comp18454_c3,comp15687_c1,comp14951_c1,comp14862_c0,comp19800_c0,comp9256_c0,comp8215_c0,comp16574_c0,comp19003_c0,comp14899_c0,comp17391_c0,comp…
GO:0006641	triglyceride metabolic process	biological_process	0.22694	1	1	432	6	13972	comp7503_c0
GO:0005217	intracellular ligand-gated ion channel activity	molecular_function	0.22721	1	1	432	10	13972	comp10875_c0
GO:0005218	intracellular ligand-gated calcium channel activity	molecular_function	0.22721	1	1	432	10	13972	comp10875_c0
GO:0005219	ryanodine-sensitive calcium-release channel activity	molecular_function	0.22721	1	1	432	10	13972	comp10875_c0
GO:0015278	calcium-release channel activity	molecular_function	0.22721	1	1	432	10	13972	comp10875_c0
GO:0000772	mating pheromone activity	molecular_function	0.22741	1	3	432	35	13972	comp17757_c1,comp17306_c0,comp12065_c0
GO:0000097	sulfur amino acid biosynthetic process	biological_process	0.22782	1	3	432	34	13972	comp17812_c1,comp14929_c0,comp19243_c0
GO:0008378	galactosyltransferase activity	molecular_function	0.22784	1	1	432	7	13972	comp18200_c1
GO:1901071	glucosamine-containing compound metabolic process	biological_process	0.22799	1	2	432	23	13972	comp27437_c0,comp17672_c0
GO:0043101	purine-containing compound salvage	biological_process	0.22832	1	1	432	8	13972	comp19243_c0
GO:0006413	translational initiation	biological_process	0.22887	1	6	432	119	13972	comp18903_c0,comp7251_c0,comp18813_c2,comp7311_c0,comp15526_c1,comp10875_c0
GO:0019054	modulation by virus of host cellular process	biological_process	0.22898	1	2	432	25	13972	comp11914_c0,comp7813_c0
GO:0044068	modulation by symbiont of host cellular process	biological_process	0.22898	1	2	432	25	13972	comp11914_c0,comp7813_c0
GO:0044434	chloroplast part	cellular_component	0.23047	1	18	432	297	13972	comp15242_c0,comp7161_c0,comp7503_c0,comp19586_c0,comp11899_c0,comp7286_c0,comp19192_c0,comp12704_c0,comp19572_c0,comp12323_c0,comp19092_c0,comp19110_c0,comp18437_c1,comp17812_c1,comp15241_c0,comp16260_c1,comp7178_c0,comp7253_c0
GO:0048444	floral organ morphogenesis	biological_process	0.23173	1	1	432	8	13972	comp15526_c1
GO:0048449	floral organ formation	biological_process	0.23173	1	1	432	8	13972	comp15526_c1
GO:0003972	RNA ligase (ATP) activity	molecular_function	0.2318	1	1	432	5	13972	comp19192_c0
GO:0008452	RNA ligase activity	molecular_function	0.2318	1	1	432	5	13972	comp19192_c0
GO:0006576	cellular biogenic amine metabolic process	biological_process	0.23206	1	10	432	191	13972	comp17006_c2,comp18312_c1,comp15313_c0,comp18941_c0,comp17793_c0,comp19239_c0,comp7309_c0,comp21485_c0,comp15111_c0,comp18998_c0
GO:0030244	cellulose biosynthetic process	biological_process	0.23275	1	1	432	6	13972	comp11739_c0
GO:0051274	beta-glucan biosynthetic process	biological_process	0.23275	1	1	432	6	13972	comp11739_c0
GO:0000270	peptidoglycan metabolic process	biological_process	0.23329	1	3	432	34	13972	comp17757_c1,comp17306_c0,comp17757_c0
GO:0019900	kinase binding	molecular_function	0.23353	1	3	432	55	13972	comp11098_c0,comp7298_c0,comp15687_c1
GO:0005200	structural constituent of cytoskeleton	molecular_function	0.23457	1	1	432	12	13972	comp12304_c0
GO:0016272	prefoldin complex	cellular_component	0.23465	1	2	432	38	13972	comp7178_c0,comp7311_c0
GO:0072358	cardiovascular system development	biological_process	0.23471	1	2	432	22	13972	comp18156_c0,comp12974_c0
GO:0072359	circulatory system development	biological_process	0.23471	1	2	432	22	13972	comp18156_c0,comp12974_c0
GO:0043170	macromolecule metabolic process	biological_process	0.23496	1	196	432	5457	13972	comp6444_c0,comp17757_c1,comp12250_c0,comp7097_c0,comp18157_c1,comp15153_c0,comp28215_c0,comp13258_c1,comp18075_c0,comp11355_c0,comp7277_c0,comp19434_c0,comp15590_c0,comp16331_c0,comp7997_c0,comp15464_c0,comp15958_c0,comp7902_c0,comp17719_c1,comp18034_c0,comp17812_c1,comp12942_c0,comp40058_c0,comp16260_c1,comp7309_c0,comp19883_c0,comp18374_c2,comp15111_c0,comp8300_c0,comp8584_c0,comp17108_c0,comp…
GO:0009126	purine nucleoside monophosphate metabolic process	biological_process	0.23516	1	2	432	24	13972	comp12419_c0,comp7511_c0
GO:0009127	purine nucleoside monophosphate biosynthetic process	biological_process	0.23516	1	2	432	24	13972	comp12419_c0,comp7511_c0
GO:0009167	purine ribonucleoside monophosphate metabolic process	biological_process	0.23516	1	2	432	24	13972	comp12419_c0,comp7511_c0
GO:0009168	purine ribonucleoside monophosphate biosynthetic process	biological_process	0.23516	1	2	432	24	13972	comp12419_c0,comp7511_c0
GO:0004425	indole-3-glycerol-phosphate synthase activity	molecular_function	0.23541	1	1	432	6	13972	comp17006_c2
GO:0005099	Ras GTPase activator activity	molecular_function	0.23552	1	2	432	25	13972	comp15378_c0,comp16681_c0
GO:0015385	sodium:hydrogen antiporter activity	molecular_function	0.23571	1	1	432	16	13972	comp8630_c0
GO:0006541	glutamine metabolic process	biological_process	0.23572	1	2	432	20	13972	comp12419_c0,comp17757_c0
GO:0008430	selenium binding	molecular_function	0.2368	1	3	432	52	13972	comp19428_c0,comp8630_c0,comp17108_c0
GO:0015297	antiporter activity	molecular_function	0.23694	1	3	432	46	13972	comp14155_c0,comp8630_c0,comp17258_c0
GO:0010466	negative regulation of peptidase activity	biological_process	0.23709	1	1	432	9	13972	comp7279_c1
GO:0034968	histone lysine methylation	biological_process	0.23741	1	2	432	31	13972	comp9248_c0,comp15526_c1
GO:0006346	methylation-dependent chromatin silencing	biological_process	0.23775	1	1	432	9	13972	comp12141_c0
GO:0042602	riboflavin reductase (NADPH) activity	molecular_function	0.23872	1	1	432	8	13972	comp17259_c1
GO:0009064	glutamine family amino acid metabolic process	biological_process	0.23883	1	6	432	106	13972	comp12419_c0,comp7430_c0,comp7370_c0,comp17757_c0,comp18998_c0,comp15313_c0
GO:0004516	nicotinate phosphoribosyltransferase activity	molecular_function	0.23894	1	1	432	3	13972	comp17757_c0
GO:0019357	nicotinate nucleotide biosynthetic process	biological_process	0.23894	1	1	432	3	13972	comp17757_c0
GO:0032040	small-subunit processome	cellular_component	0.23939	1	1	432	8	13972	comp7251_c0
GO:0009651	response to salt stress	biological_process	0.23996	1	5	432	69	13972	comp19003_c0,comp17812_c1,comp19243_c0,comp12452_c0,comp7503_c0
GO:0006750	glutathione biosynthetic process	biological_process	0.24081	1	1	432	8	13972	comp17903_c0
GO:0090407	organophosphate biosynthetic process	biological_process	0.24082	1	16	432	336	13972	comp18920_c0,comp15242_c0,comp8300_c0,comp16722_c0,comp7503_c0,comp12419_c0,comp12452_c0,comp16847_c0,comp11961_c1,comp17812_c1,comp13756_c0,comp16260_c1,comp13023_c0,comp7511_c0,comp17757_c0,comp7253_c0
GO:0005199	structural constituent of cell wall	molecular_function	0.24096	1	2	432	34	13972	comp15574_c0,comp16460_c0
GO:0030120	vesicle coat	cellular_component	0.24174	1	3	432	38	13972	comp13530_c0,comp17145_c0,comp16394_c0
GO:0008318	protein prenyltransferase activity	molecular_function	0.24277	1	1	432	11	13972	comp7251_c0
GO:0018342	protein prenylation	biological_process	0.24277	1	1	432	11	13972	comp7251_c0
GO:0097354	prenylation	biological_process	0.24277	1	1	432	11	13972	comp7251_c0
GO:0006448	regulation of translational elongation	biological_process	0.24354	1	4	432	64	13972	comp19305_c0,comp18901_c0,comp19586_c0,comp12064_c0
GO:0051346	negative regulation of hydrolase activity	biological_process	0.24374	1	1	432	10	13972	comp7279_c1
GO:0006535	cysteine biosynthetic process from serine	biological_process	0.2443	1	1	432	8	13972	comp14929_c0
GO:0006638	neutral lipid metabolic process	biological_process	0.24544	1	1	432	7	13972	comp7503_c0
GO:0006639	acylglycerol metabolic process	biological_process	0.24544	1	1	432	7	13972	comp7503_c0
GO:0006189	'de novo' IMP biosynthetic process	biological_process	0.24545	1	1	432	7	13972	comp7511_c0
GO:0034023	5-(carboxyamino)imidazole ribonucleotide mutase activity	molecular_function	0.24545	1	1	432	7	13972	comp7511_c0
GO:0009845	seed germination	biological_process	0.24599	1	1	432	7	13972	comp19586_c0
GO:0090351	seedling development	biological_process	0.24599	1	1	432	7	13972	comp19586_c0
GO:0006023	aminoglycan biosynthetic process	biological_process	0.24734	1	3	432	34	13972	comp17757_c1,comp17306_c0,comp17757_c0
GO:0048518	positive regulation of biological process	biological_process	0.24885	1	13	432	311	13972	comp10990_c0,comp12974_c0,comp7279_c1,comp18156_c0,comp7279_c0,comp7178_c0,comp19883_c0,comp18244_c0,comp18374_c2,comp17757_c0,comp12722_c0,comp19434_c0,comp8303_c0
GO:0019206	nucleoside kinase activity	molecular_function	0.24921	1	1	432	6	13972	comp19243_c0
GO:0009065	glutamine family amino acid catabolic process	biological_process	0.24975	1	1	432	14	13972	comp18998_c0
GO:0044106	cellular amine metabolic process	biological_process	0.24979	1	10	432	195	13972	comp17006_c2,comp18312_c1,comp15313_c0,comp18941_c0,comp17793_c0,comp19239_c0,comp7309_c0,comp21485_c0,comp15111_c0,comp18998_c0
GO:0001666	response to hypoxia	biological_process	0.25029	1	1	432	10	13972	comp18156_c0
GO:0036293	response to decreased oxygen levels	biological_process	0.25029	1	1	432	10	13972	comp18156_c0
GO:0070482	response to oxygen levels	biological_process	0.25029	1	1	432	10	13972	comp18156_c0
GO:0051184	cofactor transporter activity	molecular_function	0.25185	1	1	432	10	13972	comp16681_c0
GO:0042440	pigment metabolic process	biological_process	0.252	1	11	432	187	13972	comp19572_c0,comp16426_c0,comp19523_c0,comp5855_c0,comp18437_c1,comp8511_c0,comp9248_c0,comp17289_c3,comp16260_c1,comp21485_c0,comp19192_c0
GO:0031401	positive regulation of protein modification process	biological_process	0.25233	1	2	432	32	13972	comp7279_c0,comp7279_c1
GO:0015031	protein transport	biological_process	0.25244	1	22	432	532	13972	comp16426_c0,comp17145_c0,comp7251_c0,comp15273_c0,comp19239_c0,comp15544_c1,comp15158_c0,comp19192_c0,comp35576_c0,comp20435_c0,comp16681_c0,comp16331_c0,comp12323_c0,comp7311_c0,comp17719_c1,comp13530_c0,comp15241_c0,comp9838_c0,comp13088_c1,comp17766_c0,comp17365_c1,comp19838_c0
GO:0016458	gene silencing	biological_process	0.25269	1	3	432	48	13972	comp9248_c0,comp12141_c0,comp15526_c1
GO:0009438	methylglyoxal metabolic process	biological_process	0.25286	1	1	432	8	13972	comp7441_c0
GO:0051596	methylglyoxal catabolic process	biological_process	0.25286	1	1	432	8	13972	comp7441_c0
GO:2000113	negative regulation of cellular macromolecule biosynthetic process	biological_process	0.25295	1	5	432	89	13972	comp9248_c0,comp7370_c0,comp12141_c0,comp18813_c2,comp15972_c0
GO:0030326	embryonic limb morphogenesis	biological_process	0.25353	1	1	432	3	13972	comp18156_c0
GO:0035113	embryonic appendage morphogenesis	biological_process	0.25353	1	1	432	3	13972	comp18156_c0
GO:0042733	embryonic digit morphogenesis	biological_process	0.25353	1	1	432	3	13972	comp18156_c0
GO:0030077	plasma membrane light-harvesting complex	cellular_component	0.25361	1	1	432	10	13972	comp17751_c0
GO:0042716	plasma membrane-derived chromatophore	cellular_component	0.25361	1	1	432	10	13972	comp17751_c0
GO:0006397	mRNA processing	biological_process	0.25406	1	9	432	185	13972	comp14511_c0,comp17822_c0,comp17648_c0,comp17228_c0,comp15464_c0,comp5343_c0,comp17719_c1,comp16574_c0,comp7298_c0
GO:0016763	transferase activity, transferring pentosyl groups	molecular_function	0.25419	1	3	432	54	13972	comp19221_c0,comp17611_c0,comp17757_c0
GO:0021537	telencephalon development	biological_process	0.25591	1	1	432	7	13972	comp16681_c0
GO:0021543	pallium development	biological_process	0.25591	1	1	432	7	13972	comp16681_c0
GO:0051099	positive regulation of binding	biological_process	0.25689	1	1	432	7	13972	comp12974_c0
GO:0043195	terminal button	cellular_component	0.25693	1	1	432	5	13972	comp17757_c0
GO:0071669	plant-type cell wall organization or biogenesis	biological_process	0.25712	1	3	432	46	13972	comp15574_c0,comp17812_c1,comp16460_c0
GO:0035384	thioester biosynthetic process	biological_process	0.25806	1	1	432	6	13972	comp9248_c0
GO:0071616	acyl-CoA biosynthetic process	biological_process	0.25806	1	1	432	6	13972	comp9248_c0
GO:0010558	negative regulation of macromolecule biosynthetic process	biological_process	0.25834	1	5	432	91	13972	comp9248_c0,comp7370_c0,comp12141_c0,comp18813_c2,comp15972_c0
GO:0043624	cellular protein complex disassembly	biological_process	0.25855	1	2	432	31	13972	comp7251_c0,comp7311_c0
GO:0042470	melanosome	cellular_component	0.25885	1	1	432	13	13972	comp7279_c1
GO:0048770	pigment granule	cellular_component	0.25885	1	1	432	13	13972	comp7279_c1
GO:0016571	histone methylation	biological_process	0.25918	1	2	432	34	13972	comp9248_c0,comp15526_c1
GO:0034660	ncRNA metabolic process	biological_process	0.25963	1	18	432	376	13972	comp14951_c1,comp15401_c0,comp14866_c0,comp12419_c0,comp7251_c0,comp21485_c0,comp19192_c0,comp18903_c0,comp15717_c0,comp15717_c1,comp11961_c1,comp12942_c0,comp16260_c1,comp18904_c0,comp16317_c0,comp7309_c0,comp16447_c2,comp7124_c0
GO:0051181	cofactor transport	biological_process	0.26006	1	1	432	11	13972	comp16681_c0
GO:0009790	embryo development	biological_process	0.26032	1	6	432	114	13972	comp18156_c0,comp9248_c0,comp7279_c0,comp17757_c0,comp7253_c0,comp7279_c1
GO:0005730	nucleolus	cellular_component	0.26041	1	14	432	345	13972	comp14951_c1,comp12106_c0,comp19800_c0,comp9256_c0,comp8215_c0,comp7311_c0,comp15972_c0,comp19003_c0,comp18935_c0,comp7251_c0,comp18244_c0,comp18454_c3,comp13144_c0,comp13009_c0
GO:0005882	intermediate filament	cellular_component	0.26208	1	2	432	33	13972	comp15810_c0,comp12304_c0
GO:0045111	intermediate filament cytoskeleton	cellular_component	0.26208	1	2	432	33	13972	comp15810_c0,comp12304_c0
GO:0045995	regulation of embryonic development	biological_process	0.2621	1	1	432	9	13972	comp7279_c0
GO:0009205	purine ribonucleoside triphosphate metabolic process	biological_process	0.26312	1	15	432	368	13972	comp16681_c0,comp18920_c0,comp11739_c0,comp15242_c0,comp16722_c0,comp7279_c1,comp15378_c0,comp19305_c0,comp17174_c0,comp7279_c0,comp19586_c0,comp13023_c0,comp12452_c0,comp18388_c1,comp16847_c0
GO:0043093	cytokinesis by binary fission	biological_process	0.26355	1	1	432	11	13972	comp15544_c1
GO:0032119	sequestering of zinc ion	biological_process	0.26381	1	1	432	3	13972	comp12452_c0
GO:0070848	response to growth factor stimulus	biological_process	0.26453	1	1	432	10	13972	comp17757_c0
GO:0071363	cellular response to growth factor stimulus	biological_process	0.26453	1	1	432	10	13972	comp17757_c0
GO:0043467	regulation of generation of precursor metabolites and energy	biological_process	0.26462	1	1	432	12	13972	comp15093_c0
GO:0004152	dihydroorotate dehydrogenase activity	molecular_function	0.26559	1	1	432	4	13972	comp7253_c0
GO:0045893	positive regulation of transcription, DNA-dependent	biological_process	0.26586	1	5	432	91	13972	comp10990_c0,comp19883_c0,comp18374_c2,comp12722_c0,comp8303_c0
GO:0030141	secretory granule	cellular_component	0.26615	1	1	432	9	13972	comp18156_c0
GO:0045184	establishment of protein localization	biological_process	0.26636	1	22	432	535	13972	comp16426_c0,comp17145_c0,comp7251_c0,comp15273_c0,comp19239_c0,comp15544_c1,comp15158_c0,comp19192_c0,comp35576_c0,comp20435_c0,comp16681_c0,comp16331_c0,comp12323_c0,comp7311_c0,comp17719_c1,comp13530_c0,comp15241_c0,comp9838_c0,comp13088_c1,comp17766_c0,comp17365_c1,comp19838_c0
GO:0016899	oxidoreductase activity, acting on the CH-OH group of donors, oxygen as acceptor	molecular_function	0.26686	1	1	432	4	13972	comp7441_c0
GO:0016812	hydrolase activity, acting on carbon-nitrogen (but not peptide) bonds, in cyclic amides	molecular_function	0.26688	1	1	432	9	13972	comp17757_c0
GO:0016831	carboxy-lyase activity	molecular_function	0.26721	1	4	432	68	13972	comp17006_c2,comp7161_c0,comp18998_c0,comp15313_c0
GO:0009534	chloroplast thylakoid	cellular_component	0.26725	1	4	432	61	13972	comp17812_c1,comp15242_c0,comp7253_c0,comp19110_c0
GO:0009279	cell outer membrane	cellular_component	0.26781	1	1	432	7	13972	comp15093_c0
GO:0050662	coenzyme binding	molecular_function	0.2681	1	16	432	331	13972	comp17006_c2,comp24514_c0,comp12414_c0,comp12672_c0,comp7251_c0,comp18813_c2,comp21485_c0,comp17259_c1,comp34144_c0,comp7469_c0,comp7974_c0,comp18312_c1,comp15165_c0,comp16260_c1,comp7441_c0,comp15111_c0
GO:0016020	membrane	cellular_component	0.26835	1	138	432	3723	13972	comp6836_c0,comp14155_c0,comp17757_c1,comp15383_c0,comp13219_c0,comp17145_c0,comp5417_c0,comp16729_c0,comp7123_c0,comp21618_c0,comp95805_c0,comp19092_c0,comp16394_c0,comp16162_c0,comp17289_c3,comp17812_c1,comp17219_c0,comp15491_c0,comp17057_c0,comp17068_c1,comp19523_c0,comp17061_c0,comp15306_c0,comp18813_c2,comp18850_c0,comp18064_c0,comp12065_c0,comp7430_c0,comp19647_c0,comp18244_c0,comp12141_c0,…
GO:0031327	negative regulation of cellular biosynthetic process	biological_process	0.26837	1	5	432	94	13972	comp9248_c0,comp7370_c0,comp12141_c0,comp18813_c2,comp15972_c0
GO:0006269	DNA replication, synthesis of RNA primer	biological_process	0.26872	1	2	432	33	13972	comp19800_c0,comp15972_c0
GO:0030900	forebrain development	biological_process	0.26907	1	1	432	8	13972	comp16681_c0
GO:0033267	axon part	cellular_component	0.26907	1	1	432	6	13972	comp17757_c0
GO:0043679	axon terminus	cellular_component	0.26907	1	1	432	6	13972	comp17757_c0
GO:0044306	neuron projection terminus	cellular_component	0.26907	1	1	432	6	13972	comp17757_c0
GO:0015930	glutamate synthase activity	molecular_function	0.26912	1	1	432	11	13972	comp7430_c0
GO:0005186	pheromone activity	molecular_function	0.2693	1	3	432	37	13972	comp17757_c1,comp17306_c0,comp12065_c0
GO:0004088	carbamoyl-phosphate synthase (glutamine-hydrolyzing) activity	molecular_function	0.26938	1	1	432	7	13972	comp17757_c0
GO:0005951	carbamoyl-phosphate synthase complex	cellular_component	0.26938	1	1	432	7	13972	comp17757_c0
GO:0003729	mRNA binding	molecular_function	0.27014	1	1	432	17	13972	comp7311_c0
GO:0031589	cell-substrate adhesion	biological_process	0.27062	1	1	432	14	13972	comp16681_c0
GO:0009890	negative regulation of biosynthetic process	biological_process	0.27095	1	5	432	95	13972	comp9248_c0,comp7370_c0,comp12141_c0,comp18813_c2,comp15972_c0
GO:0031300	intrinsic to organelle membrane	cellular_component	0.2715	1	5	432	103	13972	comp7279_c0,comp9838_c0,comp16426_c0,comp35576_c0,comp7279_c1
GO:0071842	cellular component organization at cellular level	biological_process	0.27198	1	39	432	1016	13972	comp18852_c0,comp16385_c0,comp7251_c0,comp19229_c0,comp15158_c0,comp16681_c0,comp16331_c0,comp17052_c0,comp17228_c0,comp17812_c1,comp16260_c1,comp12818_c0,comp13088_c1,comp7124_c0,comp15242_c1,comp19440_c0,comp15571_c0,comp7503_c0,comp19813_c0,comp9248_c0,comp19586_c0,comp15544_c1,comp18882_c0,comp12452_c0,comp55971_c0,comp18998_c0,comp13009_c0,comp15526_c1,comp6114_c0,comp14762_c0,comp7311_c0,co…
GO:0004779	sulfate adenylyltransferase activity	molecular_function	0.27225	1	1	432	9	13972	comp12704_c0
GO:0004781	sulfate adenylyltransferase (ATP) activity	molecular_function	0.27225	1	1	432	9	13972	comp12704_c0
GO:0000774	adenyl-nucleotide exchange factor activity	molecular_function	0.2723	1	1	432	15	13972	comp7178_c0
GO:0044436	thylakoid part	cellular_component	0.27252	1	12	432	242	13972	comp15242_c0,comp19440_c0,comp19110_c0,comp17812_c1,comp13023_c0,comp11926_c1,comp12528_c1,comp7253_c0,comp15687_c1,comp8013_c0,comp18200_c1,comp15491_c0
GO:0048471	perinuclear region of cytoplasm	cellular_component	0.27263	1	2	432	22	13972	comp18156_c0,comp7279_c1
GO:0003872	6-phosphofructokinase activity	molecular_function	0.27305	1	1	432	5	13972	comp9248_c0
GO:0005945	6-phosphofructokinase complex	cellular_component	0.27305	1	1	432	5	13972	comp9248_c0
GO:0009144	purine nucleoside triphosphate metabolic process	biological_process	0.27306	1	15	432	369	13972	comp16681_c0,comp18920_c0,comp11739_c0,comp15242_c0,comp16722_c0,comp7279_c1,comp15378_c0,comp19305_c0,comp17174_c0,comp7279_c0,comp19586_c0,comp13023_c0,comp12452_c0,comp18388_c1,comp16847_c0
GO:0030658	transport vesicle membrane	cellular_component	0.27408	1	2	432	26	13972	comp13530_c0,comp17145_c0
GO:0006547	histidine metabolic process	biological_process	0.27446	1	2	432	26	13972	comp17006_c2,comp7253_c0
GO:0009075	histidine family amino acid metabolic process	biological_process	0.27446	1	2	432	26	13972	comp17006_c2,comp7253_c0
GO:0052803	imidazole-containing compound metabolic process	biological_process	0.27446	1	2	432	26	13972	comp17006_c2,comp7253_c0
GO:0030662	coated vesicle membrane	cellular_component	0.27463	1	3	432	41	13972	comp13530_c0,comp17145_c0,comp16394_c0
GO:0019321	pentose metabolic process	biological_process	0.27499	1	1	432	7	13972	comp9522_c0
GO:0044272	sulfur compound biosynthetic process	biological_process	0.27541	1	5	432	84	13972	comp19003_c0,comp17812_c1,comp14929_c0,comp17903_c0,comp19243_c0
GO:0072593	reactive oxygen species metabolic process	biological_process	0.27574	1	3	432	42	13972	comp17812_c1,comp16260_c1,comp16260_c0
GO:0034357	photosynthetic membrane	cellular_component	0.2759	1	11	432	225	13972	comp15242_c0,comp19110_c0,comp17812_c1,comp13023_c0,comp11926_c1,comp12528_c1,comp7253_c0,comp15687_c1,comp8013_c0,comp18200_c1,comp15491_c0
GO:0034644	cellular response to UV	biological_process	0.27674	1	1	432	9	13972	comp15972_c0
GO:0043094	cellular metabolic compound salvage	biological_process	0.27699	1	2	432	24	13972	comp19243_c0,comp12704_c0
GO:0015399	primary active transmembrane transporter activity	molecular_function	0.27739	1	8	432	163	13972	comp15242_c0,comp7407_c0,comp12323_c0,comp16722_c0,comp15241_c0,comp13023_c0,comp12452_c0,comp16847_c0
GO:0015405	P-P-bond-hydrolysis-driven transmembrane transporter activity	molecular_function	0.27739	1	8	432	163	13972	comp15242_c0,comp7407_c0,comp12323_c0,comp16722_c0,comp15241_c0,comp13023_c0,comp12452_c0,comp16847_c0
GO:0017148	negative regulation of translation	biological_process	0.27799	1	1	432	10	13972	comp18813_c2
GO:0003724	RNA helicase activity	molecular_function	0.27941	1	6	432	81	13972	comp18941_c0,comp7430_c0,comp19572_c0,comp19239_c0,comp15158_c0,comp18437_c1
GO:0019184	nonribosomal peptide biosynthetic process	biological_process	0.27971	1	1	432	11	13972	comp17903_c0
GO:0006351	transcription, DNA-dependent	biological_process	0.27997	1	56	432	1468	13972	comp8723_c0,comp18901_c0,comp18747_c0,comp12250_c0,comp15892_c0,comp7097_c0,comp12359_c1,comp16828_c2,comp7251_c0,comp21955_c0,comp13055_c1,comp12722_c0,comp7277_c0,comp13144_c0,comp12121_c0,comp15590_c0,comp7997_c0,comp17052_c0,comp23316_c0,comp6875_c0,comp18437_c1,comp17793_c0,comp12274_c0,comp7340_c0,comp40058_c0,comp19883_c0,comp11978_c0,comp18374_c2,comp12528_c0,comp15687_c1,comp14862_c0,com…
GO:0019083	viral transcription	biological_process	0.28014	1	2	432	26	13972	comp7251_c0,comp7311_c0
GO:0008191	metalloendopeptidase inhibitor activity	molecular_function	0.28019	1	1	432	10	13972	comp15111_c0
GO:0010576	metalloenzyme regulator activity	molecular_function	0.28019	1	1	432	10	13972	comp15111_c0
GO:0048551	metalloenzyme inhibitor activity	molecular_function	0.28019	1	1	432	10	13972	comp15111_c0
GO:0005375	copper ion transmembrane transporter activity	molecular_function	0.28036	1	1	432	10	13972	comp16847_c0
GO:0043524	negative regulation of neuron apoptotic process	biological_process	0.28058	1	1	432	6	13972	comp17903_c0
GO:1901215	negative regulation of neuron death	biological_process	0.28058	1	1	432	6	13972	comp17903_c0
GO:0043581	mycelium development	biological_process	0.28065	1	1	432	7	13972	comp19376_c0
GO:0050789	regulation of biological process	biological_process	0.28075	1	106	432	2863	13972	comp17757_c1,comp8723_c0,comp15383_c0,comp7097_c0,comp11768_c0,comp12526_c0,comp6888_c0,comp7298_c0,comp11355_c0,comp7277_c0,comp19434_c0,comp7658_c1,comp17306_c0,comp15590_c0,comp7997_c0,comp17342_c0,comp18437_c1,comp17793_c0,comp19305_c0,comp7340_c0,comp17812_c1,comp40058_c0,comp16260_c1,comp19883_c0,comp18374_c2,comp7124_c0,comp15687_c1,comp14862_c0,comp10990_c0,comp8584_c0,comp7370_c0,comp190…
GO:0016635	oxidoreductase activity, acting on the CH-CH group of donors, quinone or related compound as acceptor	molecular_function	0.28127	1	1	432	5	13972	comp7253_c0
GO:0000917	barrier septum assembly	biological_process	0.28172	1	1	432	13	13972	comp15544_c1
GO:0051085	chaperone mediated protein folding requiring cofactor	biological_process	0.28178	1	1	432	4	13972	comp19572_c0
GO:0061077	chaperone-mediated protein folding	biological_process	0.28178	1	1	432	4	13972	comp19572_c0
GO:0015630	microtubule cytoskeleton	cellular_component	0.28196	1	5	432	124	13972	comp11961_c1,comp18935_c0,comp17052_c0,comp7277_c0,comp7311_c0
GO:0030203	glycosaminoglycan metabolic process	biological_process	0.28265	1	3	432	41	13972	comp17757_c1,comp17306_c0,comp17757_c0
GO:0046185	aldehyde catabolic process	biological_process	0.28298	1	1	432	11	13972	comp7441_c0
GO:0016358	dendrite development	biological_process	0.28314	1	1	432	13	13972	comp16681_c0
GO:0009896	positive regulation of catabolic process	biological_process	0.28361	1	2	432	39	13972	comp7178_c0,comp19434_c0
GO:0031331	positive regulation of cellular catabolic process	biological_process	0.28361	1	2	432	39	13972	comp7178_c0,comp19434_c0
GO:0009536	plastid	cellular_component	0.2839	1	36	432	733	13972	comp19728_c0,comp17812_c0,comp7161_c0,comp7251_c0,comp17143_c0,comp11899_c0,comp12704_c0,comp12139_c0,comp12323_c0,comp15093_c1,comp19092_c0,comp6875_c0,comp11960_c0,comp18437_c1,comp15165_c0,comp15241_c0,comp17812_c1,comp7340_c0,comp16260_c1,comp11926_c1,comp7253_c0,comp15242_c0,comp7503_c0,comp19586_c0,comp16260_c0,comp7286_c0,comp19192_c0,comp12452_c0,comp8013_c0,comp18943_c0,comp19572_c0,comp…
GO:0006950	response to stress	biological_process	0.28465	1	40	432	944	13972	comp18852_c0,comp15153_c0,comp17176_c0,comp6711_c0,comp12704_c0,comp16945_c0,comp12139_c0,comp17258_c0,comp12974_c0,comp19092_c0,comp14145_c0,comp18437_c1,comp8511_c0,comp17812_c1,comp7340_c0,comp16260_c1,comp7253_c0,comp15687_c1,comp15676_c0,comp21719_c0,comp8584_c0,comp7503_c0,comp7279_c1,comp19003_c0,comp9248_c0,comp16924_c0,comp16260_c0,comp7286_c0,comp7658_c0,comp12452_c0,comp15153_c2,comp16…
GO:0070568	guanylyltransferase activity	molecular_function	0.28557	1	1	432	6	13972	comp16945_c0
GO:0009698	phenylpropanoid metabolic process	biological_process	0.28587	1	2	432	29	13972	comp19003_c0,comp12528_c0
GO:0009699	phenylpropanoid biosynthetic process	biological_process	0.28587	1	2	432	29	13972	comp19003_c0,comp12528_c0
GO:0016569	covalent chromatin modification	biological_process	0.28621	1	3	432	58	13972	comp9248_c0,comp12141_c0,comp15526_c1
GO:0006882	cellular zinc ion homeostasis	biological_process	0.28655	1	1	432	5	13972	comp12452_c0
GO:0043523	regulation of neuron apoptotic process	biological_process	0.28663	1	1	432	7	13972	comp17903_c0
GO:0051402	neuron apoptotic process	biological_process	0.28663	1	1	432	7	13972	comp17903_c0
GO:0070997	neuron death	biological_process	0.28663	1	1	432	7	13972	comp17903_c0
GO:1901214	regulation of neuron death	biological_process	0.28663	1	1	432	7	13972	comp17903_c0
GO:0015036	disulfide oxidoreductase activity	molecular_function	0.28767	1	3	432	49	13972	comp18852_c0,comp16260_c0,comp18882_c0
GO:0009832	plant-type cell wall biogenesis	biological_process	0.28789	1	1	432	4	13972	comp17812_c1
GO:0032991	macromolecular complex	cellular_component	0.28835	1	128	432	3725	13972	comp6444_c0,comp18920_c0,comp8723_c0,comp12250_c0,comp12106_c0,comp17904_c0,comp7097_c0,comp17145_c0,comp18157_c1,comp7161_c0,comp5417_c0,comp18932_c0,comp11768_c0,comp17751_c0,comp13258_c1,comp12299_c0,comp7298_c0,comp7270_c0,comp7277_c0,comp15590_c0,comp7997_c0,comp15727_c0,comp16394_c0,comp12184_c0,comp18437_c1,comp17719_c1,comp19305_c0,comp7340_c0,comp17896_c0,comp12942_c0,comp11926_c1,comp19…
GO:0016743	carboxyl- or carbamoyltransferase activity	molecular_function	0.28861	1	1	432	5	13972	comp17757_c0
GO:0031976	plastid thylakoid	cellular_component	0.28964	1	4	432	62	13972	comp17812_c1,comp15242_c0,comp7253_c0,comp19110_c0
GO:0071214	cellular response to abiotic stimulus	biological_process	0.29125	1	2	432	25	13972	comp12452_c0,comp15972_c0
GO:0009145	purine nucleoside triphosphate biosynthetic process	biological_process	0.29128	1	6	432	128	13972	comp18920_c0,comp15242_c0,comp13023_c0,comp16722_c0,comp12452_c0,comp16847_c0
GO:0009206	purine ribonucleoside triphosphate biosynthetic process	biological_process	0.29128	1	6	432	128	13972	comp18920_c0,comp15242_c0,comp13023_c0,comp16722_c0,comp12452_c0,comp16847_c0
GO:0004888	transmembrane signaling receptor activity	molecular_function	0.29182	1	4	432	67	13972	comp21719_c0,comp15383_c0,comp11768_c0,comp7658_c1
GO:0051289	protein homotetramerization	biological_process	0.29182	1	1	432	5	13972	comp15093_c0
GO:0046148	pigment biosynthetic process	biological_process	0.29246	1	10	432	170	13972	comp19572_c0,comp19523_c0,comp5855_c0,comp18437_c1,comp8511_c0,comp9248_c0,comp17289_c3,comp16260_c1,comp21485_c0,comp19192_c0
GO:0031050	dsRNA fragmentation	biological_process	0.29257	1	1	432	9	13972	comp15526_c1
GO:0043331	response to dsRNA	biological_process	0.29257	1	1	432	9	13972	comp15526_c1
GO:0070918	production of small RNA involved in gene silencing by RNA	biological_process	0.29257	1	1	432	9	13972	comp15526_c1
GO:0071359	cellular response to dsRNA	biological_process	0.29257	1	1	432	9	13972	comp15526_c1
GO:0033613	activating transcription factor binding	molecular_function	0.29353	1	1	432	6	13972	comp12974_c0
GO:0019374	galactolipid metabolic process	biological_process	0.29365	1	1	432	7	13972	comp9248_c0
GO:0019375	galactolipid biosynthetic process	biological_process	0.29365	1	1	432	7	13972	comp9248_c0
GO:0006367	transcription initiation from RNA polymerase II promoter	biological_process	0.2937	1	2	432	30	13972	comp13411_c0,comp8303_c0
GO:0010565	regulation of cellular ketone metabolic process	biological_process	0.29505	1	1	432	10	13972	comp15093_c0
GO:0055069	zinc ion homeostasis	biological_process	0.29604	1	1	432	6	13972	comp12452_c0
GO:0016363	nuclear matrix	cellular_component	0.29607	1	1	432	10	13972	comp17757_c0
GO:0034399	nuclear periphery	cellular_component	0.29607	1	1	432	10	13972	comp17757_c0
GO:0000287	magnesium ion binding	molecular_function	0.29633	1	5	432	88	13972	comp20435_c0,comp13756_c0,comp11355_c0,comp7441_c0,comp7161_c0
GO:0000988	protein binding transcription factor activity	molecular_function	0.29692	1	15	432	343	13972	comp15590_c0,comp17194_c0,comp7097_c0,comp15972_c0,comp16574_c0,comp17391_c0,comp13023_c0,comp8630_c0,comp11978_c0,comp19883_c0,comp13055_c1,comp12452_c0,comp19121_c0,comp15687_c1,comp10629_c0
GO:0016300	tRNA (uracil) methyltransferase activity	molecular_function	0.29751	1	1	432	10	13972	comp16447_c2
GO:0006886	intracellular protein transport	biological_process	0.29765	1	16	432	373	13972	comp16681_c0,comp16331_c0,comp16426_c0,comp17145_c0,comp7311_c0,comp17719_c1,comp13530_c0,comp15241_c0,comp9838_c0,comp7251_c0,comp19239_c0,comp15544_c1,comp15158_c0,comp19192_c0,comp35576_c0,comp19838_c0
GO:0044428	nuclear part	cellular_component	0.29766	1	54	432	1426	13972	comp8723_c0,comp18852_c0,comp18747_c0,comp12250_c0,comp12106_c0,comp15892_c0,comp7097_c0,comp7251_c0,comp21955_c0,comp13055_c1,comp7277_c0,comp13144_c0,comp15590_c0,comp7997_c0,comp17052_c0,comp23316_c0,comp18437_c1,comp12274_c0,comp7340_c0,comp19883_c0,comp11978_c0,comp18454_c3,comp15687_c1,comp14951_c1,comp14862_c0,comp19800_c0,comp9256_c0,comp8215_c0,comp7279_c1,comp16574_c0,comp19003_c0,comp1…
GO:0008104	protein localization	biological_process	0.29861	1	23	432	558	13972	comp16426_c0,comp17145_c0,comp7251_c0,comp15273_c0,comp19239_c0,comp15544_c1,comp15158_c0,comp19192_c0,comp35576_c0,comp20435_c0,comp16681_c0,comp16331_c0,comp12323_c0,comp7311_c0,comp17719_c1,comp13530_c0,comp17812_c1,comp15241_c0,comp9838_c0,comp13088_c1,comp17766_c0,comp17365_c1,comp19838_c0
GO:0016423	tRNA (guanine) methyltransferase activity	molecular_function	0.29865	1	1	432	15	13972	comp16447_c2
GO:0019954	asexual reproduction	biological_process	0.29969	1	1	432	15	13972	comp15544_c1
GO:0031099	regeneration	biological_process	0.29973	1	1	432	11	13972	comp17757_c0
GO:0042597	periplasmic space	cellular_component	0.30062	1	2	432	26	13972	comp15273_c0,comp6875_c0
GO:0006518	peptide metabolic process	biological_process	0.30092	1	3	432	54	13972	comp18156_c0,comp15737_c1,comp17903_c0
GO:0017016	Ras GTPase binding	molecular_function	0.30123	1	1	432	11	13972	comp16681_c0
GO:0031267	small GTPase binding	molecular_function	0.30123	1	1	432	11	13972	comp16681_c0
GO:0006537	glutamate biosynthetic process	biological_process	0.3013	1	1	432	16	13972	comp7430_c0
GO:0016820	hydrolase activity, acting on acid anhydrides, catalyzing transmembrane movement of substances	molecular_function	0.30238	1	8	432	172	13972	comp12139_c0,comp15242_c0,comp7407_c0,comp16722_c0,comp13242_c0,comp13023_c0,comp18200_c1,comp16847_c0
GO:0008508	bile acid:sodium symporter activity	molecular_function	0.30288	1	1	432	9	13972	comp16162_c0
GO:0015125	bile acid transmembrane transporter activity	molecular_function	0.30288	1	1	432	9	13972	comp16162_c0
GO:0015721	bile acid and bile salt transport	biological_process	0.30288	1	1	432	9	13972	comp16162_c0
GO:0030684	preribosome	cellular_component	0.30348	1	1	432	12	13972	comp7251_c0
GO:0046939	nucleotide phosphorylation	biological_process	0.30397	1	1	432	13	13972	comp18920_c0
GO:0034623	cellular macromolecular complex disassembly	biological_process	0.30514	1	2	432	33	13972	comp7251_c0,comp7311_c0
GO:0047746	chlorophyllase activity	molecular_function	0.3055	1	1	432	9	13972	comp16426_c0
GO:0009975	cyclase activity	molecular_function	0.30567	1	1	432	7	13972	comp13756_c0
GO:0016765	transferase activity, transferring alkyl or aryl (other than methyl) groups	molecular_function	0.30606	1	4	432	86	13972	comp19003_c0,comp7251_c0,comp17006_c2,comp7253_c0
GO:0016757	transferase activity, transferring glycosyl groups	molecular_function	0.30701	1	10	432	218	13972	comp19221_c0,comp17611_c0,comp8300_c0,comp16729_c0,comp7340_c0,comp15174_c0,comp17143_c0,comp17757_c0,comp18200_c1,comp16853_c0
GO:0001525	angiogenesis	biological_process	0.30711	1	1	432	7	13972	comp12974_c0
GO:0031224	intrinsic to membrane	cellular_component	0.30748	1	65	432	1769	13972	comp16722_c0,comp5417_c0,comp7123_c0,comp15273_c0,comp21618_c0,comp52880_c0,comp95805_c0,comp17446_c0,comp16394_c0,comp17289_c3,comp17057_c0,comp17068_c1,comp19523_c0,comp60448_c0,comp16924_c0,comp17061_c0,comp16260_c0,comp18813_c2,comp15306_c0,comp35576_c0,comp15526_c1,comp7430_c0,comp17194_c0,comp15455_c0,comp31740_c0,comp66938_c0,comp10875_c0,comp18156_c0,comp19647_c0,comp7178_c0,comp8303_c0,c…
GO:0051254	positive regulation of RNA metabolic process	biological_process	0.30943	1	5	432	98	13972	comp10990_c0,comp19883_c0,comp18374_c2,comp12722_c0,comp8303_c0
GO:0009084	glutamine family amino acid biosynthetic process	biological_process	0.3105	1	2	432	37	13972	comp7430_c0,comp7370_c0
GO:0043241	protein complex disassembly	biological_process	0.31062	1	2	432	35	13972	comp7251_c0,comp7311_c0
GO:0016607	nuclear speck	cellular_component	0.31063	1	1	432	12	13972	comp19883_c0
GO:0010382	cellular cell wall macromolecule metabolic process	biological_process	0.31066	1	3	432	39	13972	comp17757_c1,comp17306_c0,comp17757_c0
GO:0044038	cell wall macromolecule biosynthetic process	biological_process	0.31066	1	3	432	39	13972	comp17757_c1,comp17306_c0,comp17757_c0
GO:0070589	cellular component macromolecule biosynthetic process	biological_process	0.31066	1	3	432	39	13972	comp17757_c1,comp17306_c0,comp17757_c0
GO:0009605	response to external stimulus	biological_process	0.31124	1	6	432	130	13972	comp9248_c0,comp7279_c0,comp12452_c0,comp7279_c1,comp11768_c0,comp12704_c0
GO:0001085	RNA polymerase II transcription factor binding	molecular_function	0.31128	1	1	432	7	13972	comp12974_c0
GO:0009240	isopentenyl diphosphate biosynthetic process	biological_process	0.31197	1	2	432	16	13972	comp17812_c1,comp16260_c1
GO:0019288	isopentenyl diphosphate biosynthetic process, mevalonate-independent pathway	biological_process	0.31197	1	2	432	16	13972	comp17812_c1,comp16260_c1
GO:0046490	isopentenyl diphosphate metabolic process	biological_process	0.31197	1	2	432	16	13972	comp17812_c1,comp16260_c1
GO:0044271	cellular nitrogen compound biosynthetic process	biological_process	0.31267	1	77	432	2069	13972	comp18920_c0,comp8723_c0,comp12250_c0,comp16722_c0,comp7097_c0,comp7277_c0,comp13144_c0,comp15590_c0,comp7997_c0,comp15737_c1,comp15313_c0,comp18437_c1,comp17793_c0,comp7340_c0,comp40058_c0,comp16260_c1,comp7309_c0,comp7511_c0,comp19883_c0,comp18374_c2,comp15687_c1,comp14862_c0,comp10990_c0,comp7370_c0,comp12419_c0,comp19003_c0,comp14899_c0,comp17391_c0,comp18253_c3,comp10629_c0,comp12977_c0,comp…
GO:0005578	proteinaceous extracellular matrix	cellular_component	0.31358	1	3	432	69	13972	comp7178_c0,comp18059_c0,comp15313_c0
GO:0051020	GTPase binding	molecular_function	0.31364	1	1	432	13	13972	comp16681_c0
GO:0016646	oxidoreductase activity, acting on the CH-NH group of donors, NAD or NADP as acceptor	molecular_function	0.31367	1	2	432	34	13972	comp17259_c1,comp12141_c0
GO:0005576	extracellular region	cellular_component	0.31383	1	42	432	1056	13972	comp19221_c0,comp8723_c0,comp18852_c0,comp18747_c0,comp16729_c0,comp15034_c0,comp7251_c0,comp21955_c0,comp24433_c0,comp6888_c0,comp7277_c0,comp19434_c0,comp24500_c0,comp17052_c0,comp19092_c0,comp15313_c0,comp27437_c0,comp7340_c0,comp7253_c0,comp15687_c1,comp16681_c1,comp7503_c0,comp19003_c0,comp19586_c0,comp7658_c0,comp8013_c0,comp16401_c0,comp18388_c1,comp18353_c0,comp93723_c0,comp18097_c0,comp7…
GO:0008135	translation factor activity, nucleic acid binding	molecular_function	0.31421	1	7	432	148	13972	comp18903_c0,comp19305_c0,comp23388_c0,comp18901_c0,comp19586_c0,comp12064_c0,comp10875_c0
GO:0031012	extracellular matrix	cellular_component	0.31426	1	4	432	84	13972	comp7178_c0,comp17309_c0,comp18059_c0,comp15313_c0
GO:0046873	metal ion transmembrane transporter activity	molecular_function	0.31429	1	16	432	421	13972	comp17057_c0,comp13219_c0,comp17068_c1,comp5417_c0,comp17297_c0,comp60448_c0,comp16847_c0,comp6875_c0,comp31740_c0,comp10875_c0,comp16162_c0,comp12500_c0,comp13023_c0,comp8630_c0,comp18454_c3,comp8303_c0
GO:0009658	chloroplast organization	biological_process	0.31441	1	2	432	21	13972	comp19586_c0,comp7503_c0
GO:0048545	response to steroid hormone stimulus	biological_process	0.31498	1	2	432	28	13972	comp16828_c2,comp17757_c0
GO:0015291	secondary active transmembrane transporter activity	molecular_function	0.31513	1	5	432	99	13972	comp14155_c0,comp8630_c0,comp19647_c0,comp17258_c0,comp16162_c0
GO:0005856	cytoskeleton	cellular_component	0.31578	1	10	432	296	13972	comp16681_c0,comp17052_c0,comp7311_c0,comp12304_c0,comp11961_c1,comp18935_c0,comp7251_c0,comp15810_c0,comp7277_c0,comp17389_c0
GO:0010563	negative regulation of phosphorus metabolic process	biological_process	0.31686	1	2	432	34	13972	comp12526_c0,comp12974_c0
GO:0045936	negative regulation of phosphate metabolic process	biological_process	0.31686	1	2	432	34	13972	comp12526_c0,comp12974_c0
GO:0051259	protein oligomerization	biological_process	0.317	1	2	432	24	13972	comp15165_c0,comp15093_c0
GO:0006825	copper ion transport	biological_process	0.31701	1	1	432	13	13972	comp16847_c0
GO:0044430	cytoskeletal part	cellular_component	0.31747	1	8	432	235	13972	comp16681_c0,comp17052_c0,comp7311_c0,comp12304_c0,comp18935_c0,comp15810_c0,comp7277_c0,comp17389_c0
GO:0005451	monovalent cation:hydrogen antiporter activity	molecular_function	0.31821	1	1	432	18	13972	comp8630_c0
GO:0030133	transport vesicle	cellular_component	0.31833	1	2	432	30	13972	comp13530_c0,comp17145_c0
GO:0043393	regulation of protein binding	biological_process	0.31835	1	1	432	8	13972	comp12974_c0
GO:0006207	'de novo' pyrimidine nucleobase biosynthetic process	biological_process	0.31848	1	1	432	8	13972	comp17757_c0
GO:0001871	pattern binding	molecular_function	0.31865	1	3	432	39	13972	comp18777_c0,comp17365_c1,comp17389_c0
GO:0030247	polysaccharide binding	molecular_function	0.31865	1	3	432	39	13972	comp18777_c0,comp17365_c1,comp17389_c0
GO:0009987	cellular process	biological_process	0.31874	1	290	432	8538	13972	comp17757_c1,comp15383_c0,comp7097_c0,comp13219_c0,comp18157_c1,comp15153_c0,comp5417_c0,comp16729_c0,comp13258_c1,comp7123_c0,comp6888_c0,comp11355_c0,comp19434_c0,comp16331_c0,comp7997_c0,comp15464_c0,comp19092_c0,comp17719_c1,comp17289_c3,comp17812_c1,comp40058_c0,comp16260_c1,comp18374_c2,comp15491_c0,comp15676_c0,comp8584_c0,comp17061_c0,comp19253_c0,comp7430_c0,comp7503_c1,comp12977_c0,comp…
GO:0046034	ATP metabolic process	biological_process	0.31939	1	8	432	189	13972	comp7279_c0,comp17174_c0,comp15242_c0,comp13023_c0,comp16722_c0,comp12452_c0,comp7279_c1,comp16847_c0
GO:0008237	metallopeptidase activity	molecular_function	0.31994	1	7	432	125	13972	comp18156_c0,comp93735_c0,comp16331_c0,comp20702_c0,comp17766_c0,comp17309_c0,comp16401_c0
GO:0006858	extracellular transport	biological_process	0.32051	1	1	432	12	13972	comp13023_c0
GO:0044036	cell wall macromolecule metabolic process	biological_process	0.32069	1	4	432	64	13972	comp17757_c1,comp17306_c0,comp17672_c0,comp17757_c0
GO:0009295	nucleoid	cellular_component	0.32072	1	1	432	9	13972	comp11899_c0
GO:0009705	plant-type vacuole membrane	cellular_component	0.32079	1	1	432	4	13972	comp12452_c0
GO:0043021	ribonucleoprotein complex binding	molecular_function	0.32172	1	2	432	35	13972	comp7279_c0,comp7279_c1
GO:0032774	RNA biosynthetic process	biological_process	0.32212	1	56	432	1493	13972	comp8723_c0,comp18901_c0,comp18747_c0,comp12250_c0,comp15892_c0,comp7097_c0,comp12359_c1,comp16828_c2,comp7251_c0,comp21955_c0,comp13055_c1,comp12722_c0,comp7277_c0,comp13144_c0,comp12121_c0,comp15590_c0,comp7997_c0,comp17052_c0,comp23316_c0,comp6875_c0,comp18437_c1,comp17793_c0,comp12274_c0,comp7340_c0,comp40058_c0,comp19883_c0,comp11978_c0,comp18374_c2,comp12528_c0,comp15687_c1,comp14862_c0,com…
GO:0045892	negative regulation of transcription, DNA-dependent	biological_process	0.32262	1	4	432	75	13972	comp9248_c0,comp7370_c0,comp12141_c0,comp15972_c0
GO:0006050	mannosamine metabolic process	biological_process	0.32323	1	1	432	7	13972	comp17006_c2
GO:0006051	N-acetylmannosamine metabolic process	biological_process	0.32323	1	1	432	7	13972	comp17006_c2
GO:0047465	N-acylglucosamine-6-phosphate 2-epimerase activity	molecular_function	0.32323	1	1	432	7	13972	comp17006_c2
GO:0071345	cellular response to cytokine stimulus	biological_process	0.32384	1	1	432	11	13972	comp7279_c0
GO:0043583	ear development	biological_process	0.32427	1	1	432	9	13972	comp18156_c0
GO:0002097	tRNA wobble base modification	biological_process	0.32439	1	1	432	13	13972	comp16447_c2
GO:0002098	tRNA wobble uridine modification	biological_process	0.32439	1	1	432	13	13972	comp16447_c2
GO:0009066	aspartate family amino acid metabolic process	biological_process	0.32517	1	12	432	266	13972	comp18312_c1,comp12419_c0,comp19003_c0,comp11961_c1,comp17174_c0,comp17289_c3,comp7286_c0,comp18813_c2,comp12141_c0,comp21485_c0,comp15111_c0,comp17757_c0
GO:0010039	response to iron ion	biological_process	0.327	1	1	432	9	13972	comp17258_c0
GO:0042475	odontogenesis of dentin-containing tooth	biological_process	0.32713	1	1	432	9	13972	comp15313_c0
GO:0042476	odontogenesis	biological_process	0.32713	1	1	432	9	13972	comp15313_c0
GO:0045156	electron transporter, transferring electrons within the cyclic electron transport pathway of photosynthesis activity	molecular_function	0.32748	1	1	432	14	13972	comp17751_c0
GO:0007059	chromosome segregation	biological_process	0.32757	1	4	432	73	13972	comp7430_c0,comp19239_c0,comp19253_c0,comp18398_c0
GO:0046486	glycerolipid metabolic process	biological_process	0.32822	1	8	432	160	13972	comp7503_c1,comp16426_c0,comp8300_c0,comp15093_c1,comp7503_c0,comp15251_c0,comp9838_c0,comp35576_c0
GO:0019856	pyrimidine nucleobase biosynthetic process	biological_process	0.32861	1	1	432	9	13972	comp17757_c0
GO:0010608	posttranscriptional regulation of gene expression	biological_process	0.32871	1	9	432	203	13972	comp18903_c0,comp18901_c0,comp12064_c0,comp10875_c0,comp19305_c0,comp19586_c0,comp18813_c2,comp12141_c0,comp15526_c1
GO:0051252	regulation of RNA metabolic process	biological_process	0.32917	1	51	432	1328	13972	comp8723_c0,comp18901_c0,comp18747_c0,comp15892_c0,comp7097_c0,comp12359_c1,comp16828_c2,comp7251_c0,comp21955_c0,comp13055_c1,comp12722_c0,comp7277_c0,comp15590_c0,comp7997_c0,comp17052_c0,comp23316_c0,comp6875_c0,comp18437_c1,comp17793_c0,comp12274_c0,comp7340_c0,comp40058_c0,comp19883_c0,comp11978_c0,comp18374_c2,comp7124_c0,comp12528_c0,comp15687_c1,comp14862_c0,comp10990_c0,comp7370_c0,comp1…
GO:0006555	methionine metabolic process	biological_process	0.32944	1	3	432	53	13972	comp19003_c0,comp17289_c3,comp12141_c0
GO:0035108	limb morphogenesis	biological_process	0.32954	1	1	432	5	13972	comp18156_c0
GO:0042381	hemolymph coagulation	biological_process	0.3301	1	1	432	9	13972	comp18852_c0
GO:0007154	cell communication	biological_process	0.33029	1	41	432	1123	13972	comp11739_c0,comp17757_c1,comp15383_c0,comp11768_c0,comp16828_c2,comp12526_c0,comp17143_c0,comp19239_c0,comp6888_c0,comp7658_c1,comp12704_c0,comp16681_c0,comp17306_c0,comp17052_c0,comp6875_c0,comp17342_c0,comp15093_c0,comp19305_c0,comp7340_c0,comp19883_c0,comp18454_c3,comp21719_c0,comp7279_c1,comp9248_c0,comp19586_c0,comp12452_c0,comp18388_c1,comp15526_c1,comp22173_c0,comp12065_c0,comp7430_c0,com…
GO:0003857	3-hydroxyacyl-CoA dehydrogenase activity	molecular_function	0.33104	1	3	432	43	13972	comp21485_c0,comp15111_c0,comp18312_c1
GO:0019904	protein domain specific binding	molecular_function	0.33106	1	2	432	41	13972	comp7279_c0,comp7279_c1
GO:0003712	transcription cofactor activity	molecular_function	0.33145	1	12	432	280	13972	comp17194_c0,comp7097_c0,comp15972_c0,comp17391_c0,comp13023_c0,comp11978_c0,comp19883_c0,comp13055_c1,comp8630_c0,comp12452_c0,comp15687_c1,comp10629_c0
GO:0071822	protein complex subunit organization	biological_process	0.33161	1	8	432	194	13972	comp19440_c0,comp7311_c0,comp15093_c0,comp15165_c0,comp7251_c0,comp7178_c0,comp19243_c0,comp12452_c0
GO:0033993	response to lipid	biological_process	0.33163	1	3	432	55	13972	comp16828_c2,comp17757_c0,comp15676_c0
GO:0008565	protein transporter activity	molecular_function	0.33237	1	3	432	59	13972	comp15241_c0,comp15273_c0,comp12323_c0
GO:0000989	transcription factor binding transcription factor activity	molecular_function	0.33264	1	12	432	281	13972	comp17194_c0,comp7097_c0,comp15972_c0,comp17391_c0,comp13023_c0,comp11978_c0,comp19883_c0,comp13055_c1,comp8630_c0,comp12452_c0,comp15687_c1,comp10629_c0
GO:0019042	viral latency	biological_process	0.333	1	1	432	7	13972	comp16401_c0
GO:0045934	negative regulation of nucleobase-containing compound metabolic process	biological_process	0.33312	1	5	432	101	13972	comp9248_c0,comp12526_c0,comp7370_c0,comp12141_c0,comp15972_c0
GO:0051172	negative regulation of nitrogen compound metabolic process	biological_process	0.33312	1	5	432	101	13972	comp9248_c0,comp12526_c0,comp7370_c0,comp12141_c0,comp15972_c0
GO:0005769	early endosome	cellular_component	0.33447	1	1	432	8	13972	comp18156_c0
GO:0006959	humoral immune response	biological_process	0.33562	1	1	432	10	13972	comp18852_c0
GO:0007166	cell surface receptor signaling pathway	biological_process	0.33582	1	10	432	253	13972	comp21719_c0,comp15383_c0,comp7279_c1,comp18156_c0,comp7279_c0,comp71277_c0,comp17143_c0,comp19883_c0,comp7658_c1,comp17389_c0
GO:0007507	heart development	biological_process	0.33873	1	1	432	10	13972	comp18156_c0
GO:0033036	macromolecule localization	biological_process	0.33951	1	25	432	635	13972	comp16426_c0,comp17145_c0,comp7279_c1,comp7251_c0,comp15273_c0,comp19239_c0,comp15544_c1,comp15158_c0,comp19192_c0,comp35576_c0,comp14511_c0,comp20435_c0,comp16681_c0,comp16331_c0,comp12323_c0,comp7311_c0,comp17719_c1,comp13530_c0,comp15241_c0,comp17812_c1,comp9838_c0,comp13088_c1,comp17766_c0,comp17365_c1,comp19838_c0
GO:0046459	short-chain fatty acid metabolic process	biological_process	0.33983	1	3	432	56	13972	comp19003_c0,comp17289_c3,comp12141_c0
GO:0030001	metal ion transport	biological_process	0.34003	1	22	432	561	13972	comp17057_c0,comp13219_c0,comp17068_c1,comp5417_c0,comp17297_c0,comp60448_c0,comp16847_c0,comp12139_c0,comp7407_c0,comp6875_c0,comp31740_c0,comp10875_c0,comp16162_c0,comp18463_c0,comp12500_c0,comp17812_c1,comp11914_c0,comp13023_c0,comp12141_c0,comp8630_c0,comp18454_c3,comp8303_c0
GO:0051094	positive regulation of developmental process	biological_process	0.3407	1	2	432	27	13972	comp7279_c0,comp12974_c0
GO:0015491	cation:cation antiporter activity	molecular_function	0.34099	1	1	432	19	13972	comp8630_c0
GO:0043169	cation binding	molecular_function	0.34165	1	73	432	1968	13972	comp17757_c1,comp15383_c0,comp16722_c0,comp13219_c0,comp16105_c0,comp17145_c0,comp7161_c0,comp5417_c0,comp11355_c0,comp17306_c0,comp15415_c0,comp7407_c0,comp15737_c1,comp18281_c1,comp18093_c0,comp5855_c0,comp19305_c0,comp17289_c3,comp7340_c0,comp17219_c0,comp17267_c0,comp15687_c1,comp15491_c0,comp17057_c0,comp10990_c0,comp15401_c0,comp17068_c1,comp19523_c0,comp7503_c0,comp10118_c0,comp13242_c0,co…
GO:0032506	cytokinetic process	biological_process	0.34173	1	1	432	15	13972	comp15544_c1
GO:0015849	organic acid transport	biological_process	0.3419	1	3	432	53	13972	comp16681_c0,comp17258_c0,comp16162_c0
GO:0046942	carboxylic acid transport	biological_process	0.3419	1	3	432	53	13972	comp16681_c0,comp17258_c0,comp16162_c0
GO:0048732	gland development	biological_process	0.34232	1	1	432	9	13972	comp17757_c0
GO:0008170	N-methyltransferase activity	molecular_function	0.34284	1	2	432	34	13972	comp7309_c0,comp14866_c0
GO:0097194	execution phase of apoptosis	biological_process	0.34342	1	1	432	13	13972	comp17757_c0
GO:0006458	'de novo' protein folding	biological_process	0.34359	1	1	432	8	13972	comp19572_c0
GO:0051084	'de novo' posttranslational protein folding	biological_process	0.34359	1	1	432	8	13972	comp19572_c0
GO:0006188	IMP biosynthetic process	biological_process	0.34396	1	1	432	13	13972	comp7511_c0
GO:0046040	IMP metabolic process	biological_process	0.34396	1	1	432	13	13972	comp7511_c0
GO:0070569	uridylyltransferase activity	molecular_function	0.344	1	1	432	7	13972	comp18608_c0
GO:0006401	RNA catabolic process	biological_process	0.34483	1	3	432	52	13972	comp7251_c0,comp15401_c0,comp7311_c0
GO:0019438	aromatic compound biosynthetic process	biological_process	0.34495	1	74	432	2003	13972	comp18920_c0,comp8723_c0,comp12250_c0,comp16722_c0,comp7097_c0,comp7277_c0,comp13144_c0,comp15590_c0,comp7997_c0,comp18437_c1,comp17793_c0,comp7340_c0,comp40058_c0,comp16260_c1,comp7309_c0,comp7511_c0,comp19883_c0,comp18374_c2,comp15687_c1,comp14862_c0,comp10990_c0,comp7370_c0,comp12419_c0,comp19003_c0,comp14899_c0,comp17391_c0,comp18253_c3,comp10629_c0,comp12977_c0,comp17194_c0,comp13756_c0,comp…
GO:0048645	organ formation	biological_process	0.3452	1	1	432	11	13972	comp15526_c1
GO:0030139	endocytic vesicle	cellular_component	0.34565	1	1	432	12	13972	comp16681_c0
GO:0072528	pyrimidine-containing compound biosynthetic process	biological_process	0.34669	1	3	432	52	13972	comp18920_c0,comp17757_c0,comp7253_c0
GO:0006560	proline metabolic process	biological_process	0.34716	1	3	432	58	13972	comp7370_c0,comp18998_c0,comp15313_c0
GO:0010033	response to organic substance	biological_process	0.34787	1	9	432	202	13972	comp17258_c0,comp7279_c1,comp17812_c1,comp16828_c2,comp7279_c0,comp19243_c0,comp17757_c0,comp15676_c0,comp15526_c1
GO:0009507	chloroplast	cellular_component	0.34829	1	28	432	588	13972	comp15242_c0,comp19728_c0,comp7161_c0,comp7503_c0,comp19586_c0,comp16260_c0,comp11899_c0,comp7286_c0,comp19192_c0,comp12452_c0,comp12704_c0,comp12139_c0,comp19572_c0,comp12323_c0,comp15093_c1,comp19092_c0,comp19110_c0,comp6875_c0,comp11960_c0,comp18437_c1,comp15165_c0,comp15241_c0,comp17812_c1,comp16260_c1,comp19243_c0,comp7178_c0,comp19121_c0,comp7253_c0
GO:0016108	tetraterpenoid metabolic process	biological_process	0.34922	1	3	432	37	13972	comp9248_c0,comp16260_c1,comp21485_c0
GO:0016109	tetraterpenoid biosynthetic process	biological_process	0.34922	1	3	432	37	13972	comp9248_c0,comp16260_c1,comp21485_c0
GO:0016116	carotenoid metabolic process	biological_process	0.34922	1	3	432	37	13972	comp9248_c0,comp16260_c1,comp21485_c0
GO:0016117	carotenoid biosynthetic process	biological_process	0.34922	1	3	432	37	13972	comp9248_c0,comp16260_c1,comp21485_c0
GO:0006917	induction of apoptosis	biological_process	0.34939	1	1	432	10	13972	comp17757_c0
GO:0014075	response to amine stimulus	biological_process	0.35074	1	1	432	7	13972	comp17757_c0
GO:0046872	metal ion binding	molecular_function	0.35076	1	71	432	1918	13972	comp17757_c1,comp15383_c0,comp16722_c0,comp13219_c0,comp16105_c0,comp17145_c0,comp7161_c0,comp5417_c0,comp11355_c0,comp17306_c0,comp15415_c0,comp7407_c0,comp15737_c1,comp18281_c1,comp18093_c0,comp5855_c0,comp19305_c0,comp17289_c3,comp7340_c0,comp17219_c0,comp17267_c0,comp15687_c1,comp15491_c0,comp17057_c0,comp10990_c0,comp15401_c0,comp17068_c1,comp19523_c0,comp7503_c0,comp10118_c0,comp13242_c0,co…
GO:0009309	amine biosynthetic process	biological_process	0.35144	1	5	432	97	13972	comp17793_c0,comp17006_c2,comp7309_c0,comp18998_c0,comp15313_c0
GO:0034097	response to cytokine stimulus	biological_process	0.35158	1	1	432	13	13972	comp7279_c0
GO:0005342	organic acid transmembrane transporter activity	molecular_function	0.35257	1	2	432	34	13972	comp17258_c0,comp16162_c0
GO:0046943	carboxylic acid transmembrane transporter activity	molecular_function	0.35257	1	2	432	34	13972	comp17258_c0,comp16162_c0
GO:0007017	microtubule-based process	biological_process	0.35274	1	4	432	102	13972	comp16681_c0,comp18935_c0,comp15158_c0,comp7311_c0
GO:0004930	G-protein coupled receptor activity	molecular_function	0.35306	1	2	432	39	13972	comp21719_c0,comp7658_c1
GO:0051649	establishment of localization in cell	biological_process	0.35415	1	21	432	534	13972	comp11739_c0,comp16426_c0,comp17145_c0,comp7279_c1,comp7251_c0,comp19239_c0,comp15544_c1,comp15158_c0,comp19192_c0,comp35576_c0,comp16681_c0,comp16331_c0,comp7311_c0,comp13530_c0,comp17719_c1,comp7279_c0,comp15241_c0,comp9838_c0,comp17365_c1,comp17219_c0,comp19838_c0
GO:0048513	organ development	biological_process	0.35425	1	11	432	235	13972	comp16681_c0,comp12974_c0,comp7279_c1,comp15313_c0,comp7503_c0,comp18156_c0,comp17812_c1,comp7279_c0,comp18947_c0,comp17757_c0,comp15526_c1
GO:0016568	chromatin modification	biological_process	0.35431	1	4	432	93	13972	comp9248_c0,comp12141_c0,comp14738_c0,comp15526_c1
GO:0045935	positive regulation of nucleobase-containing compound metabolic process	biological_process	0.35464	1	5	432	105	13972	comp10990_c0,comp19883_c0,comp18374_c2,comp12722_c0,comp8303_c0
GO:0050793	regulation of developmental process	biological_process	0.35467	1	5	432	99	13972	comp16681_c0,comp7279_c0,comp17812_c1,comp8584_c0,comp12974_c0
GO:0031975	envelope	cellular_component	0.35482	1	17	432	408	13972	comp7503_c0,comp19586_c0,comp15273_c0,comp15544_c1,comp16681_c0,comp19572_c0,comp12323_c0,comp109237_c0,comp19092_c0,comp19110_c0,comp6875_c0,comp15093_c0,comp17812_c1,comp15241_c0,comp7178_c0,comp7253_c0,comp17219_c0
GO:0004824	lysine-tRNA ligase activity	molecular_function	0.35535	1	1	432	6	13972	comp11961_c1
GO:0006430	lysyl-tRNA aminoacylation	biological_process	0.35535	1	1	432	6	13972	comp11961_c1
GO:0030430	host cell cytoplasm	cellular_component	0.35539	1	1	432	19	13972	comp24433_c0
GO:0007010	cytoskeleton organization	biological_process	0.35544	1	16	432	404	13972	comp15242_c1,comp16385_c0,comp15571_c0,comp19813_c0,comp19229_c0,comp15158_c0,comp55971_c0,comp13009_c0,comp16681_c0,comp17052_c0,comp17228_c0,comp6114_c0,comp14762_c0,comp17365_c1,comp17222_c0,comp21183_c0
GO:0030425	dendrite	cellular_component	0.35594	1	1	432	14	13972	comp16681_c0
GO:0032984	macromolecular complex disassembly	biological_process	0.35658	1	2	432	37	13972	comp7251_c0,comp7311_c0
GO:0051253	negative regulation of RNA metabolic process	biological_process	0.35699	1	4	432	79	13972	comp9248_c0,comp7370_c0,comp12141_c0,comp15972_c0
GO:0009744	response to sucrose stimulus	biological_process	0.35706	1	1	432	9	13972	comp19243_c0
GO:0034285	response to disaccharide stimulus	biological_process	0.35706	1	1	432	9	13972	comp19243_c0
GO:0009743	response to carbohydrate stimulus	biological_process	0.35922	1	2	432	29	13972	comp17812_c1,comp19243_c0
GO:0030880	RNA polymerase complex	cellular_component	0.35924	1	6	432	121	13972	comp12250_c0,comp17491_c0,comp17903_c0,comp18157_c1,comp13411_c0,comp8303_c0
GO:0044255	cellular lipid metabolic process	biological_process	0.35958	1	27	432	591	13972	comp16426_c0,comp8300_c0,comp16729_c0,comp15504_c0,comp7503_c0,comp9248_c0,comp19003_c0,comp15251_c0,comp21485_c0,comp35576_c0,comp16853_c0,comp7503_c1,comp15093_c1,comp18312_c1,comp66938_c0,comp18034_c0,comp9939_c0,comp17812_c1,comp17289_c3,comp9838_c0,comp16260_c1,comp15174_c0,comp18219_c0,comp12141_c0,comp15111_c0,comp15676_c0,comp18200_c1
GO:0051716	cellular response to stimulus	biological_process	0.36019	1	53	432	1431	13972	comp11739_c0,comp17757_c1,comp15383_c0,comp11768_c0,comp16828_c2,comp12526_c0,comp17143_c0,comp19239_c0,comp6888_c0,comp7658_c1,comp12704_c0,comp16681_c0,comp17306_c0,comp17052_c0,comp17258_c0,comp6875_c0,comp14145_c0,comp17342_c0,comp18437_c1,comp15093_c0,comp19305_c0,comp17812_c1,comp7340_c0,comp16260_c1,comp19883_c0,comp18454_c3,comp15676_c0,comp21719_c0,comp8584_c0,comp7279_c1,comp9248_c0,com…
GO:0009723	response to ethylene stimulus	biological_process	0.36056	1	1	432	9	13972	comp17258_c0
GO:0030424	axon	cellular_component	0.36135	1	1	432	11	13972	comp17757_c0
GO:0046915	transition metal ion transmembrane transporter activity	molecular_function	0.36173	1	4	432	82	13972	comp18454_c3,comp6875_c0,comp31740_c0,comp16847_c0
GO:0030003	cellular cation homeostasis	biological_process	0.36224	1	3	432	58	13972	comp17258_c0,comp12452_c0,comp10875_c0
GO:0051262	protein tetramerization	biological_process	0.3639	1	1	432	7	13972	comp15093_c0
GO:0006810	transport	biological_process	0.36417	1	83	432	2227	13972	comp14155_c0,comp16722_c0,comp13219_c0,comp17145_c0,comp5417_c0,comp7123_c0,comp15273_c0,comp15158_c0,comp52880_c0,comp19434_c0,comp16331_c0,comp16461_c0,comp7407_c0,comp17446_c0,comp15313_c0,comp16162_c0,comp17719_c1,comp17289_c3,comp17812_c1,comp26232_c0,comp17219_c0,comp17267_c0,comp15676_c0,comp17057_c0,comp17068_c1,comp13242_c0,comp60448_c0,comp17061_c0,comp35576_c0,comp8013_c0,comp18064_c0,…
GO:0006796	phosphate-containing compound metabolic process	biological_process	0.36479	1	62	432	1589	13972	comp18608_c0,comp18920_c0,comp11739_c0,comp15383_c0,comp16426_c0,comp16722_c0,comp17812_c0,comp19180_c0,comp12526_c0,comp12299_c0,comp7298_c0,comp11355_c0,comp16681_c0,comp20435_c0,comp17306_c0,comp15093_c1,comp12974_c0,comp19092_c0,comp7447_c0,comp11960_c0,comp15093_c0,comp18034_c0,comp19305_c0,comp7456_c0,comp17812_c1,comp9838_c0,comp16260_c1,comp7511_c0,comp15111_c0,comp7253_c0,comp15687_c1,co…
GO:0065007	biological regulation	biological_process	0.36487	1	109	432	3009	13972	comp17757_c1,comp8723_c0,comp15383_c0,comp7097_c0,comp11768_c0,comp12526_c0,comp6888_c0,comp7298_c0,comp11355_c0,comp7277_c0,comp19434_c0,comp7658_c1,comp17306_c0,comp15590_c0,comp7997_c0,comp17342_c0,comp18437_c1,comp17793_c0,comp19305_c0,comp7340_c0,comp17812_c1,comp40058_c0,comp16260_c1,comp19883_c0,comp18374_c2,comp7124_c0,comp15687_c1,comp14862_c0,comp10990_c0,comp8584_c0,comp7370_c0,comp750…
GO:0042995	cell projection	cellular_component	0.36549	1	4	432	106	13972	comp16681_c0,comp13411_c0,comp17757_c0,comp6875_c0
GO:0006914	autophagy	biological_process	0.36586	1	2	432	49	13972	comp7178_c0,comp19434_c0
GO:0015996	chlorophyll catabolic process	biological_process	0.36591	1	1	432	13	13972	comp16426_c0
GO:0046149	pigment catabolic process	biological_process	0.36591	1	1	432	13	13972	comp16426_c0
GO:0016849	phosphorus-oxygen lyase activity	molecular_function	0.36603	1	1	432	11	13972	comp13756_c0
GO:0009887	organ morphogenesis	biological_process	0.36615	1	3	432	62	13972	comp17757_c0,comp15313_c0,comp15526_c1
GO:0006944	cellular membrane fusion	biological_process	0.36623	1	1	432	19	13972	comp5417_c0
GO:0051238	sequestering of metal ion	biological_process	0.36632	1	1	432	8	13972	comp12452_c0
GO:0032504	multicellular organism reproduction	biological_process	0.36641	1	9	432	189	13972	comp18097_c0,comp16729_c0,comp7503_c0,comp12184_c0,comp17847_c0,comp11978_c0,comp7270_c0,comp17757_c0,comp16541_c1
GO:0040008	regulation of growth	biological_process	0.36722	1	3	432	56	13972	comp17812_c1,comp7279_c1,comp15093_c0
GO:0019363	pyridine nucleotide biosynthetic process	biological_process	0.36973	1	1	432	12	13972	comp17757_c0
GO:0003714	transcription corepressor activity	molecular_function	0.36978	1	1	432	9	13972	comp15972_c0
GO:0045158	electron transporter, transferring electrons within cytochrome b6/f complex of photosystem II activity	molecular_function	0.3708	1	1	432	9	13972	comp19440_c0
GO:0032940	secretion by cell	biological_process	0.37103	1	3	432	68	13972	comp7279_c0,comp17365_c1,comp7279_c1
GO:0005102	receptor binding	molecular_function	0.3717	1	9	432	224	13972	comp17757_c1,comp17306_c0,comp12065_c0,comp17052_c0,comp7340_c0,comp19586_c0,comp7178_c0,comp18244_c0,comp18388_c1
GO:0032505	reproduction of a single-celled organism	biological_process	0.37374	1	1	432	15	13972	comp15544_c1
GO:0051173	positive regulation of nitrogen compound metabolic process	biological_process	0.374	1	5	432	111	13972	comp10990_c0,comp19883_c0,comp18374_c2,comp12722_c0,comp8303_c0
GO:0044702	single organism reproductive process	biological_process	0.37418	1	21	432	478	13972	comp17648_c0,comp18398_c0,comp5417_c0,comp16729_c0,comp17847_c0,comp16574_c0,comp9248_c0,comp7251_c0,comp7270_c0,comp7298_c0,comp19253_c0,comp18998_c0,comp15526_c1,comp16541_c1,comp18097_c0,comp7311_c0,comp5343_c0,comp12184_c0,comp11978_c0,comp17757_c0,comp7253_c0
GO:0044711	single-organism biosynthetic process	biological_process	0.37428	1	29	432	742	13972	comp17006_c2,comp8141_c0,comp7370_c0,comp19523_c0,comp15504_c0,comp12419_c0,comp19003_c0,comp7286_c0,comp18813_c2,comp21485_c0,comp7430_c0,comp15737_c1,comp17903_c0,comp18312_c1,comp5855_c0,comp66938_c0,comp8511_c0,comp17793_c0,comp11961_c1,comp17812_c1,comp17289_c3,comp7309_c0,comp14929_c0,comp18777_c0,comp12141_c0,comp19243_c0,comp15111_c0,comp7253_c0,comp12528_c0
GO:0004806	triglyceride lipase activity	molecular_function	0.37446	1	2	432	34	13972	comp9838_c0,comp16426_c0
GO:0040009	regulation of growth rate	biological_process	0.37572	1	1	432	18	13972	comp7279_c1
GO:0040010	positive regulation of growth rate	biological_process	0.37572	1	1	432	18	13972	comp7279_c1
GO:0006835	dicarboxylic acid transport	biological_process	0.37593	1	1	432	15	13972	comp16681_c0
GO:0006222	UMP biosynthetic process	biological_process	0.37794	1	1	432	7	13972	comp7253_c0
GO:0046049	UMP metabolic process	biological_process	0.37794	1	1	432	7	13972	comp7253_c0
GO:0016036	cellular response to phosphate starvation	biological_process	0.37858	1	1	432	9	13972	comp9248_c0
GO:0016645	oxidoreductase activity, acting on the CH-NH group of donors	molecular_function	0.37925	1	2	432	48	13972	comp17259_c1,comp12141_c0
GO:0032269	negative regulation of cellular protein metabolic process	biological_process	0.37935	1	2	432	33	13972	comp18813_c2,comp12974_c0
GO:0051248	negative regulation of protein metabolic process	biological_process	0.37935	1	2	432	33	13972	comp18813_c2,comp12974_c0
GO:0007283	spermatogenesis	biological_process	0.38101	1	5	432	96	13972	comp7270_c0,comp11978_c0,comp12184_c0,comp17847_c0,comp16541_c1
GO:0030248	cellulose binding	molecular_function	0.38232	1	2	432	27	13972	comp18777_c0,comp17389_c0
GO:0071495	cellular response to endogenous stimulus	biological_process	0.38486	1	3	432	63	13972	comp16828_c2,comp17258_c0,comp17757_c0
GO:0033865	nucleoside bisphosphate metabolic process	biological_process	0.38523	1	1	432	15	13972	comp19253_c0
GO:0033875	ribonucleoside bisphosphate metabolic process	biological_process	0.38523	1	1	432	15	13972	comp19253_c0
GO:0034032	purine nucleoside bisphosphate metabolic process	biological_process	0.38523	1	1	432	15	13972	comp19253_c0
GO:0051098	regulation of binding	biological_process	0.38547	1	1	432	12	13972	comp12974_c0
GO:0043385	mycotoxin metabolic process	biological_process	0.38683	1	1	432	20	13972	comp12528_c0
GO:0043386	mycotoxin biosynthetic process	biological_process	0.38683	1	1	432	20	13972	comp12528_c0
GO:0045122	aflatoxin biosynthetic process	biological_process	0.38683	1	1	432	20	13972	comp12528_c0
GO:0046222	aflatoxin metabolic process	biological_process	0.38683	1	1	432	20	13972	comp12528_c0
GO:1901376	organic heteropentacyclic compound metabolic process	biological_process	0.38683	1	1	432	20	13972	comp12528_c0
GO:1901378	organic heteropentacyclic compound biosynthetic process	biological_process	0.38683	1	1	432	20	13972	comp12528_c0
GO:0034702	ion channel complex	cellular_component	0.38733	1	7	432	198	13972	comp60448_c0,comp12500_c0,comp17057_c0,comp17068_c1,comp5417_c0,comp8303_c0,comp17297_c0
GO:0034703	cation channel complex	cellular_component	0.38733	1	7	432	198	13972	comp60448_c0,comp12500_c0,comp17057_c0,comp17068_c1,comp5417_c0,comp8303_c0,comp17297_c0
GO:0046039	GTP metabolic process	biological_process	0.38881	1	7	432	179	13972	comp15378_c0,comp16681_c0,comp18920_c0,comp11739_c0,comp19305_c0,comp19586_c0,comp18388_c1
GO:0016884	carbon-nitrogen ligase activity, with glutamine as amido-N-donor	molecular_function	0.38908	1	2	432	33	13972	comp12419_c0,comp17757_c0
GO:0004017	adenylate kinase activity	molecular_function	0.38941	1	1	432	18	13972	comp17174_c0
GO:0051234	establishment of localization	biological_process	0.38976	1	83	432	2238	13972	comp14155_c0,comp16722_c0,comp13219_c0,comp17145_c0,comp5417_c0,comp7123_c0,comp15273_c0,comp15158_c0,comp52880_c0,comp19434_c0,comp16331_c0,comp16461_c0,comp7407_c0,comp17446_c0,comp15313_c0,comp16162_c0,comp17719_c1,comp17289_c3,comp17812_c1,comp26232_c0,comp17219_c0,comp17267_c0,comp15676_c0,comp17057_c0,comp17068_c1,comp13242_c0,comp60448_c0,comp17061_c0,comp35576_c0,comp8013_c0,comp18064_c0,…
GO:0051641	cellular localization	biological_process	0.39057	1	22	432	566	13972	comp11739_c0,comp16426_c0,comp17145_c0,comp7279_c1,comp7251_c0,comp19239_c0,comp15544_c1,comp15158_c0,comp19192_c0,comp35576_c0,comp12452_c0,comp16681_c0,comp16331_c0,comp7311_c0,comp17719_c1,comp13530_c0,comp7279_c0,comp15241_c0,comp9838_c0,comp17365_c1,comp17219_c0,comp19838_c0
GO:0030334	regulation of cell migration	biological_process	0.39061	1	1	432	18	13972	comp16681_c0
GO:2000145	regulation of cell motility	biological_process	0.39061	1	1	432	18	13972	comp16681_c0
GO:0006553	lysine metabolic process	biological_process	0.39099	1	5	432	99	13972	comp11961_c1,comp21485_c0,comp18813_c2,comp15111_c0,comp18312_c1
GO:0009737	response to abscisic acid stimulus	biological_process	0.39135	1	1	432	14	13972	comp15676_c0
GO:0003950	NAD+ ADP-ribosyltransferase activity	molecular_function	0.39138	1	1	432	15	13972	comp19221_c0
GO:0010557	positive regulation of macromolecule biosynthetic process	biological_process	0.39212	1	5	432	116	13972	comp10990_c0,comp19883_c0,comp18374_c2,comp12722_c0,comp8303_c0
GO:0071478	cellular response to radiation	biological_process	0.3922	1	1	432	12	13972	comp15972_c0
GO:0071482	cellular response to light stimulus	biological_process	0.3922	1	1	432	12	13972	comp15972_c0
GO:0008299	isoprenoid biosynthetic process	biological_process	0.39276	1	5	432	82	13972	comp9248_c0,comp9939_c0,comp17812_c1,comp16260_c1,comp21485_c0
GO:0019204	nucleotide phosphatase activity	molecular_function	0.39313	1	2	432	28	13972	comp19572_c0,comp19239_c0
GO:0046487	glyoxylate metabolic process	biological_process	0.39449	1	3	432	59	13972	comp12141_c0,comp7441_c0,comp7161_c0
GO:0044264	cellular polysaccharide metabolic process	biological_process	0.39531	1	13	432	244	13972	comp18608_c0,comp12806_c0,comp11739_c0,comp15153_c0,comp18034_c0,comp17812_c1,comp16260_c1,comp17143_c0,comp18219_c0,comp18813_c2,comp27542_c0,comp18200_c1,comp12704_c0
GO:0032270	positive regulation of cellular protein metabolic process	biological_process	0.39532	1	2	432	51	13972	comp7279_c0,comp7279_c1
GO:0060173	limb development	biological_process	0.39533	1	1	432	6	13972	comp18156_c0
GO:0046700	heterocycle catabolic process	biological_process	0.39659	1	14	432	370	13972	comp16681_c0,comp11739_c0,comp16426_c0,comp15401_c0,comp7311_c0,comp7279_c1,comp15378_c0,comp19305_c0,comp7279_c0,comp19586_c0,comp7251_c0,comp17757_c0,comp18388_c1,comp21183_c0
GO:0004675	transmembrane receptor protein serine/threonine kinase activity	molecular_function	0.39675	1	1	432	7	13972	comp15383_c0
GO:0009555	pollen development	biological_process	0.39754	1	1	432	11	13972	comp15526_c1
GO:0044270	cellular nitrogen compound catabolic process	biological_process	0.39767	1	14	432	368	13972	comp16681_c0,comp11739_c0,comp16426_c0,comp15401_c0,comp7311_c0,comp7279_c1,comp15378_c0,comp19305_c0,comp7279_c0,comp19586_c0,comp7251_c0,comp17757_c0,comp18388_c1,comp21183_c0
GO:0045087	innate immune response	biological_process	0.39796	1	3	432	55	13972	comp18852_c0,comp7286_c0,comp15676_c0
GO:0010075	regulation of meristem growth	biological_process	0.39871	1	1	432	7	13972	comp17812_c1
GO:0005343	organic acid:sodium symporter activity	molecular_function	0.39887	1	1	432	14	13972	comp16162_c0
GO:0044092	negative regulation of molecular function	biological_process	0.39921	1	2	432	37	13972	comp12974_c0,comp7279_c1
GO:0043190	ATP-binding cassette (ABC) transporter complex	cellular_component	0.39925	1	1	432	16	13972	comp18200_c1
GO:0019073	viral DNA genome packaging	biological_process	0.39952	1	1	432	9	13972	comp18998_c0
GO:0034655	nucleobase-containing compound catabolic process	biological_process	0.40071	1	13	432	338	13972	comp16681_c0,comp11739_c0,comp15401_c0,comp7311_c0,comp7279_c1,comp15378_c0,comp19305_c0,comp7279_c0,comp19586_c0,comp7251_c0,comp17757_c0,comp18388_c1,comp21183_c0
GO:0006874	cellular calcium ion homeostasis	biological_process	0.40083	1	1	432	18	13972	comp10875_c0
GO:0051247	positive regulation of protein metabolic process	biological_process	0.40139	1	2	432	52	13972	comp7279_c0,comp7279_c1
GO:0004478	methionine adenosyltransferase activity	molecular_function	0.40143	1	1	432	18	13972	comp19003_c0
GO:0006144	purine nucleobase metabolic process	biological_process	0.40196	1	11	432	262	13972	comp18920_c0,comp19572_c0,comp18157_c1,comp12419_c0,comp13756_c0,comp17174_c0,comp17491_c0,comp7511_c0,comp19243_c0,comp13144_c0,comp12704_c0
GO:0006787	porphyrin-containing compound catabolic process	biological_process	0.40263	1	1	432	15	13972	comp16426_c0
GO:0033015	tetrapyrrole catabolic process	biological_process	0.40263	1	1	432	15	13972	comp16426_c0
GO:0032502	developmental process	biological_process	0.40264	1	31	432	767	13972	comp17648_c0,comp8584_c0,comp16729_c0,comp7279_c1,comp17176_c0,comp7503_c0,comp19376_c0,comp16574_c0,comp9248_c0,comp7123_c0,comp19586_c0,comp17143_c0,comp18947_c0,comp7298_c0,comp18075_c0,comp15472_c0,comp16489_c0,comp18388_c1,comp15526_c1,comp16681_c0,comp18097_c0,comp12974_c0,comp5343_c0,comp15313_c0,comp18156_c0,comp7279_c0,comp17812_c1,comp71277_c0,comp17757_c0,comp7253_c0,comp15676_c0
GO:0048563	post-embryonic organ morphogenesis	biological_process	0.40333	1	1	432	14	13972	comp15526_c1
GO:0004066	asparagine synthase (glutamine-hydrolyzing) activity	molecular_function	0.40342	1	1	432	12	13972	comp12419_c0
GO:0022843	voltage-gated cation channel activity	molecular_function	0.40364	1	7	432	199	13972	comp60448_c0,comp12500_c0,comp17057_c0,comp17068_c1,comp5417_c0,comp8303_c0,comp17297_c0
GO:0019082	viral protein processing	biological_process	0.40399	1	1	432	9	13972	comp9248_c0
GO:0048514	blood vessel morphogenesis	biological_process	0.40487	1	1	432	12	13972	comp12974_c0
GO:0051270	regulation of cellular component movement	biological_process	0.40494	1	1	432	20	13972	comp16681_c0
GO:0006323	DNA packaging	biological_process	0.40554	1	3	432	65	13972	comp13088_c1,comp17757_c0,comp18998_c0
GO:0019199	transmembrane receptor protein kinase activity	molecular_function	0.40557	1	1	432	8	13972	comp15383_c0
GO:0005758	mitochondrial intermembrane space	cellular_component	0.40561	1	1	432	19	13972	comp17219_c0
GO:0031970	organelle envelope lumen	cellular_component	0.40561	1	1	432	19	13972	comp17219_c0
GO:0009573	chloroplast ribulose bisphosphate carboxylase complex	cellular_component	0.40568	1	1	432	14	13972	comp7161_c0
GO:0016984	ribulose-bisphosphate carboxylase activity	molecular_function	0.40568	1	1	432	14	13972	comp7161_c0
GO:0048492	ribulose bisphosphate carboxylase complex	cellular_component	0.40568	1	1	432	14	13972	comp7161_c0
GO:0048509	regulation of meristem development	biological_process	0.40575	1	1	432	8	13972	comp17812_c1
GO:0006520	cellular amino acid metabolic process	biological_process	0.406	1	35	432	897	13972	comp17757_c1,comp15383_c0,comp8141_c0,comp20435_c0,comp18903_c0,comp17306_c0,comp15717_c1,comp15313_c0,comp17793_c0,comp17812_c1,comp17289_c3,comp7309_c0,comp15111_c0,comp7253_c0,comp18936_c0,comp17006_c2,comp7370_c0,comp19003_c0,comp12419_c0,comp17174_c0,comp18813_c2,comp21485_c0,comp7286_c0,comp18998_c0,comp15717_c0,comp7430_c0,comp18312_c1,comp11961_c1,comp16317_c0,comp14929_c0,comp19243_c0,co…
GO:0046907	intracellular transport	biological_process	0.40666	1	18	432	465	13972	comp11739_c0,comp16426_c0,comp17145_c0,comp7251_c0,comp19239_c0,comp15544_c1,comp15158_c0,comp19192_c0,comp35576_c0,comp16681_c0,comp16331_c0,comp7311_c0,comp13530_c0,comp17719_c1,comp15241_c0,comp9838_c0,comp17219_c0,comp19838_c0
GO:0031328	positive regulation of cellular biosynthetic process	biological_process	0.40814	1	5	432	121	13972	comp10990_c0,comp19883_c0,comp18374_c2,comp12722_c0,comp8303_c0
GO:0030136	clathrin-coated vesicle	cellular_component	0.40818	1	1	432	16	13972	comp18156_c0
GO:0006528	asparagine metabolic process	biological_process	0.40841	1	1	432	13	13972	comp12419_c0
GO:0006529	asparagine biosynthetic process	biological_process	0.40841	1	1	432	13	13972	comp12419_c0
GO:0031967	organelle envelope	cellular_component	0.41101	1	15	432	379	13972	comp16681_c0,comp19572_c0,comp12323_c0,comp109237_c0,comp19110_c0,comp19092_c0,comp7503_c0,comp15241_c0,comp17812_c1,comp19586_c0,comp15273_c0,comp15544_c1,comp7178_c0,comp17219_c0,comp7253_c0
GO:0009967	positive regulation of signal transduction	biological_process	0.41163	1	1	432	18	13972	comp18156_c0
GO:0010647	positive regulation of cell communication	biological_process	0.41163	1	1	432	18	13972	comp18156_c0
GO:0023056	positive regulation of signaling	biological_process	0.41163	1	1	432	18	13972	comp18156_c0
GO:0008514	organic anion transmembrane transporter activity	molecular_function	0.41247	1	2	432	39	13972	comp17258_c0,comp16162_c0
GO:0031123	RNA 3'-end processing	biological_process	0.41322	1	1	432	17	13972	comp18904_c0
GO:0006644	phospholipid metabolic process	biological_process	0.41456	1	7	432	131	13972	comp17812_c1,comp9838_c0,comp16260_c1,comp16426_c0,comp8300_c0,comp15093_c1,comp35576_c0
GO:0001568	blood vessel development	biological_process	0.4154	1	1	432	13	13972	comp12974_c0
GO:0001944	vasculature development	biological_process	0.4154	1	1	432	13	13972	comp12974_c0
GO:0034613	cellular protein localization	biological_process	0.41554	1	16	432	398	13972	comp16681_c0,comp16331_c0,comp16426_c0,comp17145_c0,comp7311_c0,comp17719_c1,comp13530_c0,comp15241_c0,comp9838_c0,comp7251_c0,comp19239_c0,comp15544_c1,comp15158_c0,comp19192_c0,comp35576_c0,comp19838_c0
GO:2001070	starch binding	molecular_function	0.41555	1	1	432	8	13972	comp17365_c1
GO:0009132	nucleoside diphosphate metabolic process	biological_process	0.41617	1	1	432	16	13972	comp18920_c0
GO:0005085	guanyl-nucleotide exchange factor activity	molecular_function	0.41665	1	1	432	22	13972	comp18388_c1
GO:0048232	male gamete generation	biological_process	0.41712	1	5	432	98	13972	comp7270_c0,comp11978_c0,comp12184_c0,comp17847_c0,comp16541_c1
GO:0009611	response to wounding	biological_process	0.41747	1	4	432	101	13972	comp7279_c0,comp18852_c0,comp7178_c0,comp7279_c1
GO:0006417	regulation of translation	biological_process	0.41763	1	7	432	171	13972	comp18903_c0,comp19305_c0,comp18901_c0,comp19586_c0,comp12064_c0,comp18813_c2,comp10875_c0
GO:0019207	kinase regulator activity	molecular_function	0.41769	1	1	432	21	13972	comp7301_c0
GO:0019887	protein kinase regulator activity	molecular_function	0.41769	1	1	432	21	13972	comp7301_c0
GO:0006754	ATP biosynthetic process	biological_process	0.41812	1	5	432	120	13972	comp15242_c0,comp13023_c0,comp16722_c0,comp12452_c0,comp16847_c0
GO:0003013	circulatory system process	biological_process	0.41834	1	1	432	20	13972	comp18156_c0
GO:0008015	blood circulation	biological_process	0.41834	1	1	432	20	13972	comp18156_c0
GO:0006631	fatty acid metabolic process	biological_process	0.41841	1	9	432	218	13972	comp18312_c1,comp15504_c0,comp66938_c0,comp19003_c0,comp17289_c3,comp12141_c0,comp21485_c0,comp15111_c0,comp15676_c0
GO:0034637	cellular carbohydrate biosynthetic process	biological_process	0.41904	1	10	432	174	13972	comp18608_c0,comp11739_c0,comp18034_c0,comp16260_c1,comp12513_c0,comp17143_c0,comp18219_c0,comp18813_c2,comp18200_c1,comp12704_c0
GO:0018580	nitronate monooxygenase activity	molecular_function	0.41969	1	1	432	11	13972	comp10395_c0
GO:0000272	polysaccharide catabolic process	biological_process	0.42063	1	1	432	14	13972	comp15153_c0
GO:0055074	calcium ion homeostasis	biological_process	0.42064	1	1	432	19	13972	comp10875_c0
GO:0018130	heterocycle biosynthetic process	biological_process	0.42151	1	74	432	2058	13972	comp18920_c0,comp8723_c0,comp12250_c0,comp16722_c0,comp7097_c0,comp7277_c0,comp13144_c0,comp15590_c0,comp7997_c0,comp18437_c1,comp17793_c0,comp7340_c0,comp40058_c0,comp16260_c1,comp7309_c0,comp7511_c0,comp19883_c0,comp18374_c2,comp15687_c1,comp14862_c0,comp10990_c0,comp7370_c0,comp12419_c0,comp19003_c0,comp14899_c0,comp17391_c0,comp18253_c3,comp10629_c0,comp12977_c0,comp17194_c0,comp13756_c0,comp…
GO:0043281	regulation of cysteine-type endopeptidase activity involved in apoptotic process	biological_process	0.42163	1	1	432	20	13972	comp7279_c1
GO:0052548	regulation of endopeptidase activity	biological_process	0.42163	1	1	432	20	13972	comp7279_c1
GO:2000116	regulation of cysteine-type endopeptidase activity	biological_process	0.42163	1	1	432	20	13972	comp7279_c1
GO:0005811	lipid particle	cellular_component	0.42249	1	1	432	20	13972	comp12974_c0
GO:0015276	ligand-gated ion channel activity	molecular_function	0.42309	1	1	432	15	13972	comp10875_c0
GO:0022834	ligand-gated channel activity	molecular_function	0.42309	1	1	432	15	13972	comp10875_c0
GO:0070727	cellular macromolecule localization	biological_process	0.42378	1	16	432	400	13972	comp16681_c0,comp16331_c0,comp16426_c0,comp17145_c0,comp7311_c0,comp17719_c1,comp13530_c0,comp15241_c0,comp9838_c0,comp7251_c0,comp19239_c0,comp15544_c1,comp15158_c0,comp19192_c0,comp35576_c0,comp19838_c0
GO:0006554	lysine catabolic process	biological_process	0.42501	1	3	432	60	13972	comp21485_c0,comp15111_c0,comp18312_c1
GO:0016021	integral to membrane	cellular_component	0.42502	1	62	432	1746	13972	comp12745_c0,comp17648_c0,comp16722_c0,comp5417_c0,comp15034_c0,comp17297_c0,comp7123_c0,comp15273_c0,comp17143_c0,comp19239_c0,comp19229_c0,comp21618_c0,comp15472_c0,comp52880_c0,comp95805_c0,comp17297_c1,comp12323_c0,comp17446_c0,comp6875_c0,comp19080_c0,comp16394_c0,comp15241_c0,comp15574_c0,comp17289_c3,comp18454_c3,comp16969_c0,comp6933_c0,comp17057_c0,comp17068_c1,comp19440_c0,comp19523_c0,…
GO:0033692	cellular polysaccharide biosynthetic process	biological_process	0.42532	1	9	432	158	13972	comp18608_c0,comp11739_c0,comp18034_c0,comp16260_c1,comp17143_c0,comp18813_c2,comp18219_c0,comp18200_c1,comp12704_c0
GO:0008443	phosphofructokinase activity	molecular_function	0.42541	1	1	432	11	13972	comp9248_c0
GO:0004488	methylenetetrahydrofolate dehydrogenase (NADP+) activity	molecular_function	0.42563	1	1	432	13	13972	comp12141_c0
GO:0006865	amino acid transport	biological_process	0.4263	1	1	432	15	13972	comp16681_c0
GO:0043112	receptor metabolic process	biological_process	0.42667	1	1	432	14	13972	comp18156_c0
GO:0001933	negative regulation of protein phosphorylation	biological_process	0.42669	1	1	432	15	13972	comp12974_c0
GO:0042326	negative regulation of phosphorylation	biological_process	0.42669	1	1	432	15	13972	comp12974_c0
GO:0009173	pyrimidine ribonucleoside monophosphate metabolic process	biological_process	0.42702	1	1	432	9	13972	comp7253_c0
GO:0009174	pyrimidine ribonucleoside monophosphate biosynthetic process	biological_process	0.42702	1	1	432	9	13972	comp7253_c0
GO:0046112	nucleobase biosynthetic process	biological_process	0.42842	1	1	432	12	13972	comp17757_c0
GO:0009403	toxin biosynthetic process	biological_process	0.42929	1	1	432	24	13972	comp12528_c0
GO:0048646	anatomical structure formation involved in morphogenesis	biological_process	0.42937	1	8	432	184	13972	comp16681_c0,comp18097_c0,comp12974_c0,comp16729_c0,comp7279_c1,comp18156_c0,comp7279_c0,comp15526_c1
GO:0017080	sodium channel regulator activity	molecular_function	0.43009	1	3	432	48	13972	comp17757_c0,comp19434_c0,comp8013_c0
GO:0019871	sodium channel inhibitor activity	molecular_function	0.43009	1	3	432	48	13972	comp17757_c0,comp19434_c0,comp8013_c0
GO:0035107	appendage morphogenesis	biological_process	0.43052	1	1	432	10	13972	comp18156_c0
GO:0009793	embryo development ending in seed dormancy	biological_process	0.43185	1	2	432	27	13972	comp9248_c0,comp7253_c0
GO:0006873	cellular ion homeostasis	biological_process	0.43194	1	3	432	63	13972	comp17258_c0,comp12452_c0,comp10875_c0
GO:0006720	isoprenoid metabolic process	biological_process	0.43246	1	5	432	88	13972	comp9248_c0,comp9939_c0,comp17812_c1,comp16260_c1,comp21485_c0
GO:0051567	histone H3-K9 methylation	biological_process	0.43413	1	1	432	16	13972	comp9248_c0
GO:0007165	signal transduction	biological_process	0.43496	1	37	432	1057	13972	comp11739_c0,comp17757_c1,comp15383_c0,comp11768_c0,comp16828_c2,comp12526_c0,comp17143_c0,comp19239_c0,comp6888_c0,comp7658_c1,comp16681_c0,comp17306_c0,comp17052_c0,comp6875_c0,comp17342_c0,comp15093_c0,comp19305_c0,comp7340_c0,comp19883_c0,comp18454_c3,comp21719_c0,comp7279_c1,comp19586_c0,comp18388_c1,comp15526_c1,comp7430_c0,comp12065_c0,comp31740_c0,comp15378_c0,comp18941_c0,comp18156_c0,co…
GO:0048037	cofactor binding	molecular_function	0.43497	1	20	432	461	13972	comp19682_c0,comp17006_c2,comp12250_c0,comp24514_c0,comp12414_c0,comp12672_c0,comp7251_c0,comp17259_c1,comp18813_c2,comp21485_c0,comp34144_c0,comp7469_c0,comp7974_c0,comp18312_c1,comp15165_c0,comp16260_c1,comp12141_c0,comp18936_c0,comp7441_c0,comp15111_c0
GO:0030176	integral to endoplasmic reticulum membrane	cellular_component	0.43579	1	2	432	42	13972	comp7279_c0,comp7279_c1
GO:0005604	basement membrane	cellular_component	0.43691	1	1	432	21	13972	comp7178_c0
GO:0044420	extracellular matrix part	cellular_component	0.43691	1	1	432	21	13972	comp7178_c0
GO:0009891	positive regulation of biosynthetic process	biological_process	0.43702	1	5	432	124	13972	comp10990_c0,comp19883_c0,comp18374_c2,comp12722_c0,comp8303_c0
GO:0016703	oxidoreductase activity, acting on single donors with incorporation of molecular oxygen, incorporation of one atom of oxygen (internal monooxygenases or internal mixed function oxidases)	molecular_function	0.43719	1	1	432	13	13972	comp10395_c0
GO:0000786	nucleosome	cellular_component	0.43749	1	5	432	110	13972	comp7270_c0,comp11978_c0,comp12184_c0,comp17847_c0,comp16541_c1
GO:0015093	ferrous iron transmembrane transporter activity	molecular_function	0.4379	1	3	432	63	13972	comp18454_c3,comp6875_c0,comp31740_c0
GO:0015684	ferrous iron transport	biological_process	0.4379	1	3	432	63	13972	comp18454_c3,comp6875_c0,comp31740_c0
GO:0031984	organelle subcompartment	cellular_component	0.43804	1	4	432	78	13972	comp17812_c1,comp15242_c0,comp7253_c0,comp19110_c0
GO:0042742	defense response to bacterium	biological_process	0.43877	1	4	432	86	13972	comp16924_c0,comp7253_c0,comp19110_c0,comp15676_c0
GO:0043603	cellular amide metabolic process	biological_process	0.43892	1	4	432	92	13972	comp18156_c0,comp12419_c0,comp15737_c1,comp17903_c0
GO:0000003	reproduction	biological_process	0.43923	1	30	432	755	13972	comp17648_c0,comp18398_c0,comp5417_c0,comp16729_c0,comp7279_c1,comp7503_c0,comp17847_c0,comp16574_c0,comp9248_c0,comp7251_c0,comp15544_c1,comp7813_c0,comp7270_c0,comp7298_c0,comp19253_c0,comp15158_c0,comp18998_c0,comp16401_c0,comp15526_c1,comp16541_c1,comp18903_c0,comp18097_c0,comp5343_c0,comp7311_c0,comp12184_c0,comp11914_c0,comp11978_c0,comp13036_c0,comp17757_c0,comp7253_c0
GO:0000226	microtubule cytoskeleton organization	biological_process	0.43973	1	2	432	53	13972	comp16681_c0,comp15158_c0
GO:0009506	plasmodesma	cellular_component	0.43979	1	3	432	56	13972	comp12274_c0,comp19243_c0,comp15158_c0
GO:0055044	symplast	cellular_component	0.43979	1	3	432	56	13972	comp12274_c0,comp19243_c0,comp15158_c0
GO:0016462	pyrophosphatase activity	molecular_function	0.44013	1	38	432	963	13972	comp16722_c0,comp18157_c1,comp24433_c0,comp19239_c0,comp11355_c0,comp15158_c0,comp14880_c0,comp14511_c0,comp20435_c0,comp18903_c0,comp7407_c0,comp6875_c0,comp17342_c0,comp18437_c1,comp17015_c0,comp19305_c0,comp26232_c0,comp18454_c3,comp14951_c1,comp12119_c1,comp15242_c0,comp15401_c0,comp7279_c1,comp14899_c0,comp19586_c0,comp19192_c0,comp12452_c0,comp12119_c2,comp16847_c0,comp13009_c0,comp19572_c0…
GO:0008134	transcription factor binding	molecular_function	0.44052	1	4	432	77	13972	comp17052_c0,comp12974_c0,comp7277_c0,comp18437_c1
GO:0038023	signaling receptor activity	molecular_function	0.44062	1	5	432	116	13972	comp21719_c0,comp16828_c2,comp15383_c0,comp11768_c0,comp7658_c1
GO:0046677	response to antibiotic	biological_process	0.44096	1	1	432	15	13972	comp17176_c0
GO:0008060	ARF GTPase activator activity	molecular_function	0.44602	1	1	432	13	13972	comp11739_c0
GO:0032312	regulation of ARF GTPase activity	biological_process	0.44602	1	1	432	13	13972	comp11739_c0
GO:0020037	heme binding	molecular_function	0.44639	1	6	432	170	13972	comp15415_c0,comp17219_c0,comp15676_c0,comp15504_c0,comp19376_c0,comp15419_c0
GO:0009129	pyrimidine nucleoside monophosphate metabolic process	biological_process	0.4474	1	1	432	10	13972	comp7253_c0
GO:0009130	pyrimidine nucleoside monophosphate biosynthetic process	biological_process	0.4474	1	1	432	10	13972	comp7253_c0
GO:0045980	negative regulation of nucleotide metabolic process	biological_process	0.44766	1	1	432	18	13972	comp12526_c0
GO:0009068	aspartate family amino acid catabolic process	biological_process	0.44872	1	3	432	63	13972	comp21485_c0,comp15111_c0,comp18312_c1
GO:0007275	multicellular organismal development	biological_process	0.44939	1	25	432	635	13972	comp17648_c0,comp8584_c0,comp7279_c1,comp7503_c0,comp19376_c0,comp16574_c0,comp9248_c0,comp19586_c0,comp17143_c0,comp18947_c0,comp18075_c0,comp7298_c0,comp15472_c0,comp15526_c1,comp16681_c0,comp12974_c0,comp5343_c0,comp15313_c0,comp18156_c0,comp17812_c1,comp7279_c0,comp71277_c0,comp17757_c0,comp7253_c0,comp15676_c0
GO:0016758	transferase activity, transferring hexosyl groups	molecular_function	0.44947	1	6	432	135	13972	comp7340_c0,comp17143_c0,comp15174_c0,comp16729_c0,comp18200_c1,comp16853_c0
GO:0004553	hydrolase activity, hydrolyzing O-glycosyl compounds	molecular_function	0.44954	1	8	432	184	13972	comp12806_c0,comp17143_c0,comp16650_c0,comp18777_c0,comp27542_c0,comp17672_c0,comp15153_c0,comp17389_c0
GO:0009607	response to biotic stimulus	biological_process	0.45	1	8	432	184	13972	comp7279_c0,comp16924_c0,comp12139_c0,comp7286_c0,comp7253_c0,comp19110_c0,comp7279_c1,comp15676_c0
GO:0006875	cellular metal ion homeostasis	biological_process	0.45063	1	2	432	45	13972	comp17258_c0,comp10875_c0
GO:0005577	fibrinogen complex	cellular_component	0.45115	1	1	432	23	13972	comp7178_c0
GO:2000026	regulation of multicellular organismal development	biological_process	0.45369	1	4	432	84	13972	comp16681_c0,comp7279_c0,comp17812_c1,comp12974_c0
GO:0044425	membrane part	cellular_component	0.45414	1	81	432	2295	13972	comp16722_c0,comp17145_c0,comp5417_c0,comp7123_c0,comp15273_c0,comp21618_c0,comp52880_c0,comp95805_c0,comp17446_c0,comp16394_c0,comp17289_c3,comp11926_c1,comp17219_c0,comp15687_c1,comp15491_c0,comp17057_c0,comp17068_c1,comp19523_c0,comp16924_c0,comp60448_c0,comp17061_c0,comp16260_c0,comp15306_c0,comp18813_c2,comp35576_c0,comp8013_c0,comp15526_c1,comp7974_c0,comp7430_c0,comp17194_c0,comp15455_c0,c…
GO:0016818	hydrolase activity, acting on acid anhydrides, in phosphorus-containing anhydrides	molecular_function	0.45427	1	38	432	974	13972	comp16722_c0,comp18157_c1,comp24433_c0,comp19239_c0,comp11355_c0,comp15158_c0,comp14880_c0,comp14511_c0,comp20435_c0,comp18903_c0,comp7407_c0,comp6875_c0,comp17342_c0,comp18437_c1,comp17015_c0,comp19305_c0,comp26232_c0,comp18454_c3,comp14951_c1,comp12119_c1,comp15242_c0,comp15401_c0,comp7279_c1,comp14899_c0,comp19586_c0,comp19192_c0,comp12452_c0,comp12119_c2,comp16847_c0,comp13009_c0,comp19572_c0…
GO:0035266	meristem growth	biological_process	0.45443	1	1	432	8	13972	comp17812_c1
GO:0016813	hydrolase activity, acting on carbon-nitrogen (but not peptide) bonds, in linear amidines	molecular_function	0.45504	1	1	432	16	13972	comp19134_c0
GO:0055065	metal ion homeostasis	biological_process	0.45539	1	2	432	46	13972	comp17258_c0,comp10875_c0
GO:0009664	plant-type cell wall organization	biological_process	0.45562	1	2	432	43	13972	comp15574_c0,comp16460_c0
GO:0009416	response to light stimulus	biological_process	0.45687	1	3	432	66	13972	comp8584_c0,comp16489_c0,comp15972_c0
GO:0006206	pyrimidine nucleobase metabolic process	biological_process	0.45799	1	6	432	151	13972	comp18920_c0,comp16260_c1,comp16260_c0,comp17757_c0,comp7253_c0,comp13144_c0
GO:0005773	vacuole	cellular_component	0.45809	1	6	432	139	13972	comp12139_c0,comp12106_c0,comp19243_c0,comp12141_c0,comp12452_c0,comp7503_c0
GO:0000990	core RNA polymerase binding transcription factor activity	molecular_function	0.4586	1	3	432	63	13972	comp16574_c0,comp15590_c0,comp19121_c0
GO:0000996	core DNA-dependent RNA polymerase binding promoter specificity activity	molecular_function	0.4586	1	3	432	63	13972	comp16574_c0,comp15590_c0,comp19121_c0
GO:0016987	sigma factor activity	molecular_function	0.4586	1	3	432	63	13972	comp16574_c0,comp15590_c0,comp19121_c0
GO:0000975	regulatory region DNA binding	molecular_function	0.45897	1	1	432	13	13972	comp15972_c0
GO:0001067	regulatory region nucleic acid binding	molecular_function	0.45897	1	1	432	13	13972	comp15972_c0
GO:0044212	transcription regulatory region DNA binding	molecular_function	0.45897	1	1	432	13	13972	comp15972_c0
GO:0052547	regulation of peptidase activity	biological_process	0.45965	1	1	432	21	13972	comp7279_c1
GO:0000910	cytokinesis	biological_process	0.45969	1	2	432	50	13972	comp15544_c1,comp15158_c0
GO:0017111	nucleoside-triphosphatase activity	molecular_function	0.45982	1	36	432	933	13972	comp16722_c0,comp18157_c1,comp24433_c0,comp19239_c0,comp15158_c0,comp14880_c0,comp14511_c0,comp20435_c0,comp18903_c0,comp7407_c0,comp6875_c0,comp17342_c0,comp18437_c1,comp17015_c0,comp19305_c0,comp26232_c0,comp18454_c3,comp14951_c1,comp12119_c1,comp15242_c0,comp15401_c0,comp7279_c1,comp14899_c0,comp19586_c0,comp19192_c0,comp12119_c2,comp16847_c0,comp13009_c0,comp7430_c0,comp19572_c0,comp15972_c0,…
GO:0006357	regulation of transcription from RNA polymerase II promoter	biological_process	0.45988	1	11	432	284	13972	comp17194_c0,comp7097_c0,comp15972_c0,comp17391_c0,comp11978_c0,comp19883_c0,comp13055_c1,comp8630_c0,comp12452_c0,comp15687_c1,comp10629_c0
GO:0005815	microtubule organizing center	cellular_component	0.45996	1	1	432	27	13972	comp18935_c0
GO:0031090	organelle membrane	cellular_component	0.46193	1	20	432	530	13972	comp17006_c2,comp16426_c0,comp24514_c0,comp17145_c0,comp7279_c1,comp15273_c0,comp35576_c0,comp12452_c0,comp16681_c0,comp7974_c0,comp12139_c0,comp109237_c0,comp16394_c0,comp13530_c0,comp18156_c0,comp15241_c0,comp7279_c0,comp9838_c0,comp19243_c0,comp19647_c0
GO:0006388	tRNA splicing, via endonucleolytic cleavage and ligation	biological_process	0.46209	1	1	432	9	13972	comp19192_c0
GO:0044260	cellular macromolecule metabolic process	biological_process	0.46233	1	172	432	4939	13972	comp6444_c0,comp17757_c1,comp12250_c0,comp7097_c0,comp15153_c0,comp28215_c0,comp13258_c1,comp11355_c0,comp7277_c0,comp19434_c0,comp15590_c0,comp7997_c0,comp15464_c0,comp17719_c1,comp18034_c0,comp17812_c1,comp12942_c0,comp40058_c0,comp16260_c1,comp7309_c0,comp19883_c0,comp18374_c2,comp15111_c0,comp8300_c0,comp8584_c0,comp19569_c0,comp17174_c0,comp21485_c0,comp18813_c2,comp10629_c0,comp15717_c0,com…
GO:0006305	DNA alkylation	biological_process	0.46241	1	2	432	32	13972	comp11355_c0,comp17389_c0
GO:0006306	DNA methylation	biological_process	0.46241	1	2	432	32	13972	comp11355_c0,comp17389_c0
GO:0044728	DNA methylation or demethylation	biological_process	0.46241	1	2	432	32	13972	comp11355_c0,comp17389_c0
GO:0006531	aspartate metabolic process	biological_process	0.46316	1	2	432	40	13972	comp12419_c0,comp17757_c0
GO:0072527	pyrimidine-containing compound metabolic process	biological_process	0.46343	1	7	432	181	13972	comp18920_c0,comp16260_c1,comp16260_c0,comp17757_c0,comp7253_c0,comp13144_c0,comp21183_c0
GO:0051179	localization	biological_process	0.46354	1	83	432	2273	13972	comp14155_c0,comp16722_c0,comp13219_c0,comp17145_c0,comp5417_c0,comp7123_c0,comp15273_c0,comp15158_c0,comp52880_c0,comp19434_c0,comp16331_c0,comp16461_c0,comp7407_c0,comp17446_c0,comp15313_c0,comp16162_c0,comp17719_c1,comp17289_c3,comp17812_c1,comp26232_c0,comp17219_c0,comp17267_c0,comp15676_c0,comp17057_c0,comp17068_c1,comp13242_c0,comp60448_c0,comp17061_c0,comp35576_c0,comp8013_c0,comp18064_c0,…
GO:0040012	regulation of locomotion	biological_process	0.46433	1	1	432	26	13972	comp16681_c0
GO:0019867	outer membrane	cellular_component	0.46479	1	5	432	126	13972	comp6836_c0,comp17228_c0,comp109237_c0,comp13036_c0,comp15093_c0
GO:0009055	electron carrier activity	molecular_function	0.46589	1	10	432	277	13972	comp18852_c0,comp16722_c0,comp19440_c0,comp12414_c0,comp17751_c0,comp17668_c0,comp16260_c0,comp18813_c2,comp18882_c0,comp17219_c0
GO:0009804	coumarin metabolic process	biological_process	0.46622	1	1	432	22	13972	comp12528_c0
GO:0009805	coumarin biosynthetic process	biological_process	0.46622	1	1	432	22	13972	comp12528_c0
GO:0007067	mitosis	biological_process	0.46743	1	2	432	39	13972	comp18852_c0,comp18882_c0
GO:0019538	protein metabolic process	biological_process	0.46768	1	110	432	3165	13972	comp6444_c0,comp12106_c0,comp18157_c1,comp15153_c0,comp18932_c0,comp11768_c0,comp13258_c1,comp7298_c0,comp18075_c0,comp15158_c0,comp16331_c0,comp15727_c0,comp15958_c0,comp7902_c0,comp14118_c0,comp18034_c0,comp19305_c0,comp7196_c1,comp17896_c0,comp7340_c0,comp7309_c0,comp15111_c0,comp14526_c0,comp15687_c1,comp14951_c1,comp8300_c0,comp17108_c0,comp8215_c0,comp7118_c0,comp14866_c0,comp15577_c1,comp1…
GO:0080129	proteasome core complex assembly	biological_process	0.46797	1	1	432	16	13972	comp19243_c0
GO:1901363	heterocyclic compound binding	molecular_function	0.46822	1	160	432	4519	13972	comp6444_c0,comp18920_c0,comp17757_c1,comp12250_c0,comp13219_c0,comp15153_c0,comp13258_c1,comp16867_c0,comp24433_c0,comp16135_c0,comp11355_c0,comp19434_c0,comp15634_c0,comp15590_c0,comp16945_c0,comp7997_c0,comp15415_c0,comp15464_c0,comp19092_c0,comp17719_c1,comp18034_c0,comp40058_c0,comp16260_c1,comp7511_c0,comp18374_c2,comp17219_c0,comp15111_c0,comp17267_c0,comp15676_c0,comp12119_c1,comp13242_c0…
GO:0006626	protein targeting to mitochondrion	biological_process	0.46837	1	1	432	31	13972	comp16331_c0
GO:0070585	protein localization to mitochondrion	biological_process	0.46837	1	1	432	31	13972	comp16331_c0
GO:0072655	establishment of protein localization to mitochondrion	biological_process	0.46837	1	1	432	31	13972	comp16331_c0
GO:0005976	polysaccharide metabolic process	biological_process	0.46897	1	13	432	258	13972	comp18608_c0,comp12806_c0,comp11739_c0,comp15153_c0,comp18034_c0,comp17812_c1,comp16260_c1,comp17143_c0,comp18219_c0,comp18813_c2,comp27542_c0,comp18200_c1,comp12704_c0
GO:0071702	organic substance transport	biological_process	0.46907	1	26	432	717	13972	comp16426_c0,comp17145_c0,comp7251_c0,comp15273_c0,comp15544_c1,comp19239_c0,comp15158_c0,comp19192_c0,comp35576_c0,comp14511_c0,comp20435_c0,comp16681_c0,comp16331_c0,comp12323_c0,comp17258_c0,comp7311_c0,comp16162_c0,comp17719_c1,comp13530_c0,comp15241_c0,comp9838_c0,comp13088_c1,comp17766_c0,comp17365_c1,comp19647_c0,comp19838_c0
GO:0018874	benzoate metabolic process	biological_process	0.46992	1	3	432	59	13972	comp21485_c0,comp15111_c0,comp18312_c1
GO:0005261	cation channel activity	molecular_function	0.47022	1	8	432	233	13972	comp17057_c0,comp17068_c1,comp5417_c0,comp17297_c0,comp10875_c0,comp12500_c0,comp60448_c0,comp8303_c0
GO:0016485	protein processing	biological_process	0.47059	1	2	432	41	13972	comp18156_c0,comp9248_c0
GO:0006090	pyruvate metabolic process	biological_process	0.4706	1	3	432	57	13972	comp17812_c1,comp16260_c1,comp7441_c0
GO:0008233	peptidase activity	molecular_function	0.47104	1	27	432	711	13972	comp18157_c1,comp15889_c0,comp8504_c0,comp7428_c0,comp93735_c0,comp15577_c1,comp7055_c0,comp18813_c2,comp18075_c0,comp16401_c0,comp15526_c1,comp16331_c0,comp20702_c0,comp12650_c0,comp17309_c0,comp15958_c0,comp7902_c0,comp7267_c0,comp14118_c0,comp10875_c0,comp18156_c0,comp9838_c0,comp16518_c0,comp17491_c0,comp17766_c0,comp19647_c0,comp14821_c0
GO:0043565	sequence-specific DNA binding	molecular_function	0.47112	1	8	432	218	13972	comp18903_c0,comp7997_c0,comp12977_c0,comp15892_c0,comp23316_c0,comp16574_c0,comp7340_c0,comp15544_c1
GO:0010043	response to zinc ion	biological_process	0.4718	1	1	432	17	13972	comp7503_c0
GO:0000122	negative regulation of transcription from RNA polymerase II promoter	biological_process	0.47227	1	1	432	16	13972	comp15972_c0
GO:0016817	hydrolase activity, acting on acid anhydrides	molecular_function	0.47227	1	44	432	1181	13972	comp16722_c0,comp18157_c1,comp24433_c0,comp19239_c0,comp11355_c0,comp15158_c0,comp13144_c0,comp14880_c0,comp14511_c0,comp20435_c0,comp18903_c0,comp6099_c0,comp12139_c0,comp7407_c0,comp6875_c0,comp17342_c0,comp18437_c1,comp17015_c0,comp19305_c0,comp26232_c0,comp17491_c0,comp18454_c3,comp14951_c1,comp12119_c1,comp15242_c0,comp15401_c0,comp7279_c1,comp13242_c0,comp14899_c0,comp19586_c0,comp19192_c0,…
GO:0000271	polysaccharide biosynthetic process	biological_process	0.47257	1	9	432	165	13972	comp18608_c0,comp11739_c0,comp18034_c0,comp16260_c1,comp17143_c0,comp18813_c2,comp18219_c0,comp18200_c1,comp12704_c0
GO:0097159	organic cyclic compound binding	molecular_function	0.47328	1	160	432	4529	13972	comp6444_c0,comp18920_c0,comp17757_c1,comp12250_c0,comp13219_c0,comp15153_c0,comp13258_c1,comp16867_c0,comp24433_c0,comp16135_c0,comp11355_c0,comp19434_c0,comp15634_c0,comp15590_c0,comp16945_c0,comp7997_c0,comp15415_c0,comp15464_c0,comp19092_c0,comp17719_c1,comp18034_c0,comp40058_c0,comp16260_c1,comp7511_c0,comp18374_c2,comp17219_c0,comp15111_c0,comp17267_c0,comp15676_c0,comp12119_c1,comp13242_c0…
GO:0006461	protein complex assembly	biological_process	0.47335	1	6	432	160	13972	comp15165_c0,comp19243_c0,comp7178_c0,comp19440_c0,comp12452_c0,comp15093_c0
GO:0044699	single-organism process	biological_process	0.47337	1	71	432	1976	13972	comp17757_c1,comp15383_c0,comp15153_c0,comp5417_c0,comp16729_c0,comp11768_c0,comp12526_c0,comp6888_c0,comp7298_c0,comp7270_c0,comp18075_c0,comp7658_c1,comp17306_c0,comp17342_c0,comp15313_c0,comp12184_c0,comp19305_c0,comp7340_c0,comp17812_c1,comp19883_c0,comp15676_c0,comp8584_c0,comp7503_c0,comp19586_c0,comp19253_c0,comp16489_c0,comp18388_c1,comp15526_c1,comp12065_c0,comp18097_c0,comp7430_c0,comp3…
GO:0016755	transferase activity, transferring amino-acyl groups	molecular_function	0.47368	1	1	432	21	13972	comp15737_c1
GO:1901361	organic cyclic compound catabolic process	biological_process	0.47455	1	14	432	388	13972	comp16681_c0,comp11739_c0,comp16426_c0,comp15401_c0,comp7311_c0,comp7279_c1,comp15378_c0,comp19305_c0,comp7279_c0,comp19586_c0,comp7251_c0,comp17757_c0,comp18388_c1,comp21183_c0
GO:0015711	organic anion transport	biological_process	0.47497	1	3	432	70	13972	comp16681_c0,comp17258_c0,comp16162_c0
GO:0005381	iron ion transmembrane transporter activity	molecular_function	0.47526	1	3	432	69	13972	comp18454_c3,comp6875_c0,comp31740_c0
GO:0070271	protein complex biogenesis	biological_process	0.47555	1	6	432	161	13972	comp15165_c0,comp19243_c0,comp7178_c0,comp19440_c0,comp12452_c0,comp15093_c0
GO:0016604	nuclear body	cellular_component	0.47768	1	1	432	21	13972	comp19883_c0
GO:0019439	aromatic compound catabolic process	biological_process	0.47845	1	14	432	383	13972	comp16681_c0,comp11739_c0,comp16426_c0,comp15401_c0,comp7311_c0,comp7279_c1,comp15378_c0,comp19305_c0,comp7279_c0,comp19586_c0,comp7251_c0,comp17757_c0,comp18388_c1,comp21183_c0
GO:0006783	heme biosynthetic process	biological_process	0.47942	1	1	432	17	13972	comp8511_c0
GO:0090304	nucleic acid metabolic process	biological_process	0.47949	1	100	432	2738	13972	comp6444_c0,comp8723_c0,comp12250_c0,comp17904_c0,comp7097_c0,comp28215_c0,comp7298_c0,comp11355_c0,comp7277_c0,comp13144_c0,comp15590_c0,comp7997_c0,comp15464_c0,comp14145_c0,comp18437_c1,comp17719_c1,comp17793_c0,comp7340_c0,comp12942_c0,comp40058_c0,comp16260_c1,comp7309_c0,comp19883_c0,comp18374_c2,comp7124_c0,comp15687_c1,comp17822_c0,comp14862_c0,comp14951_c1,comp10990_c0,comp8584_c0,comp15…
GO:0005509	calcium ion binding	molecular_function	0.48238	1	6	432	168	13972	comp7279_c0,comp13023_c0,comp19134_c0,comp15687_c1,comp15491_c0,comp7279_c1
GO:0005911	cell-cell junction	cellular_component	0.48322	1	3	432	62	13972	comp12274_c0,comp19243_c0,comp15158_c0
GO:0015370	solute:sodium symporter activity	molecular_function	0.48414	1	1	432	18	13972	comp16162_c0
GO:0009749	response to glucose stimulus	biological_process	0.48439	1	1	432	17	13972	comp19243_c0
GO:0012502	induction of programmed cell death	biological_process	0.485	1	1	432	14	13972	comp17757_c0
GO:0006304	DNA modification	biological_process	0.4856	1	2	432	36	13972	comp11355_c0,comp17389_c0
GO:0043161	proteasomal ubiquitin-dependent protein catabolic process	biological_process	0.48562	1	2	432	42	13972	comp7279_c0,comp7279_c1
GO:0006955	immune response	biological_process	0.4858	1	4	432	92	13972	comp18852_c0,comp7123_c0,comp7286_c0,comp15676_c0
GO:0005643	nuclear pore	cellular_component	0.4859	1	2	432	58	13972	comp19572_c0,comp15544_c1
GO:0048736	appendage development	biological_process	0.48642	1	1	432	11	13972	comp18156_c0
GO:0030178	negative regulation of Wnt receptor signaling pathway	biological_process	0.48646	1	1	432	15	13972	comp71277_c0
GO:0045944	positive regulation of transcription from RNA polymerase II promoter	biological_process	0.48794	1	1	432	19	13972	comp19883_c0
GO:0009405	pathogenesis	biological_process	0.48889	1	16	432	403	13972	comp16681_c1,comp19221_c0,comp12745_c0,comp19523_c0,comp12526_c0,comp6888_c0,comp18353_c0,comp93723_c0,comp7430_c0,comp17228_c0,comp17903_c0,comp15313_c0,comp17766_c0,comp18244_c0,comp17757_c0,comp13147_c0
GO:0016779	nucleotidyltransferase activity	molecular_function	0.48964	1	14	432	332	13972	comp18608_c0,comp16945_c0,comp15727_c0,comp17904_c0,comp19800_c0,comp18157_c1,comp15972_c0,comp17719_c1,comp17491_c0,comp7469_c0,comp15687_c1,comp13144_c0,comp17389_c0,comp12704_c0
GO:0003682	chromatin binding	molecular_function	0.49015	1	3	432	65	13972	comp12359_c1,comp40058_c0,comp14738_c0
GO:0019752	carboxylic acid metabolic process	biological_process	0.49032	1	44	432	1189	13972	comp17757_c1,comp15383_c0,comp8141_c0,comp7161_c0,comp15504_c0,comp20435_c0,comp18903_c0,comp17306_c0,comp15717_c1,comp15313_c0,comp17793_c0,comp17289_c3,comp17812_c1,comp16260_c1,comp7309_c0,comp15111_c0,comp7253_c0,comp18936_c0,comp15676_c0,comp17006_c2,comp7370_c0,comp14866_c0,comp19003_c0,comp12419_c0,comp17174_c0,comp7286_c0,comp18813_c2,comp21485_c0,comp18998_c0,comp15717_c0,comp7430_c0,com…
GO:0015293	symporter activity	molecular_function	0.49116	1	2	432	44	13972	comp19647_c0,comp16162_c0
GO:0015294	solute:cation symporter activity	molecular_function	0.49116	1	2	432	44	13972	comp19647_c0,comp16162_c0
GO:0016570	histone modification	biological_process	0.49144	1	2	432	51	13972	comp9248_c0,comp15526_c1
GO:0055114	oxidation-reduction process	biological_process	0.49212	1	53	432	1434	13972	comp19682_c0,comp18852_c0,comp17812_c0,comp15504_c0,comp19180_c0,comp24614_c0,comp17143_c0,comp17259_c1,comp10395_c0,comp11355_c0,comp7469_c0,comp12704_c0,comp16681_c0,comp17306_c0,comp15093_c1,comp15783_c0,comp11960_c0,comp15093_c0,comp15165_c0,comp7456_c0,comp17812_c1,comp16260_c1,comp17219_c0,comp15111_c0,comp7253_c0,comp15676_c0,comp19838_c0,comp17006_c2,comp24514_c0,comp12414_c0,comp10118_c0…
GO:0006550	isoleucine catabolic process	biological_process	0.49271	1	3	432	69	13972	comp21485_c0,comp15111_c0,comp18312_c1
GO:0006574	valine catabolic process	biological_process	0.49271	1	3	432	69	13972	comp21485_c0,comp15111_c0,comp18312_c1
GO:0032993	protein-DNA complex	cellular_component	0.49344	1	5	432	120	13972	comp7270_c0,comp11978_c0,comp12184_c0,comp17847_c0,comp16541_c1
GO:0044282	small molecule catabolic process	biological_process	0.49373	1	6	432	170	13972	comp21485_c0,comp15111_c0,comp18312_c1,comp18998_c0,comp15676_c0,comp7503_c0
GO:0044712	single-organism catabolic process	biological_process	0.49373	1	6	432	170	13972	comp21485_c0,comp15111_c0,comp18312_c1,comp18998_c0,comp15676_c0,comp7503_c0
GO:0051276	chromosome organization	biological_process	0.49377	1	6	432	168	13972	comp9248_c0,comp13088_c1,comp12141_c0,comp17757_c0,comp14738_c0,comp15526_c1
GO:0030029	actin filament-based process	biological_process	0.49383	1	2	432	61	13972	comp16681_c0,comp16331_c0
GO:0006568	tryptophan metabolic process	biological_process	0.49433	1	6	432	144	13972	comp17793_c0,comp17006_c2,comp7309_c0,comp21485_c0,comp15111_c0,comp18312_c1
GO:0006586	indolalkylamine metabolic process	biological_process	0.49433	1	6	432	144	13972	comp17793_c0,comp17006_c2,comp7309_c0,comp21485_c0,comp15111_c0,comp18312_c1
GO:1901362	organic cyclic compound biosynthetic process	biological_process	0.49477	1	75	432	2119	13972	comp18920_c0,comp8723_c0,comp12250_c0,comp16722_c0,comp7097_c0,comp7277_c0,comp13144_c0,comp15590_c0,comp7997_c0,comp18437_c1,comp17793_c0,comp7340_c0,comp40058_c0,comp16260_c1,comp7309_c0,comp7511_c0,comp19883_c0,comp18374_c2,comp15687_c1,comp14862_c0,comp10990_c0,comp7370_c0,comp12419_c0,comp19003_c0,comp14899_c0,comp17391_c0,comp18813_c2,comp18253_c3,comp10629_c0,comp12977_c0,comp17194_c0,comp…
GO:0046930	pore complex	cellular_component	0.49498	1	2	432	59	13972	comp19572_c0,comp15544_c1
GO:0097285	cell-type specific apoptotic process	biological_process	0.49564	1	1	432	14	13972	comp17903_c0
GO:0032403	protein complex binding	molecular_function	0.49601	1	1	432	15	13972	comp12974_c0
GO:0051028	mRNA transport	biological_process	0.49784	1	1	432	19	13972	comp14511_c0
GO:0048609	multicellular organismal reproductive process	biological_process	0.49868	1	8	432	186	13972	comp18097_c0,comp7270_c0,comp11978_c0,comp17757_c0,comp16729_c0,comp12184_c0,comp17847_c0,comp16541_c1
GO:0034754	cellular hormone metabolic process	biological_process	0.49997	1	2	432	40	13972	comp18156_c0,comp18813_c2
GO:0006833	water transport	biological_process	0.50002	1	1	432	12	13972	comp17812_c1
GO:0042044	fluid transport	biological_process	0.50002	1	1	432	12	13972	comp17812_c1
GO:0004568	chitinase activity	molecular_function	0.50014	1	1	432	17	13972	comp17672_c0
GO:0006032	chitin catabolic process	biological_process	0.50014	1	1	432	17	13972	comp17672_c0
GO:0046348	amino sugar catabolic process	biological_process	0.50014	1	1	432	17	13972	comp17672_c0
GO:1901072	glucosamine-containing compound catabolic process	biological_process	0.50014	1	1	432	17	13972	comp17672_c0
GO:0007047	cellular cell wall organization	biological_process	0.50047	1	2	432	49	13972	comp15574_c0,comp16460_c0
GO:0010154	fruit development	biological_process	0.50076	1	2	432	31	13972	comp9248_c0,comp7253_c0
GO:0048316	seed development	biological_process	0.50076	1	2	432	31	13972	comp9248_c0,comp7253_c0
GO:0009314	response to radiation	biological_process	0.50104	1	3	432	72	13972	comp8584_c0,comp16489_c0,comp15972_c0
GO:0023052	signaling	biological_process	0.50157	1	37	432	1084	13972	comp11739_c0,comp17757_c1,comp15383_c0,comp11768_c0,comp16828_c2,comp12526_c0,comp17143_c0,comp19239_c0,comp6888_c0,comp7658_c1,comp16681_c0,comp17306_c0,comp17052_c0,comp6875_c0,comp17342_c0,comp15093_c0,comp19305_c0,comp7340_c0,comp19883_c0,comp18454_c3,comp21719_c0,comp7279_c1,comp19586_c0,comp18388_c1,comp15526_c1,comp7430_c0,comp12065_c0,comp31740_c0,comp15378_c0,comp18941_c0,comp18156_c0,co…
GO:0044700	single organism signaling	biological_process	0.50157	1	37	432	1084	13972	comp11739_c0,comp17757_c1,comp15383_c0,comp11768_c0,comp16828_c2,comp12526_c0,comp17143_c0,comp19239_c0,comp6888_c0,comp7658_c1,comp16681_c0,comp17306_c0,comp17052_c0,comp6875_c0,comp17342_c0,comp15093_c0,comp19305_c0,comp7340_c0,comp19883_c0,comp18454_c3,comp21719_c0,comp7279_c1,comp19586_c0,comp18388_c1,comp15526_c1,comp7430_c0,comp12065_c0,comp31740_c0,comp15378_c0,comp18941_c0,comp18156_c0,co…
GO:0006352	DNA-dependent transcription, initiation	biological_process	0.50176	1	5	432	122	13972	comp16574_c0,comp15590_c0,comp19121_c0,comp13411_c0,comp8303_c0
GO:0046933	hydrogen ion transporting ATP synthase activity, rotational mechanism	molecular_function	0.50178	1	2	432	47	13972	comp15242_c0,comp13023_c0
GO:0035194	posttranscriptional gene silencing by RNA	biological_process	0.50208	1	1	432	14	13972	comp15526_c1
GO:0000162	tryptophan biosynthetic process	biological_process	0.50399	1	3	432	76	13972	comp17793_c0,comp17006_c2,comp7309_c0
GO:0006571	tyrosine biosynthetic process	biological_process	0.50399	1	3	432	76	13972	comp17793_c0,comp17006_c2,comp7309_c0
GO:0009094	L-phenylalanine biosynthetic process	biological_process	0.50399	1	3	432	76	13972	comp17793_c0,comp17006_c2,comp7309_c0
GO:0046219	indolalkylamine biosynthetic process	biological_process	0.50399	1	3	432	76	13972	comp17793_c0,comp17006_c2,comp7309_c0
GO:0000041	transition metal ion transport	biological_process	0.50652	1	4	432	96	13972	comp18454_c3,comp6875_c0,comp31740_c0,comp16847_c0
GO:0005319	lipid transporter activity	molecular_function	0.50692	1	1	432	25	13972	comp16162_c0
GO:0030111	regulation of Wnt receptor signaling pathway	biological_process	0.50901	1	1	432	17	13972	comp71277_c0
GO:0004564	beta-fructofuranosidase activity	molecular_function	0.50914	1	2	432	43	13972	comp12806_c0,comp27542_c0
GO:0004575	sucrose alpha-glucosidase activity	molecular_function	0.50914	1	2	432	43	13972	comp12806_c0,comp27542_c0
GO:0017177	glucosidase II complex	cellular_component	0.50914	1	2	432	43	13972	comp12806_c0,comp27542_c0
GO:0042168	heme metabolic process	biological_process	0.50959	1	1	432	19	13972	comp8511_c0
GO:0030117	membrane coat	cellular_component	0.50975	1	4	432	72	13972	comp13530_c0,comp17145_c0,comp16394_c0,comp19838_c0
GO:0048475	coated membrane	cellular_component	0.50975	1	4	432	72	13972	comp13530_c0,comp17145_c0,comp16394_c0,comp19838_c0
GO:0002119	nematode larval development	biological_process	0.51049	1	1	432	28	13972	comp7279_c1
GO:0044706	multi-multicellular organism process	biological_process	0.51105	1	1	432	15	13972	comp17757_c0
GO:0000724	double-strand break repair via homologous recombination	biological_process	0.51129	1	1	432	14	13972	comp15972_c0
GO:0000725	recombinational repair	biological_process	0.51129	1	1	432	14	13972	comp15972_c0
GO:0055082	cellular chemical homeostasis	biological_process	0.51147	1	3	432	73	13972	comp17258_c0,comp12452_c0,comp10875_c0
GO:0000280	nuclear division	biological_process	0.51172	1	2	432	43	13972	comp18852_c0,comp18882_c0
GO:0004558	alpha-glucosidase activity	molecular_function	0.51184	1	2	432	44	13972	comp12806_c0,comp27542_c0
GO:0042816	vitamin B6 metabolic process	biological_process	0.51197	1	1	432	17	13972	comp7286_c0
GO:0061025	membrane fusion	biological_process	0.51254	1	2	432	52	13972	comp13036_c0,comp5417_c0
GO:0006184	GTP catabolic process	biological_process	0.51255	1	6	432	171	13972	comp15378_c0,comp16681_c0,comp11739_c0,comp19305_c0,comp19586_c0,comp18388_c1
GO:1901069	guanosine-containing compound catabolic process	biological_process	0.51255	1	6	432	171	13972	comp15378_c0,comp16681_c0,comp11739_c0,comp19305_c0,comp19586_c0,comp18388_c1
GO:0009166	nucleotide catabolic process	biological_process	0.51353	1	9	432	253	13972	comp16681_c0,comp11739_c0,comp7279_c1,comp15378_c0,comp7279_c0,comp19305_c0,comp19586_c0,comp18388_c1,comp21183_c0
GO:0005992	trehalose biosynthetic process	biological_process	0.51353	1	1	432	11	13972	comp12513_c0
GO:0009725	response to hormone stimulus	biological_process	0.5139	1	4	432	102	13972	comp16828_c2,comp17258_c0,comp17757_c0,comp15676_c0
GO:0048438	floral whorl development	biological_process	0.51475	1	1	432	16	13972	comp15526_c1
GO:0043436	oxoacid metabolic process	biological_process	0.51481	1	44	432	1198	13972	comp17757_c1,comp15383_c0,comp8141_c0,comp7161_c0,comp15504_c0,comp20435_c0,comp18903_c0,comp17306_c0,comp15717_c1,comp15313_c0,comp17793_c0,comp17289_c3,comp17812_c1,comp16260_c1,comp7309_c0,comp15111_c0,comp7253_c0,comp18936_c0,comp15676_c0,comp17006_c2,comp7370_c0,comp14866_c0,comp19003_c0,comp12419_c0,comp17174_c0,comp7286_c0,comp18813_c2,comp21485_c0,comp18998_c0,comp15717_c0,comp7430_c0,com…
GO:0006552	leucine catabolic process	biological_process	0.51603	1	3	432	72	13972	comp21485_c0,comp15111_c0,comp18312_c1
GO:1901136	carbohydrate derivative catabolic process	biological_process	0.5163	1	10	432	274	13972	comp16681_c0,comp11739_c0,comp7279_c1,comp15378_c0,comp7279_c0,comp19305_c0,comp19586_c0,comp17672_c0,comp18388_c1,comp21183_c0
GO:0017038	protein import	biological_process	0.51637	1	3	432	97	13972	comp20435_c0,comp16331_c0,comp15544_c1
GO:0042430	indole-containing compound metabolic process	biological_process	0.51692	1	6	432	148	13972	comp17793_c0,comp17006_c2,comp7309_c0,comp21485_c0,comp15111_c0,comp18312_c1
GO:0046834	lipid phosphorylation	biological_process	0.51697	1	1	432	13	13972	comp15093_c1
GO:0046854	phosphatidylinositol phosphorylation	biological_process	0.51697	1	1	432	13	13972	comp15093_c1
GO:0030054	cell junction	cellular_component	0.51841	1	3	432	70	13972	comp12274_c0,comp19243_c0,comp15158_c0
GO:0030258	lipid modification	biological_process	0.5191	1	2	432	47	13972	comp15093_c1,comp15676_c0
GO:0009617	response to bacterium	biological_process	0.51911	1	4	432	95	13972	comp16924_c0,comp7253_c0,comp19110_c0,comp15676_c0
GO:0046351	disaccharide biosynthetic process	biological_process	0.51924	1	1	432	12	13972	comp12513_c0
GO:0044003	modification by symbiont of host morphology or physiology	biological_process	0.51954	1	2	432	49	13972	comp11914_c0,comp7813_c0
GO:0045927	positive regulation of growth	biological_process	0.52104	1	1	432	25	13972	comp7279_c1
GO:0048856	anatomical structure development	biological_process	0.52117	1	20	432	513	13972	comp8584_c0,comp16729_c0,comp7279_c1,comp17176_c0,comp7503_c0,comp19376_c0,comp9248_c0,comp7123_c0,comp18947_c0,comp18388_c1,comp15526_c1,comp16681_c0,comp18097_c0,comp12974_c0,comp15313_c0,comp18156_c0,comp17812_c1,comp7279_c0,comp17757_c0,comp7253_c0
GO:0009083	branched-chain amino acid catabolic process	biological_process	0.5214	1	3	432	73	13972	comp21485_c0,comp15111_c0,comp18312_c1
GO:0046961	proton-transporting ATPase activity, rotational mechanism	molecular_function	0.52165	1	2	432	48	13972	comp15242_c0,comp13023_c0
GO:0016998	cell wall macromolecule catabolic process	biological_process	0.52166	1	1	432	20	13972	comp17672_c0
GO:0006793	phosphorus metabolic process	biological_process	0.52194	1	62	432	1656	13972	comp18608_c0,comp18920_c0,comp11739_c0,comp15383_c0,comp16426_c0,comp16722_c0,comp17812_c0,comp19180_c0,comp12526_c0,comp12299_c0,comp7298_c0,comp11355_c0,comp16681_c0,comp20435_c0,comp17306_c0,comp15093_c1,comp12974_c0,comp19092_c0,comp7447_c0,comp11960_c0,comp15093_c0,comp18034_c0,comp19305_c0,comp7456_c0,comp17812_c1,comp9838_c0,comp16260_c1,comp7511_c0,comp15111_c0,comp7253_c0,comp15687_c1,co…
GO:0009095	aromatic amino acid family biosynthetic process, prephenate pathway	biological_process	0.52321	1	3	432	77	13972	comp17793_c0,comp17006_c2,comp7309_c0
GO:0006082	organic acid metabolic process	biological_process	0.52414	1	44	432	1202	13972	comp17757_c1,comp15383_c0,comp8141_c0,comp7161_c0,comp15504_c0,comp20435_c0,comp18903_c0,comp17306_c0,comp15717_c1,comp15313_c0,comp17793_c0,comp17289_c3,comp17812_c1,comp16260_c1,comp7309_c0,comp15111_c0,comp7253_c0,comp18936_c0,comp15676_c0,comp17006_c2,comp7370_c0,comp14866_c0,comp19003_c0,comp12419_c0,comp17174_c0,comp7286_c0,comp18813_c2,comp21485_c0,comp18998_c0,comp15717_c0,comp7430_c0,com…
GO:0017144	drug metabolic process	biological_process	0.52454	1	2	432	37	13972	comp18813_c2,comp17757_c0
GO:0045229	external encapsulating structure organization	biological_process	0.52785	1	2	432	51	13972	comp15574_c0,comp16460_c0
GO:0004872	receptor activity	molecular_function	0.5281	1	5	432	127	13972	comp21719_c0,comp16828_c2,comp15383_c0,comp11768_c0,comp7658_c1
GO:1901292	nucleoside phosphate catabolic process	biological_process	0.52858	1	9	432	255	13972	comp16681_c0,comp11739_c0,comp7279_c1,comp15378_c0,comp7279_c0,comp19305_c0,comp19586_c0,comp18388_c1,comp21183_c0
GO:0005774	vacuolar membrane	cellular_component	0.53006	1	3	432	67	13972	comp12139_c0,comp19243_c0,comp12452_c0
GO:0044437	vacuolar part	cellular_component	0.53006	1	3	432	67	13972	comp12139_c0,comp19243_c0,comp12452_c0
GO:0043025	neuronal cell body	cellular_component	0.53133	1	1	432	18	13972	comp17757_c0
GO:0044297	cell body	cellular_component	0.53133	1	1	432	18	13972	comp17757_c0
GO:0009085	lysine biosynthetic process	biological_process	0.5317	1	2	432	41	13972	comp11961_c1,comp18813_c2
GO:0000087	M phase of mitotic cell cycle	biological_process	0.53323	1	2	432	46	13972	comp18852_c0,comp18882_c0
GO:0019953	sexual reproduction	biological_process	0.53347	1	8	432	189	13972	comp18097_c0,comp5417_c0,comp16729_c0,comp12184_c0,comp17847_c0,comp11978_c0,comp7270_c0,comp16541_c1
GO:0010073	meristem maintenance	biological_process	0.53354	1	1	432	11	13972	comp17812_c1
GO:0016705	oxidoreductase activity, acting on paired donors, with incorporation or reduction of molecular oxygen	molecular_function	0.53434	1	7	432	185	13972	comp9248_c0,comp16460_c0,comp21485_c0,comp15504_c0,comp19838_c0,comp19376_c0,comp10118_c0
GO:0009081	branched-chain amino acid metabolic process	biological_process	0.5344	1	5	432	130	13972	comp18777_c0,comp21485_c0,comp12141_c0,comp15111_c0,comp18312_c1
GO:0005681	spliceosomal complex	cellular_component	0.53445	1	2	432	49	13972	comp18852_c0,comp18882_c0
GO:0006270	DNA replication initiation	biological_process	0.53468	1	2	432	55	13972	comp40058_c0,comp8303_c0
GO:0009069	serine family amino acid metabolic process	biological_process	0.53505	1	9	432	255	13972	comp20435_c0,comp15383_c0,comp15717_c1,comp17812_c1,comp17174_c0,comp14929_c0,comp19243_c0,comp7286_c0,comp7441_c0
GO:0000793	condensed chromosome	cellular_component	0.53664	1	1	432	18	13972	comp12818_c0
GO:0044403	symbiosis, encompassing mutualism through parasitism	biological_process	0.53675	1	7	432	191	13972	comp11914_c0,comp15174_c0,comp7813_c0,comp13036_c0,comp16729_c0,comp16401_c0,comp14866_c0
GO:0016788	hydrolase activity, acting on ester bonds	molecular_function	0.5377	1	20	432	521	13972	comp16426_c0,comp18546_c0,comp10118_c0,comp15439_c0,comp19239_c0,comp11355_c0,comp35576_c0,comp16681_c0,comp17306_c0,comp19572_c0,comp15093_c1,comp14145_c0,comp11960_c0,comp8430_c0,comp15093_c0,comp9838_c0,comp13088_c1,comp17757_c0,comp7124_c0,comp21183_c0
GO:0004673	protein histidine kinase activity	molecular_function	0.53773	1	1	432	22	13972	comp12299_c0
GO:0009365	protein histidine kinase complex	cellular_component	0.53773	1	1	432	22	13972	comp12299_c0
GO:0009451	RNA modification	biological_process	0.53793	1	5	432	171	13972	comp13530_c0,comp6444_c0,comp7309_c0,comp16447_c2,comp14866_c0
GO:0016798	hydrolase activity, acting on glycosyl bonds	molecular_function	0.53857	1	8	432	202	13972	comp12806_c0,comp17143_c0,comp16650_c0,comp18777_c0,comp27542_c0,comp17672_c0,comp15153_c0,comp17389_c0
GO:0006839	mitochondrial transport	biological_process	0.53933	1	1	432	35	13972	comp16331_c0
GO:0016638	oxidoreductase activity, acting on the CH-NH2 group of donors	molecular_function	0.54112	1	2	432	45	13972	comp17174_c0,comp7430_c0
GO:0048285	organelle fission	biological_process	0.54208	1	2	432	49	13972	comp18852_c0,comp18882_c0
GO:0000911	cytokinesis by cell plate formation	biological_process	0.54226	1	1	432	19	13972	comp15158_c0
GO:0004715	non-membrane spanning protein tyrosine kinase activity	molecular_function	0.54244	1	1	432	26	13972	comp19243_c0
GO:0033554	cellular response to stress	biological_process	0.54295	1	15	432	377	13972	comp8584_c0,comp14145_c0,comp7279_c1,comp15972_c0,comp18437_c1,comp9248_c0,comp7279_c0,comp17812_c1,comp16260_c1,comp16260_c0,comp7286_c0,comp12452_c0,comp16489_c0,comp18253_c3,comp12704_c0
GO:0008200	ion channel inhibitor activity	molecular_function	0.544	1	6	432	125	13972	comp7430_c0,comp17757_c0,comp7658_c0,comp15313_c0,comp19434_c0,comp8013_c0
GO:0016248	channel inhibitor activity	molecular_function	0.544	1	6	432	125	13972	comp7430_c0,comp17757_c0,comp7658_c0,comp15313_c0,comp19434_c0,comp8013_c0
GO:0016298	lipase activity	molecular_function	0.54444	1	2	432	47	13972	comp9838_c0,comp16426_c0
GO:0045735	nutrient reservoir activity	molecular_function	0.54476	1	1	432	16	13972	comp12452_c0
GO:0016247	channel regulator activity	molecular_function	0.54545	1	6	432	126	13972	comp7430_c0,comp17757_c0,comp7658_c0,comp15313_c0,comp19434_c0,comp8013_c0
GO:0005244	voltage-gated ion channel activity	molecular_function	0.54695	1	7	432	220	13972	comp60448_c0,comp12500_c0,comp17057_c0,comp17068_c1,comp5417_c0,comp8303_c0,comp17297_c0
GO:0022832	voltage-gated channel activity	molecular_function	0.54695	1	7	432	220	13972	comp60448_c0,comp12500_c0,comp17057_c0,comp17068_c1,comp5417_c0,comp8303_c0,comp17297_c0
GO:0044454	nuclear chromosome part	cellular_component	0.54721	1	2	432	45	13972	comp17757_c0,comp15972_c0
GO:0007030	Golgi organization	biological_process	0.54784	1	1	432	16	13972	comp17812_c1
GO:0005991	trehalose metabolic process	biological_process	0.54851	1	1	432	13	13972	comp12513_c0
GO:0002164	larval development	biological_process	0.55147	1	1	432	30	13972	comp7279_c1
GO:0009678	hydrogen-translocating pyrophosphatase activity	molecular_function	0.55152	1	1	432	13	13972	comp12452_c0
GO:0016701	oxidoreductase activity, acting on single donors with incorporation of molecular oxygen	molecular_function	0.55164	1	2	432	46	13972	comp10395_c0,comp15676_c0
GO:0022836	gated channel activity	molecular_function	0.55262	1	8	432	242	13972	comp17057_c0,comp17068_c1,comp5417_c0,comp17297_c0,comp10875_c0,comp12500_c0,comp60448_c0,comp8303_c0
GO:0022839	ion gated channel activity	molecular_function	0.55262	1	8	432	242	13972	comp17057_c0,comp17068_c1,comp5417_c0,comp17297_c0,comp10875_c0,comp12500_c0,comp60448_c0,comp8303_c0
GO:0050897	cobalt ion binding	molecular_function	0.55275	1	1	432	14	13972	comp19305_c0
GO:0044419	interspecies interaction between organisms	biological_process	0.55343	1	7	432	193	13972	comp11914_c0,comp15174_c0,comp7813_c0,comp13036_c0,comp16729_c0,comp16401_c0,comp14866_c0
GO:0017004	cytochrome complex assembly	biological_process	0.55459	1	1	432	16	13972	comp19440_c0
GO:0016886	ligase activity, forming phosphoric ester bonds	molecular_function	0.55469	1	1	432	23	13972	comp19192_c0
GO:0016881	acid-amino acid ligase activity	molecular_function	0.55532	1	6	432	153	13972	comp17757_c1,comp17306_c0,comp7511_c0,comp17903_c0,comp17757_c0,comp7253_c0
GO:0009408	response to heat	biological_process	0.55584	1	1	432	17	13972	comp12974_c0
GO:0015926	glucosidase activity	molecular_function	0.55605	1	2	432	50	13972	comp12806_c0,comp27542_c0
GO:0016616	oxidoreductase activity, acting on the CH-OH group of donors, NAD or NADP as acceptor	molecular_function	0.55747	1	9	432	201	13972	comp19682_c0,comp18312_c1,comp12414_c0,comp18813_c2,comp12141_c0,comp21485_c0,comp7441_c0,comp15111_c0,comp7469_c0
GO:0019200	carbohydrate kinase activity	molecular_function	0.55804	1	1	432	17	13972	comp9248_c0
GO:0016055	Wnt receptor signaling pathway	biological_process	0.55952	1	2	432	51	13972	comp71277_c0,comp17389_c0
GO:0007399	nervous system development	biological_process	0.55973	1	3	432	88	13972	comp16681_c0,comp7279_c0,comp7279_c1
GO:0042435	indole-containing compound biosynthetic process	biological_process	0.56025	1	3	432	81	13972	comp17793_c0,comp17006_c2,comp7309_c0
GO:0006026	aminoglycan catabolic process	biological_process	0.56068	1	1	432	22	13972	comp17672_c0
GO:0008610	lipid biosynthetic process	biological_process	0.56088	1	19	432	440	13972	comp8300_c0,comp16729_c0,comp15504_c0,comp14866_c0,comp9248_c0,comp18813_c2,comp21485_c0,comp16853_c0,comp18312_c1,comp66938_c0,comp18034_c0,comp17812_c1,comp9939_c0,comp16260_c1,comp15174_c0,comp18219_c0,comp16447_c2,comp15111_c0,comp18200_c1
GO:0051604	protein maturation	biological_process	0.56091	1	2	432	46	13972	comp18156_c0,comp9248_c0
GO:0005097	Rab GTPase activator activity	molecular_function	0.56146	1	1	432	18	13972	comp15378_c0
GO:0032313	regulation of Rab GTPase activity	biological_process	0.56146	1	1	432	18	13972	comp15378_c0
GO:0032483	regulation of Rab protein signal transduction	biological_process	0.56146	1	1	432	18	13972	comp15378_c0
GO:0003674	molecular_function	molecular_function	0.56223	1	383	432	11942	13972	comp19682_c0,comp17757_c1,comp15383_c0,comp7097_c0,comp13219_c0,comp18157_c1,comp15153_c0,comp5417_c0,comp16729_c0,comp18546_c0,comp13258_c1,comp16867_c0,comp24433_c0,comp6888_c0,comp18075_c0,comp11355_c0,comp19434_c0,comp16331_c0,comp7997_c0,comp15415_c0,comp15464_c0,comp15958_c0,comp19092_c0,comp17719_c1,comp17289_c3,comp17812_c1,comp40058_c0,comp16260_c1,comp18374_c2,comp15491_c0,comp15676_c0,…
GO:0006826	iron ion transport	biological_process	0.56279	1	3	432	75	13972	comp18454_c3,comp6875_c0,comp31740_c0
GO:0051651	maintenance of location in cell	biological_process	0.56295	1	1	432	16	13972	comp12452_c0
GO:0008175	tRNA methyltransferase activity	molecular_function	0.56419	1	1	432	31	13972	comp16447_c2
GO:0033644	host cell membrane	cellular_component	0.56426	1	1	432	22	13972	comp16401_c0
GO:0044218	other organism cell membrane	cellular_component	0.56426	1	1	432	22	13972	comp16401_c0
GO:0044279	other organism membrane	cellular_component	0.56426	1	1	432	22	13972	comp16401_c0
GO:0009654	oxygen evolving complex	cellular_component	0.56428	1	3	432	77	13972	comp13023_c0,comp15687_c1,comp15491_c0
GO:0032482	Rab protein signal transduction	biological_process	0.56507	1	1	432	19	13972	comp15378_c0
GO:0051260	protein homooligomerization	biological_process	0.56577	1	1	432	19	13972	comp15093_c0
GO:0009062	fatty acid catabolic process	biological_process	0.56604	1	1	432	27	13972	comp15676_c0
GO:0006558	L-phenylalanine metabolic process	biological_process	0.56657	1	3	432	86	13972	comp17793_c0,comp17006_c2,comp7309_c0
GO:0006325	chromatin organization	biological_process	0.56663	1	4	432	126	13972	comp9248_c0,comp12141_c0,comp14738_c0,comp15526_c1
GO:0044421	extracellular region part	cellular_component	0.56681	1	12	432	351	13972	comp8723_c0,comp18747_c0,comp18059_c0,comp15313_c0,comp19003_c0,comp7251_c0,comp21955_c0,comp24433_c0,comp7178_c0,comp7277_c0,comp15687_c1,comp16401_c0
GO:0050657	nucleic acid transport	biological_process	0.56713	1	1	432	26	13972	comp14511_c0
GO:0050658	RNA transport	biological_process	0.56713	1	1	432	26	13972	comp14511_c0
GO:0051236	establishment of RNA localization	biological_process	0.56713	1	1	432	26	13972	comp14511_c0
GO:0033643	host cell part	cellular_component	0.5673	1	8	432	234	13972	comp8723_c0,comp18747_c0,comp7251_c0,comp24433_c0,comp21955_c0,comp7277_c0,comp16401_c0,comp15687_c1
GO:0000279	M phase	biological_process	0.56812	1	4	432	111	13972	comp18852_c0,comp19253_c0,comp18398_c0,comp18882_c0
GO:0044707	single-multicellular organism process	biological_process	0.5687	1	35	432	974	13972	comp17648_c0,comp18852_c0,comp16729_c0,comp17847_c0,comp17143_c0,comp18947_c0,comp7298_c0,comp7270_c0,comp18075_c0,comp15472_c0,comp16681_c0,comp12974_c0,comp5343_c0,comp15313_c0,comp12184_c0,comp17812_c1,comp11978_c0,comp7253_c0,comp15676_c0,comp8584_c0,comp7503_c0,comp7279_c1,comp19376_c0,comp9248_c0,comp16574_c0,comp19586_c0,comp16489_c0,comp16541_c1,comp15526_c1,comp18097_c0,comp18156_c0,comp…
GO:0043401	steroid hormone mediated signaling pathway	biological_process	0.56942	1	1	432	21	13972	comp16828_c2
GO:0071555	cell wall organization	biological_process	0.5696	1	2	432	53	13972	comp15574_c0,comp16460_c0
GO:0018995	host	cellular_component	0.56965	1	8	432	235	13972	comp8723_c0,comp18747_c0,comp7251_c0,comp24433_c0,comp21955_c0,comp7277_c0,comp16401_c0,comp15687_c1
GO:0043245	extraorganismal space	cellular_component	0.56965	1	8	432	235	13972	comp8723_c0,comp18747_c0,comp7251_c0,comp24433_c0,comp21955_c0,comp7277_c0,comp16401_c0,comp15687_c1
GO:0043657	host cell	cellular_component	0.56965	1	8	432	235	13972	comp8723_c0,comp18747_c0,comp7251_c0,comp24433_c0,comp21955_c0,comp7277_c0,comp16401_c0,comp15687_c1
GO:0044215	other organism	cellular_component	0.56965	1	8	432	235	13972	comp8723_c0,comp18747_c0,comp7251_c0,comp24433_c0,comp21955_c0,comp7277_c0,comp16401_c0,comp15687_c1
GO:0044216	other organism cell	cellular_component	0.56965	1	8	432	235	13972	comp8723_c0,comp18747_c0,comp7251_c0,comp24433_c0,comp21955_c0,comp7277_c0,comp16401_c0,comp15687_c1
GO:0044217	other organism part	cellular_component	0.56965	1	8	432	235	13972	comp8723_c0,comp18747_c0,comp7251_c0,comp24433_c0,comp21955_c0,comp7277_c0,comp16401_c0,comp15687_c1
GO:0051788	response to misfolded protein	biological_process	0.57012	1	1	432	21	13972	comp19243_c0
GO:0030031	cell projection assembly	biological_process	0.57155	1	1	432	31	13972	comp16681_c0
GO:0009073	aromatic amino acid family biosynthetic process	biological_process	0.57161	1	3	432	80	13972	comp17793_c0,comp17006_c2,comp7309_c0
GO:0032501	multicellular organismal process	biological_process	0.57265	1	35	432	977	13972	comp17648_c0,comp18852_c0,comp16729_c0,comp17847_c0,comp17143_c0,comp18947_c0,comp7298_c0,comp7270_c0,comp18075_c0,comp15472_c0,comp16681_c0,comp12974_c0,comp5343_c0,comp15313_c0,comp12184_c0,comp17812_c1,comp11978_c0,comp7253_c0,comp15676_c0,comp8584_c0,comp7503_c0,comp7279_c1,comp19376_c0,comp9248_c0,comp16574_c0,comp19586_c0,comp16489_c0,comp16541_c1,comp15526_c1,comp18097_c0,comp18156_c0,comp…
GO:0007276	gamete generation	biological_process	0.5747	1	7	432	167	13972	comp18097_c0,comp7270_c0,comp11978_c0,comp16729_c0,comp12184_c0,comp17847_c0,comp16541_c1
GO:0016592	mediator complex	cellular_component	0.57542	1	9	432	250	13972	comp17194_c0,comp7097_c0,comp17391_c0,comp11978_c0,comp13055_c1,comp8630_c0,comp12452_c0,comp15687_c1,comp10629_c0
GO:0004713	protein tyrosine kinase activity	molecular_function	0.57563	1	1	432	30	13972	comp19243_c0
GO:0045261	proton-transporting ATP synthase complex, catalytic core F(1)	cellular_component	0.57609	1	2	432	47	13972	comp15242_c0,comp13023_c0
GO:0042626	ATPase activity, coupled to transmembrane movement of substances	molecular_function	0.57624	1	5	432	138	13972	comp15242_c0,comp13023_c0,comp7407_c0,comp16722_c0,comp16847_c0
GO:0072329	monocarboxylic acid catabolic process	biological_process	0.57626	1	1	432	28	13972	comp15676_c0
GO:0022603	regulation of anatomical structure morphogenesis	biological_process	0.57671	1	1	432	25	13972	comp12974_c0
GO:0016620	oxidoreductase activity, acting on the aldehyde or oxo group of donors, NAD or NADP as acceptor	molecular_function	0.57733	1	2	432	61	13972	comp15165_c0,comp15783_c0
GO:0044427	chromosomal part	cellular_component	0.57743	1	14	432	355	13972	comp19800_c0,comp18398_c0,comp15972_c0,comp12184_c0,comp17847_c0,comp18437_c1,comp12359_c1,comp40058_c0,comp11978_c0,comp7270_c0,comp19253_c0,comp17757_c0,comp14738_c0,comp16541_c1
GO:0032775	DNA methylation on adenine	biological_process	0.57759	1	1	432	14	13972	comp17389_c0
GO:0071383	cellular response to steroid hormone stimulus	biological_process	0.57837	1	1	432	22	13972	comp16828_c2
GO:0048638	regulation of developmental growth	biological_process	0.58056	1	1	432	13	13972	comp17812_c1
GO:0051726	regulation of cell cycle	biological_process	0.58075	1	4	432	99	13972	comp12359_c1,comp11098_c0,comp7298_c0,comp15687_c1
GO:0015994	chlorophyll metabolic process	biological_process	0.5812	1	6	432	142	13972	comp8511_c0,comp16260_c1,comp19572_c0,comp16426_c0,comp19192_c0,comp18437_c1
GO:0005351	sugar:hydrogen symporter activity	molecular_function	0.58199	1	1	432	20	13972	comp19647_c0
GO:0015295	solute:hydrogen symporter activity	molecular_function	0.58199	1	1	432	20	13972	comp19647_c0
GO:0031047	gene silencing by RNA	biological_process	0.58292	1	1	432	19	13972	comp15526_c1
GO:0043492	ATPase activity, coupled to movement of substances	molecular_function	0.58296	1	5	432	140	13972	comp15242_c0,comp13023_c0,comp7407_c0,comp16722_c0,comp16847_c0
GO:0008831	dTDP-4-dehydrorhamnose reductase activity	molecular_function	0.5834	1	1	432	20	13972	comp18813_c2
GO:0016114	terpenoid biosynthetic process	biological_process	0.58447	1	3	432	59	13972	comp9248_c0,comp16260_c1,comp21485_c0
GO:0008028	monocarboxylic acid transmembrane transporter activity	molecular_function	0.58453	1	1	432	20	13972	comp16162_c0
GO:0008839	dihydrodipicolinate reductase activity	molecular_function	0.58464	1	1	432	18	13972	comp18813_c2
GO:0050767	regulation of neurogenesis	biological_process	0.5858	1	1	432	19	13972	comp16681_c0
GO:0051960	regulation of nervous system development	biological_process	0.5858	1	1	432	19	13972	comp16681_c0
GO:0043933	macromolecular complex subunit organization	biological_process	0.58585	1	8	432	253	13972	comp19440_c0,comp7311_c0,comp15093_c0,comp15165_c0,comp7251_c0,comp7178_c0,comp19243_c0,comp12452_c0
GO:0006152	purine nucleoside catabolic process	biological_process	0.58601	1	8	432	234	13972	comp15378_c0,comp16681_c0,comp11739_c0,comp19305_c0,comp7279_c0,comp19586_c0,comp7279_c1,comp18388_c1
GO:0009154	purine ribonucleotide catabolic process	biological_process	0.58601	1	8	432	234	13972	comp15378_c0,comp16681_c0,comp11739_c0,comp19305_c0,comp7279_c0,comp19586_c0,comp7279_c1,comp18388_c1
GO:0009203	ribonucleoside triphosphate catabolic process	biological_process	0.58601	1	8	432	234	13972	comp15378_c0,comp16681_c0,comp11739_c0,comp19305_c0,comp7279_c0,comp19586_c0,comp7279_c1,comp18388_c1
GO:0009207	purine ribonucleoside triphosphate catabolic process	biological_process	0.58601	1	8	432	234	13972	comp15378_c0,comp16681_c0,comp11739_c0,comp19305_c0,comp7279_c0,comp19586_c0,comp7279_c1,comp18388_c1
GO:0009261	ribonucleotide catabolic process	biological_process	0.58601	1	8	432	234	13972	comp15378_c0,comp16681_c0,comp11739_c0,comp19305_c0,comp7279_c0,comp19586_c0,comp7279_c1,comp18388_c1
GO:0042454	ribonucleoside catabolic process	biological_process	0.58601	1	8	432	234	13972	comp15378_c0,comp16681_c0,comp11739_c0,comp19305_c0,comp7279_c0,comp19586_c0,comp7279_c1,comp18388_c1
GO:0046130	purine ribonucleoside catabolic process	biological_process	0.58601	1	8	432	234	13972	comp15378_c0,comp16681_c0,comp11739_c0,comp19305_c0,comp7279_c0,comp19586_c0,comp7279_c1,comp18388_c1
GO:0051640	organelle localization	biological_process	0.58782	1	1	432	27	13972	comp16331_c0
GO:0033646	host intracellular part	cellular_component	0.58782	1	7	432	208	13972	comp8723_c0,comp7251_c0,comp18747_c0,comp21955_c0,comp24433_c0,comp7277_c0,comp15687_c1
GO:0043656	intracellular region of host	cellular_component	0.58782	1	7	432	208	13972	comp8723_c0,comp7251_c0,comp18747_c0,comp21955_c0,comp24433_c0,comp7277_c0,comp15687_c1
GO:0001076	RNA polymerase II transcription factor binding transcription factor activity	molecular_function	0.58821	1	9	432	250	13972	comp17194_c0,comp7097_c0,comp17391_c0,comp11978_c0,comp13055_c1,comp8630_c0,comp12452_c0,comp15687_c1,comp10629_c0
GO:0001104	RNA polymerase II transcription cofactor activity	molecular_function	0.58821	1	9	432	250	13972	comp17194_c0,comp7097_c0,comp17391_c0,comp11978_c0,comp13055_c1,comp8630_c0,comp12452_c0,comp15687_c1,comp10629_c0
GO:0033205	cell cycle cytokinesis	biological_process	0.58856	1	1	432	25	13972	comp15158_c0
GO:0051817	modification of morphology or physiology of other organism involved in symbiotic interaction	biological_process	0.58905	1	2	432	53	13972	comp11914_c0,comp7813_c0
GO:0009164	nucleoside catabolic process	biological_process	0.59015	1	8	432	235	13972	comp15378_c0,comp16681_c0,comp11739_c0,comp19305_c0,comp7279_c0,comp19586_c0,comp7279_c1,comp18388_c1
GO:0007126	meiosis	biological_process	0.59066	1	2	432	54	13972	comp19253_c0,comp18398_c0
GO:0051327	M phase of meiotic cell cycle	biological_process	0.59066	1	2	432	54	13972	comp19253_c0,comp18398_c0
GO:0006575	cellular modified amino acid metabolic process	biological_process	0.5907	1	7	432	211	13972	comp19003_c0,comp7309_c0,comp16447_c2,comp17903_c0,comp18244_c0,comp12141_c0,comp14866_c0
GO:0019395	fatty acid oxidation	biological_process	0.5912	1	1	432	26	13972	comp15676_c0
GO:0034440	lipid oxidation	biological_process	0.5912	1	1	432	26	13972	comp15676_c0
GO:0048584	positive regulation of response to stimulus	biological_process	0.59123	1	1	432	32	13972	comp18156_c0
GO:0035821	modification of morphology or physiology of other organism	biological_process	0.59195	1	2	432	54	13972	comp11914_c0,comp7813_c0
GO:0006721	terpenoid metabolic process	biological_process	0.59226	1	3	432	61	13972	comp9248_c0,comp16260_c1,comp21485_c0
GO:0006310	DNA recombination	biological_process	0.59321	1	7	432	178	13972	comp12274_c0,comp17174_c0,comp14518_c0,comp12368_c0,comp14145_c0,comp15972_c0,comp18437_c1
GO:0043623	cellular protein complex assembly	biological_process	0.59351	1	4	432	122	13972	comp19243_c0,comp7178_c0,comp19440_c0,comp12452_c0
GO:0008483	transaminase activity	molecular_function	0.5952	1	2	432	47	13972	comp7286_c0,comp18936_c0
GO:0016769	transferase activity, transferring nitrogenous groups	molecular_function	0.5952	1	2	432	47	13972	comp7286_c0,comp18936_c0
GO:0048598	embryonic morphogenesis	biological_process	0.59615	1	1	432	22	13972	comp18156_c0
GO:0048812	neuron projection morphogenesis	biological_process	0.59754	1	1	432	30	13972	comp16681_c0
GO:0048731	system development	biological_process	0.59767	1	13	432	339	13972	comp16681_c0,comp12974_c0,comp7279_c1,comp15313_c0,comp7503_c0,comp18156_c0,comp9248_c0,comp17812_c1,comp7279_c0,comp18947_c0,comp7253_c0,comp17757_c0,comp15526_c1
GO:0009143	nucleoside triphosphate catabolic process	biological_process	0.59975	1	8	432	235	13972	comp15378_c0,comp16681_c0,comp11739_c0,comp19305_c0,comp7279_c0,comp19586_c0,comp7279_c1,comp18388_c1
GO:0009146	purine nucleoside triphosphate catabolic process	biological_process	0.59975	1	8	432	235	13972	comp15378_c0,comp16681_c0,comp11739_c0,comp19305_c0,comp7279_c0,comp19586_c0,comp7279_c1,comp18388_c1
GO:0019829	cation-transporting ATPase activity	molecular_function	0.59978	1	2	432	58	13972	comp15242_c0,comp13023_c0
GO:0006403	RNA localization	biological_process	0.60012	1	1	432	28	13972	comp14511_c0
GO:0006573	valine metabolic process	biological_process	0.60039	1	4	432	99	13972	comp21485_c0,comp12141_c0,comp15111_c0,comp18312_c1
GO:0046906	tetrapyrrole binding	molecular_function	0.60155	1	6	432	195	13972	comp15415_c0,comp17219_c0,comp15676_c0,comp15504_c0,comp19376_c0,comp15419_c0
GO:0006935	chemotaxis	biological_process	0.60184	1	1	432	31	13972	comp11768_c0
GO:0006195	purine nucleotide catabolic process	biological_process	0.60413	1	8	432	238	13972	comp15378_c0,comp16681_c0,comp11739_c0,comp19305_c0,comp7279_c0,comp19586_c0,comp7279_c1,comp18388_c1
GO:0009411	response to UV	biological_process	0.60429	1	1	432	21	13972	comp15972_c0
GO:0009061	anaerobic respiration	biological_process	0.6043	1	1	432	31	13972	comp19003_c0
GO:0015948	methanogenesis	biological_process	0.6043	1	1	432	31	13972	comp19003_c0
GO:0015975	energy derivation by oxidation of reduced inorganic compounds	biological_process	0.6043	1	1	432	31	13972	comp19003_c0
GO:0043447	alkane biosynthetic process	biological_process	0.6043	1	1	432	31	13972	comp19003_c0
GO:0015985	energy coupled proton transport, down electrochemical gradient	biological_process	0.60432	1	3	432	100	13972	comp15242_c0,comp13023_c0,comp12452_c0
GO:0015986	ATP synthesis coupled proton transport	biological_process	0.60432	1	3	432	100	13972	comp15242_c0,comp13023_c0,comp12452_c0
GO:0005694	chromosome	cellular_component	0.60432	1	16	432	408	13972	comp19800_c0,comp18398_c0,comp15972_c0,comp12184_c0,comp17847_c0,comp18437_c1,comp12359_c1,comp12818_c0,comp40058_c0,comp11899_c0,comp11978_c0,comp7270_c0,comp19253_c0,comp17757_c0,comp14738_c0,comp16541_c1
GO:0048858	cell projection morphogenesis	biological_process	0.6062	1	1	432	31	13972	comp16681_c0
GO:0042330	taxis	biological_process	0.60664	1	1	432	32	13972	comp11768_c0
GO:0004536	deoxyribonuclease activity	molecular_function	0.60673	1	1	432	27	13972	comp17757_c0
GO:0016775	phosphotransferase activity, nitrogenous group as acceptor	molecular_function	0.60686	1	1	432	28	13972	comp12299_c0
GO:0006400	tRNA modification	biological_process	0.60754	1	1	432	43	13972	comp16447_c2
GO:0004659	prenyltransferase activity	molecular_function	0.60757	1	1	432	30	13972	comp7251_c0
GO:0003006	developmental process involved in reproduction	biological_process	0.60835	1	9	432	223	13972	comp17648_c0,comp18097_c0,comp16729_c0,comp5343_c0,comp9248_c0,comp16574_c0,comp7298_c0,comp7253_c0,comp15526_c1
GO:0004427	inorganic diphosphatase activity	molecular_function	0.60874	1	1	432	16	13972	comp11355_c0
GO:0009452	7-methylguanosine RNA capping	biological_process	0.6089	1	1	432	19	13972	comp16447_c2
GO:0036260	RNA capping	biological_process	0.6089	1	1	432	19	13972	comp16447_c2
GO:0008284	positive regulation of cell proliferation	biological_process	0.6093	1	1	432	18	13972	comp18244_c0
GO:0032870	cellular response to hormone stimulus	biological_process	0.60985	1	2	432	58	13972	comp16828_c2,comp17258_c0
GO:0051321	meiotic cell cycle	biological_process	0.60987	1	2	432	56	13972	comp19253_c0,comp18398_c0
GO:0072523	purine-containing compound catabolic process	biological_process	0.611	1	8	432	241	13972	comp15378_c0,comp16681_c0,comp11739_c0,comp19305_c0,comp7279_c0,comp19586_c0,comp7279_c1,comp18388_c1
GO:0032787	monocarboxylic acid metabolic process	biological_process	0.61101	1	13	432	358	13972	comp7161_c0,comp18312_c1,comp15504_c0,comp66938_c0,comp19003_c0,comp17812_c1,comp17289_c3,comp16260_c1,comp12141_c0,comp21485_c0,comp15111_c0,comp7441_c0,comp15676_c0
GO:0022414	reproductive process	biological_process	0.61119	1	27	432	725	13972	comp17648_c0,comp18398_c0,comp5417_c0,comp16729_c0,comp17847_c0,comp16574_c0,comp9248_c0,comp7251_c0,comp7813_c0,comp7270_c0,comp7298_c0,comp19253_c0,comp15158_c0,comp18998_c0,comp16401_c0,comp15526_c1,comp16541_c1,comp18903_c0,comp18097_c0,comp5343_c0,comp7311_c0,comp12184_c0,comp11914_c0,comp11978_c0,comp13036_c0,comp17757_c0,comp7253_c0
GO:0042445	hormone metabolic process	biological_process	0.6114	1	2	432	48	13972	comp18156_c0,comp18813_c2
GO:0006549	isoleucine metabolic process	biological_process	0.61154	1	4	432	103	13972	comp21485_c0,comp12141_c0,comp15111_c0,comp18312_c1
GO:0006814	sodium ion transport	biological_process	0.61224	1	4	432	125	13972	comp8630_c0,comp8303_c0,comp16162_c0,comp17297_c0
GO:0043248	proteasome assembly	biological_process	0.61234	1	1	432	22	13972	comp19243_c0
GO:0009719	response to endogenous stimulus	biological_process	0.61319	1	4	432	113	13972	comp16828_c2,comp17258_c0,comp17757_c0,comp15676_c0
GO:0048507	meristem development	biological_process	0.61344	1	1	432	14	13972	comp17812_c1
GO:0016585	chromatin remodeling complex	cellular_component	0.61375	1	1	432	25	13972	comp15972_c0
GO:0016477	cell migration	biological_process	0.61485	1	1	432	29	13972	comp16681_c0
GO:0045226	extracellular polysaccharide biosynthetic process	biological_process	0.61486	1	1	432	21	13972	comp18813_c2
GO:0046379	extracellular polysaccharide metabolic process	biological_process	0.61486	1	1	432	21	13972	comp18813_c2
GO:0001558	regulation of cell growth	biological_process	0.61532	1	1	432	22	13972	comp15093_c0
GO:0048437	floral organ development	biological_process	0.6156	1	1	432	23	13972	comp15526_c1
GO:0019079	viral genome replication	biological_process	0.61771	1	2	432	47	13972	comp18903_c0,comp15158_c0
GO:0006446	regulation of translational initiation	biological_process	0.61806	1	3	432	91	13972	comp18903_c0,comp18813_c2,comp10875_c0
GO:0000228	nuclear chromosome	cellular_component	0.6182	1	2	432	53	13972	comp17757_c0,comp15972_c0
GO:0009668	plastid membrane organization	biological_process	0.61872	1	1	432	18	13972	comp16260_c1
GO:0010027	thylakoid membrane organization	biological_process	0.61872	1	1	432	18	13972	comp16260_c1
GO:0070566	adenylyltransferase activity	molecular_function	0.61897	1	1	432	20	13972	comp12704_c0
GO:0006972	hyperosmotic response	biological_process	0.62212	1	1	432	20	13972	comp17812_c1
GO:0042537	benzene-containing compound metabolic process	biological_process	0.6227	1	3	432	75	13972	comp21485_c0,comp15111_c0,comp18312_c1
GO:0042180	cellular ketone metabolic process	biological_process	0.62392	1	45	432	1269	13972	comp17757_c1,comp15383_c0,comp8141_c0,comp7161_c0,comp15504_c0,comp20435_c0,comp18903_c0,comp17306_c0,comp15717_c1,comp15313_c0,comp15093_c0,comp17793_c0,comp17289_c3,comp17812_c1,comp16260_c1,comp7309_c0,comp15111_c0,comp7253_c0,comp18936_c0,comp15676_c0,comp17006_c2,comp7370_c0,comp14866_c0,comp19003_c0,comp12419_c0,comp17174_c0,comp7286_c0,comp18813_c2,comp21485_c0,comp18998_c0,comp15717_c0,co…
GO:0019072	viral genome packaging	biological_process	0.62473	1	1	432	19	13972	comp18998_c0
GO:0010942	positive regulation of cell death	biological_process	0.62502	1	1	432	25	13972	comp17757_c0
GO:0043065	positive regulation of apoptotic process	biological_process	0.62502	1	1	432	25	13972	comp17757_c0
GO:0043068	positive regulation of programmed cell death	biological_process	0.62502	1	1	432	25	13972	comp17757_c0
GO:0009007	site-specific DNA-methyltransferase (adenine-specific) activity	molecular_function	0.62538	1	1	432	16	13972	comp17389_c0
GO:0009008	DNA-methyltransferase activity	molecular_function	0.62538	1	1	432	16	13972	comp17389_c0
GO:0032990	cell part morphogenesis	biological_process	0.62693	1	1	432	32	13972	comp16681_c0
GO:0051301	cell division	biological_process	0.62697	1	4	432	119	13972	comp7430_c0,comp15544_c1,comp19239_c0,comp15158_c0
GO:0030638	polyketide metabolic process	biological_process	0.62862	1	1	432	22	13972	comp18813_c2
GO:0030639	polyketide biosynthetic process	biological_process	0.62862	1	1	432	22	13972	comp18813_c2
GO:0019843	rRNA binding	molecular_function	0.63195	1	2	432	64	13972	comp12106_c0,comp12414_c0
GO:0050661	NADP binding	molecular_function	0.63256	1	2	432	39	13972	comp15165_c0,comp12414_c0
GO:0072525	pyridine-containing compound biosynthetic process	biological_process	0.63291	1	1	432	27	13972	comp17757_c0
GO:0006633	fatty acid biosynthetic process	biological_process	0.63296	1	5	432	130	13972	comp21485_c0,comp15111_c0,comp18312_c1,comp15504_c0,comp66938_c0
[truncated: 432 more rows]

## Sheet: Table S10 B
Additional file 12: Table S10 B GO enrichment analysis of the downregulated genes in REH compared to CON
GO_accession	Description	Term_type	Over_represented_pValue	Corrected_pValue	DEG_item	DEG_list	Bg_item	Bg_list	Gene_names
GO:0070567	cytidylyltransferase activity	molecular_function	0.0015542	1	2	217	2	13972	comp17965_c0,comp13461_c0
GO:0019888	protein phosphatase regulator activity	molecular_function	0.0033086	1	2	217	6	13972	comp12603_c0,comp17550_c1
GO:0000152	nuclear ubiquitin ligase complex	cellular_component	0.0040411	1	5	217	58	13972	comp75824_c0,comp15228_c1,comp6572_c1,comp23124_c0,comp18125_c1
GO:0005680	anaphase-promoting complex	cellular_component	0.0040411	1	5	217	58	13972	comp75824_c0,comp15228_c1,comp6572_c1,comp23124_c0,comp18125_c1
GO:0043601	nuclear replisome	cellular_component	0.0042873	1	2	217	4	13972	comp92118_c0,comp17591_c0
GO:0019208	phosphatase regulator activity	molecular_function	0.0055918	1	2	217	7	13972	comp12603_c0,comp17550_c1
GO:0009190	cyclic nucleotide biosynthetic process	biological_process	0.0056976	1	2	217	8	13972	comp12807_c0,comp10602_c0
GO:0042549	photosystem II stabilization	biological_process	0.0065901	1	2	217	9	13972	comp12497_c0,comp12497_c1
GO:0009187	cyclic nucleotide metabolic process	biological_process	0.0068615	1	2	217	10	13972	comp12807_c0,comp10602_c0
GO:0042548	regulation of photosynthesis, light reaction	biological_process	0.0071098	1	2	217	10	13972	comp12497_c0,comp12497_c1
GO:0030894	replisome	cellular_component	0.0074353	1	2	217	9	13972	comp92118_c0,comp17591_c0
GO:0031461	cullin-RING ubiquitin ligase complex	cellular_component	0.0087963	1	5	217	67	13972	comp75824_c0,comp15228_c1,comp6572_c1,comp23124_c0,comp18125_c1
GO:0043596	nuclear replication fork	cellular_component	0.0096805	1	2	217	7	13972	comp92118_c0,comp17591_c0
GO:0043467	regulation of generation of precursor metabolites and energy	biological_process	0.010814	1	2	217	12	13972	comp12497_c0,comp12497_c1
GO:0000151	ubiquitin ligase complex	cellular_component	0.010924	1	5	217	72	13972	comp75824_c0,comp15228_c1,comp6572_c1,comp23124_c0,comp18125_c1
GO:0019985	translesion synthesis	biological_process	0.014111	1	2	217	10	13972	comp16622_c0,comp17591_c0
GO:0071897	DNA biosynthetic process	biological_process	0.014111	1	2	217	10	13972	comp16622_c0,comp17591_c0
GO:0051726	regulation of cell cycle	biological_process	0.01469	1	6	217	99	13972	comp92118_c0,comp16622_c0,comp18118_c0,comp17078_c0,comp17591_c0,comp16659_c0
GO:0047746	chlorophyllase activity	molecular_function	0.015387	1	2	217	9	13972	comp12352_c0,comp23124_c0
GO:0016567	protein ubiquitination	biological_process	0.015767	1	6	217	109	13972	comp75824_c0,comp15228_c1,comp6572_c1,comp17078_c0,comp23124_c0,comp18125_c1
GO:0009574	preprophase band	cellular_component	0.016038	1	1	217	1	13972	comp12957_c1
GO:0009652	thigmotropism	biological_process	0.016038	1	1	217	1	13972	comp12957_c1
GO:0007346	regulation of mitotic cell cycle	biological_process	0.016171	1	3	217	27	13972	comp92118_c0,comp17078_c0,comp17591_c0
GO:0003676	nucleic acid binding	molecular_function	0.016197	1	57	217	2517	13972	comp18261_c2,comp13241_c0,comp17261_c0,comp18227_c0,comp12415_c0,comp17789_c0,comp16799_c1,comp14926_c0,comp18104_c0,comp14925_c0,comp7954_c0,comp8118_c0,comp15045_c0,comp19578_c0,comp11771_c0,comp8341_c0,comp9138_c0,comp15258_c0,comp18118_c0,comp14661_c0,comp17078_c0,comp17942_c0,comp11941_c0,comp18065_c0,comp16885_c0,comp17854_c0,comp18630_c0,comp15659_c0,comp12603_c0,comp7545_c0,comp18331_c0,c…
GO:0032446	protein modification by small protein conjugation	biological_process	0.016868	1	6	217	114	13972	comp75824_c0,comp15228_c1,comp6572_c1,comp17078_c0,comp23124_c0,comp18125_c1
GO:0004842	ubiquitin-protein ligase activity	molecular_function	0.017227	1	5	217	85	13972	comp75824_c0,comp15228_c1,comp6572_c1,comp23124_c0,comp18125_c1
GO:0019787	small conjugating protein ligase activity	molecular_function	0.01777	1	5	217	87	13972	comp75824_c0,comp15228_c1,comp6572_c1,comp23124_c0,comp18125_c1
GO:0010109	regulation of photosynthesis	biological_process	0.018068	1	2	217	12	13972	comp12497_c0,comp12497_c1
GO:0008113	peptide-methionine (S)-S-oxide reductase activity	molecular_function	0.018226	1	2	217	11	13972	comp7319_c0,comp15328_c0
GO:0019012	virion	cellular_component	0.019397	1	19	217	661	13972	comp17455_c4,comp18387_c3,comp12321_c0,comp15368_c0,comp61111_c0,comp16703_c0,comp6184_c0,comp19084_c0,comp25265_c0,comp16799_c1,comp14926_c0,comp17915_c0,comp7479_c0,comp19578_c0,comp17078_c0,comp15844_c1,comp18387_c0,comp12133_c0,comp18447_c0
GO:0016018	cyclosporin A binding	molecular_function	0.021138	1	1	217	2	13972	comp15563_c0
GO:0006301	postreplication repair	biological_process	0.021443	1	2	217	12	13972	comp16622_c0,comp17591_c0
GO:0006261	DNA-dependent DNA replication	biological_process	0.021447	1	6	217	120	13972	comp38742_c0,comp16622_c0,comp15110_c0,comp15659_c0,comp17591_c0,comp61111_c0
GO:0045069	regulation of viral genome replication	biological_process	0.021463	1	1	217	2	13972	comp15563_c0
GO:0045070	positive regulation of viral genome replication	biological_process	0.021463	1	1	217	2	13972	comp15563_c0
GO:0016849	phosphorus-oxygen lyase activity	molecular_function	0.021981	1	2	217	11	13972	comp12807_c0,comp10602_c0
GO:0032993	protein-DNA complex	cellular_component	0.022097	1	6	217	120	13972	comp92118_c0,comp15258_c0,comp17591_c0,comp12603_c0,comp7545_c0,comp11941_c0
GO:0015996	chlorophyll catabolic process	biological_process	0.02447	1	2	217	13	13972	comp12352_c0,comp23124_c0
GO:0046149	pigment catabolic process	biological_process	0.02447	1	2	217	13	13972	comp12352_c0,comp23124_c0
GO:0000084	S phase of mitotic cell cycle	biological_process	0.024875	1	2	217	11	13972	comp92118_c0,comp17591_c0
GO:0008622	epsilon DNA polymerase complex	cellular_component	0.025454	1	1	217	1	13972	comp92118_c0
GO:0045750	positive regulation of S phase of mitotic cell cycle	biological_process	0.025454	1	1	217	1	13972	comp92118_c0
GO:0048571	long-day photoperiodism	biological_process	0.025454	1	1	217	1	13972	comp92118_c0
GO:0048574	long-day photoperiodism, flowering	biological_process	0.025454	1	1	217	1	13972	comp92118_c0
GO:0048579	negative regulation of long-day photoperiodism, flowering	biological_process	0.025454	1	1	217	1	13972	comp92118_c0
GO:0048586	regulation of long-day photoperiodism, flowering	biological_process	0.025454	1	1	217	1	13972	comp92118_c0
GO:0004519	endonuclease activity	molecular_function	0.027698	1	5	217	102	13972	comp21051_c0,comp18261_c2,comp32762_c0,comp7954_c0,comp17082_c0
GO:0009521	photosystem	cellular_component	0.029593	1	7	217	164	13972	comp18387_c0,comp18261_c2,comp12497_c0,comp18263_c0,comp14406_c0,comp110640_c0,comp12497_c1
GO:0009958	positive gravitropism	biological_process	0.029854	1	1	217	2	13972	comp12957_c1
GO:0007049	cell cycle	biological_process	0.031073	1	12	217	357	13972	comp92118_c0,comp18118_c0,comp17078_c0,comp16703_c0,comp18227_c0,comp12067_c0,comp16622_c0,comp15659_c0,comp17591_c0,comp13560_c0,comp16659_c0,comp20103_c0
GO:0051567	histone H3-K9 methylation	biological_process	0.03113	1	2	217	16	13972	comp92118_c0,comp16622_c0
GO:0006787	porphyrin-containing compound catabolic process	biological_process	0.031427	1	2	217	15	13972	comp12352_c0,comp23124_c0
GO:0033015	tetrapyrrole catabolic process	biological_process	0.031427	1	2	217	15	13972	comp12352_c0,comp23124_c0
GO:0060026	convergent extension	biological_process	0.031885	1	1	217	2	13972	comp13560_c0
GO:0060027	convergent extension involved in gastrulation	biological_process	0.031885	1	1	217	2	13972	comp13560_c0
GO:0051320	S phase	biological_process	0.032919	1	2	217	12	13972	comp92118_c0,comp17591_c0
GO:0004864	protein phosphatase inhibitor activity	molecular_function	0.033329	1	1	217	2	13972	comp17550_c1
GO:0019212	phosphatase inhibitor activity	molecular_function	0.033329	1	1	217	2	13972	comp17550_c1
GO:0006284	base-excision repair	biological_process	0.033915	1	2	217	16	13972	comp13241_c0,comp17591_c0
GO:0017110	nucleoside-diphosphatase activity	molecular_function	0.034082	1	1	217	1	13972	comp14903_c0
GO:0006281	DNA repair	biological_process	0.03701	1	10	217	269	13972	comp18118_c0,comp13241_c0,comp15650_c0,comp18227_c0,comp17789_c0,comp7507_c0,comp16622_c0,comp32762_c0,comp17591_c0,comp20103_c0
GO:2000028	regulation of photoperiodism, flowering	biological_process	0.037727	1	1	217	2	13972	comp92118_c0
GO:0009523	photosystem II	cellular_component	0.038636	1	6	217	136	13972	comp18387_c0,comp18261_c2,comp12497_c0,comp18263_c0,comp14406_c0,comp12497_c1
GO:0006305	DNA alkylation	biological_process	0.038883	1	3	217	32	13972	comp92118_c0,comp16622_c0,comp7452_c0
GO:0006306	DNA methylation	biological_process	0.038883	1	3	217	32	13972	comp92118_c0,comp16622_c0,comp7452_c0
GO:0044728	DNA methylation or demethylation	biological_process	0.038883	1	3	217	32	13972	comp92118_c0,comp16622_c0,comp7452_c0
GO:0043412	macromolecule modification	biological_process	0.039002	1	29	217	1158	13972	comp92118_c0,comp11494_c0,comp7319_c0,comp16142_c0,comp18261_c2,comp15938_c1,comp7452_c0,comp23124_c0,comp16703_c0,comp15328_c0,comp17915_c0,comp18735_c4,comp75824_c0,comp15228_c1,comp17078_c0,comp15110_c0,comp15179_c0,comp14339_c0,comp26501_c0,comp12968_c0,comp16622_c0,comp15354_c0,comp6572_c1,comp18630_c0,comp15563_c0,comp15659_c0,comp18272_c0,comp13560_c0,comp18125_c1
GO:0004605	phosphatidate cytidylyltransferase activity	molecular_function	0.039088	1	1	217	1	13972	comp13461_c0
GO:0004415	hyalurononglucosaminidase activity	molecular_function	0.039404	1	1	217	1	13972	comp18683_c2
GO:0015929	hexosaminidase activity	molecular_function	0.039404	1	1	217	1	13972	comp18683_c2
GO:0045227	capsule polysaccharide biosynthetic process	biological_process	0.039404	1	1	217	1	13972	comp18683_c2
GO:0045230	capsule organization	biological_process	0.039404	1	1	217	1	13972	comp18683_c2
GO:0007094	mitotic cell cycle spindle assembly checkpoint	biological_process	0.039928	1	1	217	1	13972	comp17078_c0
GO:0031577	spindle checkpoint	biological_process	0.039928	1	1	217	1	13972	comp17078_c0
GO:0045839	negative regulation of mitosis	biological_process	0.039928	1	1	217	1	13972	comp17078_c0
GO:0045841	negative regulation of mitotic metaphase/anaphase transition	biological_process	0.039928	1	1	217	1	13972	comp17078_c0
GO:0051784	negative regulation of nuclear division	biological_process	0.039928	1	1	217	1	13972	comp17078_c0
GO:0060564	negative regulation of mitotic anaphase-promoting complex activity	biological_process	0.039928	1	1	217	1	13972	comp17078_c0
GO:0071173	spindle assembly checkpoint	biological_process	0.039928	1	1	217	1	13972	comp17078_c0
GO:0071174	mitotic cell cycle spindle checkpoint	biological_process	0.039928	1	1	217	1	13972	comp17078_c0
GO:0090231	regulation of spindle checkpoint	biological_process	0.039928	1	1	217	1	13972	comp17078_c0
GO:0090232	positive regulation of spindle checkpoint	biological_process	0.039928	1	1	217	1	13972	comp17078_c0
GO:0090266	regulation of mitotic cell cycle spindle assembly checkpoint	biological_process	0.039928	1	1	217	1	13972	comp17078_c0
GO:0090267	positive regulation of mitotic cell cycle spindle assembly checkpoint	biological_process	0.039928	1	1	217	1	13972	comp17078_c0
GO:0004810	tRNA adenylyltransferase activity	molecular_function	0.03993	1	1	217	1	13972	comp17965_c0
GO:0016437	tRNA cytidylyltransferase activity	molecular_function	0.03993	1	1	217	1	13972	comp17965_c0
GO:0032135	DNA insertion or deletion binding	molecular_function	0.03993	1	1	217	1	13972	comp18118_c0
GO:0032138	single base insertion or deletion binding	molecular_function	0.03993	1	1	217	1	13972	comp18118_c0
GO:0000109	nucleotide-excision repair complex	cellular_component	0.04045	1	1	217	3	13972	comp92118_c0
GO:0042276	error-prone translesion synthesis	biological_process	0.04166	1	1	217	2	13972	comp16622_c0
GO:0007283	spermatogenesis	biological_process	0.041672	1	5	217	96	13972	comp15258_c0,comp18118_c0,comp12603_c0,comp7545_c0,comp11941_c0
GO:0017172	cysteine dioxygenase activity	molecular_function	0.043289	1	1	217	2	13972	comp15252_c0
GO:0046439	L-cysteine metabolic process	biological_process	0.043289	1	1	217	2	13972	comp15252_c0
GO:0006304	DNA modification	biological_process	0.04405	1	3	217	36	13972	comp92118_c0,comp16622_c0,comp7452_c0
GO:0009612	response to mechanical stimulus	biological_process	0.044136	1	1	217	7	13972	comp12957_c1
GO:0045931	positive regulation of mitotic cell cycle	biological_process	0.044171	1	1	217	2	13972	comp92118_c0
GO:0004568	chitinase activity	molecular_function	0.045684	1	2	217	17	13972	comp6882_c0,comp15252_c0
GO:0006032	chitin catabolic process	biological_process	0.045684	1	2	217	17	13972	comp6882_c0,comp15252_c0
GO:0046348	amino sugar catabolic process	biological_process	0.045684	1	2	217	17	13972	comp6882_c0,comp15252_c0
GO:1901072	glucosamine-containing compound catabolic process	biological_process	0.045684	1	2	217	17	13972	comp6882_c0,comp15252_c0
GO:0004016	adenylate cyclase activity	molecular_function	0.04595	1	1	217	2	13972	comp10602_c0
GO:0008287	protein serine/threonine phosphatase complex	cellular_component	0.046375	1	2	217	16	13972	comp18261_c2,comp12603_c0
GO:2000243	positive regulation of reproductive process	biological_process	0.047183	1	1	217	5	13972	comp15563_c0
GO:0048232	male gamete generation	biological_process	0.048292	1	5	217	98	13972	comp15258_c0,comp18118_c0,comp12603_c0,comp7545_c0,comp11941_c0
GO:0007059	chromosome segregation	biological_process	0.048301	1	4	217	73	13972	comp12067_c0,comp17078_c0,comp18227_c0,comp20103_c0
GO:0009678	hydrogen-translocating pyrophosphatase activity	molecular_function	0.048684	1	2	217	13	13972	comp17965_c0,comp17741_c1
GO:0009539	photosystem II reaction center	cellular_component	0.050127	1	2	217	20	13972	comp18263_c0,comp14406_c0
GO:0006974	response to DNA damage stimulus	biological_process	0.050367	1	10	217	288	13972	comp18118_c0,comp13241_c0,comp15650_c0,comp18227_c0,comp17789_c0,comp7507_c0,comp16622_c0,comp32762_c0,comp17591_c0,comp20103_c0
GO:0016998	cell wall macromolecule catabolic process	biological_process	0.051563	1	2	217	20	13972	comp6882_c0,comp15252_c0
GO:0004417	hydroxyethylthiazole kinase activity	molecular_function	0.052407	1	1	217	4	13972	comp18633_c2
GO:0030983	mismatched DNA binding	molecular_function	0.054618	1	2	217	17	13972	comp18118_c0,comp17789_c0
GO:0010005	cortical microtubule, transverse to long axis	cellular_component	0.05533	1	1	217	2	13972	comp12957_c1
GO:0030981	cortical microtubule cytoskeleton	cellular_component	0.05533	1	1	217	2	13972	comp12957_c1
GO:0055028	cortical microtubule	cellular_component	0.05533	1	1	217	2	13972	comp12957_c1
GO:0022402	cell cycle process	biological_process	0.055955	1	7	217	192	13972	comp92118_c0,comp12067_c0,comp18118_c0,comp15659_c0,comp17078_c0,comp17591_c0,comp13560_c0
GO:0032435	negative regulation of proteasomal ubiquitin-dependent protein catabolic process	biological_process	0.056015	1	1	217	3	13972	comp17078_c0
GO:0042177	negative regulation of protein catabolic process	biological_process	0.056015	1	1	217	3	13972	comp17078_c0
GO:0045861	negative regulation of proteolysis	biological_process	0.056015	1	1	217	3	13972	comp17078_c0
GO:0008601	protein phosphatase type 2A regulator activity	molecular_function	0.056292	1	1	217	4	13972	comp12603_c0
GO:0016447	somatic recombination of immunoglobulin gene segments	biological_process	0.057133	1	1	217	2	13972	comp18118_c0
GO:0030272	5-formyltetrahydrofolate cyclo-ligase activity	molecular_function	0.058896	1	1	217	2	13972	comp16075_c0
GO:0006289	nucleotide-excision repair	biological_process	0.058996	1	2	217	24	13972	comp32762_c0,comp17591_c0
GO:0009654	oxygen evolving complex	cellular_component	0.059061	1	4	217	77	13972	comp18387_c0,comp18261_c2,comp12497_c0,comp12497_c1
GO:0008239	dipeptidyl-peptidase activity	molecular_function	0.059451	1	1	217	4	13972	comp16850_c0
GO:0016868	intramolecular transferase activity, phosphotransferases	molecular_function	0.060063	1	2	217	19	13972	comp18263_c0,comp13079_c0
GO:0016879	ligase activity, forming carbon-nitrogen bonds	molecular_function	0.060165	1	8	217	226	13972	comp75824_c0,comp15228_c1,comp23124_c0,comp19429_c0,comp6572_c1,comp18069_c0,comp18125_c1,comp16075_c0
GO:0006298	mismatch repair	biological_process	0.060341	1	2	217	19	13972	comp18118_c0,comp17789_c0
GO:0006464	cellular protein modification process	biological_process	0.060944	1	25	217	986	13972	comp92118_c0,comp11494_c0,comp7319_c0,comp16142_c0,comp18261_c2,comp15938_c1,comp23124_c0,comp16703_c0,comp15328_c0,comp17915_c0,comp18735_c4,comp75824_c0,comp15228_c1,comp17078_c0,comp14339_c0,comp26501_c0,comp12968_c0,comp16622_c0,comp15354_c0,comp6572_c1,comp15563_c0,comp15659_c0,comp18272_c0,comp13560_c0,comp18125_c1
GO:0036211	protein modification process	biological_process	0.060944	1	25	217	986	13972	comp92118_c0,comp11494_c0,comp7319_c0,comp16142_c0,comp18261_c2,comp15938_c1,comp23124_c0,comp16703_c0,comp15328_c0,comp17915_c0,comp18735_c4,comp75824_c0,comp15228_c1,comp17078_c0,comp14339_c0,comp26501_c0,comp12968_c0,comp16622_c0,comp15354_c0,comp6572_c1,comp15563_c0,comp15659_c0,comp18272_c0,comp13560_c0,comp18125_c1
GO:0040029	regulation of gene expression, epigenetic	biological_process	0.061008	1	4	217	69	13972	comp92118_c0,comp16622_c0,comp7781_c0,comp7452_c0
GO:0002377	immunoglobulin production	biological_process	0.061142	1	1	217	3	13972	comp18118_c0
GO:0016445	somatic diversification of immunoglobulins	biological_process	0.061142	1	1	217	3	13972	comp18118_c0
GO:0008033	tRNA processing	biological_process	0.062256	1	6	217	149	13972	comp17965_c0,comp16142_c0,comp7954_c0,comp15260_c0,comp16736_c2,comp19429_c0
GO:0006026	aminoglycan catabolic process	biological_process	0.063152	1	2	217	22	13972	comp6882_c0,comp15252_c0
GO:0000217	DNA secondary structure binding	molecular_function	0.06352	1	1	217	3	13972	comp18118_c0
GO:0043254	regulation of protein complex assembly	biological_process	0.06426	1	2	217	32	13972	comp15659_c0,comp13560_c0
GO:0004518	nuclease activity	molecular_function	0.064487	1	7	217	188	13972	comp21051_c0,comp18261_c2,comp32762_c0,comp7954_c0,comp17591_c0,comp15650_c0,comp17082_c0
GO:0016866	intramolecular transferase activity	molecular_function	0.064803	1	4	217	97	13972	comp18263_c0,comp18630_c0,comp13079_c0,comp15179_c0
GO:0007090	regulation of S phase of mitotic cell cycle	biological_process	0.06686	1	1	217	3	13972	comp92118_c0
GO:0045010	actin nucleation	biological_process	0.068192	1	1	217	5	13972	comp15659_c0
GO:0016882	cyclo-ligase activity	molecular_function	0.07016	1	1	217	4	13972	comp16075_c0
GO:0002440	production of molecular mediator of immune response	biological_process	0.070481	1	1	217	4	13972	comp18118_c0
GO:0006030	chitin metabolic process	biological_process	0.071347	1	2	217	21	13972	comp6882_c0,comp15252_c0
GO:2000241	regulation of reproductive process	biological_process	0.072141	1	2	217	27	13972	comp92118_c0,comp15563_c0
GO:0004427	inorganic diphosphatase activity	molecular_function	0.072652	1	2	217	16	13972	comp17965_c0,comp17741_c1
GO:0019898	extrinsic to membrane	cellular_component	0.07399	1	5	217	128	13972	comp18387_c0,comp18261_c2,comp12497_c0,comp12497_c1,comp11771_c0
GO:0006171	cAMP biosynthetic process	biological_process	0.074698	1	1	217	5	13972	comp10602_c0
GO:0052652	cyclic purine nucleotide metabolic process	biological_process	0.074698	1	1	217	5	13972	comp10602_c0
GO:1901071	glucosamine-containing compound metabolic process	biological_process	0.075598	1	2	217	23	13972	comp6882_c0,comp15252_c0
GO:0070647	protein modification by small protein conjugation or removal	biological_process	0.075769	1	6	217	158	13972	comp75824_c0,comp15228_c1,comp6572_c1,comp17078_c0,comp23124_c0,comp18125_c1
GO:0006287	base-excision repair, gap-filling	biological_process	0.075934	1	1	217	2	13972	comp17591_c0
GO:0043625	delta DNA polymerase complex	cellular_component	0.075934	1	1	217	2	13972	comp17591_c0
GO:0045004	DNA replication proofreading	biological_process	0.075934	1	1	217	2	13972	comp17591_c0
GO:0045005	maintenance of fidelity involved in DNA-dependent DNA replication	biological_process	0.075934	1	1	217	2	13972	comp17591_c0
GO:0003684	damaged DNA binding	molecular_function	0.076067	1	2	217	28	13972	comp16622_c0,comp13241_c0
GO:0005881	cytoplasmic microtubule	cellular_component	0.076282	1	1	217	3	13972	comp12957_c1
GO:0015399	primary active transmembrane transporter activity	molecular_function	0.077094	1	6	217	163	13972	comp17965_c0,comp21051_c0,comp12067_c0,comp17741_c1,comp16736_c0,comp18304_c0
GO:0015405	P-P-bond-hydrolysis-driven transmembrane transporter activity	molecular_function	0.077094	1	6	217	163	13972	comp17965_c0,comp21051_c0,comp12067_c0,comp17741_c1,comp16736_c0,comp18304_c0
GO:0044427	chromosomal part	cellular_component	0.078001	1	11	217	355	13972	comp92118_c0,comp15258_c0,comp15110_c0,comp17078_c0,comp18227_c0,comp11941_c0,comp12067_c0,comp17591_c0,comp12603_c0,comp7545_c0,comp20103_c0
GO:0045226	extracellular polysaccharide biosynthetic process	biological_process	0.078191	1	2	217	21	13972	comp18683_c2,comp7660_c0
GO:0046379	extracellular polysaccharide metabolic process	biological_process	0.078191	1	2	217	21	13972	comp18683_c2,comp7660_c0
GO:0009630	gravitropism	biological_process	0.079872	1	1	217	5	13972	comp12957_c1
GO:0044423	virion part	cellular_component	0.082838	1	16	217	639	13972	comp17455_c4,comp18387_c3,comp12321_c0,comp17078_c0,comp15368_c0,comp61111_c0,comp16703_c0,comp19084_c0,comp15844_c1,comp16799_c1,comp18387_c0,comp14926_c0,comp12133_c0,comp18447_c0,comp17915_c0,comp7479_c0
GO:0007093	mitotic cell cycle checkpoint	biological_process	0.083302	1	1	217	3	13972	comp17078_c0
GO:0016805	dipeptidase activity	molecular_function	0.083561	1	1	217	5	13972	comp16850_c0
GO:0034968	histone lysine methylation	biological_process	0.084075	1	2	217	31	13972	comp92118_c0,comp16622_c0
GO:0046058	cAMP metabolic process	biological_process	0.084095	1	1	217	7	13972	comp10602_c0
GO:0008144	drug binding	molecular_function	0.087084	1	1	217	8	13972	comp15563_c0
GO:0004619	phosphoglycerate mutase activity	molecular_function	0.087545	1	1	217	4	13972	comp18263_c0
GO:0047800	cysteamine dioxygenase activity	molecular_function	0.089143	1	1	217	5	13972	comp15252_c0
GO:0022403	cell cycle phase	biological_process	0.089897	1	5	217	142	13972	comp92118_c0,comp12067_c0,comp18118_c0,comp17078_c0,comp17591_c0
GO:0043626	PCNA complex	cellular_component	0.091009	1	1	217	6	13972	comp16622_c0
GO:0033567	DNA replication, Okazaki fragment processing	biological_process	0.091036	1	1	217	3	13972	comp17591_c0
GO:0043137	DNA replication, removal of RNA primer	biological_process	0.091036	1	1	217	3	13972	comp17591_c0
GO:0016798	hydrolase activity, acting on glycosyl bonds	molecular_function	0.091271	1	7	217	202	13972	comp17977_c1,comp18683_c2,comp13241_c0,comp15559_c0,comp6882_c0,comp16649_c0,comp15252_c0
GO:0044087	regulation of cellular component biogenesis	biological_process	0.092492	1	2	217	38	13972	comp15659_c0,comp13560_c0
GO:0010639	negative regulation of organelle organization	biological_process	0.093442	1	1	217	5	13972	comp17078_c0
GO:0016571	histone methylation	biological_process	0.093947	1	2	217	34	13972	comp92118_c0,comp16622_c0
GO:0016671	oxidoreductase activity, acting on a sulfur group of donors, disulfide as acceptor	molecular_function	0.093977	1	2	217	24	13972	comp7319_c0,comp15328_c0
GO:0003690	double-stranded DNA binding	molecular_function	0.094689	1	2	217	29	13972	comp18118_c0,comp17789_c0
GO:0002562	somatic diversification of immune receptors via germline recombination within a single locus	biological_process	0.095218	1	1	217	6	13972	comp18118_c0
GO:0016444	somatic cell DNA recombination	biological_process	0.095218	1	1	217	6	13972	comp18118_c0
GO:0005694	chromosome	cellular_component	0.095708	1	12	217	408	13972	comp92118_c0,comp15258_c0,comp15110_c0,comp17078_c0,comp18227_c0,comp11941_c0,comp12067_c0,comp15659_c0,comp17591_c0,comp12603_c0,comp7545_c0,comp20103_c0
GO:0030337	DNA polymerase processivity factor activity	molecular_function	0.096201	1	1	217	7	13972	comp16622_c0
GO:0004784	superoxide dismutase activity	molecular_function	0.096631	1	1	217	7	13972	comp14690_c2
GO:0016721	oxidoreductase activity, acting on superoxide radicals as acceptor	molecular_function	0.096631	1	1	217	7	13972	comp14690_c2
GO:0006273	lagging strand elongation	biological_process	0.097781	1	1	217	4	13972	comp17591_c0
GO:0003906	DNA-(apurinic or apyrimidinic site) lyase activity	molecular_function	0.098928	1	1	217	7	13972	comp13241_c0
GO:0002200	somatic diversification of immune receptors	biological_process	0.099066	1	1	217	7	13972	comp18118_c0
GO:0005876	spindle microtubule	cellular_component	0.099081	1	1	217	9	13972	comp12957_c1
GO:0005657	replication fork	cellular_component	0.099086	1	5	217	117	13972	comp92118_c0,comp15110_c0,comp17591_c0,comp18227_c0,comp20103_c0
GO:0000278	mitotic cell cycle	biological_process	0.099264	1	4	217	101	13972	comp92118_c0,comp17078_c0,comp17591_c0,comp16703_c0
GO:0010948	negative regulation of cell cycle process	biological_process	0.10022	1	1	217	4	13972	comp17078_c0
GO:0015979	photosynthesis	biological_process	0.10045	1	10	217	305	13972	comp18261_c2,comp14406_c0,comp18227_c0,comp12497_c1,comp12497_c0,comp38742_c0,comp18387_c0,comp18263_c0,comp110640_c0,comp20103_c0
GO:0017006	protein-tetrapyrrole linkage	biological_process	0.10086	1	1	217	7	13972	comp11494_c0
GO:0017007	protein-bilin linkage	biological_process	0.10086	1	1	217	7	13972	comp11494_c0
GO:0017009	protein-phycocyanobilin linkage	biological_process	0.10086	1	1	217	7	13972	comp11494_c0
GO:0043414	macromolecule methylation	biological_process	0.10189	1	5	217	132	13972	comp92118_c0,comp16142_c0,comp16622_c0,comp15110_c0,comp7452_c0
GO:0000159	protein phosphatase type 2A complex	cellular_component	0.10286	1	1	217	5	13972	comp12603_c0
GO:0006396	RNA processing	biological_process	0.10315	1	13	217	478	13972	comp17965_c0,comp16142_c0,comp10553_c0,comp17078_c0,comp15260_c0,comp16736_c2,comp12225_c0,comp19429_c0,comp16799_c1,comp18387_c0,comp15563_c0,comp15659_c0,comp7954_c0
GO:0043200	response to amino acid stimulus	biological_process	0.10319	1	1	217	4	13972	comp18118_c0
GO:0033261	regulation of S phase	biological_process	0.10413	1	1	217	4	13972	comp92118_c0
GO:0008176	tRNA (guanine-N7-)-methyltransferase activity	molecular_function	0.10427	1	1	217	11	13972	comp16142_c0
GO:0050909	sensory perception of taste	biological_process	0.10431	1	1	217	7	13972	comp15608_c0
GO:0006297	nucleotide-excision repair, DNA gap filling	biological_process	0.10467	1	1	217	5	13972	comp17591_c0
GO:0030838	positive regulation of actin filament polymerization	biological_process	0.10725	1	1	217	10	13972	comp15659_c0
GO:0032273	positive regulation of protein polymerization	biological_process	0.10725	1	1	217	10	13972	comp15659_c0
GO:0009895	negative regulation of catabolic process	biological_process	0.1078	1	1	217	7	13972	comp17078_c0
GO:0031330	negative regulation of cellular catabolic process	biological_process	0.1078	1	1	217	7	13972	comp17078_c0
GO:0009524	phragmoplast	cellular_component	0.10839	1	1	217	6	13972	comp12957_c1
GO:0019028	viral capsid	cellular_component	0.10848	1	12	217	457	13972	comp17455_c4,comp18387_c3,comp12321_c0,comp17078_c0,comp61111_c0,comp16799_c1,comp18387_c0,comp14926_c0,comp12133_c0,comp18447_c0,comp17915_c0,comp7479_c0
GO:0048581	negative regulation of post-embryonic development	biological_process	0.1087	1	1	217	7	13972	comp92118_c0
GO:0003972	RNA ligase (ATP) activity	molecular_function	0.10872	1	1	217	5	13972	comp16736_c2
GO:0008452	RNA ligase activity	molecular_function	0.10872	1	1	217	5	13972	comp16736_c2
GO:0008641	small protein activating enzyme activity	molecular_function	0.11007	1	1	217	7	13972	comp16703_c0
GO:0051495	positive regulation of cytoskeleton organization	biological_process	0.1107	1	1	217	11	13972	comp15659_c0
GO:0010243	response to organic nitrogen	biological_process	0.11088	1	2	217	32	13972	comp18118_c0,comp15252_c0
GO:0016874	ligase activity	molecular_function	0.11264	1	14	217	511	13972	comp75824_c0,comp15228_c1,comp18118_c0,comp23124_c0,comp18227_c0,comp16736_c2,comp19429_c0,comp16082_c0,comp38742_c0,comp6572_c1,comp18069_c0,comp16075_c0,comp18125_c1,comp20103_c0
GO:0033043	regulation of organelle organization	biological_process	0.11376	1	2	217	40	13972	comp15659_c0,comp17078_c0
GO:0009606	tropism	biological_process	0.11663	1	1	217	6	13972	comp12957_c1
GO:0048524	positive regulation of viral reproduction	biological_process	0.11686	1	1	217	6	13972	comp15563_c0
GO:0019530	taurine metabolic process	biological_process	0.11729	1	1	217	11	13972	comp15252_c0
GO:0051128	regulation of cellular component organization	biological_process	0.11801	1	4	217	115	13972	comp15659_c0,comp17078_c0,comp13560_c0,comp20859_c0
GO:0007276	gamete generation	biological_process	0.11836	1	6	217	167	13972	comp15258_c0,comp18118_c0,comp12603_c0,comp15335_c0,comp7545_c0,comp11941_c0
GO:0005819	spindle	cellular_component	0.11927	1	2	217	37	13972	comp12957_c1,comp17078_c0
GO:0006397	mRNA processing	biological_process	0.11942	1	6	217	185	13972	comp16799_c1,comp18387_c0,comp10553_c0,comp17078_c0,comp15563_c0,comp12225_c0
GO:0090068	positive regulation of cell cycle process	biological_process	0.12002	1	1	217	7	13972	comp92118_c0
GO:0016891	endoribonuclease activity, producing 5'-phosphomonoesters	molecular_function	0.12013	1	2	217	34	13972	comp7954_c0,comp17082_c0
GO:0051325	interphase	biological_process	0.12058	1	2	217	38	13972	comp92118_c0,comp17591_c0
GO:0051329	interphase of mitotic cell cycle	biological_process	0.12058	1	2	217	38	13972	comp92118_c0,comp17591_c0
GO:0001101	response to acid	biological_process	0.12088	1	1	217	5	13972	comp18118_c0
GO:0016901	oxidoreductase activity, acting on the CH-OH group of donors, quinone or similar compound as acceptor	molecular_function	0.12312	1	1	217	4	13972	comp18744_c0
GO:0004425	indole-3-glycerol-phosphate synthase activity	molecular_function	0.12426	1	1	217	6	13972	comp19353_c0
GO:0003872	6-phosphofructokinase activity	molecular_function	0.1244	1	1	217	5	13972	comp15827_c0
GO:0005945	6-phosphofructokinase complex	cellular_component	0.1244	1	1	217	5	13972	comp15827_c0
GO:0045787	positive regulation of cell cycle	biological_process	0.12501	1	1	217	7	13972	comp92118_c0
GO:0009741	response to brassinosteroid stimulus	biological_process	0.12614	1	1	217	5	13972	comp15659_c0
GO:0043900	regulation of multi-organism process	biological_process	0.12852	1	2	217	29	13972	comp7507_c0,comp15563_c0
GO:0009279	cell outer membrane	cellular_component	0.12936	1	1	217	7	13972	comp14930_c0
GO:0019684	photosynthesis, light reaction	biological_process	0.12943	1	2	217	38	13972	comp12497_c0,comp12497_c1
GO:0030162	regulation of proteolysis	biological_process	0.13085	1	1	217	11	13972	comp17078_c0
GO:0032434	regulation of proteasomal ubiquitin-dependent protein catabolic process	biological_process	0.13085	1	1	217	11	13972	comp17078_c0
GO:0061136	regulation of proteasomal protein catabolic process	biological_process	0.13085	1	1	217	11	13972	comp17078_c0
GO:0048444	floral organ morphogenesis	biological_process	0.13169	1	1	217	8	13972	comp15659_c0
GO:0048449	floral organ formation	biological_process	0.13169	1	1	217	8	13972	comp15659_c0
GO:0048511	rhythmic process	biological_process	0.13397	1	1	217	12	13972	comp10553_c0
GO:0042575	DNA polymerase complex	cellular_component	0.13444	1	3	217	63	13972	comp92118_c0,comp16622_c0,comp17591_c0
GO:0007369	gastrulation	biological_process	0.13802	1	1	217	9	13972	comp13560_c0
GO:0006413	translational initiation	biological_process	0.13843	1	4	217	119	13972	comp18065_c0,comp18387_c0,comp14925_c0,comp19578_c0
GO:0009850	auxin metabolic process	biological_process	0.13925	1	1	217	7	13972	comp17844_c0
GO:0030071	regulation of mitotic metaphase/anaphase transition	biological_process	0.13955	1	1	217	6	13972	comp17078_c0
GO:0051340	regulation of ligase activity	biological_process	0.14014	1	1	217	5	13972	comp17078_c0
GO:0051352	negative regulation of ligase activity	biological_process	0.14014	1	1	217	5	13972	comp17078_c0
GO:0051436	negative regulation of ubiquitin-protein ligase activity involved in mitotic cell cycle	biological_process	0.14014	1	1	217	5	13972	comp17078_c0
GO:0051438	regulation of ubiquitin-protein ligase activity	biological_process	0.14014	1	1	217	5	13972	comp17078_c0
GO:0051439	regulation of ubiquitin-protein ligase activity involved in mitotic cell cycle	biological_process	0.14014	1	1	217	5	13972	comp17078_c0
GO:0051444	negative regulation of ubiquitin-protein ligase activity	biological_process	0.14014	1	1	217	5	13972	comp17078_c0
GO:0000070	mitotic sister chromatid segregation	biological_process	0.14221	1	1	217	5	13972	comp17078_c0
GO:0000819	sister chromatid segregation	biological_process	0.14221	1	1	217	5	13972	comp17078_c0
GO:0007088	regulation of mitosis	biological_process	0.14311	1	1	217	7	13972	comp17078_c0
GO:0051783	regulation of nuclear division	biological_process	0.14311	1	1	217	7	13972	comp17078_c0
GO:0003993	acid phosphatase activity	molecular_function	0.14358	1	1	217	11	13972	comp33126_c0
GO:0004089	carbonate dehydratase activity	molecular_function	0.14591	1	1	217	5	13972	comp12807_c0
GO:0006271	DNA strand elongation involved in DNA replication	biological_process	0.14662	1	1	217	7	13972	comp17591_c0
GO:0022616	DNA strand elongation	biological_process	0.14662	1	1	217	7	13972	comp17591_c0
GO:0000786	nucleosome	cellular_component	0.14678	1	4	217	110	13972	comp15258_c0,comp12603_c0,comp7545_c0,comp11941_c0
GO:0048573	photoperiodism, flowering	biological_process	0.147	1	1	217	9	13972	comp92118_c0
GO:0032259	methylation	biological_process	0.1473	1	5	217	156	13972	comp92118_c0,comp16142_c0,comp16622_c0,comp15110_c0,comp7452_c0
GO:0004553	hydrolase activity, hydrolyzing O-glycosyl compounds	molecular_function	0.14734	1	6	217	184	13972	comp17977_c1,comp18683_c2,comp15559_c0,comp6882_c0,comp16649_c0,comp15252_c0
GO:0019497	hexachlorocyclohexane metabolic process	biological_process	0.14734	1	1	217	12	13972	comp33126_c0
GO:0050792	regulation of viral reproduction	biological_process	0.14765	1	1	217	8	13972	comp15563_c0
GO:0070461	SAGA-type complex	cellular_component	0.14871	1	1	217	12	13972	comp16510_c0
GO:0048609	multicellular organismal reproductive process	biological_process	0.14998	1	6	217	186	13972	comp15258_c0,comp18118_c0,comp12603_c0,comp15335_c0,comp7545_c0,comp11941_c0
GO:0016881	acid-amino acid ligase activity	molecular_function	0.15039	1	5	217	153	13972	comp75824_c0,comp15228_c1,comp6572_c1,comp23124_c0,comp18125_c1
GO:0016893	endonuclease activity, active with either ribo- or deoxyribonucleic acids and producing 5'-phosphomonoesters	molecular_function	0.15384	1	2	217	42	13972	comp7954_c0,comp17082_c0
GO:0032504	multicellular organism reproduction	biological_process	0.15553	1	6	217	189	13972	comp15258_c0,comp18118_c0,comp12603_c0,comp15335_c0,comp7545_c0,comp11941_c0
GO:0034357	photosynthetic membrane	cellular_component	0.1559	1	7	217	225	13972	comp18387_c0,comp18261_c2,comp12497_c0,comp18263_c0,comp14406_c0,comp110640_c0,comp12497_c1
GO:0030863	cortical cytoskeleton	cellular_component	0.1571	1	1	217	8	13972	comp12957_c1
GO:0010638	positive regulation of organelle organization	biological_process	0.15829	1	1	217	16	13972	comp15659_c0
GO:0042381	hemolymph coagulation	biological_process	0.15904	1	1	217	9	13972	comp10144_c0
GO:0009629	response to gravity	biological_process	0.16133	1	1	217	8	13972	comp12957_c1
GO:0016423	tRNA (guanine) methyltransferase activity	molecular_function	0.1619	1	1	217	15	13972	comp16142_c0
GO:0019042	viral latency	biological_process	0.16202	1	1	217	7	13972	comp7479_c0
GO:0006959	humoral immune response	biological_process	0.16245	1	1	217	10	13972	comp10144_c0
GO:0003824	catalytic activity	molecular_function	0.16435	1	124	217	6697	13972	comp16850_c0,comp17261_c0,comp14690_c2,comp6386_c0,comp12415_c0,comp16649_c0,comp15328_c0,comp16799_c1,comp13509_c0,comp31618_c0,comp12379_c0,comp11119_c0,comp17977_c1,comp33126_c0,comp8118_c0,comp6848_c0,comp12994_c0,comp18744_c0,comp15827_c0,comp75824_c0,comp18118_c0,comp17942_c0,comp35957_c0,comp16736_c2,comp18263_c0,comp32762_c0,comp12807_c0,comp17981_c1,comp18069_c0,comp18125_c1,comp16548_c0…
GO:0006259	DNA metabolic process	biological_process	0.16484	1	19	217	827	13972	comp92118_c0,comp13241_c0,comp7452_c0,comp61111_c0,comp15650_c0,comp18227_c0,comp25265_c0,comp17789_c0,comp17332_c0,comp15110_c0,comp18118_c0,comp17942_c0,comp38742_c0,comp32762_c0,comp16622_c0,comp7507_c0,comp15659_c0,comp17591_c0,comp20103_c0
GO:0006479	protein methylation	biological_process	0.16607	1	3	217	78	13972	comp92118_c0,comp16142_c0,comp16622_c0
GO:0008213	protein alkylation	biological_process	0.16607	1	3	217	78	13972	comp92118_c0,comp16142_c0,comp16622_c0
GO:0042196	chlorinated hydrocarbon metabolic process	biological_process	0.16675	1	1	217	16	13972	comp33126_c0
GO:0042197	halogenated hydrocarbon metabolic process	biological_process	0.16675	1	1	217	16	13972	comp33126_c0
GO:0007091	mitotic metaphase/anaphase transition	biological_process	0.16734	1	1	217	7	13972	comp17078_c0
GO:0019953	sexual reproduction	biological_process	0.1674	1	6	217	189	13972	comp15258_c0,comp18118_c0,comp12603_c0,comp15335_c0,comp7545_c0,comp11941_c0
GO:0004521	endoribonuclease activity	molecular_function	0.16924	1	2	217	39	13972	comp7954_c0,comp17082_c0
GO:0009975	cyclase activity	molecular_function	0.16963	1	1	217	7	13972	comp10602_c0
GO:0016853	isomerase activity	molecular_function	0.1699	1	7	217	262	13972	comp18263_c0,comp18630_c0,comp13079_c0,comp15659_c0,comp15563_c0,comp15179_c0,comp16821_c0
GO:0016799	hydrolase activity, hydrolyzing N-glycosyl compounds	molecular_function	0.17038	1	1	217	12	13972	comp13241_c0
GO:0016706	oxidoreductase activity, acting on paired donors, with incorporation or reduction of molecular oxygen, 2-oxoglutarate as one donor, and incorporation of one atom each of oxygen into both donors	molecular_function	0.17144	1	1	217	14	13972	comp15271_c0
GO:0010564	regulation of cell cycle process	biological_process	0.17398	1	2	217	37	13972	comp92118_c0,comp17078_c0
GO:0014075	response to amine stimulus	biological_process	0.17454	1	1	217	7	13972	comp18118_c0
GO:0006534	cysteine metabolic process	biological_process	0.17553	1	2	217	33	13972	comp15252_c0,comp15328_c0
GO:0031145	anaphase-promoting complex-dependent proteasomal ubiquitin-dependent protein catabolic process	biological_process	0.17844	1	1	217	8	13972	comp17078_c0
GO:0046999	regulation of conjugation	biological_process	0.17895	1	1	217	8	13972	comp7507_c0
GO:0009648	photoperiodism	biological_process	0.18108	1	1	217	10	13972	comp92118_c0
GO:0007157	heterophilic cell-cell adhesion	biological_process	0.18422	1	1	217	10	13972	comp5866_c0
GO:0000776	kinetochore	cellular_component	0.18514	1	1	217	10	13972	comp17078_c0
GO:0009982	pseudouridine synthase activity	molecular_function	0.18611	1	2	217	61	13972	comp18630_c0,comp15179_c0
GO:0042277	peptide binding	molecular_function	0.18629	1	1	217	13	13972	comp15563_c0
GO:0005520	insulin-like growth factor binding	molecular_function	0.18793	1	1	217	8	13972	comp20859_c0
GO:0016942	insulin-like growth factor binding protein complex	cellular_component	0.18793	1	1	217	8	13972	comp20859_c0
GO:0015994	chlorophyll metabolic process	biological_process	0.18799	1	5	217	142	13972	comp38742_c0,comp12352_c0,comp23124_c0,comp18227_c0,comp20103_c0
GO:0001522	pseudouridine synthesis	biological_process	0.19076	1	2	217	63	13972	comp18630_c0,comp15179_c0
GO:0005247	voltage-gated chloride channel activity	molecular_function	0.19125	1	1	217	11	13972	comp14972_c0
GO:0005254	chloride channel activity	molecular_function	0.19125	1	1	217	11	13972	comp14972_c0
GO:0042176	regulation of protein catabolic process	biological_process	0.19142	1	1	217	16	13972	comp17078_c0
GO:0031397	negative regulation of protein ubiquitination	biological_process	0.19145	1	1	217	8	13972	comp17078_c0
GO:0033554	cellular response to stress	biological_process	0.19147	1	10	217	377	13972	comp18118_c0,comp13241_c0,comp15650_c0,comp18227_c0,comp17789_c0,comp7507_c0,comp16622_c0,comp32762_c0,comp17591_c0,comp20103_c0
GO:0019838	growth factor binding	molecular_function	0.1915	1	1	217	9	13972	comp20859_c0
GO:0008430	selenium binding	molecular_function	0.19404	1	2	217	52	13972	comp16799_c1,comp16393_c0
GO:0016209	antioxidant activity	molecular_function	0.19434	1	3	217	74	13972	comp18454_c1,comp14690_c2,comp16953_c0
GO:0031334	positive regulation of protein complex assembly	biological_process	0.19492	1	1	217	16	13972	comp15659_c0
GO:0003723	RNA binding	molecular_function	0.19576	1	18	217	826	13972	comp17455_c4,comp10553_c0,comp17261_c0,comp18227_c0,comp16799_c1,comp12067_c0,comp14925_c0,comp7954_c0,comp8118_c0,comp19578_c0,comp17078_c0,comp15179_c0,comp9321_c0,comp12225_c0,comp18065_c0,comp18387_c0,comp15563_c0,comp18630_c0
GO:0043566	structure-specific DNA binding	molecular_function	0.19596	1	2	217	51	13972	comp18118_c0,comp17789_c0
GO:0016491	oxidoreductase activity	molecular_function	0.1961	1	30	217	1429	13972	comp16548_c0,comp16207_c0,comp7319_c0,comp7235_c0,comp18387_c3,comp15271_c0,comp13578_c0,comp14690_c2,comp6386_c0,comp13180_c1,comp12415_c0,comp13752_c0,comp15260_c0,comp16350_c0,comp15328_c0,comp18735_c7,comp12876_c0,comp12379_c0,comp11119_c0,comp16953_c0,comp18744_c0,comp7710_c0,comp35208_c0,comp16702_c0,comp15252_c0,comp18767_c4,comp18447_c0,comp17981_c1,comp18454_c1,comp7660_c0
GO:0043902	positive regulation of multi-organism process	biological_process	0.19707	1	1	217	10	13972	comp15563_c0
GO:0006821	chloride transport	biological_process	0.19916	1	1	217	12	13972	comp14972_c0
GO:0015108	chloride transmembrane transporter activity	molecular_function	0.19916	1	1	217	12	13972	comp14972_c0
GO:0048645	organ formation	biological_process	0.19953	1	1	217	11	13972	comp15659_c0
GO:0002250	adaptive immune response	biological_process	0.19965	1	1	217	9	13972	comp18118_c0
GO:0002449	lymphocyte mediated immunity	biological_process	0.19965	1	1	217	9	13972	comp18118_c0
GO:0002460	adaptive immune response based on somatic recombination of immune receptors built from immunoglobulin superfamily domains	biological_process	0.19965	1	1	217	9	13972	comp18118_c0
GO:0019724	B cell mediated immunity	biological_process	0.19965	1	1	217	9	13972	comp18118_c0
GO:0016570	histone modification	biological_process	0.20072	1	2	217	51	13972	comp92118_c0,comp16622_c0
GO:0007606	sensory perception of chemical stimulus	biological_process	0.20272	1	1	217	15	13972	comp15608_c0
GO:0004526	ribonuclease P activity	molecular_function	0.20531	1	1	217	11	13972	comp7954_c0
GO:0033218	amide binding	molecular_function	0.20729	1	1	217	16	13972	comp15563_c0
GO:0006399	tRNA metabolic process	biological_process	0.20805	1	8	217	289	13972	comp16082_c0,comp17965_c0,comp16142_c0,comp18118_c0,comp7954_c0,comp15260_c0,comp16736_c2,comp19429_c0
GO:0030677	ribonuclease P complex	cellular_component	0.209	1	1	217	12	13972	comp7954_c0
GO:0000075	cell cycle checkpoint	biological_process	0.21067	1	1	217	9	13972	comp17078_c0
GO:0071156	regulation of cell cycle arrest	biological_process	0.21067	1	1	217	9	13972	comp17078_c0
GO:0044436	thylakoid part	cellular_component	0.21133	1	7	217	242	13972	comp18387_c0,comp18261_c2,comp12497_c0,comp18263_c0,comp14406_c0,comp110640_c0,comp12497_c1
GO:0002443	leukocyte mediated immunity	biological_process	0.21167	1	1	217	10	13972	comp18118_c0
GO:0019855	calcium channel inhibitor activity	molecular_function	0.21287	1	1	217	10	13972	comp18475_c0
GO:0051213	dioxygenase activity	molecular_function	0.21324	1	2	217	51	13972	comp15271_c0,comp15252_c0
GO:0005246	calcium channel regulator activity	molecular_function	0.21597	1	1	217	11	13972	comp18475_c0
GO:0004722	protein serine/threonine phosphatase activity	molecular_function	0.21648	1	1	217	11	13972	comp18261_c2
GO:0000413	protein peptidyl-prolyl isomerization	biological_process	0.21878	1	1	217	23	13972	comp15563_c0
GO:0044454	nuclear chromosome part	cellular_component	0.22056	1	2	217	45	13972	comp92118_c0,comp17591_c0
GO:0022804	active transmembrane transporter activity	molecular_function	0.2225	1	7	217	272	13972	comp17965_c0,comp18387_c0,comp21051_c0,comp12067_c0,comp17741_c1,comp16736_c0,comp18304_c0
GO:2000602	regulation of interphase of mitotic cell cycle	biological_process	0.22332	1	1	217	14	13972	comp92118_c0
GO:0002009	morphogenesis of an epithelium	biological_process	0.22363	1	1	217	18	13972	comp13560_c0
GO:0051129	negative regulation of cellular component organization	biological_process	0.22459	1	1	217	20	13972	comp17078_c0
GO:0016071	mRNA metabolic process	biological_process	0.22531	1	6	217	225	13972	comp16799_c1,comp18387_c0,comp10553_c0,comp17078_c0,comp15563_c0,comp12225_c0
GO:0008443	phosphofructokinase activity	molecular_function	0.22701	1	1	217	11	13972	comp15827_c0
GO:0008146	sulfotransferase activity	molecular_function	0.22709	1	1	217	12	13972	comp19085_c0
GO:0045095	keratin filament	cellular_component	0.22719	1	1	217	18	13972	comp18263_c0
GO:0042626	ATPase activity, coupled to transmembrane movement of substances	molecular_function	0.22723	1	4	217	138	13972	comp21051_c0,comp12067_c0,comp16736_c0,comp18304_c0
GO:0016887	ATPase activity	molecular_function	0.22875	1	12	217	461	13972	comp21051_c0,comp16736_c0,comp17942_c0,comp18227_c0,comp16736_c2,comp12067_c0,comp38742_c0,comp14926_c0,comp15659_c0,comp18304_c0,comp8118_c0,comp20103_c0
GO:0004523	ribonuclease H activity	molecular_function	0.23073	1	1	217	16	13972	comp17082_c0
GO:0043492	ATPase activity, coupled to movement of substances	molecular_function	0.23166	1	4	217	140	13972	comp21051_c0,comp12067_c0,comp16736_c0,comp18304_c0
GO:0020012	evasion or tolerance of host immune response	biological_process	0.2318	1	1	217	13	13972	comp18475_c0
GO:0030683	evasion or tolerance by virus of host immune response	biological_process	0.2318	1	1	217	13	13972	comp18475_c0
GO:0051805	evasion or tolerance of immune response of other organism involved in symbiotic interaction	biological_process	0.2318	1	1	217	13	13972	comp18475_c0
GO:0052564	response to immune response of other organism involved in symbiotic interaction	biological_process	0.2318	1	1	217	13	13972	comp18475_c0
GO:0052572	response to host immune response	biological_process	0.2318	1	1	217	13	13972	comp18475_c0
GO:0007219	Notch signaling pathway	biological_process	0.23323	1	1	217	16	13972	comp18817_c1
GO:0007205	protein kinase C-activating G-protein coupled receptor signaling pathway	biological_process	0.23369	1	1	217	8	13972	comp15827_c0
GO:0007126	meiosis	biological_process	0.2342	1	2	217	54	13972	comp12067_c0,comp18118_c0
GO:0051327	M phase of meiotic cell cycle	biological_process	0.2342	1	2	217	54	13972	comp12067_c0,comp18118_c0
GO:0006388	tRNA splicing, via endonucleolytic cleavage and ligation	biological_process	0.23516	1	1	217	9	13972	comp16736_c2
GO:0048563	post-embryonic organ morphogenesis	biological_process	0.2391	1	1	217	14	13972	comp15659_c0
GO:0003002	regionalization	biological_process	0.24093	1	1	217	14	13972	comp15659_c0
GO:0016569	covalent chromatin modification	biological_process	0.24109	1	2	217	58	13972	comp92118_c0,comp16622_c0
GO:0030682	evasion or tolerance of host defense response	biological_process	0.24332	1	1	217	14	13972	comp18475_c0
GO:0051807	evasion or tolerance of defense response of other organism involved in symbiotic interaction	biological_process	0.24332	1	1	217	14	13972	comp18475_c0
GO:0008064	regulation of actin polymerization or depolymerization	biological_process	0.24371	1	1	217	21	13972	comp15659_c0
GO:0030832	regulation of actin filament length	biological_process	0.24371	1	1	217	21	13972	comp15659_c0
GO:0030833	regulation of actin filament polymerization	biological_process	0.24371	1	1	217	21	13972	comp15659_c0
GO:0032271	regulation of protein polymerization	biological_process	0.24371	1	1	217	21	13972	comp15659_c0
GO:0045132	meiotic chromosome segregation	biological_process	0.24461	1	1	217	18	13972	comp12067_c0
GO:0006778	porphyrin-containing compound metabolic process	biological_process	0.24646	1	5	217	165	13972	comp38742_c0,comp12352_c0,comp23124_c0,comp18227_c0,comp20103_c0
GO:0071013	catalytic step 2 spliceosome	cellular_component	0.24721	1	1	217	18	13972	comp15563_c0
GO:0008017	microtubule binding	molecular_function	0.24763	1	1	217	18	13972	comp12957_c1
GO:0045893	positive regulation of transcription, DNA-dependent	biological_process	0.24909	1	3	217	91	13972	comp18387_c0,comp15659_c0,comp61111_c0
GO:0010026	trichome differentiation	biological_process	0.24913	1	1	217	14	13972	comp15659_c0
GO:0010090	trichome morphogenesis	biological_process	0.24913	1	1	217	14	13972	comp15659_c0
GO:0051321	meiotic cell cycle	biological_process	0.24935	1	2	217	56	13972	comp12067_c0,comp18118_c0
GO:0016667	oxidoreductase activity, acting on a sulfur group of donors	molecular_function	0.25357	1	3	217	98	13972	comp7319_c0,comp11119_c0,comp15328_c0
GO:0030041	actin filament polymerization	biological_process	0.25739	1	1	217	23	13972	comp15659_c0
GO:0032956	regulation of actin cytoskeleton organization	biological_process	0.25795	1	1	217	23	13972	comp15659_c0
GO:0030145	manganese ion binding	molecular_function	0.25814	1	1	217	18	13972	comp18263_c0
GO:0004143	diacylglycerol kinase activity	molecular_function	0.2585	1	1	217	9	13972	comp15827_c0
GO:0019049	evasion or tolerance of host defenses by virus	biological_process	0.25883	1	1	217	19	13972	comp18475_c0
GO:0010007	magnesium chelatase complex	cellular_component	0.25969	1	3	217	78	13972	comp38742_c0,comp18227_c0,comp20103_c0
GO:0016851	magnesium chelatase activity	molecular_function	0.25969	1	3	217	78	13972	comp38742_c0,comp18227_c0,comp20103_c0
GO:0051002	ligase activity, forming nitrogen-metal bonds	molecular_function	0.25969	1	3	217	78	13972	comp38742_c0,comp18227_c0,comp20103_c0
GO:0051003	ligase activity, forming nitrogen-metal bonds, forming coordination complexes	molecular_function	0.25969	1	3	217	78	13972	comp38742_c0,comp18227_c0,comp20103_c0
GO:0016337	cell-cell adhesion	biological_process	0.26065	1	1	217	18	13972	comp5866_c0
GO:0051493	regulation of cytoskeleton organization	biological_process	0.26102	1	1	217	24	13972	comp15659_c0
GO:0005506	iron ion binding	molecular_function	0.26218	1	4	217	170	13972	comp18735_c7,comp13578_c0,comp13180_c1,comp15252_c0
GO:0000775	chromosome, centromeric region	cellular_component	0.2629	1	2	217	56	13972	comp12067_c0,comp17078_c0
GO:0042445	hormone metabolic process	biological_process	0.26339	1	2	217	48	13972	comp17844_c0,comp7660_c0
GO:0043687	post-translational protein modification	biological_process	0.26376	1	1	217	13	13972	comp15659_c0
GO:0004549	tRNA-specific ribonuclease activity	molecular_function	0.26757	1	1	217	13	13972	comp7954_c0
GO:0010628	positive regulation of gene expression	biological_process	0.26816	1	3	217	95	13972	comp18387_c0,comp15659_c0,comp61111_c0
GO:0005244	voltage-gated ion channel activity	molecular_function	0.26903	1	5	217	220	13972	comp13020_c0,comp57119_c0,comp18118_c0,comp7545_c0,comp14972_c0
GO:0022832	voltage-gated channel activity	molecular_function	0.26903	1	5	217	220	13972	comp13020_c0,comp57119_c0,comp18118_c0,comp7545_c0,comp14972_c0
GO:0000922	spindle pole	cellular_component	0.26906	1	1	217	19	13972	comp17078_c0
GO:0044413	avoidance of host defenses	biological_process	0.26994	1	1	217	20	13972	comp18475_c0
GO:0044415	evasion or tolerance of host defenses	biological_process	0.26994	1	1	217	20	13972	comp18475_c0
GO:0051832	avoidance of defenses of other organism involved in symbiotic interaction	biological_process	0.26994	1	1	217	20	13972	comp18475_c0
GO:0051834	evasion or tolerance of defenses of other organism involved in symbiotic interaction	biological_process	0.26994	1	1	217	20	13972	comp18475_c0
GO:0052173	response to defenses of other organism involved in symbiotic interaction	biological_process	0.26994	1	1	217	20	13972	comp18475_c0
GO:0052200	response to host defenses	biological_process	0.26994	1	1	217	20	13972	comp18475_c0
GO:0075136	response to host	biological_process	0.26994	1	1	217	20	13972	comp18475_c0
GO:0032970	regulation of actin filament-based process	biological_process	0.26994	1	1	217	26	13972	comp15659_c0
GO:0022414	reproductive process	biological_process	0.2701	1	16	217	725	13972	comp92118_c0,comp8341_c0,comp15258_c0,comp18118_c0,comp16703_c0,comp15335_c0,comp11941_c0,comp18475_c0,comp12067_c0,comp15563_c0,comp15659_c0,comp8719_c0,comp12603_c0,comp7545_c0,comp7479_c0,comp15045_c0
GO:0000228	nuclear chromosome	cellular_component	0.27231	1	2	217	53	13972	comp92118_c0,comp17591_c0
GO:0016788	hydrolase activity, acting on ester bonds	molecular_function	0.27263	1	12	217	521	13972	comp21051_c0,comp18261_c2,comp23124_c0,comp15650_c0,comp11941_c0,comp18263_c0,comp32762_c0,comp12352_c0,comp7954_c0,comp17591_c0,comp33126_c0,comp17082_c0
GO:0034470	ncRNA processing	biological_process	0.27327	1	6	217	231	13972	comp17965_c0,comp16142_c0,comp7954_c0,comp15260_c0,comp16736_c2,comp19429_c0
GO:0006040	amino sugar metabolic process	biological_process	0.27389	1	2	217	48	13972	comp6882_c0,comp15252_c0
GO:0006801	superoxide metabolic process	biological_process	0.27537	1	1	217	18	13972	comp14690_c2
GO:0009228	thiamine biosynthetic process	biological_process	0.27547	1	1	217	16	13972	comp18633_c2
GO:0007600	sensory perception	biological_process	0.27687	1	1	217	28	13972	comp15608_c0
GO:0048729	tissue morphogenesis	biological_process	0.27749	1	1	217	24	13972	comp13560_c0
GO:0051254	positive regulation of RNA metabolic process	biological_process	0.27772	1	3	217	98	13972	comp18387_c0,comp15659_c0,comp61111_c0
GO:0003677	DNA binding	molecular_function	0.27852	1	28	217	1394	13972	comp92118_c0,comp12910_c0,comp13241_c0,comp7452_c0,comp61111_c0,comp15650_c0,comp18227_c0,comp17789_c0,comp18104_c0,comp14930_c0,comp11771_c0,comp8341_c0,comp9138_c0,comp15258_c0,comp14661_c0,comp18118_c0,comp17942_c0,comp11941_c0,comp38742_c0,comp16885_c0,comp16622_c0,comp6572_c1,comp15659_c0,comp17591_c0,comp12603_c0,comp7545_c0,comp18331_c0,comp20103_c0
GO:0005815	microtubule organizing center	cellular_component	0.28	1	1	217	27	13972	comp12957_c1
GO:0015631	tubulin binding	molecular_function	0.28235	1	1	217	20	13972	comp12957_c1
GO:0045298	tubulin complex	cellular_component	0.28235	1	1	217	20	13972	comp12957_c1
GO:0006772	thiamine metabolic process	biological_process	0.28331	1	1	217	17	13972	comp18633_c2
GO:0042723	thiamine-containing compound metabolic process	biological_process	0.28331	1	1	217	17	13972	comp18633_c2
GO:0042724	thiamine-containing compound biosynthetic process	biological_process	0.28331	1	1	217	17	13972	comp18633_c2
GO:0009579	thylakoid	cellular_component	0.28444	1	7	217	261	13972	comp18387_c0,comp18261_c2,comp12497_c0,comp18263_c0,comp14406_c0,comp110640_c0,comp12497_c1
GO:0031396	regulation of protein ubiquitination	biological_process	0.28662	1	1	217	13	13972	comp17078_c0
GO:0008154	actin polymerization or depolymerization	biological_process	0.28981	1	1	217	25	13972	comp15659_c0
GO:0008408	3'-5' exonuclease activity	molecular_function	0.29166	1	1	217	15	13972	comp17591_c0
GO:0035194	posttranscriptional gene silencing by RNA	biological_process	0.29299	1	1	217	14	13972	comp7781_c0
GO:0000279	M phase	biological_process	0.29459	1	3	217	111	13972	comp12067_c0,comp18118_c0,comp17078_c0
GO:0000123	histone acetyltransferase complex	cellular_component	0.29547	1	1	217	27	13972	comp16510_c0
GO:0046914	transition metal ion binding	molecular_function	0.29666	1	23	217	1153	13972	comp16207_c0,comp17965_c0,comp18261_c2,comp13578_c0,comp13241_c0,comp23124_c0,comp13180_c1,comp18735_c7,comp12379_c0,comp75824_c0,comp17699_c0,comp17942_c0,comp15252_c0,comp18475_c0,comp18387_c0,comp18263_c0,comp18767_c4,comp16622_c0,comp6572_c1,comp17981_c1,comp12807_c0,comp18272_c0,comp18125_c1
GO:0018208	peptidyl-proline modification	biological_process	0.29705	1	1	217	32	13972	comp15563_c0
GO:0008200	ion channel inhibitor activity	molecular_function	0.29781	1	4	217	125	13972	comp18475_c0,comp18207_c1,comp18832_c0,comp20859_c0
GO:0016248	channel inhibitor activity	molecular_function	0.29781	1	4	217	125	13972	comp18475_c0,comp18207_c1,comp18832_c0,comp20859_c0
GO:0016247	channel regulator activity	molecular_function	0.29874	1	4	217	126	13972	comp18475_c0,comp18207_c1,comp18832_c0,comp20859_c0
GO:0045454	cell redox homeostasis	biological_process	0.30107	1	3	217	90	13972	comp11119_c0,comp16393_c0,comp15260_c0
GO:0003887	DNA-directed DNA polymerase activity	molecular_function	0.30159	1	2	217	54	13972	comp92118_c0,comp17591_c0
GO:0060429	epithelium development	biological_process	0.30274	1	1	217	27	13972	comp13560_c0
GO:0044702	single organism reproductive process	biological_process	0.30644	1	11	217	478	13972	comp92118_c0,comp8341_c0,comp15258_c0,comp18118_c0,comp15335_c0,comp11941_c0,comp12067_c0,comp15659_c0,comp8719_c0,comp12603_c0,comp7545_c0
GO:0005509	calcium ion binding	molecular_function	0.30644	1	4	217	168	13972	comp18387_c0,comp18261_c2,comp12497_c0,comp12497_c1
GO:0045935	positive regulation of nucleobase-containing compound metabolic process	biological_process	0.30766	1	3	217	105	13972	comp18387_c0,comp15659_c0,comp61111_c0
GO:0051276	chromosome organization	biological_process	0.30812	1	4	217	168	13972	comp92118_c0,comp16622_c0,comp17078_c0,comp17332_c0
GO:0003918	DNA topoisomerase (ATP-hydrolyzing) activity	molecular_function	0.30837	1	1	217	16	13972	comp15659_c0
GO:0005543	phospholipid binding	molecular_function	0.3097	1	2	217	69	13972	comp6938_c0,comp14339_c0
GO:0000003	reproduction	biological_process	0.31049	1	16	217	755	13972	comp92118_c0,comp8341_c0,comp15258_c0,comp18118_c0,comp16703_c0,comp15335_c0,comp11941_c0,comp18475_c0,comp12067_c0,comp15563_c0,comp15659_c0,comp8719_c0,comp12603_c0,comp7545_c0,comp7479_c0,comp15045_c0
GO:0019200	carbohydrate kinase activity	molecular_function	0.31078	1	1	217	17	13972	comp15827_c0
GO:0045735	nutrient reservoir activity	molecular_function	0.31168	1	1	217	16	13972	comp18609_c0
GO:0044448	cell cortex part	cellular_component	0.31573	1	1	217	22	13972	comp12957_c1
GO:0048580	regulation of post-embryonic development	biological_process	0.31712	1	1	217	23	13972	comp92118_c0
GO:0005351	sugar:hydrogen symporter activity	molecular_function	0.31822	1	1	217	20	13972	comp18387_c0
GO:0015295	solute:hydrogen symporter activity	molecular_function	0.31822	1	1	217	20	13972	comp18387_c0
GO:0042023	DNA endoreduplication	biological_process	0.32071	1	1	217	16	13972	comp15659_c0
GO:0051173	positive regulation of nitrogen compound metabolic process	biological_process	0.32167	1	3	217	111	13972	comp18387_c0,comp15659_c0,comp61111_c0
GO:0033644	host cell membrane	cellular_component	0.32263	1	1	217	22	13972	comp7479_c0
GO:0044218	other organism cell membrane	cellular_component	0.32263	1	1	217	22	13972	comp7479_c0
GO:0044279	other organism membrane	cellular_component	0.32263	1	1	217	22	13972	comp7479_c0
GO:0014070	response to organic cyclic compound	biological_process	0.32482	1	2	217	60	13972	comp18118_c0,comp15659_c0
GO:0000746	conjugation	biological_process	0.32489	1	1	217	20	13972	comp7507_c0
GO:0008121	ubiquinol-cytochrome-c reductase activity	molecular_function	0.32581	1	2	217	71	13972	comp16702_c0,comp16350_c0
GO:0016681	oxidoreductase activity, acting on diphenols and related substances as donors, cytochrome as acceptor	molecular_function	0.32581	1	2	217	71	13972	comp16702_c0,comp16350_c0
GO:0005249	voltage-gated potassium channel activity	molecular_function	0.32719	1	4	217	191	13972	comp13020_c0,comp57119_c0,comp18118_c0,comp7545_c0
GO:0008076	voltage-gated potassium channel complex	cellular_component	0.32719	1	4	217	191	13972	comp13020_c0,comp57119_c0,comp18118_c0,comp7545_c0
GO:0034705	potassium channel complex	cellular_component	0.32719	1	4	217	191	13972	comp13020_c0,comp57119_c0,comp18118_c0,comp7545_c0
GO:0016886	ligase activity, forming phosphoric ester bonds	molecular_function	0.32728	1	1	217	23	13972	comp16736_c2
GO:0010557	positive regulation of macromolecule biosynthetic process	biological_process	0.33587	1	3	217	116	13972	comp18387_c0,comp15659_c0,comp61111_c0
GO:0009378	four-way junction helicase activity	molecular_function	0.33663	1	2	217	47	13972	comp18227_c0,comp20103_c0
GO:0009379	Holliday junction helicase complex	cellular_component	0.33663	1	2	217	47	13972	comp18227_c0,comp20103_c0
GO:0048476	Holliday junction resolvase complex	cellular_component	0.33663	1	2	217	47	13972	comp18227_c0,comp20103_c0
GO:0008235	metalloexopeptidase activity	molecular_function	0.33728	1	1	217	22	13972	comp16850_c0
GO:0009719	response to endogenous stimulus	biological_process	0.33759	1	3	217	113	13972	comp18118_c0,comp15659_c0,comp15252_c0
GO:0033013	tetrapyrrole metabolic process	biological_process	0.34089	1	5	217	192	13972	comp38742_c0,comp12352_c0,comp23124_c0,comp18227_c0,comp20103_c0
GO:0008175	tRNA methyltransferase activity	molecular_function	0.34098	1	1	217	31	13972	comp16142_c0
GO:0016441	posttranscriptional gene silencing	biological_process	0.34143	1	1	217	19	13972	comp7781_c0
GO:0004715	non-membrane spanning protein tyrosine kinase activity	molecular_function	0.34148	1	1	217	26	13972	comp15938_c1
GO:0009416	response to light stimulus	biological_process	0.34165	1	2	217	66	13972	comp92118_c0,comp32762_c0
GO:0019344	cysteine biosynthetic process	biological_process	0.34542	1	1	217	18	13972	comp15328_c0
GO:0031328	positive regulation of cellular biosynthetic process	biological_process	0.3474	1	3	217	121	13972	comp18387_c0,comp15659_c0,comp61111_c0
GO:0030955	potassium ion binding	molecular_function	0.34796	1	4	217	195	13972	comp13020_c0,comp57119_c0,comp18118_c0,comp7545_c0
GO:0031420	alkali metal ion binding	molecular_function	0.34796	1	4	217	195	13972	comp13020_c0,comp57119_c0,comp18118_c0,comp7545_c0
GO:0006771	riboflavin metabolic process	biological_process	0.34802	1	1	217	29	13972	comp33126_c0
GO:0042726	flavin-containing compound metabolic process	biological_process	0.34802	1	1	217	29	13972	comp33126_c0
GO:0032535	regulation of cellular component size	biological_process	0.34872	1	1	217	26	13972	comp15659_c0
GO:0007389	pattern specification process	biological_process	0.34887	1	1	217	21	13972	comp15659_c0
GO:0034702	ion channel complex	cellular_component	0.34887	1	4	217	198	13972	comp13020_c0,comp57119_c0,comp18118_c0,comp7545_c0
GO:0034703	cation channel complex	cellular_component	0.34887	1	4	217	198	13972	comp13020_c0,comp57119_c0,comp18118_c0,comp7545_c0
GO:0031047	gene silencing by RNA	biological_process	0.34957	1	1	217	19	13972	comp7781_c0
GO:0008831	dTDP-4-dehydrorhamnose reductase activity	molecular_function	0.35061	1	1	217	20	13972	comp7660_c0
GO:0006805	xenobiotic metabolic process	biological_process	0.35167	1	1	217	32	13972	comp33126_c0
GO:0071466	cellular response to xenobiotic stimulus	biological_process	0.35167	1	1	217	32	13972	comp33126_c0
GO:0010817	regulation of hormone levels	biological_process	0.35195	1	2	217	58	13972	comp17844_c0,comp7660_c0
GO:0003896	DNA primase activity	molecular_function	0.3528	1	1	217	27	13972	comp15110_c0
GO:0008270	zinc ion binding	molecular_function	0.35297	1	17	217	830	13972	comp16207_c0,comp17965_c0,comp18261_c2,comp13241_c0,comp23124_c0,comp12379_c0,comp75824_c0,comp17699_c0,comp17942_c0,comp18475_c0,comp18387_c0,comp18767_c4,comp17981_c1,comp12807_c0,comp6572_c1,comp18272_c0,comp18125_c1
GO:0009411	response to UV	biological_process	0.3534	1	1	217	21	13972	comp32762_c0
GO:0009877	nodulation	biological_process	0.35449	1	1	217	24	13972	comp6848_c0
GO:0005253	anion channel activity	molecular_function	0.35603	1	1	217	21	13972	comp14972_c0
GO:0008308	voltage-gated anion channel activity	molecular_function	0.35603	1	1	217	21	13972	comp14972_c0
GO:0022843	voltage-gated cation channel activity	molecular_function	0.35802	1	4	217	199	13972	comp13020_c0,comp57119_c0,comp18118_c0,comp7545_c0
GO:0048598	embryonic morphogenesis	biological_process	0.35815	1	1	217	22	13972	comp13560_c0
GO:0070566	adenylyltransferase activity	molecular_function	0.35856	1	1	217	20	13972	comp17965_c0
GO:0009410	response to xenobiotic stimulus	biological_process	0.3587	1	1	217	33	13972	comp33126_c0
GO:0033643	host cell part	cellular_component	0.35903	1	5	217	234	13972	comp17455_c4,comp15368_c0,comp8719_c0,comp7479_c0,comp11941_c0
[truncated: 798 more rows]
